# Supplementary material for: IL-1 receptor–associated kinase-3 acts as an immune checkpoint in myeloid cells to limit cancer immunotherapy
Source: J Clin Invest. 2023 Apr 3;133(7):e161084. doi: 10.1172/JCI161084 (PMC10065081; doi:10.1172/JCI161084)
Supplement: Supplemental data set 1 [file jci-133-161084-s071.xlsx]

## Sheet: 0 hours
				Sample name:				WT-1 0hr	WT-2 0hr	WT-3 0hr	KO-1 0hr	KO-2 0hr	KO-3 0hr
2810417H13Rik		NM_026515.2	NM_026515.2:1790	Endogenous	mRNA	100	70.41	963.53	921.04	828.5	1063.25	915.55	1095.38
2900026A02Rik		NM_172884.3	NM_172884.3:2170	Endogenous	mRNA	100	65.98	86.93	67.93	86.18	85.73	104.29	110.17
Abcc8		NM_011510.3	NM_011510.3:482	Endogenous	mRNA	100	34.81	8.38	9.21	12.73	13.59	3.64	11.65
Acad10		NM_028037.4	NM_028037.4:1812	Endogenous	mRNA	100	12.33	56.55	46.05	49.95	41.82	52.14	37.08
Acly		NM_134037.2	NM_134037.2:4090	Endogenous	mRNA	100	50.94	5165.35	6025.87	5437.15	4298.99	5703.11	4601.87
Acod1		NM_008392.1	NM_008392.1:2105	Endogenous	mRNA	100	84.64	538.32	399.5	475.95	492.42	526.29	327.34
Acot11		NM_025590.4	NM_025590.4:2676	Endogenous	mRNA	100	13.66	38.75	44.9	40.15	32.41	33.95	36.02
Acot3		NM_134246.3	NM_134246.3:2189	Endogenous	mRNA	100	34.11	7.33	23.03	21.54	19.86	21.83	16.95
Acox1		NM_015729.2	NM_015729.2:2141	Endogenous	mRNA	100	12.89	877.65	986.66	915.66	784.11	991.95	744.73
Adam19		NM_009616.4	NM_009616.4:2238	Endogenous	mRNA	100	28	50.27	46.05	52.88	73.18	65.48	43.43
Adam8		NM_007403.2	NM_007403.2:390	Endogenous	mRNA	100	33.26	3399.58	3984.63	3640.11	2894.92	3751.95	3096.51
Adamts1		NM_009621.4	NM_009621.4:2725	Endogenous	mRNA	100	37.64	21.99	24.18	35.26	24.05	30.32	14.83
Adamts12		NM_175501.2	NM_175501.2:4064	Endogenous	mRNA	100	24.03	25.14	28.78	35.26	42.86	42.44	30.72
Adamts14		NM_001081127.1	NM_001081127.1:1766	Endogenous	mRNA	100	36.37	9.43	6.91	7.83	4.18	7.28	3.18
Adamts17		NM_001033877.4	NM_001033877.4:1152	Endogenous	mRNA	100	23.14	11.52	12.66	12.73	9.41	8.49	5.3
Adamts2		NM_001277305.1	NM_001277305.1:2570	Endogenous	mRNA	100	16.13	19.9	25.33	20.57	16.73	24.25	19.07
Adamts3		NM_001081401.2	NM_001081401.2:3030	Endogenous	mRNA	100	34.11	25.14	25.33	12.73	9.41	16.98	9.53
Adamts4		NM_172845.2	NM_172845.2:190	Endogenous	mRNA	100	31.88	15.71	5.76	11.75	14.64	12.13	5.3
Adamts9		NM_175314.3	NM_175314.3:3812	Endogenous	mRNA	100	24.71	7.33	12.66	8.81	11.5	8.49	9.53
Adcyap1r1		NM_001025372.1	NM_001025372.1:5810	Endogenous	mRNA	58.33	86.66	13.62	18.42	14.69	13.59	14.55	11.65
Adgre1		NM_010130.1	NM_010130.1:995	Endogenous	mRNA	100	53.76	3982.93	4526.89	4435.32	3113.42	4109.68	3424.92
Adgre5		NM_011925.1	NM_011925.1:1975	Endogenous	mRNA	100	30.81	358.18	398.35	386.83	372.19	425.64	337.94
Adora2a		NM_009630.2	NM_009630.2:2306	Endogenous	mRNA	100	72.38	79.6	77.14	85.2	66.91	83.67	41.32
Adora3		NM_009631.4	NM_009631.4:573	Endogenous	mRNA	100	51.79	190.61	231.41	241.89	223.73	248.59	271.2
Aif1		NM_019467.2	NM_019467.2:55	Endogenous	mRNA	100	30.55	16.76	9.21	9.79	18.82	20.62	11.65
Akap13		NM_029332.1	NM_029332.1:325	Endogenous	mRNA	100	9.11	128.82	117.43	136.12	148.46	143.09	120.77
Alcam		NM_009655.1	NM_009655.1:2605	Endogenous	mRNA	100	21.5	1314.38	1435.66	1363.21	1010.97	1107.15	1029.7
Alox15		NM_009660.3	NM_009660.3:815	Endogenous	mRNA	100	59.95	75.41	86.35	85.2	107.68	161.28	120.77
Alox5		NM_009662.2	NM_009662.2:1975	Endogenous	mRNA	100	68.93	2379.49	2966.89	2625.54	2808.15	3161.39	2966.21
Alox5ap		NM_009663.1	NM_009663.1:410	Endogenous	mRNA	100	10.15	8029.75	9147.03	8549.42	7049.64	8277.57	6858.31
Amica1		NM_001005421.4	NM_001005421.4:1002	Endogenous	mRNA	100	93.69	922.68	1134.02	1234.92	953.47	1242.97	1074.19
Angpt1		NM_009640.3	NM_009640.3:1350	Endogenous	mRNA	100	37.6	55.51	52.96	47.01	57.5	47.29	36.02
Angpt2		NM_007426.3	NM_007426.3:2020	Endogenous	mRNA	100	30.23	40.85	27.63	23.5	10.45	33.95	20.13
Anxa1		NM_010730.2	NM_010730.2:400	Endogenous	mRNA	100	22.72	6298.54	6971.09	6229.42	5240.97	5926.23	4860.35
Anxa4		NM_013471.2	NM_013471.2:715	Endogenous	mRNA	100	23.87	4284.56	4305.84	3972.1	2986.92	3184.43	2800.95
Aoah		NM_001281854.1	NM_001281854.1:390	Endogenous	mRNA	100	68.96	279.63	274.01	234.06	249.87	254.66	251.07
Apoe		NM_001305844.1	NM_001305844.1:903	Endogenous	mRNA	100	29.12	107.87	86.35	96.95	97.23	163.71	116.53
Areg		NM_009704.3	NM_009704.3:698	Endogenous	mRNA	100	67.36	129.87	73.68	167.46	129.64	168.56	135.6
Arf6		NM_007481.2	NM_007481.2:1220	Endogenous	mRNA	100	14.82	6802.3	7152.99	6566.3	5593.29	5870.45	5329.65
Arg1		NM_007482.3	NM_007482.3:626	Endogenous	mRNA	100	49.81	4584.09	5667.82	3355.13	1480.39	5808.61	2172.75
Arhgef28		NM_012026.2	NM_012026.2:1188	Endogenous	mRNA	100	36.39	8.38	9.21	4.9	5.23	7.28	9.53
Arhgef6		NM_152801.2	NM_152801.2:480	Endogenous	mRNA	100	30.12	849.37	947.52	874.53	845.79	908.28	737.32
Armc1		NM_028840.2	NM_028840.2:294	Endogenous	mRNA	100	10.8	296.39	360.36	332.97	354.42	277.7	335.82
Atf3		NM_007498.3	NM_007498.3:387	Endogenous	mRNA	100	12.75	5323.49	4468.17	5559.57	4268.67	5238.66	4427.07
B4galt4		NM_019804.3	NM_019804.3:1483	Endogenous	mRNA	100	28.97	112.06	117.43	165.5	133.82	147.94	145.13
Batf		NM_016767.2	NM_016767.2:750	Endogenous	mRNA	100	24.52	255.54	256.74	244.83	273.91	237.68	236.24
Batf3		NM_030060.2	NM_030060.2:345	Endogenous	mRNA	100	14.79	231.46	295.88	266.37	239.41	292.25	227.76
Bcl10		NM_009740.1	NM_009740.1:1168	Endogenous	mRNA	100	12.05	1437.96	1594.54	1453.3	1151.07	1336.34	1001.1
Bcl2		NM_009741.3	NM_009741.3:1844	Endogenous	mRNA	100	48.73	128.82	166.94	124.37	162.05	169.77	131.36
Bcl6		NM_009744.3	NM_009744.3:185	Endogenous	mRNA	100	39.79	226.22	216.44	233.08	265.55	280.12	259.54
Bid		NM_007544.3	NM_007544.3:1307	Endogenous	mRNA	100	18.91	397.98	451.31	383.89	429.69	434.13	430.1
Birc2		NM_007465.2	NM_007465.2:1230	Endogenous	mRNA	100	23.64	261.83	322.36	314.36	233.14	303.16	215.05
Birc3		NM_007464.3	NM_007464.3:425	Endogenous	mRNA	100	58.57	627.34	661.99	649.29	531.1	601.48	488.37
Birc5		NM_009689.2	NM_009689.2:237	Endogenous	mRNA	100	76.26	579.16	567.59	501.41	622.06	592.99	702.36
Bmp6		NM_007556.2	NM_007556.2:2265	Endogenous	mRNA	100	31.85	20.95	24.18	12.73	12.55	26.68	12.71
Bmp8a		NM_001256019.1	NM_001256019.1:2084	Endogenous	mRNA	100	39.38	15.71	6.91	4.9	13.59	8.49	3.18
Btg2		NM_007570.2	NM_007570.2:50	Endogenous	mRNA	100	56.54	954.1	891.1	1167.34	1061.16	1386.06	1193.9
Btk		NM_013482.2	NM_013482.2:2255	Endogenous	mRNA	100	6.8	924.78	991.26	931.33	951.38	1104.73	1030.76
Btla		NM_001037719.2	NM_001037719.2:24	Endogenous	mRNA	100	32.25	77.5	66.78	88.14	75.27	73.97	73.1
C1qa		NM_007572.2	NM_007572.2:566	Endogenous	mRNA	100	83.11	485.95	326.97	387.81	552.01	528.72	450.23
C1qb		NM_009777.2	NM_009777.2:865	Endogenous	mRNA	100	89.73	1241.07	933.7	1028.28	1383.16	1296.33	1283.95
C1qc		NM_007574.2	NM_007574.2:708	Endogenous	mRNA	100	87.77	790.72	619.4	686.5	733.92	783.37	709.77
C3		XM_011246258.1	XM_011246258.1:2702	Endogenous	mRNA	100	15.15	5045.95	5948.74	5688.84	5921.57	7494.19	5693.01
C3ar1		NM_009779.2	NM_009779.2:555	Endogenous	mRNA	100	30.49	3068.63	3245.5	2924.23	2501.82	2746.66	2294.58
C4a		NM_011413.2	NM_011413.2:56	Endogenous	mRNA	100	30.59	17.8	20.72	7.83	13.59	9.7	18.01
C5ar1		NM_007577.3	NM_007577.3:595	Endogenous	mRNA	100	15.32	3220.49	3848.78	3169.06	3362.25	4160.61	3196.09
Calr		NM_007591.3	NM_007591.3:551	Endogenous	mRNA	100	16.13	13839.2	13068.3	12594	14515.4	12778.9	13926.4
Camp		NM_009921.2	NM_009921.2:355	Endogenous	mRNA	100	91.38	7120.68	9853.93	9011.65	10638.8	14110.4	8918.76
Casp1		NM_009807.2	NM_009807.2:259	Endogenous	mRNA	100	57.47	466.05	485.85	458.32	415.05	429.28	404.68
Casp7		NM_007611.2	NM_007611.2:1468	Endogenous	mRNA	100	22.09	685.99	822.02	752.11	577.1	639.07	598.54
Cav1		NM_007616.3	NM_007616.3:1920	Endogenous	mRNA	100	107.58	379.13	343.09	320.24	134.87	124.9	112.29
Cbr1		NM_007620.2	NM_007620.2:682	Endogenous	mRNA	100	16.86	140.34	165.79	129.27	106.64	152.79	131.36
Ccl1		NM_011329.2	NM_011329.2:145	Endogenous	mRNA	100	20.01	13.62	10.36	9.79	14.64	13.34	13.77
Ccl11		NM_011330.3	NM_011330.3:430	Endogenous	mRNA	100	35.07	9.43	11.51	7.83	11.5	13.34	18.01
Ccl12		NM_011331.2	NM_011331.2:173	Endogenous	mRNA	100	71.21	85.88	59.87	66.59	89.91	112.78	99.58
Ccl17		NM_011332.2	NM_011332.2:247	Endogenous	mRNA	100	80.48	5422.98	6272.25	4924.97	4318.86	5004.62	4036.17
Ccl19		NM_011888.2	NM_011888.2:465	Endogenous	mRNA	100	35.82	18.85	20.72	20.57	19.86	23.04	30.72
Ccl2		NM_011333.3	NM_011333.3:415	Endogenous	mRNA	100	64.86	5819.92	4029.53	4339.34	6197.57	5787.99	6130.52
Ccl20		NM_016960.1	NM_016960.1:120	Endogenous	mRNA	100	51.29	14.66	10.36	7.83	5.23	6.06	8.47
Ccl21a		NM_011124.4	NM_011124.4:170	Endogenous	mRNA	100	35.4	13.62	10.36	11.75	11.5	14.55	4.24
Ccl22		NM_009137.2	NM_009137.2:1096	Endogenous	mRNA	100	49.2	6044.04	6568.13	6300.91	9624.64	9915.86	8364.72
Ccl24		NM_019577.4	NM_019577.4:335	Endogenous	mRNA	100	25.59	12.57	28.78	18.61	20.91	21.83	13.77
Ccl25		NM_009138.3	NM_009138.3:626	Endogenous	mRNA	100	44.57	30.37	29.93	35.26	34.5	32.74	22.25
Ccl26		NM_001013412.2	NM_001013412.2:140	Endogenous	mRNA	100	35.37	16.76	8.06	12.73	10.45	14.55	26.48
Ccl27a		NM_001048179.1	NM_001048179.1:265	Endogenous	mRNA	100	44.63	40.85	58.72	25.46	36.59	37.59	32.84
Ccl28		NM_020279.3	NM_020279.3:234	Endogenous	mRNA	100	44.22	8.38	11.51	5.88	7.32	7.28	11.65
Ccl3		NM_011337.1	NM_011337.1:60	Endogenous	mRNA	100	22.51	10209.2	8894.9	9848.97	10971.2	10409.4	10728.1
Ccl4		NM_013652.1	NM_013652.1:140	Endogenous	mRNA	100	25.29	1512.32	1235.34	1354.39	1690.53	1475.8	1901.55
Ccl5		NM_013653.1	NM_013653.1:165	Endogenous	mRNA	100	100.77	975.05	1083.37	930.35	1979.08	1668.61	1473.57
Ccl6		NM_009139.2	NM_009139.2:825	Endogenous	mRNA	100	99.23	23655.7	23638.4	19295.4	18156.8	18108.5	17667
Ccl7		NM_013654.3	NM_013654.3:141	Endogenous	mRNA	100	83.34	334.09	230.26	240.91	393.1	244.96	334.76
Ccl8		NM_021443.2	NM_021443.2:150	Endogenous	mRNA	100	57.18	47.13	71.38	114.58	47.05	53.36	78.39
Ccl9		NM_011338.2	NM_011338.2:1125	Endogenous	mRNA	100	49.09	15800.8	16473.9	15029.5	10055.4	12826.2	10297
Ccnb2		NM_007630.2	NM_007630.2:280	Endogenous	mRNA	100	78.08	850.42	968.24	834.38	808.15	860.98	870.8
Ccr1		NM_009912.4	NM_009912.4:1526	Endogenous	mRNA	100	32.59	3868.77	4271.3	4066.11	3014.1	3836.83	3115.58
Ccr2		NM_009915.2	NM_009915.2:2965	Endogenous	mRNA	100	91.45	1521.75	1695.86	1515	1349.71	1640.72	1512.77
Ccr3		NM_009914.4	NM_009914.4:664	Endogenous	mRNA	100	24.22	14.66	23.03	23.5	19.86	27.89	29.66
Ccr4		NM_009916.2	NM_009916.2:394	Endogenous	mRNA	100	16.61	29.32	32.24	29.38	29.27	38.8	45.55
Ccr5		NM_009917.5	NM_009917.5:1340	Endogenous	mRNA	100	66.43	1037.89	1055.74	1134.05	648.19	860.98	738.37
Ccr6		NM_001190333.1	NM_001190333.1:660	Endogenous	mRNA	100	25.45	48.18	59.87	43.09	61.68	76.4	64.62
Ccr7		NM_007719.2	NM_007719.2:755	Endogenous	mRNA	100	64.1	1690.36	1819.05	1967.44	2762.14	2690.88	2366.61
Ccr8		NM_007720.2	NM_007720.2:426	Endogenous	mRNA	100	36.91	18.85	21.87	8.81	15.68	23.04	24.37
Ccr9		NM_009913.6	NM_009913.6:820	Endogenous	mRNA	100	35.37	37.7	37.99	24.48	55.41	50.93	27.54
Ccrl2		NM_017466.4	NM_017466.4:655	Endogenous	mRNA	100	23.33	836.8	683.87	973.44	876.11	917.98	906.81
Cd14		NM_009841.3	NM_009841.3:235	Endogenous	mRNA	100	50.72	5352.81	5511.25	5881.76	3566.11	5254.42	3607.13
Cd151		NM_009842.3	NM_009842.3:610	Endogenous	mRNA	100	29.74	355.04	387.99	326.11	286.46	304.38	305.1
Cd163		NM_053094.2	NM_053094.2:3225	Endogenous	mRNA	100	23.52	17.8	12.66	15.67	14.64	14.55	16.95
Cd180		NM_008533.2	NM_008533.2:860	Endogenous	mRNA	100	33.6	860.89	748.34	641.45	894.93	730.02	837.95
Cd1d1		NM_007639.3	NM_007639.3:1340	Endogenous	mRNA	100	66.46	682.85	573.34	545.48	376.37	470.51	354.89
Cd1d2		NM_007640.2	NM_007640.2:438	Endogenous	mRNA	100	28.88	37.7	42.6	32.32	37.64	53.36	39.2
Cd209e		NM_130905.2	NM_130905.2:696	Endogenous	mRNA	100	26.35	10.47	12.66	8.81	8.36	16.98	16.95
Cd244		NM_018729.2	NM_018729.2:262	Endogenous	mRNA	100	67.51	666.09	970.54	812.83	558.28	680.3	646.21
Cd247		NM_001113391.2	NM_001113391.2:215	Endogenous	mRNA	100	19.78	25.14	24.18	26.44	24.05	23.04	15.89
Cd27		NM_001042564.1	NM_001042564.1:730	Endogenous	mRNA	100	33.43	10.47	19.57	16.65	6.27	14.55	13.77
Cd274		NM_021893.2	NM_021893.2:515	Endogenous	mRNA	100	60.65	2535.54	2554.72	2413.03	1867.22	2014.22	1671.67
Cd276		NM_133983.4	NM_133983.4:1278	Endogenous	mRNA	100	31.99	102.64	92.1	100.87	84.68	76.4	66.74
Cd28		NM_007642.4	NM_007642.4:526	Endogenous	mRNA	100	46.81	220.98	287.82	214.47	225.82	261.93	185.39
Cd34		NM_001111059.1	NM_001111059.1:560	Endogenous	mRNA	100	21.67	259.73	280.92	309.46	249.87	386.84	291.32
Cd36		NM_007643.3	NM_007643.3:1520	Endogenous	mRNA	100	39.75	1863.17	1809.83	1393.56	823.83	1075.62	607.01
Cd38		NM_007646.4	NM_007646.4:1490	Endogenous	mRNA	100	91.52	321.52	362.66	314.36	267.64	449.89	289.21
Cd40		NM_011611.2	NM_011611.2:1425	Endogenous	mRNA	100	90.25	41.89	49.51	42.11	55.41	58.21	36.02
Cd40lg		NM_011616.2	NM_011616.2:600	Endogenous	mRNA	100	47.05	5.24	14.97	5.88	8.36	7.28	8.47
Cd44		NM_009851.2	NM_009851.2:112	Endogenous	mRNA	100	28.16	54.46	64.47	47.01	43.91	52.14	51.91
Cd47		NM_010581.3	NM_010581.3:165	Endogenous	mRNA	100	13.36	5851.34	6895.1	6073.71	5637.2	6617.45	4998.07
Cd68		NM_009853.1	NM_009853.1:636	Endogenous	mRNA	100	17.58	8800.57	8520.73	7801.22	6074.21	6291.24	6152.77
Cd69		NM_001033122.3	NM_001033122.3:1370	Endogenous	mRNA	100	75.46	910.11	779.43	1132.09	1367.48	1469.74	1764.9
Cd70		NM_011617.1	NM_011617.1:650	Endogenous	mRNA	100	35.14	28.28	16.12	29.38	24.05	32.74	25.42
Cd74		NM_001042605.1	NM_001042605.1:391	Endogenous	mRNA	100	39.8	74869.2	77497.1	78138.5	65400.7	77038.6	64150.7
Cd80		NM_009855.2	NM_009855.2:210	Endogenous	mRNA	100	24.78	673.42	827.78	796.18	774.7	844.01	647.27
Cd83		NM_009856.2	NM_009856.2:1624	Endogenous	mRNA	100	12.78	718.46	735.68	833.4	904.34	938.59	850.67
Cd84		NM_001252472.1	NM_001252472.1:188	Endogenous	mRNA	100	13.68	2032.83	2098.81	2104.55	1559.85	1715.9	1408.95
Cd86		NM_019388.3	NM_019388.3:251	Endogenous	mRNA	100	14.59	947.82	1039.62	1035.14	1112.39	1310.88	988.38
Cd99		NM_025584.2	NM_025584.2:683	Endogenous	mRNA	100	13.64	161.29	180.75	169.42	129.64	154.01	130.3
Cdc20		NM_023223.2	NM_023223.2:780	Endogenous	mRNA	100	63.52	179.09	184.21	177.26	182.96	213.43	241.53
Cdh1		NM_009864.2	NM_009864.2:1610	Endogenous	mRNA	100	93.26	2008.75	2238.12	2119.24	2094.09	2502.92	2511.75
Cdh11		NM_009866.4	NM_009866.4:1515	Endogenous	mRNA	91.67	90.23	1.05	1.15	1	1.05	1.21	1.06
Cdh13		NM_019707.4	NM_019707.4:778	Endogenous	mRNA	100	11.22	24.09	25.33	23.5	18.82	20.62	20.13
Cdh2		NM_007664.4	NM_007664.4:2861	Endogenous	mRNA	100	47.45	13.62	11.51	10.77	8.36	10.91	11.65
Cdh4		NM_001316723.1	NM_001316723.1:840	Endogenous	mRNA	100	20.72	11.52	11.51	11.75	12.55	15.76	10.59
Cdh5		NM_009868.3	NM_009868.3:1615	Endogenous	mRNA	100	18.11	15.71	17.27	20.57	15.68	15.76	13.77
Cdkn1a		NM_007669.4	NM_007669.4:1670	Endogenous	mRNA	100	19.72	4877.34	5237.24	5980.67	4073.17	4894.27	4288.3
Ceacam1		NM_001039185.1	NM_001039185.1:294	Endogenous	mRNA	100	25.9	400.07	415.62	354.51	532.15	497.19	488.37
Ceacam2		NM_007543.4	NM_007543.4:736	Endogenous	mRNA	100	38.08	5.24	9.21	8.81	6.27	4.85	6.36
Cebpa		NM_007678.3	NM_007678.3:1968	Endogenous	mRNA	100	31.87	1651.61	1676.28	1714.78	1392.57	1571.6	1189.66
Cebpb		NM_009883.3	NM_009883.3:1147	Endogenous	mRNA	100	11.85	12550	13326.2	12467.6	10152.6	11620.9	9335.09
Cebpd		NM_007679.4	NM_007679.4:1330	Endogenous	mRNA	100	56.78	107.87	145.06	130.25	106.64	169.77	93.22
Cebpg		NM_009884.3	NM_009884.3:3834	Endogenous	mRNA	100	30.43	26.18	31.08	30.36	25.09	36.38	29.66
Chil3		NM_009892.2	NM_009892.2:823	Endogenous	mRNA	100	40.38	30861.2	43279.5	43082	37870.2	55723.8	39461.2
Chil4		NM_145126.2	NM_145126.2:545	Endogenous	mRNA	100	39.95	25889.6	36394.7	35460	30214.2	44898.5	32458.8
Cldn1		NM_016674.3	NM_016674.3:2355	Endogenous	mRNA	100	85	395.88	366.11	325.13	434.92	374.71	388.79
Clec1b		NM_001204239.1	NM_001204239.1:674	Endogenous	mRNA	100	56.23	146.62	122.04	83.24	136.96	94.59	67.8
Clec5a		NM_001038604.1	NM_001038604.1:605	Endogenous	mRNA	100	12.05	1790.9	1778.75	1505.21	1730.26	1621.32	1517.01
Clec7a		NM_020008.2	NM_020008.2:1008	Endogenous	mRNA	100	36.91	3738.91	3578.22	3230.76	2421.32	2086.98	1770.19
Clec9a		NM_172732.3	NM_172732.3:292	Endogenous	mRNA	100	33.8	19.9	21.87	20.57	11.5	19.4	11.65
Clic4		NM_013885.2	NM_013885.2:3280	Endogenous	mRNA	100	38.16	1142.62	1416.09	1371.04	952.43	1142.32	902.58
Cma1		NM_010780.3	NM_010780.3:436	Endogenous	mRNA	100	27	13.62	12.66	12.73	12.55	13.34	10.59
Cnksr1		NM_001081047.1	NM_001081047.1:1820	Endogenous	mRNA	100	31.32	29.32	24.18	22.52	18.82	32.74	26.48
Cnn2		NM_007725.2	NM_007725.2:350	Endogenous	mRNA	100	13.49	1249.44	1516.25	1237.85	1608.99	1658.91	1461.92
Coasy		NM_001305982.1	NM_001305982.1:1712	Endogenous	mRNA	100	21.46	242.98	292.43	241.89	204.91	300.74	207.63
Col10a1		NM_009925.4	NM_009925.4:1850	Endogenous	mRNA	100	45.94	7.33	8.06	3.92	9.41	4.85	6.36
Col11a1		NM_007729.2	NM_007729.2:2644	Endogenous	mRNA	100	25.58	11.52	13.82	16.65	9.41	10.91	15.89
Col12a1		NM_007730.2	NM_007730.2:2130	Endogenous	mRNA	100	36.53	6.28	16.12	8.81	14.64	10.91	18.01
Col14a1		NM_181277.3	NM_181277.3:784	Endogenous	mRNA	100	52.44	4.19	8.06	9.79	7.32	4.85	5.3
Col15a1		NM_009928.3	NM_009928.3:765	Endogenous	mRNA	100	26.34	19.9	19.57	21.54	14.64	10.91	16.95
Col17a1		NM_007732.2	NM_007732.2:4914	Endogenous	mRNA	91.67	67.15	3.14	10.36	2.94	3.14	6.06	3.18
Col1a2		NM_007743.2	NM_007743.2:4025	Endogenous	mRNA	100	21.62	27.23	19.57	30.36	18.82	24.25	26.48
Col3a1		NM_009930.1	NM_009930.1:4370	Endogenous	mRNA	100	18.17	13.62	13.82	10.77	11.5	14.55	14.83
Col4a1		NM_009931.2	NM_009931.2:4116	Endogenous	mRNA	100	25.33	105.78	101.31	79.32	70.05	90.95	74.16
Col4a2		NM_009932.3	NM_009932.3:5600	Endogenous	mRNA	100	51.24	25.14	25.33	24.48	34.5	31.53	32.84
Cpa3		NM_007753.2	NM_007753.2:101	Endogenous	mRNA	100	22.88	438.82	419.07	381.93	711.97	668.17	498.96
Crabp2		NM_007759.2	NM_007759.2:275	Endogenous	mRNA	100	24.87	10.47	11.51	14.69	7.32	12.13	19.07
Crem		NM_001110853.1	NM_001110853.1:1840	Endogenous	mRNA	100	15.4	109.97	132.4	115.56	123.37	164.92	110.17
Crip1		NM_007763.3	NM_007763.3:47	Endogenous	mRNA	100	14.48	7283.01	7279.63	6184.37	5272.33	6464.65	4862.47
Csf1		NM_001113530.1	NM_001113530.1:833	Endogenous	mRNA	100	41.62	1911.35	2112.63	1875.39	1939.36	1718.33	1390.94
Csf1r		NM_001037859.1	NM_001037859.1:3655	Endogenous	mRNA	100	59.9	2841.36	2804.55	2618.69	2504.96	2573.25	2600.73
Csf2		NM_009969.4	NM_009969.4:732	Endogenous	mRNA	100	22.34	20.95	19.57	32.32	26.14	31.53	21.19
Csf2ra		NM_009970.2	NM_009970.2:296	Endogenous	mRNA	100	11.7	913.26	945.21	937.2	820.7	954.36	810.41
Csf3		NM_009971.1	NM_009971.1:830	Endogenous	mRNA	100	65.93	20.95	26.48	17.63	32.41	21.83	18.01
Csf3r		NM_001252651.1	NM_001252651.1:1294	Endogenous	mRNA	100	32.51	494.33	559.53	573.88	506.01	555.39	381.37
Cstb		NM_007793.3	NM_007793.3:345	Endogenous	mRNA	100	51.39	13024.4	12687.3	11626.4	11147.9	10687.1	10113.7
Ctgf		NM_010217.2	NM_010217.2:2240	Endogenous	mRNA	100	28.93	15.71	18.42	7.83	11.5	13.34	10.59
Ctla4		NM_009843.3	NM_009843.3:1475	Endogenous	mRNA	100	38.44	9.43	12.66	13.71	8.36	20.62	10.59
Ctnnb1		NM_007614.2	NM_007614.2:2975	Endogenous	mRNA	100	36.76	2842.41	2819.52	2615.75	2603.23	2477.45	1341.15
Ctsa		NM_001038492.2	NM_001038492.2:3388	Endogenous	mRNA	100	30.54	38.75	29.93	39.17	13.59	23.04	24.37
Ctsd		NM_009983.2	NM_009983.2:585	Endogenous	mRNA	100	49.21	40007.3	38079.1	33542.5	32684.7	31508.4	30860.3
Ctsg		NM_007800.1	NM_007800.1:785	Endogenous	mRNA	100	92.96	3236.2	3666.87	4274.71	3574.48	3589.45	2958.8
Ctsl		NM_009984.3	NM_009984.3:45	Endogenous	mRNA	100	18.41	1769.96	1819.05	2016.41	1118.66	1821.4	1135.64
Ctss		NM_021281.2	NM_021281.2:740	Endogenous	mRNA	100	31.31	26747.3	25617.5	25971.4	16593.8	16843.8	14203.9
Cttnbp2		NM_080285.1	NM_080285.1:3156	Endogenous	mRNA	100	34.21	6.28	12.66	25.46	17.77	9.7	15.89
Cx3cl1		NM_009142.3	NM_009142.3:125	Endogenous	mRNA	100	51.46	30.37	31.08	23.5	27.18	36.38	44.49
Cx3cr1		NM_009987.3	NM_009987.3:2696	Endogenous	mRNA	100	96.4	33.51	41.45	30.36	30.32	40.02	30.72
Cxcl1		NM_008176.1	NM_008176.1:560	Endogenous	mRNA	100	65.3	851.47	661.99	700.21	833.24	760.33	491.54
Cxcl10		NM_021274.1	NM_021274.1:115	Endogenous	mRNA	100	83.25	118.35	95.56	120.46	130.68	115.2	119.71
Cxcl11		NM_019494.1	NM_019494.1:345	Endogenous	mRNA	100	21.76	29.32	32.24	23.5	35.55	33.95	26.48
Cxcl12		NM_021704.3	NM_021704.3:259	Endogenous	mRNA	100	31.99	9.43	5.76	6.86	8.36	13.34	6.36
Cxcl13		NM_018866.2	NM_018866.2:551	Endogenous	mRNA	100	28.99	15.71	24.18	8.81	23	21.83	27.54
Cxcl14		NM_019568.2	NM_019568.2:658	Endogenous	mRNA	100	34.52	17.8	21.87	29.38	19.86	21.83	20.13
Cxcl16		NM_023158.6	NM_023158.6:679	Endogenous	mRNA	100	83.98	1087.11	1123.66	1170.28	915.84	967.7	787.11
Cxcl2		NM_009140.2	NM_009140.2:765	Endogenous	mRNA	100	12.62	4051.01	3183.33	4659.58	3349.7	3283.86	3137.83
Cxcl3		NM_203320.2	NM_203320.2:275	Endogenous	mRNA	100	97.35	2298.85	2171.34	2370.92	1159.43	1839.59	1103.85
Cxcl5		NM_009141.2	NM_009141.2:565	Endogenous	mRNA	100	99.29	25.14	24.18	19.59	19.86	13.34	20.13
Cxcl9		NM_008599.2	NM_008599.2:40	Endogenous	mRNA	100	45.56	18.85	25.33	20.57	16.73	30.32	13.77
Cxcr1		NM_178241.4	NM_178241.4:860	Endogenous	mRNA	100	30.86	23.04	10.36	12.73	14.64	14.55	10.59
Cxcr2		NM_009909.3	NM_009909.3:440	Endogenous	mRNA	100	64.13	450.34	566.44	586.61	512.28	801.56	400.44
Cxcr3		NM_009910.2	NM_009910.2:605	Endogenous	mRNA	100	23.82	17.8	12.66	23.5	20.91	19.4	21.19
Cxcr4		NM_009911.3	NM_009911.3:704	Endogenous	mRNA	100	10.48	2528.21	2696.33	2805.74	2635.64	2920.07	2119.78
Cxcr5		NM_007551.2	NM_007551.2:1648	Endogenous	mRNA	100	28.54	43.99	44.9	47.99	37.64	67.91	37.08
Cxcr6		NM_030712.4	NM_030712.4:650	Endogenous	mRNA	100	17.49	19.9	25.33	15.67	18.82	21.83	14.83
Cybb		NM_007807.2	NM_007807.2:1535	Endogenous	mRNA	100	58.27	6327.86	6975.69	6200.04	5717.7	6840.57	5409.1
Cyp1b1		NM_009994.1	NM_009994.1:114	Endogenous	mRNA	100	92.83	34.56	32.24	36.23	21.95	54.57	45.55
Cyp3a13		NM_007819.4	NM_007819.4:1218	Endogenous	mRNA	100	28.63	36.66	47.2	37.21	43.91	27.89	32.84
Cyr61		NM_010516.1	NM_010516.1:804	Endogenous	mRNA	100	38.61	26.18	20.72	22.52	21.95	24.25	10.59
Cysltr1		NM_021476.4	NM_021476.4:1190	Endogenous	mRNA	100	9.54	173.85	195.72	174.32	163.09	215.85	220.35
Cytip		NM_139200.4	NM_139200.4:1080	Endogenous	mRNA	100	15.6	4448.98	5208.46	5156.09	4605.32	5372.05	3856.08
Daglb		NM_144915.3	NM_144915.3:2736	Endogenous	mRNA	100	44.98	315.24	261.34	252.66	290.64	264.36	259.54
Daxx		NM_007829.3	NM_007829.3:1215	Endogenous	mRNA	100	38.02	103.68	89.8	106.75	80.5	78.82	84.75
Ddr2		NM_022563.2	NM_022563.2:595	Endogenous	mRNA	100	32.32	6.28	10.36	11.75	5.23	14.55	11.65
Des		NM_010043.1	NM_010043.1:157	Endogenous	mRNA	100	45.89	7.33	4.61	6.86	1.05	9.7	3.18
Dhrs3		NM_011303.6	NM_011303.6:580	Endogenous	mRNA	100	15.88	172.81	168.09	143.96	157.87	181.9	143.01
Dnajb6		NM_011847.4	NM_011847.4:365	Endogenous	mRNA	100	12.4	2084.15	2307.19	2116.3	2089.9	2142.76	1777.61
Dpp4		NM_001159543.1	NM_001159543.1:1303	Endogenous	mRNA	100	35.16	74.36	82.89	69.53	96.18	109.14	121.83
Dusp1		NM_013642.3	NM_013642.3:1730	Endogenous	mRNA	100	29.2	9680.31	8359.55	11551	8557.21	9821.27	8140.13
Dusp2		NM_010090.2	NM_010090.2:1472	Endogenous	mRNA	100	23.63	29.32	31.08	51.9	49.14	43.66	31.78
Dusp6		NM_026268.2	NM_026268.2:1648	Endogenous	mRNA	100	13.73	1234.78	1246.85	1182.03	1223.21	1349.68	1006.39
Ear3		NM_017388.1	NM_017388.1:90	Endogenous	mRNA	100	77.26	1631.71	1533.52	1262.34	984.84	836.73	770.16
Ear6		NM_053111.2	NM_053111.2:403	Endogenous	mRNA	100	79.63	1387.69	1571.52	1272.13	1926.81	1342.41	1524.42
Edn1		NM_010104.2	NM_010104.2:700	Endogenous	mRNA	100	49.45	50.27	34.54	35.26	46	49.72	47.67
Egf		NM_010113.3	NM_010113.3:1886	Endogenous	mRNA	100	15.29	30.37	33.39	26.44	33.46	27.89	22.25
Egr2		NM_010118.2	NM_010118.2:1785	Endogenous	mRNA	100	66.28	307.91	313.15	296.73	286.46	341.97	339
Egr3		NM_018781.2	NM_018781.2:518	Endogenous	mRNA	100	97.64	666.09	598.67	641.45	774.7	939.81	727.78
Eif4ebp2		NM_010124.2	NM_010124.2:235	Endogenous	mRNA	100	12.97	896.5	940.61	861.8	920.02	875.54	863.38
Elane		NM_015779.2	NM_015779.2:491	Endogenous	mRNA	100	103.64	7851.7	8908.72	10271	8885.49	9459.9	7553.25
Ell2		NM_138953.2	NM_138953.2:485	Endogenous	mRNA	100	37.93	626.29	648.18	612.07	441.19	519.02	395.14
Elovl6		NM_130450.2	NM_130450.2:4195	Endogenous	mRNA	100	64.19	123.58	119.73	135.15	184	154.01	184.33
Emp1		NM_010128.4	NM_010128.4:1080	Endogenous	mRNA	100	78.32	2978.56	2991.06	2809.65	2087.81	2130.63	1545.61
En1		NM_010133.2	NM_010133.2:351	Endogenous	mRNA	100	35.52	8.38	18.42	15.67	10.45	12.13	7.42
Enc1		NM_007930.3	NM_007930.3:4445	Endogenous	mRNA	100	21.38	217.84	192.27	166.48	161	179.47	125
Enpep		NM_007934.3	NM_007934.3:1990	Endogenous	mRNA	100	33.56	31.42	27.63	24.48	23	30.32	14.83
Enpp2		NM_001136077.2	NM_001136077.2:778	Endogenous	mRNA	100	53.43	23.04	37.99	17.63	26.14	33.95	31.78
Ephb6		NM_001146351.1	NM_001146351.1:546	Endogenous	mRNA	100	21.59	12.57	17.27	13.71	17.77	15.76	19.07
Epx		NM_007946.2	NM_007946.2:2336	Endogenous	mRNA	100	82.4	1315.42	1616.42	1568.86	1231.57	1991.18	925.88
Ercc1		NM_007948.2	NM_007948.2:183	Endogenous	mRNA	100	19.03	169.66	193.42	159.63	179.82	167.35	165.26
Erg		NM_133659.2	NM_133659.2:992	Endogenous	mRNA	100	40.02	52.37	66.78	55.82	88.87	86.1	73.1
Ets1		NM_001038642.1	NM_001038642.1:740	Endogenous	mRNA	100	24.95	405.31	487	554.29	585.47	653.62	479.89
F11r		NM_172647.2	NM_172647.2:1615	Endogenous	mRNA	100	11.99	740.45	705.74	684.54	598.01	618.45	506.37
Fabp4		NM_024406.2	NM_024406.2:50	Endogenous	mRNA	100	70.69	640.96	454.76	414.25	310.51	266.78	208.69
Fadd		NM_010175.5	NM_010175.5:2641	Endogenous	mRNA	100	31.76	43.99	52.96	27.42	53.32	44.87	57.21
Faf1		NM_007983.2	NM_007983.2:2660	Endogenous	mRNA	100	33.62	28.28	19.57	16.65	26.14	30.32	20.13
Fas		NM_007987.2	NM_007987.2:95	Endogenous	mRNA	100	56.15	216.79	256.74	232.1	181.91	268	187.51
Fasn		NM_007988.3	NM_007988.3:6560	Endogenous	mRNA	100	81.01	676.56	604.43	639.49	1162.57	958	1260.64
Fbp1		NM_019395.2	NM_019395.2:701	Endogenous	mRNA	100	47.76	27.23	25.33	23.5	29.27	38.8	11.65
Fbxl7		NM_176959.3	NM_176959.3:2740	Endogenous	mRNA	100	26.38	12.57	14.97	11.75	16.73	13.34	11.65
Fcer1a		NM_010184.1	NM_010184.1:114	Endogenous	mRNA	100	17.18	65.98	79.44	82.26	106.64	113.99	113.35
Fcer2a		NM_001253737.1	NM_001253737.1:1770	Endogenous	mRNA	100	17.88	15.71	16.12	16.65	14.64	10.91	14.83
Fcgr1		NM_010186.5	NM_010186.5:185	Endogenous	mRNA	100	36.59	557.17	559.53	507.28	692.1	643.92	781.81
Fcgr2b		NM_001077189.1	NM_001077189.1:1225	Endogenous	mRNA	100	19.7	10060.5	10872.8	10646.1	6280.17	7754.91	5437.7
Fcgr3		NM_010188.5	NM_010188.5:1175	Endogenous	mRNA	100	28	3933.71	4325.41	4096.47	2718.23	3372.39	2624.04
Fcgr4		NM_144559.1	NM_144559.1:608	Endogenous	mRNA	100	36.94	313.15	414.47	301.63	378.46	455.96	330.52
Fcnb		NM_010190.1	NM_010190.1:766	Endogenous	mRNA	100	60.11	251.36	263.65	263.44	365.92	398.96	361.24
Fem1c		NM_173423.4	NM_173423.4:1734	Endogenous	mRNA	100	42.81	850.42	986.66	947	647.15	888.87	544.51
Fgf10		NM_008002.4	NM_008002.4:1287	Endogenous	mRNA	100	46.41	28.28	21.87	15.67	20.91	36.38	25.42
Fgf18		NM_008005.1	NM_008005.1:482	Endogenous	mRNA	100	62.89	45.03	63.32	35.26	44.96	61.85	70.98
Fgf2		NM_008006.2	NM_008006.2:287	Endogenous	mRNA	100	33.08	9.43	4.61	7.83	9.41	9.7	6.36
Fgf7		NM_008008.4	NM_008008.4:213	Endogenous	mRNA	100	44.61	9.43	11.51	9.79	4.18	10.91	10.59
Fgfr1		NM_001079908.2	NM_001079908.2:1308	Endogenous	mRNA	100	22.62	56.55	63.32	51.9	57.5	81.25	83.69
Flnb		NM_134080.1	NM_134080.1:6855	Endogenous	mRNA	100	33.3	155	225.65	192.92	300.05	356.52	378.19
Flrt2		NM_201518.4	NM_201518.4:3430	Endogenous	mRNA	100	67.79	30.37	55.26	55.82	19.86	41.23	32.84
Flt1		NM_010228.3	NM_010228.3:1550	Endogenous	mRNA	100	41.1	29.32	33.39	17.63	36.59	26.68	20.13
Flt3		NM_010229.2	NM_010229.2:3302	Endogenous	mRNA	100	56.32	34.56	57.56	34.28	37.64	48.51	28.6
Fn1		NM_010233.1	NM_010233.1:2627	Endogenous	mRNA	100	56.83	1776.24	2103.41	1642.31	904.34	1594.64	1018.05
Fosb		NM_008036.2	NM_008036.2:2888	Endogenous	mRNA	100	104.76	3777.66	3638.09	5152.17	3444.84	4838.48	3365.59
Fosl1		NM_010235.2	NM_010235.2:353	Endogenous	mRNA	100	47.56	218.89	282.07	325.13	178.78	394.11	190.69
Fpr-rs3		NM_008040.2	NM_008040.2:907	Endogenous	mRNA	100	54.47	13.62	13.82	12.73	9.41	13.34	8.47
Fpr-rs4		NM_008041.2	NM_008041.2:834	Endogenous	mRNA	100	28.07	19.9	35.69	24.48	25.09	35.17	28.6
Fpr-rs5		Fpr_rs5.1	Fpr_rs5.1:468	Endogenous	mRNA	100	35.25	8.38	4.61	5.88	3.14	3.64	4.24
Fpr-rs6		NM_177316.2	NM_177316.2:169	Endogenous	mRNA	100	23.19	6.28	4.61	4.9	9.41	8.49	8.47
Fpr1		NM_013521.2	NM_013521.2:750	Endogenous	mRNA	100	84.14	860.89	954.42	726.65	845.79	921.62	853.85
Fpr2		NM_008039.2	NM_008039.2:1015	Endogenous	mRNA	100	70.86	1939.62	2037.79	1823.48	1511.76	2074.85	1613.41
Fpr3		NM_008042.2	NM_008042.2:985	Endogenous	mRNA	100	15	35.61	26.48	26.44	29.27	30.32	32.84
Fscn1		NM_007984.2	NM_007984.2:1645	Endogenous	mRNA	100	61.88	886.03	994.72	880.4	1488.76	1324.22	1392
Furin		NM_011046.2	NM_011046.2:2011	Endogenous	mRNA	100	52.41	8924.15	9019.24	8429.94	6063.75	6370.06	5362.49
Fut4		NM_010242.3	NM_010242.3:1765	Endogenous	mRNA	100	17.63	79.6	94.41	83.24	87.82	100.65	76.27
Fyn		NM_008054.2	NM_008054.2:1030	Endogenous	mRNA	100	14.2	441.97	508.87	521	473.6	482.64	377.13
Fzd4		NM_008055.4	NM_008055.4:1336	Endogenous	mRNA	100	62.79	53.41	44.9	66.59	41.82	52.14	46.61
Fzd6		NM_001162494.1	NM_001162494.1:1326	Endogenous	mRNA	100	33.74	5.24	8.06	8.81	7.32	16.98	7.42
Fzd9		NM_010246.1	NM_010246.1:745	Endogenous	mRNA	100	28.48	11.52	9.21	9.79	11.5	12.13	6.36
Gadd45b		NM_008655.1	NM_008655.1:415	Endogenous	mRNA	100	62.06	696.46	647.03	734.49	684.79	629.37	511.67
Gata1		NM_008089.1	NM_008089.1:1640	Endogenous	mRNA	100	45.95	98.45	96.71	72.47	115	117.63	85.81
Gata2		NM_008090.4	NM_008090.4:2960	Endogenous	mRNA	100	40.3	216.79	292.43	276.17	342.92	369.86	237.3
Gata3		NM_008091.3	NM_008091.3:1943	Endogenous	mRNA	100	26.57	34.56	51.81	48.97	56.46	55.78	39.2
Gata6		NM_010258.3	NM_010258.3:2065	Endogenous	mRNA	100	42.36	11.52	20.72	10.77	11.5	8.49	4.24
Gch1		NM_008102.3	NM_008102.3:2454	Endogenous	mRNA	100	47.64	58.65	43.75	63.66	40.77	48.51	25.42
Gem		NM_010276.3	NM_010276.3:1395	Endogenous	mRNA	100	10.18	458.72	393.74	450.48	432.83	528.72	459.76
Gk5		NM_177352.4	NM_177352.4:756	Endogenous	mRNA	100	29.1	108.92	115.13	100.87	103.5	104.29	90.05
Glg1		NM_009149.2	NM_009149.2:1604	Endogenous	mRNA	100	24.85	591.73	666.6	590.53	627.28	609.96	579.47
Gnai3		NM_010306.2	NM_010306.2:354	Endogenous	mRNA	100	13.52	2011.89	2228.91	2065.37	1928.9	1880.82	1749.01
Golim4		NM_001291069.1	NM_001291069.1:2316	Endogenous	mRNA	100	11.43	128.82	145.06	149.84	146.37	161.28	109.11
Gpr183		NM_183031.2	NM_183031.2:238	Endogenous	mRNA	100	57.02	359.23	488.15	460.28	329.32	437.77	345.35
Gpr65		NM_008152.2	NM_008152.2:575	Endogenous	mRNA	100	27.43	347.71	340.78	395.64	432.83	479	306.16
Grn		NM_008175.4	NM_008175.4:1292	Endogenous	mRNA	100	9.14	8305.19	8308.89	8082.28	7001.54	7101.29	7039.46
Gsn		NM_146120.3	NM_146120.3:624	Endogenous	mRNA	100	27.86	5944.55	6654.48	5822.02	4990.05	6226.97	5186.63
Gtf2h2		NM_022011.4	NM_022011.4:650	Endogenous	mRNA	100	21.32	381.22	366.11	347.66	341.87	297.1	309.33
Gzma		NM_010370.2	NM_010370.2:188	Endogenous	mRNA	100	29.08	20.95	18.42	6.86	19.86	23.04	19.07
H2-Aa		NM_010378.2	NM_010378.2:450	Endogenous	mRNA	100	41.76	29559.3	31520.1	33644.3	27014	33737.2	25000.9
H2-Ab1		NM_207105.2	NM_207105.2:164	Endogenous	mRNA	100	42.09	16796.8	17929.1	18833.2	15752.2	19471.6	15737.9
H2-D1		NM_010380.3	NM_010380.3:1133	Endogenous	mRNA	100	47.99	15750.5	16899.8	16755.1	13022.4	17144.5	12410.4
H2-DMa		NM_010386.3	NM_010386.3:530	Endogenous	mRNA	100	71.05	3504.31	3830.36	3913.34	2857.28	3602.79	3166.43
H2-DMb1		NM_010387.2	NM_010387.2:1089	Endogenous	mRNA	100	45.24	1184.51	1286	1310.32	882.38	1114.43	959.78
H2-DMb2		NM_010388.4	NM_010388.4:195	Endogenous	mRNA	100	80.57	2577.44	2920.83	2696.05	2502.87	3231.72	2806.25
H2-Ea-ps		NM_010381.2	NM_010381.2:735	Endogenous	mRNA	100	31.35	10.47	13.82	11.75	7.32	10.91	12.71
H2-Eb1		NM_010382.2	NM_010382.2:935	Endogenous	mRNA	100	41.7	10986.3	11766.2	12400.1	10491.3	12889.3	10238.7
H2-K1		NM_001001892.2	NM_001001892.2:1196	Endogenous	mRNA	100	52.91	11767.6	12743.7	12817.3	8875.04	12233.2	8808.59
H2-M3		NM_013819.2	NM_013819.2:1180	Endogenous	mRNA	100	47.55	307.91	367.26	316.32	207	300.74	253.19
H2-Ob		NM_010389.3	NM_010389.3:198	Endogenous	mRNA	100	82.72	595.92	665.45	712.94	525.87	824.6	522.27
H2-Q1		NM_010390.3	NM_010390.3:859	Endogenous	mRNA	100	57.54	468.15	520.39	549.4	433.87	483.85	427.98
H2-Q10		NM_010391.4	NM_010391.4:890	Endogenous	mRNA	100	33.1	31.42	27.63	25.46	25.09	40.02	16.95
H2-Q2		NM_010392.2	NM_010392.2:472	Endogenous	mRNA	100	39.15	13.62	11.51	15.67	19.86	12.13	11.65
H2-T23		NM_010398.3	NM_010398.3:365	Endogenous	mRNA	100	49.66	668.19	703.44	750.15	654.47	875.54	725.66
Havcr1		NM_134248.2	NM_134248.2:115	Endogenous	mRNA	100	22.44	11.52	12.66	14.69	11.5	19.4	8.47
Havcr2		NM_134250.2	NM_134250.2:134	Endogenous	mRNA	100	17.5	239.83	193.42	226.22	193.41	246.17	180.09
Hbegf		NM_010415.1	NM_010415.1:1300	Endogenous	mRNA	100	36.24	156.05	201.48	183.13	158.91	232.83	120.77
Hc		NM_010406.1	NM_010406.1:1065	Endogenous	mRNA	100	24.8	19.9	18.42	13.71	12.55	15.76	16.95
Hdac5		NM_010412.3	NM_010412.3:2122	Endogenous	mRNA	100	10.14	599.06	647.03	641.45	564.56	612.39	554.05
Hdac6		NM_010413.3	NM_010413.3:2195	Endogenous	mRNA	100	20.58	123.58	120.89	101.85	108.73	123.69	103.82
Hdc		NM_008230.4	NM_008230.4:745	Endogenous	mRNA	100	37.51	276.49	284.37	284.98	394.14	422	206.58
Hes1		NM_008235.2	NM_008235.2:983	Endogenous	mRNA	100	22.16	24.09	20.72	18.61	13.59	24.25	18.01
Hgf		NM_010427.5	NM_010427.5:483	Endogenous	mRNA	100	41.06	446.16	430.58	471.05	492.42	551.76	394.08
Hif1a		NM_010431.2	NM_010431.2:1294	Endogenous	mRNA	100	20.52	4614.46	4924.09	4584.17	3739.66	4642.03	3343.34
Hip1r		NM_145070.2	NM_145070.2:3530	Endogenous	mRNA	100	16.45	139.29	147.37	143.96	178.78	184.32	149.37
Hist1h1c		NM_015786.3	NM_015786.3:517	Endogenous	mRNA	100	55.49	8999.56	8162.68	8234.08	9698.87	10681	9420.9
Hist2h2aa1		NM_013549.2	NM_013549.2:84	Endogenous	mRNA	100	48.93	22618.8	20449.3	19862.5	24106.6	22950.7	26475.6
Hivep1		NM_007772.2	NM_007772.2:5072	Endogenous	mRNA	100	10.96	495.38	580.25	537.64	504.96	594.2	448.11
Hmgb1		NM_010439.3	NM_010439.3:1574	Endogenous	mRNA	100	34.04	603.25	640.12	585.63	701.51	582.07	675.87
Hnf1b		NM_009330.2	NM_009330.2:1185	Endogenous	mRNA	91.67	70.79	16.76	14.97	12.73	21.95	25.47	21.19
Hoxd4		NM_010469.2	NM_010469.2:2184	Endogenous	mRNA	100	27.09	7.33	11.51	14.69	8.36	20.62	13.77
Hpgd		NM_008278.2	NM_008278.2:845	Endogenous	mRNA	100	50.79	51.32	46.05	31.34	43.91	70.33	60.38
Hpgds		NM_019455.4	NM_019455.4:425	Endogenous	mRNA	100	29.8	137.2	96.71	128.29	194.46	132.18	151.49
Hras		NM_001130443.1	NM_001130443.1:240	Endogenous	mRNA	100	27.2	573.93	567.59	488.68	557.24	458.38	530.74
Hspg2		NM_008305.3	NM_008305.3:6162	Endogenous	mRNA	100	60.07	27.23	26.48	26.44	43.91	56.99	47.67
Icam1		NM_010493.2	NM_010493.2:2195	Endogenous	mRNA	100	64.81	561.36	528.44	568	519.6	489.91	469.3
Icos		NM_017480.1	NM_017480.1:142	Endogenous	mRNA	100	27.9	49.22	69.08	44.07	94.09	66.7	59.32
Icosl		NM_015790.3	NM_015790.3:349	Endogenous	mRNA	100	15.25	215.75	234.86	226.22	240.46	234.04	225.64
Id1		NM_010495.2	NM_010495.2:280	Endogenous	mRNA	100	81.98	1099.68	1435.66	1071.37	1369.57	1339.98	1216.15
Id2		NM_010496.3	NM_010496.3:625	Endogenous	mRNA	100	14.9	18410.7	19633	17314.3	12420.2	14156.5	12167.8
Id3		NM_008321.2	NM_008321.2:226	Endogenous	mRNA	100	26.3	64.93	44.9	41.13	35.55	35.17	21.19
Ido1		NM_008324.1	NM_008324.1:521	Endogenous	mRNA	91.67	106.9	1.05	1.15	1	1.05	1.21	1.06
Ido2		NM_145949.2	NM_145949.2:964	Endogenous	mRNA	100	85.21	4.19	9.21	2.94	1.05	8.49	6.36
Ier3		NM_133662.2	NM_133662.2:405	Endogenous	mRNA	100	8.94	3794.41	4011.11	4511.7	4563.5	4652.95	4518.18
Ifit1bl1		NM_001101605.1	NM_001101605.1:74	Endogenous	mRNA	100	93.57	12.57	10.36	7.83	16.73	19.4	7.42
Ifit1bl2		NM_053217.2	NM_053217.2:2448	Endogenous	mRNA	100	40.76	17.8	23.03	21.54	42.86	31.53	26.48
Ifna1		NM_010502.2	NM_010502.2:354	Endogenous	mRNA	100	50.72	43.99	51.81	57.78	61.68	67.91	43.43
Ifnar1		NM_010508.1	NM_010508.1:1195	Endogenous	mRNA	100	42.77	1030.56	967.09	980.29	830.11	830.67	688.58
Ifnar2		NM_001110498.1	NM_001110498.1:725	Endogenous	mRNA	100	36.12	1256.78	1391.91	1346.56	961.84	1102.3	890.92
Ifnb1		NM_010510.1	NM_010510.1:335	Endogenous	mRNA	100	33.52	10.47	19.57	15.67	11.5	13.34	7.42
Ifng		NM_008337.1	NM_008337.1:95	Endogenous	mRNA	100	26.54	13.62	14.97	9.79	6.27	13.34	13.77
Ifngr1		NM_010511.2	NM_010511.2:985	Endogenous	mRNA	100	22	2339.7	2517.88	2462.98	2076.31	2397.41	1892.02
Igf1		NM_001111274.1	NM_001111274.1:418	Endogenous	mRNA	100	34.09	208.42	180.75	190.97	84.68	95.8	74.16
Igf2		NM_010514.3	NM_010514.3:532	Endogenous	mRNA	100	22.62	15.71	16.12	13.71	15.68	12.13	15.89
Ikbke		NM_019777.3	NM_019777.3:618	Endogenous	mRNA	100	43.48	393.79	427.13	391.73	318.87	500.83	459.76
Ikzf1		NM_009578.2	NM_009578.2:1716	Endogenous	mRNA	100	22.64	816.9	907.22	870.61	1110.29	934.96	1050.89
Il10		NM_010548.1	NM_010548.1:985	Endogenous	mRNA	100	74.48	12.57	10.36	13.71	14.64	29.1	18.01
Il10ra		NM_008348.2	NM_008348.2:2522	Endogenous	mRNA	100	12.51	717.41	801.3	834.38	607.42	633	507.43
Il12a		NM_008351.1	NM_008351.1:355	Endogenous	mRNA	100	89.39	34.56	44.9	52.88	39.73	49.72	34.96
Il12b		NM_001303244.1	NM_001303244.1:414	Endogenous	mRNA	100	93.94	55.51	51.81	46.03	71.09	64.27	60.38
Il13		NM_008355.2	NM_008355.2:425	Endogenous	mRNA	100	24.74	30.37	31.08	22.52	34.5	50.93	27.54
Il15		NM_008357.2	NM_008357.2:854	Endogenous	mRNA	100	46.25	85.88	93.25	80.3	65.86	81.25	81.57
Il15ra		NM_008358.2	NM_008358.2:800	Endogenous	mRNA	100	49.54	73.31	74.83	55.82	75.27	66.7	57.21
Il17ra		NM_008359.1	NM_008359.1:312	Endogenous	mRNA	100	32.49	1344.75	1469.05	1241.77	1250.39	1367.87	1235.22
Il18		NM_008360.1	NM_008360.1:270	Endogenous	mRNA	100	27.9	192.71	161.18	159.63	140.09	124.9	131.36
Il18r1		NM_001161842.1	NM_001161842.1:620	Endogenous	mRNA	100	52.29	109.97	143.91	135.15	133.82	227.98	118.65
Il1a		NM_010554.4	NM_010554.4:512	Endogenous	mRNA	100	61.95	1668.37	1250.31	1042.97	900.15	863.41	658.92
Il1b		NM_008361.3	NM_008361.3:1120	Endogenous	mRNA	100	66.94	2942.95	2414.26	3200.4	3641.39	4432.25	3233.17
Il1r1		NM_001123382.1	NM_001123382.1:820	Endogenous	mRNA	100	56.2	61.79	42.6	63.66	62.73	56.99	41.32
Il1r2		NM_010555.4	NM_010555.4:458	Endogenous	mRNA	100	88.33	4828.11	5873.9	5421.49	4312.58	6026.88	4485.34
Il1rap		NM_134103.2	NM_134103.2:945	Endogenous	mRNA	100	31.16	370.75	480.09	396.62	372.19	397.75	373.95
Il1rl1		NM_001025602.2	NM_001025602.2:815	Endogenous	mRNA	100	34.56	91.12	115.13	97.93	171.46	173.41	116.53
Il1rn		NM_031167.5	NM_031167.5:224	Endogenous	mRNA	100	46.26	4146.31	4662.74	4307.03	2779.92	3874.43	2949.26
Il2		NM_008366.3	NM_008366.3:314	Endogenous	mRNA	100	23.74	12.57	14.97	10.77	13.59	13.34	18.01
Il21r		NM_021887.1	NM_021887.1:619	Endogenous	mRNA	100	55.71	340.38	326.97	323.17	318.87	346.82	330.52
Il22		NM_016971.1	NM_016971.1:477	Endogenous	mRNA	100	66.31	2.09	18.42	8.81	4.18	8.49	10.59
Il23a		NM_031252.1	NM_031252.1:360	Endogenous	mRNA	100	18.37	19.9	29.93	33.3	35.55	27.89	23.31
Il25		NM_080729.2	NM_080729.2:649	Endogenous	mRNA	100	39.4	6.28	13.82	18.61	11.5	6.06	7.42
Il27		NM_145636.1	NM_145636.1:402	Endogenous	mRNA	100	39.99	10.47	13.82	17.63	7.32	8.49	12.71
Il27ra		NM_016671.3	NM_016671.3:198	Endogenous	mRNA	100	20.49	14.66	12.66	14.69	9.41	13.34	13.77
Il3		NM_010556.4	NM_010556.4:155	Endogenous	mRNA	100	18.09	39.8	31.08	27.42	40.77	30.32	23.31
Il33		NM_133775.1	NM_133775.1:1011	Endogenous	mRNA	100	63.19	1.05	5.76	10.77	1.05	4.85	1.06
Il3ra		NM_008369.1	NM_008369.1:567	Endogenous	mRNA	100	14.42	216.79	224.5	231.12	180.87	218.28	213.99
Il4		NM_021283.1	NM_021283.1:345	Endogenous	mRNA	100	46.26	40.85	21.87	29.38	25.09	41.23	39.2
Il4i1		NM_010215.3	NM_010215.3:1102	Endogenous	mRNA	100	36.57	238.79	275.16	271.27	287.51	379.56	320.99
Il4ra		NM_001008700.3	NM_001008700.3:780	Endogenous	mRNA	100	20.11	1524.89	1539.28	1495.41	1228.43	1384.85	1132.46
Il5		NM_010558.1	NM_010558.1:177	Endogenous	mRNA	100	31.18	8.38	4.61	4.9	6.27	12.13	8.47
Il5ra		NM_008370.2	NM_008370.2:2290	Endogenous	mRNA	100	29.29	11.52	13.82	8.81	12.55	6.06	8.47
Il6		NM_031168.1	NM_031168.1:40	Endogenous	mRNA	100	63.2	329.9	278.61	328.07	404.6	362.58	323.11
Il6ra		NM_010559.2	NM_010559.2:2825	Endogenous	mRNA	100	13.32	338.28	450.16	392.71	340.82	289.82	317.81
Il9		NM_008373.1	NM_008373.1:39	Endogenous	mRNA	100	26.24	37.7	34.54	39.17	35.55	42.44	25.42
Insig1		NM_153526.5	NM_153526.5:385	Endogenous	mRNA	100	50.44	1471.47	1389.61	1351.45	1367.48	1441.84	1314.67
Insr		NM_010568.2	NM_010568.2:1082	Endogenous	mRNA	100	9.59	153.95	161.18	163.55	181.91	163.71	159.96
Irf1		NM_008390.1	NM_008390.1:365	Endogenous	mRNA	100	61.97	393.79	339.63	375.08	345.01	543.27	318.87
Irf2		NM_008391.2	NM_008391.2:440	Endogenous	mRNA	100	14.34	666.09	771.37	736.44	604.28	784.59	685.41
Irf3		NM_016849.4	NM_016849.4:526	Endogenous	mRNA	100	10.96	367.61	366.11	446.57	406.69	397.75	437.52
Irf4		NM_013674.1	NM_013674.1:1878	Endogenous	mRNA	100	58.79	1273.53	1352.77	1247.65	1075.79	1263.58	1015.93
Irf5		NM_001252382.1	NM_001252382.1:490	Endogenous	mRNA	100	6.6	718.46	792.09	772.68	685.83	776.1	781.81
Irf7		NM_016850.2	NM_016850.2:705	Endogenous	mRNA	100	101.63	91.12	118.58	94.01	132.78	157.64	103.82
Irf8		NM_008320.3	NM_008320.3:2274	Endogenous	mRNA	100	54.59	693.32	771.37	794.22	772.61	808.84	718.25
Isg15		NM_015783.3	NM_015783.3:389	Endogenous	mRNA	100	100.22	101.59	108.22	91.08	121.28	118.84	127.12
Itga4		NM_010576.3	NM_010576.3:6600	Endogenous	mRNA	100	47.08	224.12	310.85	268.33	329.32	259.51	266.96
Itga5		NM_001314041.1	NM_001314041.1:2622	Endogenous	mRNA	100	73.32	277.54	283.22	286.94	249.87	242.53	221.41
Itgal		NM_008400.2	NM_008400.2:950	Endogenous	mRNA	100	23.11	1064.07	1210.01	1187.91	1202.3	1252.67	1084.79
Itgam		NM_001082960.1	NM_001082960.1:3025	Endogenous	mRNA	100	9.06	8155.42	9516.6	8680.64	6883.41	7904.07	7146.45
Itgax		NM_021334.2	NM_021334.2:327	Endogenous	mRNA	100	64.66	1330.09	1498.99	1408.25	738.11	996.8	769.1
Itgb1		NM_010578.1	NM_010578.1:1855	Endogenous	mRNA	100	29.71	4943.32	5359.28	4848.59	4690	4646.89	4240.62
Itgb2		NM_008404.4	NM_008404.4:2542	Endogenous	mRNA	100	23.66	5453.36	5982.13	5340.2	4178.76	4860.31	4259.69
Itgb7		NM_013566.2	NM_013566.2:1221	Endogenous	mRNA	100	49.59	246.12	337.33	293.79	310.51	389.26	350.65
Jag1		NM_013822.2	NM_013822.2:2155	Endogenous	mRNA	100	69.58	320.48	299.34	268.33	165.19	221.92	177.97
Jak3		NM_010589.5	NM_010589.5:145	Endogenous	mRNA	100	29.68	168.62	207.23	203.7	152.64	213.43	161.02
Jun		NM_010591.2	NM_010591.2:2212	Endogenous	mRNA	100	37.24	2086.25	1469.05	2383.65	1691.58	2347.7	1917.44
Kalrn		NM_177357.3	NM_177357.3:2496	Endogenous	mRNA	100	31.9	32.47	32.24	31.34	21.95	32.74	19.07
Kcnab1		NM_010597.3	NM_010597.3:2350	Endogenous	mRNA	100	30.85	8.38	13.82	8.81	4.18	10.91	12.71
Kcnq1ot1		NR_001461.5	NR_001461.5:46	Endogenous	mRNA	100	28.21	55.51	39.14	58.76	51.23	46.08	54.03
Kif20a		NM_009004.3	NM_009004.3:1075	Endogenous	mRNA	100	69.61	435.68	447.85	401.52	492.42	409.88	552.99
Kit		NM_001122733.1	NM_001122733.1:4275	Endogenous	mRNA	100	23.48	74.36	77.14	65.61	101.41	93.37	50.85
Kitl		NM_013598.1	NM_013598.1:280	Endogenous	mRNA	100	41.12	12.57	12.66	8.81	4.18	12.13	5.3
Klf10		NM_013692.2	NM_013692.2:442	Endogenous	mRNA	100	33.37	755.11	769.06	692.38	536.33	618.45	353.83
Klf4		NM_010637.3	NM_010637.3:2397	Endogenous	mRNA	100	90.34	2985.89	2681.36	3026.08	2138	2405.9	1668.49
Klk1		NM_010639.7	NM_010639.7:706	Endogenous	mRNA	100	23.08	19.9	20.72	24.48	27.18	20.62	27.54
Klrk1		NM_001083322.1	NM_001083322.1:144	Endogenous	mRNA	100	25.94	113.11	117.43	108.7	97.23	105.5	86.87
Krba1		NM_133922.3	NM_133922.3:3736	Endogenous	mRNA	100	46.11	48.18	71.38	47.99	66.91	93.37	56.15
Lag3		NM_008479.1	NM_008479.1:1700	Endogenous	mRNA	100	44.55	15.71	19.57	18.61	18.82	19.4	8.47
Lamb2		NM_008483.3	NM_008483.3:712	Endogenous	mRNA	100	28.3	7.33	8.06	7.83	10.45	9.7	12.71
Lamb3		NM_008484.2	NM_008484.2:718	Endogenous	mRNA	100	47.35	19.9	31.08	30.36	12.55	20.62	13.77
Lamp3		NM_177356.3	NM_177356.3:1074	Endogenous	mRNA	100	24.61	33.51	25.33	17.63	26.14	23.04	22.25
Laptm5		NM_010686.3	NM_010686.3:36	Endogenous	mRNA	100	13.44	15435.3	16796.2	15525.1	13332.9	14810.1	13074.6
Lat		NM_010689.2	NM_010689.2:760	Endogenous	mRNA	100	29.45	31.42	23.03	30.36	36.59	35.17	43.43
Lat2		NM_020044.2	NM_020044.2:1360	Endogenous	mRNA	100	21.43	680.75	685.02	641.45	511.24	613.6	513.79
Ldlr		NM_010700.2	NM_010700.2:3925	Endogenous	mRNA	100	8.36	1376.17	1364.28	1353.41	1299.53	1418.8	1343.27
Lgals3		NM_001145953.1	NM_001145953.1:1005	Endogenous	mRNA	100	13.37	465.01	458.22	432.86	445.37	446.26	419.51
Lif		NM_008501.2	NM_008501.2:3435	Endogenous	mRNA	100	33.9	234.6	238.32	285.96	194.46	321.35	192.8
Lipa		NM_021460.3	NM_021460.3:1830	Endogenous	mRNA	100	55.29	2572.2	2664.1	2210.31	2024.04	1985.11	1806.21
Loxl2		NM_033325.2	NM_033325.2:3700	Endogenous	mRNA	100	42.48	18.85	16.12	8.81	9.41	14.55	22.25
Lpl		NM_008509.2	NM_008509.2:802	Endogenous	mRNA	100	47.68	11173.8	12166.9	10423.8	5532.65	7322	5676.06
Lrp5		NM_008513.3	NM_008513.3:1680	Endogenous	mRNA	100	45.55	239.83	286.67	275.19	230	265.57	264.84
Lrp6		NM_008514.3	NM_008514.3:3315	Endogenous	mRNA	100	27.16	351.9	417.92	357.45	277.05	298.31	258.48
Lst1		NM_010734.2	NM_010734.2:104	Endogenous	mRNA	100	38.55	589.64	696.53	688.46	663.88	686.36	630.32
Lta		NM_010735.2	NM_010735.2:776	Endogenous	mRNA	100	26.49	53.41	58.72	60.72	80.5	76.4	84.75
Lta4h		NM_008517.2	NM_008517.2:1016	Endogenous	mRNA	100	70.59	3989.21	4731.82	4877.97	3856.76	4862.74	3945.06
Ltb		NM_008518.2	NM_008518.2:163	Endogenous	mRNA	100	47.5	293.25	321.21	321.22	425.51	452.32	423.74
Ltb4r1		NM_008519.2	NM_008519.2:125	Endogenous	mRNA	100	60.38	790.72	1064.95	937.2	598.01	856.13	656.8
Ltb4r2		NM_020490.2	NM_020490.2:788	Endogenous	mRNA	100	33.22	28.28	18.42	15.67	10.45	13.34	12.71
Ly6c1		NM_010741.3	NM_010741.3:51	Endogenous	mRNA	100	59.43	4496.11	5343.16	5185.47	5367.47	6180.89	5172.86
Ly6g		XM_909927.2	XM_909927.2:91	Endogenous	mRNA	100	107.67	590.68	947.52	854.94	565.6	1389.7	557.22
Mafb		NM_010658.2	NM_010658.2:2658	Endogenous	mRNA	100	50.69	867.17	848.5	919.58	515.42	825.82	518.03
Maff		NM_010755.3	NM_010755.3:743	Endogenous	mRNA	100	56.7	655.62	619.4	694.33	586.51	732.44	529.68
Malt1		NM_172833.2	NM_172833.2:1196	Endogenous	mRNA	100	12.22	1938.58	1895.03	1943.94	1520.12	1521.88	1293.48
Man2b1		NM_010764.2	NM_010764.2:1658	Endogenous	mRNA	100	14.85	2791.09	3077.41	2732.29	2598	2763.64	2573.19
Map2k1		NM_008927.3	NM_008927.3:1695	Endogenous	mRNA	100	30.23	1738.54	1933.02	1696.17	1651.85	1731.67	1597.52
Map2k2		NM_023138.4	NM_023138.4:1440	Endogenous	mRNA	100	19.61	753.02	712.65	751.13	733.92	734.87	683.29
Map2k3		NM_008928.4	NM_008928.4:1115	Endogenous	mRNA	100	12.71	1082.92	1139.78	1018.49	930.47	941.02	891.98
Map2k4		NM_009157.4	NM_009157.4:1335	Endogenous	mRNA	100	30.43	1364.65	1640.59	1518.92	1255.62	1473.37	1165.3
Map3k14		NM_016896.3	NM_016896.3:3930	Endogenous	mRNA	100	45.64	123.58	110.52	117.52	127.55	141.88	120.77
Map3k4		NM_011948.2	NM_011948.2:5085	Endogenous	mRNA	100	10.29	140.34	199.17	191.95	169.37	158.86	151.49
Mapk11		NM_011161.5	NM_011161.5:2107	Endogenous	mRNA	100	29.37	15.71	21.87	18.61	33.46	24.25	16.95
Mapk12		NM_013871.3	NM_013871.3:1586	Endogenous	mRNA	100	33.85	11.52	14.97	14.69	7.32	3.64	7.42
Mapk13		NM_011950.1	NM_011950.1:395	Endogenous	mRNA	100	82.37	715.31	823.18	770.72	736.01	907.06	737.32
Mapk14		NM_011951.2	NM_011951.2:1420	Endogenous	mRNA	100	6.72	1386.64	1549.64	1446.45	1363.3	1409.1	1318.91
Marcksl1		NM_010807.4	NM_010807.4:589	Endogenous	mRNA	100	54.5	1262.01	1241.1	1292.7	1685.31	1851.72	1629.3
Marco		NM_010766.2	NM_010766.2:350	Endogenous	mRNA	100	118.36	116.25	123.19	90.1	84.68	76.4	90.05
Mcm5		NM_008566.2	NM_008566.2:2244	Endogenous	mRNA	100	59.98	1034.74	1043.07	958.75	1430.21	1084.11	1382.47
Mertk		NM_008587.1	NM_008587.1:1320	Endogenous	mRNA	100	54.32	238.79	207.23	185.09	138	146.73	117.59
Met		NM_008591.1	NM_008591.1:3190	Endogenous	mRNA	100	85.38	232.5	239.47	205.66	156.82	170.98	154.67
Mif		NM_010798.2	NM_010798.2:373	Endogenous	mRNA	100	13.71	9561.96	10526.3	9507.19	7547.28	9812.79	8520.44
Mmp10		NM_019471.2	NM_019471.2:1050	Endogenous	mRNA	100	40.65	13.62	17.27	10.77	25.09	24.25	33.9
Mmp12		NM_008605.3	NM_008605.3:592	Endogenous	mRNA	100	57.75	32468.8	33986.2	33868.6	13823.3	15723.2	14669
Mmp13		NM_008607.1	NM_008607.1:190	Endogenous	mRNA	100	59.78	332	294.73	285.96	202.82	196.45	164.2
Mmp19		NM_021412.2	NM_021412.2:1140	Endogenous	mRNA	100	78.92	2180.5	2573.14	2490.4	879.24	1632.23	928
Mmp1a		NM_032006.3	NM_032006.3:954	Endogenous	mRNA	100	18.46	20.95	27.63	21.54	18.82	32.74	18.01
Mmp8		NM_008611.4	NM_008611.4:232	Endogenous	mRNA	100	21.58	7575.21	8143.1	8296.75	6038.66	7305.02	6752.37
Mmp9		NM_013599.2	NM_013599.2:1570	Endogenous	mRNA	100	27.37	881.84	1174.32	916.64	696.29	1310.88	719.31
Mob3c		NM_175308.4	NM_175308.4:2136	Endogenous	mRNA	100	14.9	99.49	131.25	100.87	105.59	92.16	85.81
Mok		NM_011973.2	NM_011973.2:522	Endogenous	mRNA	100	23.71	25.14	26.48	28.4	23	23.04	14.83
Mpeg1		NM_010821.1	NM_010821.1:4135	Endogenous	mRNA	100	56.3	5284.74	4746.79	4454.9	5200.19	3793.18	4440.84
Mpo		NM_010824.2	NM_010824.2:1648	Endogenous	mRNA	100	103.61	4623.89	5087.57	6084.48	6467.31	5922.6	5467.36
Mrc1		NM_008625.1	NM_008625.1:3992	Endogenous	mRNA	100	100.88	896.5	915.28	816.75	753.79	472.93	549.81
Mrc2		NM_008626.3	NM_008626.3:5011	Endogenous	mRNA	100	14.78	26.18	20.72	31.34	24.05	19.4	22.25
Ms4a1		NM_007641.5	NM_007641.5:166	Endogenous	mRNA	100	19.61	41.89	59.87	65.61	76.32	71.55	60.38
Ms4a2		NM_001276330.1	NM_001276330.1:104	Endogenous	mRNA	100	31.36	113.11	145.06	135.15	167.28	157.64	130.3
Msc		NM_010827.2	NM_010827.2:1079	Endogenous	mRNA	100	51.27	10.47	5.76	5.88	5.23	9.7	5.3
Msh2		NM_008628.2	NM_008628.2:1870	Endogenous	mRNA	100	29.93	218.89	232.56	218.39	239.41	237.68	263.78
Mx1		NM_010846.1	NM_010846.1:2485	Endogenous	mRNA	100	65.81	53.41	67.93	49.95	56.46	53.36	59.32
Mx2		NM_013606.1	NM_013606.1:2095	Endogenous	mRNA	100	100.95	14.66	26.48	18.61	20.91	40.02	26.48
Myc		NM_010849.4	NM_010849.4:630	Endogenous	mRNA	100	84	1052.55	974	1048.85	977.52	1181.12	1038.17
Myd88		NM_010851.2	NM_010851.2:1595	Endogenous	mRNA	100	16.15	859.84	846.2	793.24	747.51	740.93	822.06
Myh4		NM_010855.2	NM_010855.2:3950	Endogenous	mRNA	100	25.4	8.38	10.36	7.83	10.45	10.91	11.65
Myod1		NM_010866.2	NM_010866.2:1200	Endogenous	mRNA	100	33.02	14.66	10.36	18.61	18.82	13.34	15.89
Nampt		NM_021524.1	NM_021524.1:1205	Endogenous	mRNA	100	26.37	5083.66	4995.47	4847.61	3529.52	4119.38	3177.02
Ncf2		NM_010877.4	NM_010877.4:1638	Endogenous	mRNA	100	12.59	6996.05	7786.2	7208.73	5820.16	7275.92	5483.25
Ncor1		NM_011308.2	NM_011308.2:211	Endogenous	mRNA	100	15.41	278.59	345.39	388.79	318.87	389.26	272.26
Ndc80		NM_023294.2	NM_023294.2:130	Endogenous	mRNA	100	54.8	61.79	65.62	66.59	62.73	82.46	61.44
Ndufa7		NM_023202.2	NM_023202.2:155	Endogenous	mRNA	100	12.29	2344.93	2822.97	2519.78	1828.54	2232.49	1813.63
Nectin1		NM_021424.2	NM_021424.2:2772	Endogenous	mRNA	100	27.27	58.65	61.02	61.7	65.86	80.04	59.32
Nectin2		NM_001159724.1	NM_001159724.1:984	Endogenous	mRNA	100	11.48	270.21	285.52	236.01	196.55	258.3	221.41
Nfatc1		NM_016791.4	NM_016791.4:1570	Endogenous	mRNA	100	22.3	330.95	394.89	384.87	342.92	445.04	412.09
Nfatc2		NM_001037177.1	NM_001037177.1:1559	Endogenous	mRNA	100	55.04	184.33	216.44	225.24	219.55	204.94	247.89
Nfil3		NM_017373.3	NM_017373.3:1299	Endogenous	mRNA	100	38.67	3360.83	3595.49	4164.05	2659.69	3530.03	2654.76
Nfkb1		NM_008689.2	NM_008689.2:2125	Endogenous	mRNA	100	13.31	1313.33	1434.51	1345.58	1413.48	1387.27	1199.2
Nfkbia		NM_010907.2	NM_010907.2:646	Endogenous	mRNA	100	29.7	2008.75	2022.82	2068.31	1858.85	1766.84	1471.45
Nfkbie		NM_008690.3	NM_008690.3:630	Endogenous	mRNA	100	58.26	332	295.88	319.26	301.1	283.76	237.3
Nfkbiz		NM_030612.1	NM_030612.1:1305	Endogenous	mRNA	100	19.01	722.65	579.1	823.6	772.61	738.51	717.19
Nfyc		NM_001048168.2	NM_001048168.2:882	Endogenous	mRNA	100	9.38	418.93	375.32	324.15	386.83	340.76	340.06
Ngf		NM_001112698.1	NM_001112698.1:630	Endogenous	mRNA	100	44.04	12.57	6.91	4.9	8.36	19.4	18.01
Nkg7		NM_024253.4	NM_024253.4:530	Endogenous	mRNA	100	98.91	322.57	430.58	413.27	391.01	559.03	336.88
Nlrp3		NM_145827.3	NM_145827.3:508	Endogenous	mRNA	100	35.64	3089.57	3190.24	3310.08	2730.78	3412.4	2465.13
Nmb		NM_026523.2	NM_026523.2:500	Endogenous	mRNA	100	51.85	138.25	156.58	166.48	156.82	183.11	133.48
Nod1		NM_172729.2	NM_172729.2:1446	Endogenous	mRNA	100	35.09	145.58	151.97	146.9	130.68	144.31	123.95
Nod2		NM_145857.2	NM_145857.2:1086	Endogenous	mRNA	100	23.97	121.49	135.85	131.23	103.5	124.9	83.69
Nos2		NM_010927.3	NM_010927.3:3715	Endogenous	mRNA	100	107.07	67.03	96.71	76.39	43.91	90.95	33.9
Nox1		NM_172203.1	NM_172203.1:475	Endogenous	mRNA	100	33.59	16.76	12.66	12.73	13.59	8.49	7.42
Nox3		NM_198958.2	NM_198958.2:1240	Endogenous	mRNA	100	30.82	12.57	9.21	5.88	11.5	4.85	10.59
Nox4		NM_015760.4	NM_015760.4:500	Endogenous	mRNA	100	31.4	6.28	13.82	7.83	12.55	13.34	9.53
Nr1h3		NM_001177730.1	NM_001177730.1:1636	Endogenous	mRNA	100	54.8	102.64	87.5	47.99	87.82	80.04	56.15
Nr2f6		NM_010150.2	NM_010150.2:1702	Endogenous	mRNA	100	11.19	226.22	192.27	166.48	179.82	189.17	159.96
Nr4a1		NM_010444.1	NM_010444.1:1315	Endogenous	mRNA	100	85.49	804.34	826.63	912.72	1084.16	1264.8	1082.67
Nr4a2		NM_001139509.1	NM_001139509.1:362	Endogenous	mRNA	100	16.31	326.76	299.34	314.36	269.73	334.69	247.89
Nrip3		NM_020610.1	NM_020610.1:1495	Endogenous	mRNA	100	27.15	25.14	23.03	19.59	17.77	13.34	14.83
Olr1		NM_001301094.1	NM_001301094.1:304	Endogenous	mRNA	100	34.24	419.97	475.48	412.29	376.37	373.5	286.03
Oscar		NM_175632.3	NM_175632.3:204	Endogenous	mRNA	100	36.84	19.9	9.21	7.83	17.77	16.98	6.36
Osm		NM_001013365.2	NM_001013365.2:579	Endogenous	mRNA	100	81.7	3324.17	3681.84	4499.95	3998.94	4492.88	4194.01
P2rx1		NM_008771.3	NM_008771.3:1046	Endogenous	mRNA	100	30.25	81.69	73.68	59.74	85.73	98.22	67.8
Pbx1		NM_008783.2	NM_008783.2:951	Endogenous	mRNA	100	39.35	139.29	203.78	178.24	162.05	187.96	125
Pbx3		NM_016768.1	NM_016768.1:1430	Endogenous	mRNA	100	17.14	61.79	55.26	48.97	57.5	47.29	56.15
Pdcd1		NM_008798.1	NM_008798.1:1134	Endogenous	mRNA	100	59.72	15.71	26.48	23.5	23	27.89	24.37
Pdcd1lg2		NM_021396.2	NM_021396.2:1870	Endogenous	mRNA	100	55.45	232.5	278.61	307.5	251.96	361.37	259.54
Pde4a		NM_183408.3	NM_183408.3:1208	Endogenous	mRNA	100	25.39	116.25	141.61	149.84	117.09	134.6	112.29
Pdgfa		NM_008808.3	NM_008808.3:805	Endogenous	mRNA	100	24.25	302.67	355.75	330.03	227.91	292.25	205.52
Pdgfb		NM_011057.3	NM_011057.3:2325	Endogenous	mRNA	100	65.06	98.45	97.86	116.54	83.64	120.05	85.81
Pdgfra		NM_001083316.1	NM_001083316.1:2520	Endogenous	mRNA	100	43.25	9.43	9.21	5.88	6.27	4.85	5.3
Pdgfrb		NM_008809.1	NM_008809.1:1185	Endogenous	mRNA	100	23.56	26.18	32.24	37.21	30.32	32.74	20.13
Pdzk1ip1		NM_001164557.1	NM_001164557.1:511	Endogenous	mRNA	100	26.56	133.01	118.58	147.88	127.55	149.16	96.4
Peli1		NM_023324.2	NM_023324.2:590	Endogenous	mRNA	100	32.99	462.91	493.91	430.9	438.05	462.02	407.85
Pf4		NM_019932.4	NM_019932.4:148	Endogenous	mRNA	100	11.95	925.82	911.83	932.31	887.61	945.87	770.16
Pfdn6		NM_001185182.1	NM_001185182.1:94	Endogenous	mRNA	100	7.26	1059.88	1132.87	1032.2	1041.29	1108.36	1065.72
Pggt1b		NM_172627.3	NM_172627.3:168	Endogenous	mRNA	100	19.52	188.52	183.06	200.76	237.32	237.68	234.12
Pglyrp1		NM_009402.2	NM_009402.2:201	Endogenous	mRNA	100	78.47	915.35	1381.55	1188.89	1088.34	1373.94	958.72
Phlda2		NM_009434.2	NM_009434.2:214	Endogenous	mRNA	100	43.59	10.47	14.97	9.79	4.18	7.28	12.71
Pik3cg		NM_020272.2	NM_020272.2:2890	Endogenous	mRNA	100	9.47	901.74	1144.39	1046.89	939.88	1028.33	939.65
Pim2		NM_138606.2	NM_138606.2:1395	Endogenous	mRNA	100	34.26	166.52	148.52	172.36	144.28	164.92	152.55
Plau		NM_008873.2	NM_008873.2:1950	Endogenous	mRNA	100	50.03	815.86	934.85	1005.76	584.42	702.13	547.69
Plaur		NM_011113.3	NM_011113.3:1085	Endogenous	mRNA	100	57.63	11006.2	12006.9	10535.5	9289.04	9320.45	8306.45
Pparg		NM_011146.1	NM_011146.1:1060	Endogenous	mRNA	100	82.3	279.63	338.48	274.21	262.41	323.78	266.96
Prdx1		NM_011034.4	NM_011034.4:1131	Endogenous	mRNA	100	92.95	357.13	359.2	394.66	188.19	264.36	218.23
Prdx3		NM_007452.2	NM_007452.2:496	Endogenous	mRNA	100	26.65	1869.45	2248.48	2217.17	1789.85	1988.75	1704.51
Prg2		NM_008920.4	NM_008920.4:119	Endogenous	mRNA	100	54.1	5741.37	7083.91	6456.62	5757.43	7608.18	4509.7
Prg3		NM_016914.2	NM_016914.2:534	Endogenous	mRNA	100	59.05	315.24	338.48	298.69	276.01	329.84	208.69
Prkca		NM_011101.3	NM_011101.3:6965	Endogenous	mRNA	100	29.32	102.64	61.02	85.2	100.37	117.63	59.32
Prkci		NM_008857.3	NM_008857.3:1635	Endogenous	mRNA	100	8.33	307.91	359.2	307.5	289.6	335.9	258.48
Prok2		NM_001037539.2	NM_001037539.2:375	Endogenous	mRNA	100	36.94	5.24	11.51	14.69	12.55	21.83	9.53
Pros1		NM_011173.2	NM_011173.2:2720	Endogenous	mRNA	100	52.83	113.11	119.73	94.01	92	65.48	65.68
Prrx1		NM_175686.3	NM_175686.3:105	Endogenous	mRNA	100	25.72	6.28	8.06	7.83	5.23	9.7	9.53
Psmb8		NM_010724.2	NM_010724.2:362	Endogenous	mRNA	100	22.87	3104.23	3248.95	3160.25	3035.01	3413.62	3191.86
Psmb9		NM_013585.2	NM_013585.2:540	Endogenous	mRNA	100	37.9	611.63	746.04	710	640.88	806.41	747.91
Psme2		NM_001029855.1	NM_001029855.1:476	Endogenous	mRNA	100	45.11	3649.88	3732.5	3601.92	3713.53	3898.68	3625.14
Ptafr		NM_001081211.1	NM_001081211.1:1685	Endogenous	mRNA	100	37.49	972.95	1084.52	913.7	907.47	881.6	710.83
Ptgdr		NM_008962.4	NM_008962.4:646	Endogenous	mRNA	100	18.95	21.99	23.03	18.61	24.05	21.83	11.65
Ptgdr2		NM_009962.2	NM_009962.2:270	Endogenous	mRNA	100	30	38.75	40.3	32.32	37.64	38.8	33.9
Ptgds		NM_008963.2	NM_008963.2:290	Endogenous	mRNA	100	39.88	21.99	42.6	40.15	32.41	26.68	31.78
Ptger2		NM_008964.4	NM_008964.4:838	Endogenous	mRNA	100	36.11	129.87	165.79	124.37	141.14	130.97	129.24
Ptgs1		NM_008969.3	NM_008969.3:1270	Endogenous	mRNA	100	59.47	1728.07	2023.98	1856.78	1656.03	2029.98	1858.12
Ptgs2		NM_011198.3	NM_011198.3:675	Endogenous	mRNA	100	55.88	394.84	341.93	609.13	629.38	625.73	632.44
Ptpn14		NM_008976.2	NM_008976.2:966	Endogenous	mRNA	100	30.93	25.14	28.78	15.67	21.95	26.68	23.31
Ptprb		NM_029928.1	NM_029928.1:270	Endogenous	mRNA	100	32.41	7.33	17.27	11.75	15.68	13.34	6.36
Ptprc		NM_011210.3	NM_011210.3:2320	Endogenous	mRNA	100	14.29	2689.5	3212.11	2978.1	2999.47	3376.03	2862.39
Ptprk		NM_008983.2	NM_008983.2:4658	Endogenous	mRNA	100	23.98	11.52	10.36	14.69	13.59	10.91	13.77
Ptx3		NM_008987.3	NM_008987.3:692	Endogenous	mRNA	100	20.45	1482.99	1292.9	1241.77	825.93	1366.66	1162.12
Pycard		NM_023258.4	NM_023258.4:1654	Endogenous	mRNA	100	19.3	45.03	63.32	47.99	35.55	44.87	32.84
Rab20		NM_011227.1	NM_011227.1:496	Endogenous	mRNA	100	43.65	492.24	550.32	483.78	435.96	509.31	351.71
Rab3d		NM_031874.4	NM_031874.4:2192	Endogenous	mRNA	100	32.86	1097.58	1329.74	1208.47	984.84	1211.44	1002.16
Rad51		NM_011234.4	NM_011234.4:286	Endogenous	mRNA	100	61.34	268.11	242.92	271.27	289.6	274.06	301.92
Raf1		NM_029780.3	NM_029780.3:550	Endogenous	mRNA	100	31.73	974	1002.78	928.39	897.02	875.54	707.65
Rapgef4		NM_019688.2	NM_019688.2:517	Endogenous	mRNA	100	32.48	21.99	24.18	17.63	11.5	12.13	19.07
Rasal1		NM_013832.4	NM_013832.4:1488	Endogenous	mRNA	100	29.29	48.18	27.63	28.4	28.23	32.74	46.61
Rasgrf2		NM_009027.3	NM_009027.3:432	Endogenous	mRNA	100	44.61	9.43	9.21	4.9	10.45	10.91	4.24
Rbp1		NM_011254.5	NM_011254.5:709	Endogenous	mRNA	100	25.46	25.14	43.75	18.61	24.05	29.1	27.54
Retnla		NM_020509.3	NM_020509.3:164	Endogenous	mRNA	100	43.03	5.24	13.82	10.77	4.18	13.34	11.65
Retnlb		NM_023881.4	NM_023881.4:538	Endogenous	mRNA	100	46.97	17.8	12.66	11.75	13.59	16.98	14.83
Rgl1		NM_016846.3	NM_016846.3:3320	Endogenous	mRNA	100	12.51	400.07	396.05	377.04	305.28	340.76	262.72
Rgs1		NM_015811.1	NM_015811.1:750	Endogenous	mRNA	100	59.75	3093.76	2833.34	3475.59	2431.77	2706.64	2436.53
Rgs16		NM_011267.3	NM_011267.3:1280	Endogenous	mRNA	100	33.72	51.32	63.32	63.66	35.55	41.23	28.6
Rgs6		NM_015812.3	NM_015812.3:1212	Endogenous	mRNA	100	39.89	16.76	18.42	17.63	27.18	8.49	14.83
Rhoc		NM_007484.2	NM_007484.2:551	Endogenous	mRNA	100	22.13	226.22	268.25	252.66	141.14	184.32	150.43
Rhog		NM_019566.3	NM_019566.3:916	Endogenous	mRNA	100	17.35	6079.65	7015.99	6356.73	6101.39	6960.63	5919.71
Rhoj		NM_023275.2	NM_023275.2:814	Endogenous	mRNA	100	30.15	29.32	36.84	23.5	36.59	46.08	26.48
Rictor		NM_030168.3	NM_030168.3:720	Endogenous	mRNA	100	14.65	223.08	240.62	207.61	175.64	230.4	169.5
Rin2		NM_028724.4	NM_028724.4:3282	Endogenous	mRNA	100	18.58	779.2	833.54	808.91	519.6	668.17	506.37
Ripk2		NM_138952.3	NM_138952.3:830	Endogenous	mRNA	100	11.94	262.88	314.3	302.61	281.23	306.8	220.35
Rnase2a		NM_053113.2	NM_053113.2:332	Endogenous	mRNA	100	90.45	1051.5	977.45	910.76	360.69	702.13	272.26
Rnase2b		NM_019398.2	NM_019398.2:142	Endogenous	mRNA	100	23.88	40.85	47.2	51.9	51.23	48.51	63.56
Rnd3		NM_028810.2	NM_028810.2:790	Endogenous	mRNA	100	29.05	306.86	210.69	239.93	192.37	206.15	154.67
Ros1		NM_011282.2	NM_011282.2:2120	Endogenous	mRNA	100	49.01	20.95	19.57	11.75	14.64	44.87	23.31
Runx2		NM_009820.5	NM_009820.5:1116	Endogenous	mRNA	100	24.32	286.96	307.4	314.36	237.32	278.91	228.82
S100a10		NM_009112.2	NM_009112.2:154	Endogenous	mRNA	100	14.13	12889.3	13241	12003.5	10303.1	11748.2	10128.6
S100a11		NM_016740.3	NM_016740.3:304	Endogenous	mRNA	100	31.79	29172.9	33380.6	29770.2	25560.8	31251.3	24827.2
S100a4		NM_011311.2	NM_011311.2:357	Endogenous	mRNA	100	44.04	20113.6	18701.6	17658	21296.3	20629.7	19188.2
S100a8		NM_013650.2	NM_013650.2:227	Endogenous	mRNA	100	70.86	191601	250902	214215	278427	334383	248300
S100a9		NM_009114.2	NM_009114.2:112	Endogenous	mRNA	100	81.04	206547	281577	244701	287891	354347	243876
S1pr1		NM_007901.4	NM_007901.4:850	Endogenous	mRNA	100	44.73	48.18	54.11	38.19	47.05	58.21	43.43
Saa1		NM_009117.3	NM_009117.3:351	Endogenous	mRNA	100	39.11	10.47	11.51	5.88	9.41	4.85	11.65
Scin		NM_009132.2	NM_009132.2:2302	Endogenous	mRNA	100	60.6	69.12	75.99	81.28	130.68	144.31	105.94
Sele		NM_011345.2	NM_011345.2:2575	Endogenous	mRNA	100	25.42	8.38	17.27	21.54	14.64	18.19	13.77
Sell		NM_001164059.1	NM_001164059.1:664	Endogenous	mRNA	100	92.04	1618.1	2174.79	1831.32	1475.16	1915.99	1539.25
Selp		NM_011347.1	NM_011347.1:1570	Endogenous	mRNA	100	46.32	166.52	172.69	138.08	172.5	194.02	107
Selplg		NM_009151.3	NM_009151.3:1712	Endogenous	mRNA	100	34.24	6139.35	7035.56	6889.48	5117.6	6704.76	5182.4
Sema4a		NM_013658.3	NM_013658.3:572	Endogenous	mRNA	100	17.69	1337.42	1408.03	1357.33	1300.57	1296.33	1244.75
Sema4b		NM_013659.4	NM_013659.4:1945	Endogenous	mRNA	100	14.21	703.79	716.11	697.27	538.42	620.88	536.04
Sema5a		NM_009154.2	NM_009154.2:10265	Endogenous	mRNA	100	18.28	13.62	13.82	11.75	12.55	8.49	13.77
Sema6d		NM_199240.2	NM_199240.2:1274	Endogenous	mRNA	100	21.83	206.32	226.8	171.38	211.19	249.81	143.01
Serinc2		NM_172702.3	NM_172702.3:364	Endogenous	mRNA	100	51.42	10.47	14.97	17.63	14.64	2.43	15.89
Serpinb2		NM_001174170.1	NM_001174170.1:715	Endogenous	mRNA	100	68.35	495.38	516.93	568	285.41	609.96	381.37
Serpinb6a		NM_001164117.1	NM_001164117.1:1418	Endogenous	mRNA	100	16.15	679.71	629.76	586.61	434.92	495.97	418.45
Serpinb7		NM_027548.3	NM_027548.3:578	Endogenous	mRNA	100	26.05	17.8	14.97	10.77	8.36	18.19	21.19
Serpinb9		NM_009256.3	NM_009256.3:1652	Endogenous	mRNA	100	82.4	72.26	81.74	86.18	140.09	107.93	108.05
Serpine1		NM_008871.2	NM_008871.2:1822	Endogenous	mRNA	100	96.33	73.31	77.14	53.86	47.05	111.56	43.43
Serpine3		NM_001199945.1	NM_001199945.1:996	Endogenous	mRNA	100	31.84	9.43	10.36	6.86	7.32	8.49	5.3
Sesn1		NM_001013370.2	NM_001013370.2:497	Endogenous	mRNA	100	11.74	125.68	151.97	147.88	119.18	122.48	118.65
Sfrp4		NM_016687.2	NM_016687.2:895	Endogenous	mRNA	100	34.83	16.76	13.82	2.94	13.59	16.98	9.53
Sgpp1		NM_030750.3	NM_030750.3:1076	Endogenous	mRNA	100	43.43	580.21	615.94	594.44	509.15	579.65	491.54
Siglec1		NM_011426.3	NM_011426.3:4550	Endogenous	mRNA	100	54.93	67.03	55.26	62.68	80.5	99.44	77.33
Siglecf		NM_145581.1	NM_145581.1:355	Endogenous	mRNA	100	79.06	160.24	171.54	136.12	120.23	141.88	130.3
Sirpa		NM_007547.2	NM_007547.2:1880	Endogenous	mRNA	100	22.78	8463.33	8437.84	7899.15	7027.68	6668.38	6547.91
Ski		NM_011385.2	NM_011385.2:1210	Endogenous	mRNA	100	14.94	905.93	887.65	905.87	748.56	922.83	740.49
Skil		NM_011386.2	NM_011386.2:1349	Endogenous	mRNA	100	18.34	1777.29	1853.58	1758.85	1538.94	1820.19	1281.83
Slc16a6		NM_134038.2	NM_134038.2:970	Endogenous	mRNA	100	40.78	784.44	734.53	761.91	901.2	822.18	693.88
Smad1		NM_008539.3	NM_008539.3:240	Endogenous	mRNA	100	19.82	228.31	212.99	207.61	123.37	169.77	183.27
Smad2		NM_010754.4	NM_010754.4:880	Endogenous	mRNA	100	8.31	459.77	462.82	409.35	341.87	394.11	401.5
Smad7		NM_001042660.1	NM_001042660.1:2584	Endogenous	mRNA	100	16.22	397.98	405.26	397.6	336.64	414.73	260.6
Smarcd3		NM_025891.3	NM_025891.3:574	Endogenous	mRNA	100	33.85	6.28	10.36	7.83	5.23	12.13	11.65
Socs1		NM_009896.2	NM_009896.2:1020	Endogenous	mRNA	100	48.82	338.28	390.29	349.62	354.42	375.92	306.16
Socs2		NM_001168655.1	NM_001168655.1:626	Endogenous	mRNA	100	13.58	978.19	1147.84	1076.27	937.79	1161.72	873.97
Socs3		NM_007707.2	NM_007707.2:585	Endogenous	mRNA	100	44.07	746.73	828.93	904.89	828.02	736.08	692.82
Sp4		NM_009239.2	NM_009239.2:4680	Endogenous	mRNA	100	15.01	103.68	94.41	92.06	97.23	116.41	76.27
Sphk1		NM_011451.3	NM_011451.3:562	Endogenous	mRNA	100	45.25	95.31	104.77	90.1	40.77	54.57	41.32
Spry2		NM_011897.3	NM_011897.3:1076	Endogenous	mRNA	100	38.09	170.71	170.39	183.13	134.87	180.69	129.24
Sptbn1		NM_009260.2	NM_009260.2:5588	Endogenous	mRNA	100	32.18	304.77	369.57	338.84	425.51	401.39	397.26
Sqstm1		NM_011018.2	NM_011018.2:1430	Endogenous	mRNA	100	61.58	6212.66	5969.46	5398.96	5116.55	5076.16	4351.86
Stab1		NM_138672.2	NM_138672.2:5890	Endogenous	mRNA	100	72.09	61.79	57.56	40.15	54.36	47.29	66.74
Stat1		NM_009283.3	NM_009283.3:1590	Endogenous	mRNA	100	79.16	491.19	569.89	481.82	532.15	649.98	552.99
Stat3		NM_213659.2	NM_213659.2:1360	Endogenous	mRNA	100	32.08	854.61	902.61	887.26	816.52	919.19	846.43
Stat4		NM_011487.4	NM_011487.4:1816	Endogenous	mRNA	100	53.89	142.43	200.33	159.63	167.28	187.96	169.5
Stat5a		NM_011488.2	NM_011488.2:1545	Endogenous	mRNA	100	11.59	405.31	465.12	452.44	448.51	477.79	469.3
Stat5b		NM_001113563.1	NM_001113563.1:1505	Endogenous	mRNA	100	6.4	466.05	482.39	467.13	399.37	452.32	409.97
Stat6		NM_009284.2	NM_009284.2:3465	Endogenous	mRNA	100	19.65	2187.84	2288.77	2005.64	1904.86	1899.01	1939.69
Syk		NM_001198977.1	NM_001198977.1:2064	Endogenous	mRNA	100	39.78	2859.16	3084.32	2777.34	2096.18	2236.13	1761.72
Tap1		NM_001161730.1	NM_001161730.1:856	Endogenous	mRNA	100	55.11	972.95	1154.75	1060.6	787.24	1045.31	748.97
Tap2		NM_011530.3	NM_011530.3:790	Endogenous	mRNA	100	10.11	946.77	960.18	1029.26	796.65	1011.35	846.43
Tapbp		NM_009318.2	NM_009318.2:2195	Endogenous	mRNA	100	65.76	1200.22	1207.71	1252.54	1081.02	1250.24	1064.66
Tek		NM_013690.2	NM_013690.2:3580	Endogenous	mRNA	100	28.65	28.28	32.24	33.3	25.09	41.23	20.13
Tep1		NM_009351.2	NM_009351.2:2568	Endogenous	mRNA	100	18.94	353.99	401.8	376.06	386.83	445.04	411.03
Terf2ip		NM_020584.2	NM_020584.2:1002	Endogenous	mRNA	100	27.61	181.19	178.45	173.34	178.78	178.26	140.9
Tfcp2		NM_033476.2	NM_033476.2:1416	Endogenous	mRNA	100	32	42.94	69.08	59.74	44.96	67.91	62.5
Tgfa		NM_031199.2	NM_031199.2:3360	Endogenous	mRNA	100	20.88	17.8	25.33	15.67	12.55	20.62	21.19
Tgfb1		NM_011577.1	NM_011577.1:1470	Endogenous	mRNA	100	15.56	6934.26	7673.38	6839.53	6110.8	6006.27	5898.52
Tgfbr3		NM_011578.3	NM_011578.3:3614	Endogenous	mRNA	100	80.25	346.66	345.39	391.73	256.14	320.14	236.24
Tgm2		NM_009373.3	NM_009373.3:1260	Endogenous	mRNA	100	25.79	4472.02	4950.57	4769.26	2621.01	5563.65	2609.21
Thbd		NM_009378.3	NM_009378.3:2845	Endogenous	mRNA	100	82.56	338.28	389.14	440.69	246.73	424.43	237.3
Tigit		NM_001146325.1	NM_001146325.1:730	Endogenous	mRNA	100	23.5	6.28	13.82	16.65	14.64	12.13	12.71
Timd4		NM_178759.4	NM_178759.4:236	Endogenous	mRNA	100	13.66	30.37	28.78	24.48	29.27	26.68	27.54
Timp3		NM_011595.2	NM_011595.2:2460	Endogenous	mRNA	100	45.32	228.31	206.08	185.09	227.91	203.73	154.67
Tlr1		NM_030682.1	NM_030682.1:805	Endogenous	mRNA	100	80.29	57.6	52.96	51.9	47.05	47.29	38.14
Tlr11		NM_205819.2	NM_205819.2:1680	Endogenous	mRNA	100	37.12	21.99	40.3	23.5	25.09	43.66	22.25
Tlr12		NM_205823.2	NM_205823.2:380	Endogenous	mRNA	100	27.5	9.43	9.21	15.67	8.36	12.13	13.77
Tlr13		NM_205820.1	NM_205820.1:2785	Endogenous	mRNA	100	25.91	1405.49	1599.15	1407.28	1173.02	1299.96	1184.37
Tlr2		NM_011905.2	NM_011905.2:255	Endogenous	mRNA	100	20.79	4055.19	3539.08	3506.93	3397.79	3173.51	2777.65
Tlr3		NM_126166.2	NM_126166.2:1165	Endogenous	mRNA	100	43.88	37.7	48.35	43.09	31.36	41.23	43.43
Tlr4		NM_021297.2	NM_021297.2:2510	Endogenous	mRNA	100	38.82	1880.97	2218.54	1873.43	1487.71	1768.05	1364.46
Tlr5		NM_016928.2	NM_016928.2:560	Endogenous	mRNA	100	33.67	47.13	51.81	41.13	34.5	49.72	37.08
Tlr6		NM_011604.3	NM_011604.3:475	Endogenous	mRNA	100	21.5	294.29	320.06	314.36	216.41	272.85	216.11
Tlr7		NM_133211.3	NM_133211.3:3210	Endogenous	mRNA	100	23.31	296.39	283.22	245.81	273.91	243.74	220.35
Tlr8		NM_133212.2	NM_133212.2:110	Endogenous	mRNA	100	10.4	345.61	381.08	352.55	335.6	343.18	313.57
Tlr9		NM_031178.2	NM_031178.2:1801	Endogenous	mRNA	100	31.4	100.54	117.43	96.95	133.82	191.6	123.95
Tm7sf3		NM_026281.2	NM_026281.2:936	Endogenous	mRNA	100	28.95	272.3	298.19	323.17	263.46	308.01	260.6
Tmem173		NM_028261.1	NM_028261.1:1792	Endogenous	mRNA	100	32.33	299.53	309.7	293.79	351.28	343.18	371.84
Tnc		NM_011607.1	NM_011607.1:5665	Endogenous	mRNA	100	25.73	16.76	25.33	29.38	26.14	18.19	14.83
Tnf		NM_013693.2	NM_013693.2:514	Endogenous	mRNA	100	62.01	684.94	587.16	535.69	830.11	491.12	587.95
Tnfaip3		NM_009397.2	NM_009397.2:232	Endogenous	mRNA	100	9.69	1921.82	1703.92	2153.51	2124.4	1936.61	1783.96
Tnfaip6		NM_009398.2	NM_009398.2:620	Endogenous	mRNA	100	75.81	105.78	99.01	141.02	93.05	139.46	73.1
Tnfaip8		NM_134131.2	NM_134131.2:340	Endogenous	mRNA	100	17.25	1403.4	1501.29	1487.58	1280.71	1594.64	1353.86
Tnfrsf11a		NM_009399.3	NM_009399.3:692	Endogenous	mRNA	100	30.42	162.33	142.76	141.02	151.59	133.39	137.72
Tnfrsf12a		NM_001161746.1	NM_001161746.1:517	Endogenous	mRNA	100	38.7	233.55	222.2	179.21	173.55	138.24	125
Tnfrsf14		NM_178931.2	NM_178931.2:625	Endogenous	mRNA	100	22.59	269.16	295.88	339.82	266.6	323.78	332.64
Tnfrsf1a		NM_011609.2	NM_011609.2:615	Endogenous	mRNA	100	8.81	2096.72	2304.89	2181.91	1773.13	2215.52	1948.17
Tnfrsf1b		NM_011610.3	NM_011610.3:3270	Endogenous	mRNA	100	84.61	1420.16	1256.06	1146.78	1303.71	1264.8	1193.9
Tnfrsf4		NM_011659.2	NM_011659.2:320	Endogenous	mRNA	100	41.33	55.51	72.53	68.55	64.82	89.74	50.85
Tnfrsf8		NM_009401.2	NM_009401.2:1275	Endogenous	mRNA	100	41.52	43.99	59.87	59.74	61.68	54.57	50.85
Tnfrsf9		NM_001077508.1	NM_001077508.1:1590	Endogenous	mRNA	100	31.74	415.78	685.02	618.93	357.55	663.32	346.41
Tnfsf10		NM_009425.2	NM_009425.2:2055	Endogenous	mRNA	100	23.92	40.85	36.84	32.32	32.41	23.04	28.6
Tnfsf4		NM_009452.2	NM_009452.2:346	Endogenous	mRNA	100	67.67	108.92	120.89	127.31	219.55	161.28	174.79
Tnfsf9		NM_009404.3	NM_009404.3:292	Endogenous	mRNA	100	34.35	71.22	50.66	52.88	52.27	76.4	77.33
Top2a		NM_011623.2	NM_011623.2:1953	Endogenous	mRNA	100	73.88	1956.38	2037.79	1950.79	2031.36	1994.81	2162.16
Tpsb2		NM_010781.3	NM_010781.3:502	Endogenous	mRNA	100	45.99	23.04	33.39	33.3	19.86	33.95	11.65
Traf1		NM_009421.3	NM_009421.3:566	Endogenous	mRNA	100	82.35	383.32	417.92	378.02	341.87	426.85	309.33
Traf2		NM_009422.2	NM_009422.2:1334	Endogenous	mRNA	100	58.54	337.23	367.26	299.67	295.87	337.12	274.37
Traf6		NM_009424.2	NM_009424.2:980	Endogenous	mRNA	100	34.82	965.62	1142.08	955.81	799.79	907.06	629.26
Trafd1		NM_172275.2	NM_172275.2:2083	Endogenous	mRNA	100	54.1	275.44	255.59	269.31	226.87	298.31	194.92
Trem1		NM_021406.5	NM_021406.5:1704	Endogenous	mRNA	100	92.44	2019.22	2434.99	2898.77	1426.03	3026.78	1530.78
Trem2		NM_031254.2	NM_031254.2:646	Endogenous	mRNA	100	24.08	1463.1	1596.85	1548.3	840.56	1165.36	920.59
Trex1		NM_011637.6	NM_011637.6:422	Endogenous	mRNA	100	75.01	190.61	177.3	169.42	174.59	190.39	167.38
Trim9		NM_001110202.1	NM_001110202.1:1644	Endogenous	mRNA	83.33	80.84	28.28	32.24	16.65	39.73	38.8	41.32
Tspan7		NM_019634.2	NM_019634.2:670	Endogenous	mRNA	100	41.46	16.76	27.63	15.67	15.68	26.68	9.53
Tspan8		NM_001168680.1	NM_001168680.1:680	Endogenous	mRNA	100	60.64	55.51	61.02	68.55	53.32	66.7	57.21
Ttk		NM_009445.2	NM_009445.2:1290	Endogenous	mRNA	100	53.04	189.56	165.79	172.36	164.14	201.3	206.58
Tuba1a		NM_011653.2	NM_011653.2:1378	Endogenous	mRNA	100	16.71	1823.37	1629.08	1584.53	1702.03	1572.81	1762.78
Tuba4a		NM_009447.3	NM_009447.3:1341	Endogenous	mRNA	100	42.79	4533.82	4526.89	4463.72	5720.84	5339.31	5111.42
Twistnb		NM_172253.2	NM_172253.2:576	Endogenous	mRNA	100	8.97	488.05	504.27	483.78	489.28	452.32	449.17
Txn1		NM_011660.3	NM_011660.3:280	Endogenous	mRNA	100	43.98	16402	16799.7	15805.2	13985.3	14440.3	12970.8
Txndc16		NM_172597.2	NM_172597.2:982	Endogenous	mRNA	100	25.22	204.23	177.3	200.76	164.14	177.05	161.02
Tyrobp		NM_011662.2	NM_011662.2:130	Endogenous	mRNA	100	9.97	13525	15201.7	14324.4	13993.7	14030.4	13190.1
Usp18		NM_011909.2	NM_011909.2:1190	Endogenous	mRNA	100	100.57	23.04	19.57	27.42	38.68	30.32	34.96
Vamp2		NM_009497.3	NM_009497.3:235	Endogenous	mRNA	100	13.97	117.3	119.73	116.54	136.96	178.26	129.24
Vasp		NM_009499.2	NM_009499.2:1396	Endogenous	mRNA	100	8.8	5219.81	6055.81	5566.42	6224.76	6570.15	6227.99
Vav1		NM_011691.4	NM_011691.4:1640	Endogenous	mRNA	100	37.27	1190.79	1310.17	1262.34	1295.34	1261.16	1268.06
Vav2		NM_009500.1	NM_009500.1:1868	Endogenous	mRNA	100	30.39	214.7	198.02	183.13	192.37	140.67	164.2
Vcam1		NM_011693.2	NM_011693.2:1440	Endogenous	mRNA	100	20.48	62.84	70.23	50.92	35.55	61.85	42.37
Vegfa		NM_001025250.3	NM_001025250.3:3015	Endogenous	mRNA	100	22.12	2485.27	2825.28	3299.31	1598.53	2515.04	1626.12
Vegfc		NM_009506.2	NM_009506.2:1320	Endogenous	mRNA	100	79.84	9.43	11.51	12.73	14.64	16.98	13.77
Vrk2		NM_001252447.1	NM_001252447.1:338	Endogenous	mRNA	100	22.97	103.68	102.47	98.91	85.73	70.33	69.92
Vsir		NM_001159572.1	NM_001159572.1:1322	Endogenous	mRNA	100	20.11	3135.65	3744.01	3512.8	3012.01	4002.97	2995.87
Vtcn1		NM_178594.3	NM_178594.3:1530	Endogenous	mRNA	100	33.02	34.56	35.69	35.26	18.82	30.32	41.32
Vwa5a		NM_172767.3	NM_172767.3:2528	Endogenous	mRNA	100	32.16	1465.19	1625.63	1518.92	1276.52	1489.14	1225.68
Was		NM_009515.2	NM_009515.2:1617	Endogenous	mRNA	100	15.67	307.91	305.09	294.77	356.51	310.44	345.35
Xcr1		NM_011798.4	NM_011798.4:350	Endogenous	mRNA	100	34.48	11.52	9.21	1.96	6.27	8.49	8.47
Yap1		NM_009534.3	NM_009534.3:1845	Endogenous	mRNA	100	17.85	23.04	21.87	22.52	15.68	18.19	21.19
Yes1		NM_001205132.1	NM_001205132.1:650	Endogenous	mRNA	100	19.65	19.9	19.57	19.59	20.91	16.98	24.37
Zfp148		NM_011749.4	NM_011749.4:2430	Endogenous	mRNA	100	6.19	353.99	391.44	418.17	382.64	394.11	396.2
Zfp92		NM_009566.4	NM_009566.4:520	Endogenous	mRNA	100	48.24	1.05	10.36	6.86	5.23	2.43	8.47
Zmpste24		NM_172700.2	NM_172700.2:1434	Endogenous	mRNA	100	9.95	268.11	302.79	247.77	296.91	289.82	282.85
Znrf2		NM_199143.2	NM_199143.2:986	Endogenous	mRNA	100	38.41	4302.36	4737.58	4774.16	3131.2	3573.69	2946.08
Abcf1		NM_013854.1	NM_013854.1:875	Housekeeping	mRNA	100	7.52	520.51	559.53	543.52	542.6	509.31	545.57
Alas1		NM_020559.2	NM_020559.2:1034	Housekeeping	mRNA	100	40.34	1914.49	2053.91	2167.22	1462.62	2208.24	1854.94
Edc3		NM_153799.3	NM_153799.3:2570	Housekeeping	mRNA	100	7.14	202.13	176.15	200.76	182.96	196.45	207.63
Eef1g		NM_026007.4	NM_026007.4:338	Housekeeping	mRNA	100	33.45	2827.74	3006.03	3058.4	2974.38	3057.1	3076.39
Eif2b4		NM_001127355.1	NM_001127355.1:1562	Housekeeping	mRNA	100	17.39	83.79	84.04	93.03	119.18	98.22	101.7
G6pdx		NM_008062.2	NM_008062.2:2030	Housekeeping	mRNA	100	19.02	2494.7	2700.94	2532.51	2586.5	2658.13	2611.33
Gusb		NM_010368.1	NM_010368.1:1735	Housekeeping	mRNA	100	19.64	2378.45	2088.45	2031.1	2411.91	2022.7	2379.33
Hdac3		NM_010411.2	NM_010411.2:144	Housekeeping	mRNA	100	9.57	517.37	515.78	455.38	496.6	517.8	469.3
Hprt		NM_013556.2	NM_013556.2:30	Housekeeping	mRNA	100	9.34	417.88	428.28	367.24	332.46	369.86	333.7
Nubp1		NM_011955.2	NM_011955.2:284	Housekeeping	mRNA	100	6.03	368.65	358.05	362.35	364.87	350.46	404.68
Oaz1		NM_008753.4	NM_008753.4:809	Housekeeping	mRNA	100	4.68	9624.8	9906.89	9442.55	9214.81	10455.5	8932.54
Polr1b		NM_009086.2	NM_009086.2:2795	Housekeeping	mRNA	100	21.11	63.89	37.99	57.78	83.64	58.21	75.21
Polr2a		NM_001291068.1	NM_001291068.1:2768	Housekeeping	mRNA	100	10.31	637.81	653.94	678.66	777.83	663.32	725.66
Ppia		NM_008907.1	NM_008907.1:390	Housekeeping	mRNA	100	4.5	16134.9	16194.1	14695.6	17249.3	15720.8	16371.4
Rpl19		NM_009078.2	NM_009078.2:92	Housekeeping	mRNA	100	20.43	25081	27997.2	26295.6	22158.8	25919.2	22260.4
Sap130		NM_172965.2	NM_172965.2:2182	Housekeeping	mRNA	100	11.59	324.67	407.56	379.97	276.01	306.8	283.91
Sdha		NM_023281.1	NM_023281.1:250	Housekeeping	mRNA	100	6.3	1215.93	1245.7	1174.2	1138.52	1050.16	1050.89
Sf3a3		NM_029157.3	NM_029157.3:40	Housekeeping	mRNA	100	10.16	582.31	548.02	523.93	664.92	618.45	599.6
Tbp		NM_013684.3	NM_013684.3:70	Housekeeping	mRNA	100	15.06	181.19	195.72	212.51	164.14	186.75	175.85
Tubb5		NM_011655.4	NM_011655.4:2260	Housekeeping	mRNA	100	34.2	3355.59	3610.46	3358.07	3293.25	3416.04	3459.87
NEG_A		ERCC_00096.1	ERCC_00096.1:230	Negative	SYSTEM	100	42.44	45	57	51	81	73	63
NEG_B		ERCC_00041.1	ERCC_00041.1:440	Negative	SYSTEM	100	42.62	44	68	48	61	72	84
NEG_C		ERCC_00019.1	ERCC_00019.1:140	Negative	SYSTEM	100	34.48	13	11	7	8	8	6
NEG_D		ERCC_00076.1	ERCC_00076.1:355	Negative	SYSTEM	100	21.38	28	28	18	16	25	25
NEG_E		ERCC_00098.1	ERCC_00098.1:785	Negative	SYSTEM	100	34.12	35	32	24	30	34	45
NEG_F		ERCC_00126.1	ERCC_00126.1:220	Negative	SYSTEM	100	39.53	10	10	22	13	18	16
NEG_G		ERCC_00144.1	ERCC_00144.1:15	Negative	SYSTEM	100	32.19	16	16	10	5	15	12
NEG_H		ERCC_00154.1	ERCC_00154.1:115	Negative	SYSTEM	100	26.38	16	18	16	10	13	11
POS_A		ERCC_00117.1	ERCC_00117.1:385	Positive	SYSTEM	100	10.59	29256	27181	32940	27608	28498	27241
POS_B		ERCC_00112.1	ERCC_00112.1:695	Positive	SYSTEM	100	11.75	7016	6429	8019	6631	6687	6295
POS_C		ERCC_00002.1	ERCC_00002.1:850	Positive	SYSTEM	100	11.28	1720	1613	2024	1588	1668	1541
POS_D		ERCC_00092.1	ERCC_00092.1:540	Positive	SYSTEM	100	9.94	576	481	641	538	559	521
POS_E		ERCC_00035.1	ERCC_00035.1:485	Positive	SYSTEM	100	10.52	104	90	101	102	82	86
POS_F		ERCC_00034.1	ERCC_00034.1:195	Positive	SYSTEM	100	13.82	58	56	64	54	71	68

## Sheet: 24 hrs_LPS
	WT-1 24hr	WT-2 24hr	WT-3 24hr	KO-1 24hr	KO-2 24hr	KO-3 24hr
Trim9	1	5.53	2.9	1	9.04	19.06
Serpine1	321.3	198.96	333.68	500.27	738.55	718.03
Nos2	822.21	595.04	765.05	1514.91	1558.46	1710.2
Adcyap1r1	1	1	1	1	1	4.54
Marco	1614.49	1855.14	1256.39	3027	2082.77	4760.23
NEG_F	13	12	7	14	24	27
Phlda2	6.98	9.21	8.7	10.34	21.7	17.25
Scin	215.53	179.62	152.82	368.62	361.59	345.85
Csf3	60.87	50.66	41.59	112.84	84.97	78.97
Ifit1bl1	81.82	52.5	97.69	113.78	148.25	150.69
Flnb	286.38	274.49	260.18	436.32	472.78	467.49
Ccl4	991.85	892.57	871.44	1893.87	1300.83	1410.64
Siglec1	168.63	108.69	148.95	222.86	214.24	266.88
Ccl12	14.97	17.5	11.61	25.39	23.5	22.69
Il1r2	350.24	397.92	358.83	483.34	561.37	747.98
Ccl2	1152.5	915.59	1125.82	1930.55	1545.81	1671.16
Il1rl1	148.68	122.51	155.72	208.76	279.33	196.07
Ccl20	2	5.53	3.87	2.82	6.33	9.08
Mx2	336.27	223.83	327.88	338.53	532.44	540.11
Myod1	13.97	6.45	8.7	22.57	10.85	12.71
Cma1	14.97	11.97	12.57	22.57	22.6	17.25
Alox15	20.95	28.55	35.79	48.9	47.01	38.13
Fcgr4	498.92	419.11	542.6	655.43	739.46	888.69
Kcnab1	8.98	11.05	9.67	15.05	14.46	16.34
Nfkbiz	498.92	502.01	443.94	761.69	757.54	691.7
Cd163	16.96	11.97	9.67	24.45	16.27	18.15
Hdc	150.67	135.4	145.08	238.85	229.61	186.09
Nectin1	42.91	27.63	32.88	53.6	57.85	43.57
Pim2	225.51	204.49	199.24	336.65	360.69	238.74
Ccl3	6060.84	6172.43	5801.24	10914.7	7994.8	7916.47
Cyr61	12.97	11.05	6.77	10.34	20.79	14.52
Il12a	311.32	377.66	250.5	474.88	519.79	397.59
Ly6g	39.91	32.24	24.18	37.61	51.53	53.56
Col17a1	2.99	10.13	1	1.88	9.04	9.99
Tnfrsf4	30.93	32.24	18.38	45.14	43.39	31.77
Rgs6	6.98	7.37	12.57	14.11	14.46	10.89
Cx3cl1	63.86	74.61	62.87	109.08	87.69	96.22
Il10	52.89	46.06	76.41	64.88	82.26	107.11
Tlr9	135.71	146.46	177.96	186.19	229.61	249.63
Ido1	27.94	40.53	40.62	36.67	57.85	62.63
Ccl7	34.92	23.95	43.52	67.71	29.83	49.93
Icos	61.87	70.01	49.33	82.75	67.8	109.84
Gata2	127.72	130.8	100.59	176.79	169.95	165.21
Lta	47.9	42.37	33.85	70.53	48.81	56.28
Cx3cr1	471.98	482.67	476.83	581.14	689.74	748.89
Ptgs2	1383	1101.66	1401.47	1772.57	2055.65	1647.56
Cd70	43.9	35	26.11	55.48	38.87	53.56
Hip1r	131.71	127.11	127.67	189.01	153.68	201.52
Dhrs3	133.71	105.01	122.83	169.26	184.41	154.32
Id1	135.71	134.48	132.51	203.12	177.18	184.27
Il6	1082.65	985.6	919.8	1387.96	1637.11	1161.92
Ets1	298.35	280.02	349.16	416.58	442.05	440.26
Fgf2	4.99	10.13	6.77	13.16	5.42	11.8
Cd86	900.05	853.88	892.72	1223.4	1155.29	1278.11
Nfatc2	59.87	58.95	56.1	93.1	70.51	78.07
Ifna1	16.96	23.03	12.57	28.21	22.6	21.79
Kcnq1ot1	32.93	20.26	32.88	50.78	37.06	30.86
Cpa3	462	425.56	424.6	677.06	637.31	492.91
Msc	19.96	9.21	4.84	14.11	15.37	17.25
Pdcd1	56.88	70.93	63.83	74.29	84.97	103.48
Cebpg	21.95	14.74	12.57	31.03	18.08	18.15
Retnla	6.98	2.76	7.74	5.64	8.14	9.99
Adamts3	15.97	15.66	14.51	22.57	14.46	25.42
Fosl1	111.76	99.48	113.16	128.83	167.24	142.52
Epx	159.65	204.49	198.28	273.64	256.73	229.66
Sell	130.72	105.01	96.72	127.89	165.43	155.22
Ltb	141.69	126.19	129.6	166.44	233.23	136.16
Csf3r	246.46	258.84	233.09	331	316.39	346.76
Ctsg	171.63	224.75	200.21	344.17	235.94	221.49
Cd80	990.85	894.41	993.31	1303.33	1212.24	1338.02
Cxcr3	17.96	21.19	26.11	31.97	28.02	27.23
Jak3	247.46	253.31	257.27	286.81	384.19	340.41
Tigit	12.97	10.13	12.57	13.16	16.27	18.15
Arg1	6940.93	5669.5	6440.55	4555.08	11355.8	9433.32
Mmp13	725.42	500.17	690.58	978.91	582.16	977.64
Cytip	3533.33	3462.49	3504.15	4428.13	4556.97	4920.9
Prok2	15.97	21.19	15.48	23.51	23.5	22.69
Elane	59.87	85.66	67.7	138.23	71.41	71.71
Nkg7	15.97	15.66	17.41	29.15	18.08	17.25
Cd83	781.3	658.6	684.77	929.07	935.62	928.63
Krba1	25.94	24.87	27.08	42.32	30.74	29.05
H2-Q2	17.96	27.63	18.38	26.33	20.79	36.31
Hist1h1c	2412.76	2607.69	2571.77	2895.35	3393.54	3602.85
Apoe	65.86	71.85	68.67	95.92	106.67	66.27
Cnn2	1322.13	1413	1345.37	1724.61	1788.98	1800.97
Crem	114.75	99.48	110.26	133.53	137.41	151.59
Ccr2	96.79	105.01	76.41	94.04	134.69	133.44
Cxcr2	149.68	134.48	126.7	157.04	194.36	183.37
Pggt1b	239.48	228.44	253.41	286.81	305.55	345.85
Kif20a	69.85	94.88	87.05	99.68	102.15	124.36
Il15	163.64	160.28	190.54	213.46	244.98	206.97
Hpgds	68.85	90.27	84.15	102.5	117.52	93.5
Cxcl10	920	764.53	745.71	1099.27	1025.11	1007.6
Birc5	79.83	77.37	97.69	102.5	108.48	117.1
Fgfr1	46.9	39.61	52.23	53.6	71.41	52.65
Prg2	1583.56	2221.74	1870.56	2871.84	2398.26	1973.44
Gpr65	538.83	500.17	544.53	613.11	693.35	713.49
Ifng	10.98	8.29	9.67	15.99	12.66	8.17
Nox4	13.97	11.05	6.77	15.05	17.18	8.17
Mpo	42.91	49.74	59	74.29	49.72	68.08
Marcksl1	3684	4220.58	4032.24	5031.84	5073.14	5004.42
Ptprk	7.98	5.53	15.48	12.22	11.75	12.71
C3ar1	4157.97	2779.02	4205.37	3264.91	5639.03	5191.41
Fpr1	6467.96	6501.27	6619.48	8171.68	8528.15	8063.53
Vsir	2336.93	2265.96	2092.04	2528.61	2801.44	3126.28
Fyn	353.23	350.03	356.9	473.94	423.06	439.35
Nod1	262.43	221.07	229.23	286.81	310.07	301.37
Vcam1	53.88	54.35	42.56	63	72.32	54.46
Fscn1	3281.87	3967.27	4033.2	4897.37	4393.35	4878.24
Irf8	2016.62	2028.31	2055.29	2598.2	2228.31	2822.19
Cdh1	118.74	116.98	128.64	144.81	166.33	145.24
Il22	31.93	28.55	29.02	39.49	30.74	41.76
Adamts12	36.92	39.61	45.46	59.24	51.53	41.76
Dpp4	39.91	51.58	49.33	53.6	56.05	66.27
Polr2a	570.76	549.91	618.04	741.94	700.59	728.01
Map3k14	268.42	258.84	277.59	327.24	313.68	363.1
Batf3	200.56	201.73	184.73	242.61	265.77	223.31
Il1r1	157.66	129.88	170.23	188.07	180.8	201.52
Tnfrsf14	404.12	362	408.16	445.73	501.71	515.6
Col4a2	64.86	78.3	65.77	99.68	72.32	88.05
Ceacam1	300.35	240.41	249.54	326.3	346.22	309.54
Ddr2	14.97	11.05	14.51	14.11	17.18	19.06
Yes1	23.95	16.58	26.11	31.03	23.5	28.14
Lif	135.71	118.82	123.8	147.64	175.37	146.15
Tep1	282.39	233.04	263.08	298.09	318.2	348.58
Lamb3	10.98	7.37	14.51	21.63	9.04	9.99
Dusp6	903.04	921.12	929.47	1002.42	1201.39	1195.5
Socs2	1073.67	1104.42	1030.06	1300.51	1366.82	1291.73
Erg	31.93	31.32	31.92	38.55	36.16	42.66
2810417H13Rik	168.63	187.91	166.36	240.73	207.01	196.98
Dusp2	46.9	41.45	54.16	60.18	56.05	59
Irf4	334.27	305.81	299.83	412.82	367.92	370.36
Hivep1	472.97	443.98	422.66	555.75	553.24	531.03
Fcgr1	1124.56	929.41	1186.75	1187.67	1272.8	1500.51
Ear6	231.5	201.73	171.19	309.38	237.75	191.53
Ptpn14	14.97	11.05	14.51	15.05	21.7	12.71
Crabp2	12.97	12.9	15.48	16.93	14.46	19.06
Mmp9	601.69	667.81	579.35	732.54	787.37	734.37
Nfkbia	2955.58	2886.79	2825.18	3486.83	3578.86	3493.92
Enpp2	67.85	61.72	78.34	80.87	65.09	107.11
Rbp1	27.94	20.26	21.28	31.03	21.7	31.77
Des	8.98	7.37	11.61	13.16	9.04	11.8
Cxcl1	3035.41	2193.19	2473.12	3326.03	3410.72	2626.12
Il2	8.98	7.37	11.61	12.22	12.66	9.08
Il4ra	1779.14	1456.29	1749.66	1750.94	2029.44	2272.09
Insr	140.69	122.51	148.95	166.44	166.33	167.03
Fcer1a	90.8	71.85	90.92	107.2	103.05	97.13
Runx2	177.61	147.38	184.73	164.56	215.15	236.92
Stat4	482.95	490.04	433.3	581.14	565.89	552.82
Il15ra	163.64	146.46	179.9	181.49	204.3	205.15
Ccr7	7882.88	8069.94	8319.81	9450.56	9844.35	9927.13
Acad10	44.9	42.37	45.46	53.6	52.43	53.56
Saa1	17.96	17.5	9.67	17.87	17.18	19.06
S100a8	46732.5	52914.7	49670.3	62941.7	59655.5	56267.7
Tnf	2099.44	2137.92	2136.53	2776.87	2460.64	2369.22
POS_D	495	558	504	621	594	643
Lag3	13.97	10.13	2.9	12.22	3.62	16.34
Ccl5	54846.9	46411.6	51680.2	56358.3	65896.6	60020.3
Tlr1	293.36	335.29	338.52	344.17	410.41	397.59
Tlr11	13.97	18.42	19.34	25.39	18.98	17.25
Nrip3	25.94	30.4	18.38	28.21	32.54	28.14
Bmp6	22.95	9.21	12.57	16.93	18.08	18.15
Hist2h2aa1	7300.15	7964.01	8054.8	8938.07	9065.12	9637.56
Lst1	1275.23	1345.76	1181.91	1392.66	1620.84	1487.8
Cd38	3937.45	4442.57	3825.26	4756.31	4194.47	5494.6
Psmb9	1305.17	1307.07	1391.79	1367.28	1682.31	1682.96
Tap1	2877.75	2367.28	2800.03	2649.92	3338.4	3515.71
Adgre5	592.71	573.86	645.12	596.18	807.25	736.18
Hgf	205.55	195.28	178.93	254.84	217.86	211.51
Gk5	63.86	50.66	52.23	72.41	61.47	62.63
POS_A	27486	31148	28133	31963	32711	37565
H2-Ea-ps	6.98	7.37	5.8	4.7	8.14	10.89
POS_B	6725	7506	6767	7657	7829	9236
Klrk1	168.63	119.75	129.6	137.29	148.25	206.06
Sp4	86.81	82.9	117.03	100.62	110.29	126.18
Cd244	174.62	116.98	193.44	144.81	207.01	217.86
Nmb	47.9	46.98	56.1	55.48	70.51	50.83
Tnfaip3	1652.41	1646.96	1612.31	1939.01	1917.34	1894.47
Isg15	4115.07	3400.78	4062.22	4211.85	4884.21	4456.14
Fasn	137.7	141.85	167.32	176.79	182.6	163.39
Sptbn1	185.6	173.17	212.78	209.7	224.19	234.2
Col4a1	117.74	123.43	129.6	152.34	134.69	146.15
Cxcr5	69.85	61.72	65.77	78.05	61.47	90.77
Tnfsf4	616.66	623.6	640.28	800.24	744.88	649.04
Vamp2	132.71	133.56	120.9	157.04	136.5	157.95
Kit	65.86	59.87	48.36	52.66	79.55	70.8
Ttk	49.89	62.64	58.03	62.06	67.8	68.99
Ccl8	21.95	24.87	30.95	26.33	33.45	30.86
Rictor	246.46	207.25	229.23	256.72	255.83	283.22
Ptprc	3637.1	3313.27	3473.2	3818.78	4109.5	4216.49
Il33	8.98	8.29	3.87	4.7	10.85	9.08
Alox5	527.85	606.1	517.45	607.47	690.64	624.53
Stat1	3659.06	3255.24	3625.05	3767.06	4113.11	4374.44
Ngf	14.97	11.97	6.77	5.64	16.27	17.25
Irf1	1401.96	1315.36	1364.71	1572.27	1553.04	1613.98
S100a9	35394.2	37851.6	35775.6	43689.8	43203.9	39460.7
Adam8	6126.7	5103.93	6279.03	5665.64	7155.01	7468.95
Tgfa	15.97	12.9	15.48	17.87	15.37	18.15
Ripk2	261.43	239.49	231.16	249.19	297.41	301.37
Ikbke	885.08	909.15	937.21	1029.69	1053.14	1075.68
Mcm5	276.4	353.71	312.4	386.49	342.61	359.47
Bmp8a	9.98	10.13	7.74	12.22	7.23	12.71
Nr1h3	224.51	216.46	212.78	228.51	240.46	285.03
Socs3	1805.08	1663.55	1823.16	2068.78	1938.13	2094.18
Tgm2	3242.96	3172.34	3164.66	3137.02	3540.89	4363.55
Icosl	164.64	175.01	151.85	204.06	173.56	188.81
Glg1	953.93	858.49	842.43	920.61	992.57	1144.67
Stat3	1569.59	1494.98	1430.48	1679.47	1723.89	1771.92
Maff	192.58	180.54	172.16	220.98	207.92	198.8
Col12a1	9.98	11.05	11.61	12.22	19.89	5.45
Ms4a2	85.81	75.53	66.74	80.87	104.86	76.25
Amica1	60.87	67.24	59.97	58.3	68.7	88.96
Traf1	2802.91	2792.84	2987.67	3063.67	3479.42	3292.4
Skil	2224.17	1898.43	2147.17	2362.17	2416.34	2403.72
Usp18	1001.82	799.53	1098.73	1002.42	1259.24	1054.8
Pycard	39.91	46.98	31.92	43.26	48.81	43.57
Cd69	262.43	269.89	206.01	268.94	299.22	274.14
C1qa	55.88	54.35	59	50.78	64.18	78.07
Ros1	11.97	13.82	14.51	15.99	15.37	14.52
Ltb4r1	222.52	233.96	234.06	234.15	272.1	279.59
Adamts4	10.98	11.05	8.7	14.11	7.23	13.62
Flt3	119.74	123.43	120.9	128.83	141.02	144.33
Il1b	14904.6	14322.5	11667.3	15123.7	15488.8	15889.2
Sesn1	119.74	108.69	99.62	117.54	127.46	127.99
Tnfrsf9	783.3	704.66	874.34	760.75	1015.17	908.66
Btg2	356.23	337.13	299.83	337.59	413.12	377.62
H2-Q10	38.92	34.08	55.13	41.38	53.33	50.83
Nfil3	1635.45	1501.43	1515.6	1770.69	1651.57	1851.81
Aif1	11.97	7.37	15.48	14.11	15.37	9.99
Nod2	176.62	153.83	162.49	187.13	197.97	173.38
POS_C	1645	1864	1721	1822	1870	2233
Gadd45b	2392.8	2301.88	2372.53	2503.22	2750.81	2732.32
Ccr3	17.96	22.11	29.98	34.79	25.31	19.06
Tnfrsf1b	11205.7	10440.9	11156.6	11410.3	12851	12807.4
Fbxl7	9.98	22.11	13.54	22.57	14.46	14.52
Slc16a6	372.19	336.21	294.03	291.51	450.18	389.42
Vasp	5961.06	6470.88	6024.66	6834.5	7154.1	6825.36
POS_E	93	93	76	94	90	111
Ncor1	277.4	246.86	265.98	273.64	315.49	300.46
Peli1	847.16	759.93	776.66	962.92	891.32	826.96
Ier3	4279.71	3463.42	3921.98	4501.48	4046.22	4536.93
Ndc80	19.96	20.26	21.28	28.21	23.5	17.25
Il23a	20.95	30.4	33.85	35.73	30.74	29.05
Tgfbr3	48.89	49.74	35.79	52.66	47.01	50.83
Rhog	8307.96	8125.21	8209.55	9017.06	8831.89	9740.14
Rad51	54.88	83.82	67.7	67.71	73.22	89.87
Fzd4	16.96	11.97	10.64	20.69	11.75	11.8
Map3k4	165.64	163.96	151.85	177.73	182.6	177.92
Ccl22	18549.7	21548.7	19062.5	23904.8	20393.8	21835
Fut4	72.84	64.48	51.26	66.77	72.32	71.71
Tnfsf9	107.77	105.93	122.83	122.25	113.9	139.79
Acod1	4347.56	3680.8	3950.99	4749.73	4285.77	4339.04
Elovl6	41.91	35	35.79	39.49	41.58	44.48
Irf2	886.08	788.48	826.95	870.77	1011.55	903.21
Cd274	8032.56	6670.76	7616.66	7055.48	8848.16	8933.15
Chil3	16692.8	20715.1	20369.1	20615.4	21745.3	21886.7
Tap2	1042.74	902.7	975.9	1003.36	1099.24	1143.76
Ccr5	255.45	155.67	250.5	173.03	248.59	313.17
Top2a	312.32	358.32	321.11	391.19	322.72	386.7
Lrp6	231.5	198.96	177.96	242.61	199.78	232.38
Ifngr1	1558.62	1459.98	1412.11	1499.87	1629.88	1783.72
H2-Q1	1640.44	1418.53	1572.66	1597.66	1754.63	1781.91
Trafd1	751.37	679.79	796	798.36	834.37	834.22
Nr4a2	225.51	245.02	199.24	270.82	246.79	224.21
Pdcd1lg2	99.78	93.95	70.61	102.5	98.53	91.68
Adora3	70.85	79.22	83.18	91.21	86.78	79.88
Ccnb2	100.78	133.56	128.64	129.77	147.35	122.55
Tnfsf10	49.89	25.79	37.72	45.14	47.91	31.77
Tlr8	348.24	331.6	336.58	291.51	408.6	418.47
H2-DMb2	342.26	372.13	353.03	352.63	384.19	437.53
Batf	366.2	377.66	393.65	392.13	417.64	440.26
Birc2	398.14	401.61	393.65	425.98	432.1	452.97
NEG_H	9	13	19	10	15	20
Dnajb6	2525.52	2395.84	2330.94	2501.34	2647.76	2810.39
Cdc20	46.9	50.66	46.43	56.42	57.85	43.57
Rab20	1110.59	1062.97	1053.28	1200.83	1139.92	1195.5
Ctgf	7.98	8.29	15.48	9.4	14.46	10.89
Vwa5a	2622.31	2419.79	2581.44	2654.62	2825.84	2860.31
Cd99	166.64	167.64	187.64	175.85	185.32	209.69
Tubb5	1594.54	1683.81	1705.17	1786.67	1886.61	1777.37
H2-M3	785.29	634.65	706.05	649.78	809.06	865.08
Il4i1	565.77	569.25	560.01	552.93	699.68	597.3
Eif4ebp2	679.52	648.47	696.38	742.88	734.94	727.11
Selplg	3286.86	3105.1	3051.5	3277.14	3436.03	3569.27
Itga5	1548.64	1188.25	1372.45	1360.69	1538.58	1574.94
Bcl6	552.8	485.43	518.42	589.6	561.37	543.74
Abcc8	15.97	4.61	10.64	12.22	12.66	9.08
Il5ra	10.98	17.5	8.7	15.05	15.37	9.99
C5ar1	2685.17	2588.35	2732.33	2678.13	3071.73	2932.93
Itga4	673.54	733.21	651.89	700.56	724.09	807.9
Lamb2	12.97	6.45	8.7	15.05	8.14	7.26
Mmp1a	18.96	25.79	22.25	24.45	26.22	21.79
Yap1	18.96	26.71	28.05	24.45	28.93	26.32
Tnfrsf11a	281.39	237.65	223.42	268	274.81	259.62
Traf6	525.86	443.98	458.45	522.84	487.25	531.03
Polr1b	52.89	45.13	59.97	50.78	65.09	54.46
Nfkb1	1663.39	1650.65	1592	1862.84	1767.28	1657.55
Fpr-rs3	40.91	32.24	30.95	39.49	39.78	32.68
Adam19	83.82	63.56	71.57	110.02	63.28	61.73
H2-Eb1	4980.19	4603.76	4992.66	5086.38	4873.36	5686.13
Itgam	8453.65	7808.35	7808.17	8490.46	8273.23	9032.09
F11r	743.39	611.62	733.13	721.25	712.34	798.82
Cdkn1a	6977.85	6441.4	6528.57	6869.29	6893.76	7507.98
Acox1	738.4	749.79	690.58	768.27	704.2	850.56
Vegfa	2262.09	1872.64	1971.14	1909.86	2250.91	2342.9
Ifnb1	19.96	14.74	21.28	17.87	14.46	27.23
Cd180	1561.61	1269.31	1458.53	1329.66	1650.67	1583.11
Psmb8	4655.89	4817.46	4908.52	4950.03	5187.95	5162.36
Sf3a3	467.98	516.75	501.97	513.43	545.1	521.96
Fgf10	11.97	10.13	11.61	13.16	9.94	12.71
Tuba1a	2346.9	2126.87	2151.04	2238.98	2447.08	2350.16
Serpinb7	15.97	11.97	21.28	16.93	14.46	20.88
Dusp1	6483.92	4561.39	5352.46	5047.82	5999.72	6361.5
Pbx3	64.86	54.35	74.47	71.47	80.45	53.56
Map2k1	3149.16	2814.03	3058.27	3247.04	3084.38	3231.58
Mapk13	102.78	84.74	91.88	95.92	99.44	100.76
Flt1	16.96	11.97	13.54	15.99	18.98	9.99
Serpinb9	796.27	819.8	816.31	876.41	856.97	839.67
Cd47	5165.78	4621.27	4765.37	4775.12	5293.71	5324.85
Cd28	112.76	84.74	79.31	89.33	111.19	91.68
C3	7230.3	7544.9	6963.81	8471.65	7255.35	7214.78
Smad7	346.25	303.05	268.88	369.56	311.87	286.85
Traf2	1102.61	993.89	1154.83	1096.45	1236.65	1093.84
Adamts2	20.95	20.26	22.25	20.69	28.93	17.25
Itgb7	115.75	103.17	137.34	106.26	125.65	143.42
Abcf1	617.66	578.46	576.45	652.61	601.15	613.64
Cttnbp2	13.97	15.66	9.67	15.05	12.66	13.62
Stat5a	561.78	535.17	534.86	574.56	568.6	570.97
Mif	11624.8	11000	11209.8	12002.7	11533	11976.8
Mrc1	33.93	28.55	32.88	35.73	27.12	37.22
Chil4	14083.4	17743.6	17097.1	17059.9	17247	16978.5
Atf3	4756.67	3627.38	4560.33	3752.01	4974.61	4828.31
Terf2ip	278.4	243.18	311.44	262.36	285.66	324.07
H2-T23	2088.47	1766.71	2060.13	1922.08	2170.46	2099.62
Akap13	131.71	115.14	109.29	128.83	121.13	122.55
Ms4a1	46.9	58.03	77.38	63	78.65	49.02
Arhgef6	476.96	502.01	452.65	576.44	479.11	440.26
Eif2b4	108.76	132.64	132.51	127.89	127.46	135.25
Il21r	1006.81	1049.16	1085.19	976.09	1082.97	1221.83
Cebpb	13748.1	12351.3	13124.8	13581.5	12953.1	14426.8
Zfp148	440.04	391.48	400.42	437.26	421.25	427.55
Adora2a	383.17	386.87	377.21	432.56	406.79	357.65
Gem	475.97	406.21	419.76	378.02	515.27	462.95
Il6ra	367.2	369.37	398.48	330.06	436.62	414.84
Fpr-rs5	6.98	9.21	6.77	9.4	5.42	9.08
Irf3	471.98	463.32	481.66	504.03	506.23	463.86
Gnai3	2585.39	2361.75	2417.02	2519.21	2574.54	2564.39
Jun	1128.55	865.85	1020.39	1095.51	1017.88	1021.22
Gpr183	120.74	120.67	132.51	123.19	135.6	129.81
Enpep	10.98	17.5	19.34	20.69	9.94	19.06
Clic4	2391.81	2298.2	2445.07	2289.76	2560.98	2559.85
Edc3	206.55	211.86	178.93	214.4	188.03	217.86
Trem1	236.49	230.28	220.52	217.22	235.94	260.52
Hdac5	579.74	490.04	468.12	509.67	526.12	560.99
Acly	1898.88	1845.01	1746.75	1841.21	1931.81	1924.43
Gsn	3559.27	3333.54	3332.96	3547.02	3394.45	3669.12
Ccl27a	27.94	19.34	12.57	14.11	30.74	17.25
Nectin2	284.38	263.44	251.47	295.27	245.88	286.85
Tmem173	186.59	168.57	169.26	185.25	195.26	162.49
NEG_A	22	30	36	26	27	38
NEG_G	11	9	10	15	9	7
Mapk11	22.95	21.19	15.48	25.39	26.22	9.99
Fpr-rs6	7.98	10.13	6.77	9.4	9.04	7.26
Ikzf1	588.72	665.97	628.68	653.55	655.39	636.33
Osm	629.63	454.11	456.52	515.31	563.18	511.97
Il27ra	8.98	11.05	17.41	15.99	12.66	9.99
Timd4	24.95	32.24	31.92	35.73	22.6	33.59
Pfdn6	877.1	993.89	966.23	999.6	1007.03	916.83
Cxcr4	3156.15	2849.03	2931.57	2987.51	3063.59	3157.15
Irf7	6882.06	5079.98	6565.32	5975.95	6787.99	6310.67
Csf2ra	1079.66	1052.84	1092.93	1011.82	1143.54	1161.01
Klf10	370.2	363.84	381.07	343.23	395.04	407.58
Serinc2	32.93	37.77	30.95	31.97	37.97	34.49
Nlrp3	1564.6	1537.35	1470.14	1601.42	1591.01	1504.14
Map2k4	849.16	719.4	812.44	809.65	791.89	843.3
Pik3cg	1188.42	1081.4	1123.88	1181.09	1124.55	1176.44
Fas	714.45	746.11	725.4	785.2	736.74	717.12
Tnfrsf8	129.72	116.98	116.06	146.7	122.94	101.67
Gata1	48.89	46.06	29.02	51.72	44.3	30.86
Ccl26	16.96	21.19	29.02	19.75	23.5	25.42
Tnfaip8	2043.56	1911.33	1904.41	2058.44	1972.49	1958.01
Hprt	352.24	320.55	363.67	328.18	377.86	352.21
Egf	29.94	34.08	26.11	38.55	26.22	27.23
Itgal	1755.19	1899.35	1680.99	1904.22	1641.63	1899.92
Il17ra	721.43	701.89	666.4	780.49	653.58	698.06
Tfcp2	102.78	98.56	109.29	94.98	111.19	110.75
Daxx	175.62	183.3	207.95	202.18	189.84	186.09
Tlr3	112.76	89.35	84.15	102.5	89.49	99.85
Adgre1	12000.9	12406.6	11643.1	13240.2	11743.6	11749
Btla	40.91	46.98	36.75	53.6	32.54	40.85
Trex1	1043.73	975.47	1156.77	1008.06	1147.15	1080.22
Oaz1	10136	9829.29	9713.54	10275.2	9661.75	10296.6
Cd40	577.75	595.97	662.53	546.35	649.96	673.55
POS_F	52	60	52	42	59	66
Ccrl2	1434.88	1343.92	1150.96	1343.77	1340.6	1314.42
Vtcn1	20.95	26.71	15.48	23.51	28.02	12.71
Cxcl9	57.87	35	32.88	31.03	56.95	39.94
Il1a	4234.81	4110.96	3618.28	4204.32	4270.4	3693.63
Armc1	351.24	384.11	365.6	423.16	355.26	340.41
Stat5b	453.02	414.5	432.34	474.88	432.1	413.03
H2-Ob	82.82	87.51	85.11	78.99	93.11	87.14
Tlr7	359.22	376.74	432.34	450.43	363.4	371.27
B4galt4	80.82	87.51	78.34	70.53	86.78	92.59
Smad1	225.51	256.99	268.88	244.49	251.31	265.06
Malt1	1884.91	1814.61	1826.06	2034.93	1762.76	1791.89
Prkci	306.33	324.23	324.98	342.29	321.82	301.37
Psme2	9146.14	9591.64	9037.47	9667.78	9461.97	8931.33
Coasy	180.61	174.09	179.9	171.14	172.66	196.07
Mob3c	140.69	119.75	106.39	122.25	127.46	120.73
Hras	908.03	832.69	922.7	873.59	905.79	909.56
G6pdx	3807.73	3677.12	3695.65	3695.59	3718.07	3867.01
Vav2	356.23	314.1	281.45	313.14	350.74	295.93
Was	390.15	424.64	430.4	403.41	471.88	380.35
Twistnb	410.11	415.43	399.45	430.68	386	418.47
Mpeg1	16201.8	14633.9	15091.1	15839.3	14247.6	16195.1
Nfatc1	286.38	232.12	261.14	259.54	265.77	259.62
S100a4	8501.54	7442.66	8306.27	9558.7	6928.11	7891.96
Rab3d	623.65	650.31	571.61	579.26	616.51	659.03
Ctla4	27.94	15.66	15.48	13.16	21.7	24.51
Arf6	5149.82	4760.35	4926.89	4815.56	4936.64	5156.92
Ppia	15383.6	15575.2	15262.3	15181.1	16205.7	15044.1
Sap130	323.3	336.21	328.85	356.39	338.99	296.83
H2-Aa	13881.9	12399.2	13759.3	13034.2	12403.5	14739.1
Prg3	86.81	90.27	86.08	109.08	83.17	71.71
Sema6d	141.69	151.99	152.82	133.53	159.1	155.22
Hmgb1	348.24	345.42	286.29	337.59	324.53	320.44
H2-K1	35570.8	30316	33980.5	29703.9	37052.4	33356.1
Ptger2	283.38	253.31	294.03	293.39	272.1	266.88
Hspg2	11.97	14.74	14.51	13.16	11.75	16.34
Rpl19	17024	18063.2	16771.2	18045.4	16786	17063.8
Serpine3	15.97	9.21	11.61	15.05	12.66	9.08
NEG_E	27	12	21	18	24	18
Cysltr1	208.55	200.8	196.34	191.83	191.64	220.58
Cxcl11	33.93	33.16	41.59	41.38	45.2	21.79
Fabp4	123.73	100.4	120.9	78.99	113	151.59
Stat6	3093.28	2872.06	2889.98	2902.87	2984.04	2926.58
P2rx1	51.89	49.74	40.62	55.48	47.01	39.03
Itgb1	8899.68	8244.04	8512.29	8613.65	8162.94	8729.81
Hif1a	6148.65	6401.79	6124.28	6072.81	6279.95	6212.63
Cd14	14862.7	13372.8	12812.4	14074.3	12082.6	14643.8
Cdh5	10.98	15.66	22.25	15.05	15.37	18.15
Vav1	2695.15	2715.47	2601.76	2717.62	2532.95	2704.18
H2-D1	43750	36198.2	41768.3	36290.2	43744.5	40731.6
Pbx1	84.82	65.4	96.72	85.57	79.55	79.88
Mok	18.96	25.79	22.25	32.91	18.98	14.52
Id3	44.9	42.37	61.9	52.66	49.72	45.39
Il1rn	9950.4	9503.21	9048.11	7992.07	10619.1	9606.7
Rhoc	298.35	271.73	264.04	273.64	261.25	289.57
Aoah	1223.34	1331.02	1200.29	1330.6	1205.91	1174.63
Hbegf	91.8	108.69	91.88	100.62	107.57	80.79
Birc3	2214.19	2036.6	2069.8	2027.4	2162.32	2056.96
Il12b	1112.58	1108.11	935.28	1095.51	956.41	1065.7
Nfkbie	1091.63	1020.6	1007.82	1013.7	1047.71	1020.31
Il10ra	701.48	673.34	716.69	646.96	724.99	692.61
Acot11	43.9	39.61	36.75	49.84	36.16	32.68
Ldlr	1313.15	1078.63	1243.81	1097.39	1212.24	1278.11
Csf2	17.96	18.42	22.25	19.75	19.89	18.15
Smad2	432.06	455.96	442.98	417.52	455.61	438.44
Cxcl2	4276.71	3512.24	3803.01	4021.9	3822.93	3577.44
En1	7.98	7.37	12.57	9.4	12.66	5.45
H2-DMa	749.37	639.26	700.25	670.47	661.71	725.29
Mx1	277.4	201.73	226.32	189.01	272.1	233.29
Egr3	34.92	35.92	30.95	39.49	35.26	25.42
S100a10	10061.2	8738.68	9843.15	9299.17	9686.15	9197.3
Crip1	7199.37	7752.16	7817.84	7943.17	7506.66	6946.09
Nampt	7417.89	6513.25	6859.35	6878.69	6539.4	7029.6
Areg	35.92	44.21	26.11	31.97	27.12	45.39
Hdac6	74.84	84.74	80.28	82.75	66.89	86.24
Lta4h	891.07	859.41	915.93	887.69	825.33	908.66
Mmp8	5029.08	5134.33	5144.51	4609.62	5215.06	5208.66
Map2k2	1091.63	1051	1065.85	1092.69	1045.91	1010.32
Tyrobp	11196.7	13108.5	11733	11975.4	11713.8	11640
Socs1	1012.8	937.7	975.9	968.57	987.15	911.38
Btk	909.03	915.59	924.64	874.53	902.17	915.92
Ccr1	2270.07	1779.61	2184.89	1723.67	2209.33	2171.33
Fadd	86.81	80.14	63.83	86.51	85.88	53.56
Cdh13	22.95	24.87	23.21	18.81	24.41	26.32
Jag1	1289.2	998.5	1221.57	1014.64	1170.66	1248.15
Pde4a	90.8	96.72	65.77	88.39	85.88	73.53
Tapbp	5543.96	4877.34	5174.5	5029.96	5017.09	5200.49
Ell2	1205.38	1058.37	1150	1138.77	1137.21	1061.16
Msh2	136.7	135.4	129.6	133.53	138.31	120.73
Ndufa7	2482.61	2593.88	2391.87	2446.8	2447.98	2401.9
Fzd6	11.97	13.82	11.61	8.46	13.56	14.52
NEG_C	17	13	13	9	15	18
Tnfrsf1a	2435.71	2269.64	2403.48	2221.12	2365.72	2351.98
Il18r1	65.86	56.19	59	52.66	77.74	46.3
Man2b1	2256.1	2137	2054.32	2071.6	1954.41	2256.66
Pglyrp1	171.63	187.91	197.31	173.03	222.38	147.06
Lat2	502.91	421.87	377.21	432.56	419.45	415.75
Gzma	16.96	17.5	10.64	10.34	17.18	16.34
Havcr1	14.97	10.13	17.41	14.11	12.66	14.52
Irf5	852.15	705.58	829.85	725.95	805.45	787.02
Pdgfa	211.54	185.15	219.55	202.18	201.59	194.26
Gtf2h2	570.76	476.22	440.07	463.59	438.43	541.02
Eef1g	1494.75	1682.89	1545.58	1579.8	1517.78	1483.26
Ptafr	2006.64	1868.03	1942.13	1868.48	1911.02	1859.98
Cd151	650.59	507.54	572.58	513.43	563.18	600.02
Id2	17465.1	18306.4	18020.8	15672	17884.3	18507.2
Myd88	1146.51	1023.37	1119.05	1082.35	1043.19	1056.62
Ifnar1	2237.14	2008.04	2130.73	1965.34	2087.29	2108.7
Hnf1b	2.99	8.29	2.9	1	7.23	5.45
Tgfb1	5203.7	5228.28	5159.99	5273.51	4963.76	4794.73
Golim4	123.73	151.99	133.47	133.53	115.71	145.24
Fcnb	98.79	105.93	87.05	87.45	95.82	97.13
Angpt2	33.93	32.24	43.52	32.91	39.78	32.68
Ctsd	103193	93910.2	93428.2	89770	92213.3	96862.2
Bid	614.67	502.01	670.27	582.08	539.68	591.85
Nr2f6	199.57	188.83	232.13	215.34	190.74	188.81
Daglb	129.72	97.64	114.13	108.14	111.19	108.02
Ercc1	244.47	252.39	250.5	260.48	214.24	240.55
Ido2	32.93	25.79	37.72	21.63	49.72	20.88
Lat	25.94	25.79	15.48	22.57	24.41	17.25
Bcl2	69.85	52.5	51.26	51.72	56.05	58.1
Siglecf	22.95	23.95	18.38	19.75	21.7	20.88
Sgpp1	264.43	234.89	227.29	241.67	214.24	237.83
Casp1	1643.43	1392.74	1594.91	1396.43	1503.32	1515.94
Fgf7	18.96	13.82	16.44	17.87	5.42	23.6
Sema4a	1989.68	1912.25	1762.23	1825.23	1791.69	1774.65
Il5	12.97	8.29	10.64	12.22	8.14	9.99
Il3ra	273.41	303.05	253.41	236.97	281.14	271.42
Hdac3	445.03	440.3	425.57	375.2	433.01	437.53
H2-DMb1	510.89	457.8	481.66	428.8	438.43	510.15
Ncf2	6033.9	6138.35	5780.93	5589.47	5652.59	5796.88
Stab1	315.32	281.86	278.55	285.87	318.2	226.94
Hpgd	29.94	22.11	13.54	16.93	19.89	25.42
Mapk14	1617.49	1579.72	1532.04	1592.96	1411.11	1482.35
Ccr8	32.93	40.53	38.69	35.73	34.35	36.31
Cdh11	9.98	9.21	4.84	3.76	8.14	10.89
Havcr2	196.57	140.93	185.7	141.05	169.04	186.09
Syk	5658.71	5362.77	5458.85	5542.45	5183.42	4901.84
Ly6c1	19512.6	19292.9	19862.3	18249.5	17170.2	20161.1
Il13	28.94	39.61	26.11	22.57	31.64	35.4
Spry2	86.81	79.22	78.34	78.05	74.13	78.97
Laptm5	12715.4	12234.3	12195.4	10891.2	11568.2	12611.3
Mrc2	21.95	23.95	29.98	26.33	22.6	22.69
Nfyc	378.18	375.82	318.21	360.16	348.94	300.46
Sqstm1	22008.2	19383.2	21760	18961.3	21161.3	19274.2
Tspan8	17.96	23.03	10.64	15.05	18.98	14.52
Il3	32.93	23.95	36.75	29.15	27.12	31.77
Nr4a1	145.68	114.22	98.65	99.68	115.71	121.64
Lrp5	95.79	112.38	115.1	107.2	83.17	113.47
Casp7	1024.78	1089.69	1003.95	932.83	970.88	1022.12
Fpr3	36.92	23.03	25.15	27.27	25.31	27.23
Alcam	1985.69	1560.38	1821.23	1652.2	1713.95	1663.9
Cyp1b1	553.8	501.09	689.61	512.49	599.34	522.86
Il27	30.93	19.34	19.34	23.51	20.79	20.88
Ccl17	715.45	883.36	628.68	694.92	757.54	628.16
Tlr6	408.11	398.85	411.06	367.68	403.18	366.73
Tlr13	2429.72	1973.96	2223.58	1816.76	2129.78	2236.69
Insig1	518.87	504.77	487.47	477.7	461.93	470.21
C1qc	82.82	44.21	76.41	60.18	49.72	79.88
Cd247	21.95	16.58	18.38	14.11	21.7	17.25
C1qb	130.72	84.74	104.46	78.99	95.82	123.45
Znrf2	2162.31	1989.62	2073.67	2040.57	1826.94	1936.23
Fgf18	19.96	14.74	14.51	15.05	15.37	15.43
Fem1c	432.06	348.18	403.32	386.49	349.84	364.01
Tbp	262.43	240.41	243.73	247.31	219.67	226.94
Tm7sf3	184.6	173.17	162.49	156.1	176.28	150.69
Prdx3	1279.22	1276.67	1222.53	1208.36	1156.19	1143.76
Il25	7.98	9.21	12.57	12.22	4.52	10.89
H2-Ab1	8338.89	6941.57	8351.73	6772.43	7051.95	8111.64
S1pr1	132.71	104.09	126.7	108.14	113.9	115.28
Itgb2	8173.25	7768.74	7941.64	6858.95	7559.99	7736.74
Sirpa	12216.5	11813.4	11492.2	11176.1	10593.8	11164.4
Plaur	3388.64	2987.2	3125.98	2850.21	2961.44	2990.12
Pdzk1ip1	99.78	81.06	80.28	97.8	74.13	69.9
Tuba4a	2204.21	2212.53	2228.42	2228.64	2054.75	1869.96
Furin	2999.49	2778.1	2770.05	2829.53	2508.55	2573.47
Il1rap	221.52	240.41	232.13	234.15	193.45	214.23
Cxcr6	23.95	21.19	15.48	20.69	18.98	16.34
Adamts1	13.97	17.5	15.48	20.69	13.56	9.08
Vegfc	78.83	67.24	111.23	78.99	94.92	63.54
Sdha	1248.29	1222.33	1244.78	1163.22	1082.97	1181.89
Fcgr2b	9361.67	8676.04	8267.59	7957.28	7221.9	9088.38
Alox5ap	8085.45	7468.45	7134.03	6882.45	6738.27	7304.65
S100a11	16345.5	17530.8	16148.3	15835.6	15562	14724.6
Raf1	1791.11	1740	1564.92	1737.77	1483.43	1471.46
Fpr2	9441.5	10510.9	9317.96	9774.04	8624.88	8501.06
Tek	21.95	29.48	15.48	19.75	19.89	21.79
Ptgs1	500.91	583.07	541.63	506.85	509.85	475.66
Zfp92	12.97	6.45	11.61	10.34	6.33	11.8
Tlr4	1016.79	812.43	905.29	878.29	808.16	821.51
Gch1	130.72	98.56	133.47	124.13	111.19	97.13
Ifnar2	2504.56	2386.63	2376.4	2160.93	2253.62	2242.14
Cnksr1	21.95	21.19	13.54	6.58	21.7	23.6
Egr2	79.83	76.45	67.7	53.6	77.74	73.53
Faf1	41.91	41.45	46.43	47.96	40.68	29.96
Camp	933.97	937.7	1049.41	960.1	932	767.05
Map2k3	936.97	809.67	875.31	766.39	822.62	792.46
Acot3	18.96	14.74	12.57	8.46	10.85	22.69
Csf1r	10735.7	9224.11	10232	8903.28	8538.1	9957.09
Ctsl	1854.97	1447.08	1694.53	1271.36	1654.28	1599.45
Cldn1	35.92	53.43	39.66	44.2	37.97	34.49
Ccl19	11.97	11.05	15.48	9.4	12.66	12.71
Nubp1	389.16	398.85	353.99	339.47	335.38	354.93
Ccl25	80.82	75.53	78.34	63	68.7	79.88
Ccl6	816.23	685.31	666.4	706.21	641.83	606.38
Hes1	18.96	12.9	22.25	18.81	11.75	18.15
Bcl10	1435.88	1345.76	1356.01	1304.27	1232.13	1188.24
Tlr12	10.98	18.42	17.41	10.34	18.08	13.62
Cxcl13	16.96	13.82	20.31	15.99	14.46	15.43
Ski	716.44	663.21	748.61	630.04	636.4	644.5
Rgs16	35.92	37.77	29.02	42.32	23.5	26.32
Cebpa	891.07	896.25	920.77	828.45	798.21	802.45
Txndc16	118.74	131.72	113.16	98.74	106.67	120.73
Rgl1	365.21	315.02	360.76	309.38	322.72	301.37
Sele	14.97	15.66	11.61	15.99	11.75	9.99
Rgs1	1179.44	708.34	720.56	631.92	933.81	763.42
Col10a1	14.97	3.68	15.48	12.22	7.23	10.89
Il18	97.79	105.93	102.52	84.63	75.93	111.65
Fbp1	17.96	13.82	9.67	15.05	13.56	8.17
Cd74	36274.2	32292.7	37567.8	31011	31460.3	31662.3
Ccr4	34.92	39.61	31.92	29.15	37.97	27.23
Zmpste24	281.39	252.39	261.14	244.49	212.44	246
Ptgds	12.97	22.11	21.28	23.51	11.75	14.52
Grn	7513.69	7458.32	7316.83	7042.31	6245.6	6387.82
Txn1	38600.2	39447	37902.4	35083.7	34211.1	32977.6
Gusb	3553.29	3255.24	3205.29	3037.34	2861.1	2922.04
Ccr6	42.91	47.9	39.66	38.55	38.87	37.22
NEG_B	32	32	33	30	28	27
Ltb4r2	17.96	23.95	25.15	19.75	11.75	27.23
Cbr1	172.63	185.15	177.96	188.07	150.06	130.72
Sema4b	676.53	520.43	608.37	575.5	448.37	555.54
Oscar	17.96	10.13	9.67	11.28	9.04	12.71
Fcgr3	2815.89	2266.88	2317.4	2013.3	2136.11	2322.02
Thbd	62.86	47.9	57.06	47.02	51.53	48.11
Clec1b	47.9	52.5	29.02	44.2	31.64	37.22
NEG_D	28	22	21	18	28	16
Clec5a	2186.25	2137	2040.78	1876.95	1809.77	1862.7
Ptx3	1076.66	961.65	1029.1	814.35	1055.85	804.26
Rasgrf2	17.96	10.13	21.28	13.16	18.98	10.89
Hoxd4	15.97	13.82	14.51	15.05	9.94	13.62
Ptprb	17.96	11.97	18.38	11.28	10.85	19.97
Serpinb6a	737.4	631.89	642.22	577.38	588.49	586.41
Csf1	932.97	861.25	845.33	788.96	760.25	749.8
Tnc	20.95	25.79	14.51	21.63	18.08	13.62
Mmp19	450.02	447.66	473.93	370.5	390.52	433
Klk1	16.96	20.26	15.48	15.05	17.18	13.62
Calr	19387.9	19391.5	18341.9	17099.4	16383.8	16168.8
Cxcl16	10118	8739.6	9742.56	8017.46	8392.56	8384.87
Cybb	23341.3	23568.7	21375	22438.7	17597.8	19070
Angpt1	30.93	26.71	23.21	28.21	19.89	21.79
Ptgdr	24.95	20.26	27.08	24.45	18.98	19.06
Icam1	2346.9	2430.84	2209.07	2192.91	1954.41	1889.93
Anxa1	4639.93	4033.59	4517.77	3209.43	4308.37	3880.62
Ptgdr2	18.96	26.71	23.21	16.93	18.98	23.6
Cxcl12	12.97	11.05	8.7	4.7	10.85	12.71
Ccl9	5964.05	6231.39	5165.79	5296.08	4408.71	5269.48
Selp	79.83	76.45	63.83	85.57	59.66	44.48
Col1a2	16.96	20.26	29.98	22.57	17.18	18.15
Pdgfb	457.01	402.53	453.61	319.72	450.18	360.38
C4a	22.95	11.05	21.28	13.16	18.98	15.43
Rnd3	172.63	135.4	162.49	146.7	136.5	121.64
Cstb	35265.4	35863.9	35658.6	32872.9	30662.1	28196.5
Clec9a	15.97	8.29	18.38	8.46	9.04	19.06
Cd68	10096.1	9753.75	10105.3	8978.5	8171.08	8502.88
Enc1	143.69	139.09	139.28	107.2	137.41	116.19
Tlr5	25.94	23.03	31.92	29.15	25.31	14.52
Kitl	18.96	9.21	19.34	16.93	9.04	14.52
Adamts9	10.98	11.97	13.54	7.52	8.14	15.43
Edn1	20.95	12.9	21.28	17.87	15.37	13.62
Tnfrsf12a	108.76	98.56	101.56	91.21	85.88	84.42
Lipa	7843.97	7123.95	7656.32	6075.63	6461.65	6581.17
Fpr-rs4	17.96	25.79	20.31	16.93	22.6	14.52
Lamp3	23.95	15.66	20.31	17.87	17.18	15.43
Fcer2a	16.96	13.82	18.38	15.05	9.04	17.25
Rasal1	32.93	23.03	29.02	19.75	19.89	31.77
Alas1	4617.97	4602.84	4640.6	3783.99	3945.88	3901.5
Adamts17	11.97	11.05	9.67	6.58	10.85	9.99
Ccl24	14.97	20.26	27.08	16.93	17.18	18.15
Cdh4	13.97	14.74	19.34	10.34	12.66	17.25
Sphk1	41.91	40.53	51.26	37.61	40.68	33.59
Flrt2	179.61	144.62	190.54	105.32	188.93	136.16
Cdh2	21.95	31.32	24.18	10.34	27.12	27.23
Adamts14	12.97	6.45	5.8	5.64	6.33	9.08
Mafb	336.27	268.05	386.88	220.98	268.48	337.68
Myc	143.69	119.75	118	131.65	101.25	84.42
Mertk	75.84	68.16	68.67	48.9	60.57	67.17
Cd84	2049.55	1796.19	1932.46	1533.72	1612.7	1652.1
Arhgef28	9.98	11.05	15.48	10.34	14.46	5.45
Pdgfrb	48.89	40.53	35.79	38.55	40.68	24.51
2900026A02Rik	25.94	25.79	21.28	16.93	15.37	28.14
Anxa4	5862.27	5612.39	5805.11	4859.75	4865.22	4546.91
Rnase2b	40.91	35.92	47.39	31.03	47.91	23.6
Cyp3a13	25.94	22.11	31.92	21.63	23.5	20.88
Cxcl5	459	525.04	604.5	350.75	546.91	404.86
Kalrn	16.96	29.48	18.38	15.05	26.22	11.8
Prkca	72.84	62.64	67.7	63.94	55.14	47.2
Il4	14.97	21.19	15.48	7.52	19.89	14.52
Serpinb2	2222.18	2139.76	2620.13	1919.26	2090	1656.64
Prrx1	10.98	7.37	8.7	5.64	5.42	10.89
Ccr9	22.95	39.61	27.08	28.21	28.93	15.43
Cd1d2	73.84	72.77	73.51	57.36	55.14	65.36
Tnfaip6	23.95	22.11	25.15	11.28	12.66	33.59
Emp1	485.94	351.87	587.09	324.42	442.05	383.98
Pf4	1134.54	958.89	937.21	924.37	827.14	695.34
Lgals3	424.08	358.32	508.74	347.93	365.21	323.16
Ephb6	15.97	12.9	13.54	13.16	7.23	13.62
Cd1d1	2524.52	2326.75	2180.06	1713.33	1913.73	1994.32
Ctss	41781.3	34140.4	39211.1	31047.7	29805.1	30820.8
Ctsa	27.94	35	21.28	22.57	16.27	28.14
Ifit1bl2	24.95	12.9	16.44	15.05	13.56	14.52
Prdx1	5355.37	4402.96	4784.72	3788.69	3753.33	3993.18
Xcr1	5.99	7.37	8.7	6.58	4.52	6.35
Cd40lg	9.98	12.9	2.9	11.28	2.71	6.35
Fzd9	15.97	9.21	14.51	12.22	13.56	5.45
Mapk12	13.97	17.5	11.61	10.34	12.66	10.89
Tlr2	2816.88	2863.77	2755.54	2525.79	1949.89	2086.01
Rin2	915.01	767.29	864.67	571.74	719.57	688.98
Klf4	273.41	227.52	288.22	208.76	193.45	210.6
Igf2	19.96	21.19	18.38	22.57	10.85	12.71
Cd209e	13.97	16.58	18.38	15.99	9.94	11.8
Col3a1	10.98	17.5	14.51	13.16	9.04	10.89
Itgax	423.08	386.87	324.01	258.6	284.75	327.7
Rapgef4	9.98	14.74	18.38	13.16	9.04	10.89
Cd34	379.18	334.37	316.27	354.51	288.37	147.06
Plau	386.16	327	352.06	227.57	306.45	281.4
Sfrp4	19.96	13.82	10.64	10.34	13.56	9.99
Cxcl14	49.89	35	41.59	27.27	39.78	29.05
Rhoj	26.94	30.4	21.28	18.81	24.41	16.34
Col11a1	9.98	14.74	10.64	11.28	8.14	7.26
Cxcr1	9.98	17.5	21.28	14.11	13.56	9.08
Smarcd3	18.96	14.74	12.57	12.22	13.56	9.08
Trem2	1973.71	1681.05	1834.77	1195.19	1427.39	1513.22
Cd276	181.61	140.93	174.1	130.71	103.05	138.89
Sema5a	17.96	14.74	16.44	11.28	12.66	12.71
Col15a1	24.95	15.66	26.11	15.99	21.7	11.8
Cxcl3	45150	38791.2	42595.3	33034.7	33007.9	27768.9
Gata3	36.92	37.77	39.66	24.45	25.31	34.49
Cebpd	51.89	52.5	42.56	37.61	37.06	33.59
Cd44	94.79	81.98	103.49	68.65	69.61	68.08
Ctnnb1	5149.82	4462.83	5071.01	4444.11	4041.7	2297.51
Timp3	102.78	93.95	96.72	81.81	81.36	51.74
Hc	26.94	24.87	17.41	20.69	17.18	12.71
Il9	24.95	40.53	28.05	23.51	28.93	15.43
Col14a1	6.98	17.5	4.84	7.52	10.85	2.72
Ccl1	16.96	12.9	16.44	13.16	11.75	8.17
Loxl2	36.92	33.16	33.85	30.09	20.79	22.69
Met	1954.76	1698.55	1931.49	1437.8	1236.65	1253.6
Fn1	656.57	717.55	623.84	365.8	459.22	560.99
Igf1	242.47	162.12	213.75	141.99	148.25	137.98
Retnlb	45.9	27.63	36.75	28.21	18.98	29.05
Tpsb2	63.86	46.06	67.7	35.73	56.95	29.96
Ear3	279.39	328.84	250.5	248.25	181.7	157.04
Pros1	41.91	48.82	37.72	34.79	18.98	32.68
Gata6	23.95	14.74	21.28	8.46	16.27	15.43
Myh4	7.98	15.66	10.64	7.52	9.04	6.35
Mmp12	92610.9	65995.6	81996.9	44348.1	54982.8	60865.4
Vrk2	77.83	93.03	85.11	54.54	66.89	48.11
Mmp10	17.96	12.9	29.02	15.05	13.56	10.89
Lpl	5835.33	5030.24	5098.09	2898.17	3699.09	3432.2
Rnase2a	179.61	140.93	145.08	86.51	137.41	67.17
Nox3	11.97	10.13	13.54	8.46	5.42	8.17
Ceacam2	10.98	16.58	11.61	6.58	8.14	9.08
Pparg	48.89	43.29	44.49	34.79	22.6	25.42
Ccl28	4.99	18.42	8.7	8.46	6.33	4.54
Olr1	767.33	814.27	676.07	423.16	558.66	374.9
Cd36	1283.21	1023.37	1199.32	519.08	892.23	684.44
Pdgfra	12.97	9.21	15.48	8.46	10.85	2.72
Ccl11	11.97	12.9	19.34	13.16	4.52	8.17
Cd27	18.96	16.58	21.28	15.05	10.85	7.26
Ccl21a	18.96	19.34	15.48	9.4	13.56	7.26
Cav1	10337.6	8475.24	10699.1	5677.86	6213.06	4521.49
Nox1	15.97	16.58	17.41	13.16	9.04	4.54
Tspan7	25.94	12.9	27.08	14.11	8.14	10.89
Clec7a	3109.25	2697.04	2563.07	1245.97	1504.22	1106.54
Fosb	133.71	46.06	54.16	42.32	21.7	27.23
