# Supplementary material for: IL-1 receptor–associated kinase-3 acts as an immune checkpoint in myeloid cells to limit cancer immunotherapy
Source: J Clin Invest. 2023 Apr 3;133(7):e161084. doi: 10.1172/JCI161084 (PMC10065081; doi:10.1172/JCI161084)
Supplement: Supplemental data set 2 [file jci-133-161084-s072.xlsx]

## Sheet: Sup 2a. Raw Proteomics Data
Supplementary Table 2a. Raw proteomics data
Protein quantification results from MaxQuant 1.5.1.2
Protein IDs	Majority protein IDs	Peptide counts (all)	Peptide counts (razor+unique)	Peptide counts (unique)	Fasta headers	Number of proteins	Peptides	Razor + unique peptides	Unique peptides	Peptides 1	Peptides 1-2	Peptides 2	Peptides 3	Peptides 4	Peptides 5	Peptides 6	Peptides 7	Peptides 8	Razor + unique peptides 1	Razor + unique peptides 1-2	Razor + unique peptides 2	Razor + unique peptides 3	Razor + unique peptides 4	Razor + unique peptides 5	Razor + unique peptides 6	Razor + unique peptides 7	Razor + unique peptides 8	Unique peptides 1	Unique peptides 1-2	Unique peptides 2	Unique peptides 3	Unique peptides 4	Unique peptides 5	Unique peptides 6	Unique peptides 7	Unique peptides 8	Sequence coverage [%]	Unique + razor sequence coverage [%]	Unique sequence coverage [%]	Mol. weight [kDa]	Sequence length	Sequence lengths	Q-value	Score	Sequence coverage 1 [%]	Sequence coverage 1-2 [%]	Sequence coverage 2 [%]	Sequence coverage 3 [%]	Sequence coverage 4 [%]
sp|A0MZ66|SHOT1_HUMAN	sp|A0MZ66|SHOT1_HUMAN	14	14	14	sp|A0MZ66|SHOT1_HUMAN Shootin-1 OS=Homo sapiens OX=9606 GN=SHTN1 PE=1 SV=4	1	14	14	14	9	11	8	10	6	6	8	7	4	9	11	8	10	6	6	8	7	4	9	11	8	10	6	6	8	7	4	28.7	28.7	28.7	71.639	631	631	0	125.86	19.2	21.2	16.2	18.9	13.2
sp|A5YKK6|CNOT1_HUMAN;tr|B4DYL7|B4DYL7_HUMAN;tr|B3KPW6|B3KPW6_HUMAN;tr|H3BVC9|H3BVC9_HUMAN;tr|B3KS60|B3KS60_HUMAN;tr|B7Z6X2|B7Z6X2_HUMAN;tr|H3BMZ2|H3BMZ2_HUMAN;tr|H3BNB1|H3BNB1_HUMAN	sp|A5YKK6|CNOT1_HUMAN;tr|B4DYL7|B4DYL7_HUMAN	9;7;4;2;2;2;2;1	9;7;4;2;2;2;2;1	9;7;4;2;2;2;2;1	sp|A5YKK6|CNOT1_HUMAN CCR4-NOT transcription complex subunit 1 OS=Homo sapiens OX=9606 GN=CNOT1 PE=1 SV=2;tr|B4DYL7|B4DYL7_HUMAN cDNA FLJ58490, highly similar to Homo sapiens CCR4-NOT transcription complex, subunit 1 (CNOT1), transcript variant 1, mRNA OS=	8	9	9	9	3	5	2	4	3	3	3	3	1	3	5	2	4	3	3	3	3	1	3	5	2	4	3	3	3	3	1	4.5	4.5	4.5	266.94	2376	2376;1227;1070;241;314;381;439;185	0	58.497	1.4	2.3	0.9	2.1	1.3
sp|A6NDG6|PGP_HUMAN	sp|A6NDG6|PGP_HUMAN	2	2	2	sp|A6NDG6|PGP_HUMAN Glycerol-3-phosphate phosphatase OS=Homo sapiens OX=9606 GN=PGP PE=1 SV=1	1	2	2	2	1	0	1	1	2	0	0	1	1	1	0	1	1	2	0	0	1	1	1	0	1	1	2	0	0	1	1	7.5	7.5	7.5	34.006	321	321	0	12.453	3.4	0	3.4	3.4	7.5
sp|A6NKT7|RGPD3_HUMAN;tr|J3KNE0|J3KNE0_HUMAN;sp|Q7Z3J3|RGPD4_HUMAN;tr|B4DZH4|B4DZH4_HUMAN;tr|J3KQ37|J3KQ37_HUMAN;tr|V9HWE4|V9HWE4_HUMAN;sp|Q99666|RGPD5_HUMAN;sp|O14715|RGPD8_HUMAN;tr|B4DTT2|B4DTT2_HUMAN;sp|P0DJD0|RGPD1_HUMAN;tr|F8VYC4|F8VYC4_HUMAN;tr|B4DYH0|B4DYH0_HUMAN;tr|A0A286YES2|A0A286YES2_HUMAN;tr|A0A1W2PNU4|A0A1W2PNU4_HUMAN;sp|P0DJD1|RGPD2_HUMAN;tr|B4E0M7|B4E0M7_HUMAN;tr|H7BZ48|H7BZ48_HUMA…	sp|A6NKT7|RGPD3_HUMAN;tr|J3KNE0|J3KNE0_HUMAN;sp|Q7Z3J3|RGPD4_HUMAN;tr|B4DZH4|B4DZH4_HUMAN;tr|J3KQ37|J3KQ37_HUMAN;tr|V9HWE4|V9HWE4_HUMAN;sp|Q99666|RGPD5_HUMAN;sp|O14715|RGPD8_HUMAN	7;7;6;5;5;5;5;5;3;3;3;3;3;3;3;2;1;1;1	1;1;1;1;0;0;0;0;0;0;0;0;0;0;0;0;0;0;0	1;1;1;1;0;0;0;0;0;0;0;0;0;0;0;0;0;0;0	sp|A6NKT7|RGPD3_HUMAN RanBP2-like and GRIP domain-containing protein 3 OS=Homo sapiens OX=9606 GN=RGPD3 PE=3 SV=2;tr|J3KNE0|J3KNE0_HUMAN RanBP2-like and GRIP domain-containing protein 3 OS=Homo sapiens OX=9606 GN=RGPD3 PE=4 SV=2;sp|Q7Z3J3|RGPD4_HUMAN RanBP	19	7	1	1	3	4	2	3	4	1	2	2	2	0	0	0	1	0	0	1	0	1	0	0	0	1	0	0	1	0	1	5.4	0.7	0.7	197.48	1758	1758;1760;1758;1125;1625;1765;1765;1765;1172;1748;1756;1756;1756;1756;1756;1013;202;644;904	0.0030593	6.5475	2.4	3.1	1.4	2.2	3
sp|L0R6Q1|S35U4_HUMAN	sp|L0R6Q1|S35U4_HUMAN	3	3	3	sp|L0R6Q1|S35U4_HUMAN SLC35A4 upstream open reading frame protein OS=Homo sapiens OX=9606 GN=SLC35A4 PE=3 SV=1	1	3	3	3	1	2	3	2	2	2	1	2	2	1	2	3	2	2	2	1	2	2	1	2	3	2	2	2	1	2	2	23.3	23.3	23.3	11.133	103	103	0	17.598	6.8	14.6	23.3	14.6	14.6
sp|O00116|ADAS_HUMAN;tr|B7Z3Q4|B7Z3Q4_HUMAN;tr|A0A1B0GWA2|A0A1B0GWA2_HUMAN;tr|Q53SG6|Q53SG6_HUMAN;tr|B8ZZ81|B8ZZ81_HUMAN;tr|Q53S12|Q53S12_HUMAN;tr|B7ZAC5|B7ZAC5_HUMAN;tr|Q53SN7|Q53SN7_HUMAN	sp|O00116|ADAS_HUMAN;tr|B7Z3Q4|B7Z3Q4_HUMAN;tr|A0A1B0GWA2|A0A1B0GWA2_HUMAN;tr|Q53SG6|Q53SG6_HUMAN	11;9;7;6;5;4;2;1	11;9;7;6;5;4;2;1	11;9;7;6;5;4;2;1	sp|O00116|ADAS_HUMAN Alkyldihydroxyacetonephosphate synthase, peroxisomal OS=Homo sapiens OX=9606 GN=AGPS PE=1 SV=1;tr|B7Z3Q4|B7Z3Q4_HUMAN Alkylglycerone-phosphate synthase OS=Homo sapiens OX=9606 PE=2 SV=1;tr|A0A1B0GWA2|A0A1B0GWA2_HUMAN Alkylglycerone-pho	8	11	11	11	6	6	7	8	5	7	7	7	5	6	6	7	8	5	7	7	7	5	6	6	7	8	5	7	7	7	5	20.8	20.8	20.8	72.911	658	658;568;543;332;189;143;320;183	0	115.57	13.4	10.2	12.9	17.3	11.2
sp|O00148|DX39A_HUMAN;tr|B4DX78|B4DX78_HUMAN;tr|K7EQN7|K7EQN7_HUMAN;tr|A0A024R7H0|A0A024R7H0_HUMAN;tr|K7EPJ3|K7EPJ3_HUMAN;tr|A0A0D9SEM9|A0A0D9SEM9_HUMAN	sp|O00148|DX39A_HUMAN;tr|B4DX78|B4DX78_HUMAN;tr|K7EQN7|K7EQN7_HUMAN;tr|A0A024R7H0|A0A024R7H0_HUMAN;tr|K7EPJ3|K7EPJ3_HUMAN	11;10;8;8;6;4	11;10;8;8;6;4	3;3;3;3;2;3	sp|O00148|DX39A_HUMAN ATP-dependent RNA helicase DDX39A OS=Homo sapiens OX=9606 GN=DDX39A PE=1 SV=2;tr|B4DX78|B4DX78_HUMAN cDNA FLJ55484, highly similar to ATP-dependent RNA helicase DDX39 (EC 3.6.1.-) OS=Homo sapiens OX=9606 PE=2 SV=1;tr|K7EQN7|K7EQN7_HUM	6	11	11	3	7	8	8	10	6	5	7	7	6	7	8	8	10	6	5	7	7	6	0	2	2	3	1	1	1	2	2	26.5	26.5	7.5	49.129	427	427;470;255;316;189;96	0	71.954	16.2	19.4	18.3	24.6	13.6
sp|O00186|STXB3_HUMAN	sp|O00186|STXB3_HUMAN	4	4	4	sp|O00186|STXB3_HUMAN Syntaxin-binding protein 3 OS=Homo sapiens OX=9606 GN=STXBP3 PE=1 SV=2	1	4	4	4	2	1	2	2	3	3	3	3	2	2	1	2	2	3	3	3	3	2	2	1	2	2	3	3	3	3	2	7.3	7.3	7.3	67.764	592	592	0	34.82	3.2	2.5	3.2	4.2	5.7
sp|O00231|PSD11_HUMAN;tr|B4DTS5|B4DTS5_HUMAN;tr|J3QRY4|J3QRY4_HUMAN;tr|J3QS13|J3QS13_HUMAN	sp|O00231|PSD11_HUMAN;tr|B4DTS5|B4DTS5_HUMAN	16;11;7;1	16;11;7;1	16;11;7;1	sp|O00231|PSD11_HUMAN 26S proteasome non-ATPase regulatory subunit 11 OS=Homo sapiens OX=9606 GN=PSMD11 PE=1 SV=3;tr|B4DTS5|B4DTS5_HUMAN cDNA FLJ58882, highly similar to 26S proteasome non-ATPase regulatory subunit 11 OS=Homo sapiens OX=9606 PE=2 SV=1	4	16	16	16	10	11	10	12	10	8	9	8	4	10	11	10	12	10	8	9	8	4	10	11	10	12	10	8	9	8	4	44.3	44.3	44.3	47.463	422	422;314;187;90	0	122.84	28.7	31.3	27.3	34.4	27
sp|O00400|ACATN_HUMAN;tr|H7C577|H7C577_HUMAN;tr|H7C562|H7C562_HUMAN	sp|O00400|ACATN_HUMAN;tr|H7C577|H7C577_HUMAN	3;2;1	3;2;1	3;2;1	sp|O00400|ACATN_HUMAN Acetyl-coenzyme A transporter 1 OS=Homo sapiens OX=9606 GN=SLC33A1 PE=1 SV=1;tr|H7C577|H7C577_HUMAN Acetyl-coenzyme A transporter 1 (Fragment) OS=Homo sapiens OX=9606 GN=SLC33A1 PE=1 SV=1	3	3	3	3	0	0	1	0	1	2	0	0	1	0	0	1	0	1	2	0	0	1	0	0	1	0	1	2	0	0	1	5.8	5.8	5.8	60.908	549	549;185;269	0	19.066	0	0	2.6	0	1.3
sp|O00507|USP9Y_HUMAN	sp|O00507|USP9Y_HUMAN	5	1	1	sp|O00507|USP9Y_HUMAN Probable ubiquitin carboxyl-terminal hydrolase FAF-Y OS=Homo sapiens OX=9606 GN=USP9Y PE=2 SV=2	1	5	1	1	3	2	4	1	3	1	3	0	0	1	0	1	0	1	0	1	0	0	1	0	1	0	1	0	1	0	0	2.2	0.5	0.5	291.07	2555	2555	0.0030546	6.3796	1.3	0.9	1.6	0.4	1.3
sp|O00567|NOP56_HUMAN;tr|A8K9K6|A8K9K6_HUMAN;tr|A0PJ92|A0PJ92_HUMAN;tr|Q9BSN3|Q9BSN3_HUMAN;tr|H0Y653|H0Y653_HUMAN;tr|H0YDU4|H0YDU4_HUMAN;tr|Q5JXT2|Q5JXT2_HUMAN	sp|O00567|NOP56_HUMAN;tr|A8K9K6|A8K9K6_HUMAN;tr|A0PJ92|A0PJ92_HUMAN	7;6;5;3;3;3;2	7;6;5;3;3;3;2	7;6;5;3;3;3;2	sp|O00567|NOP56_HUMAN Nucleolar protein 56 OS=Homo sapiens OX=9606 GN=NOP56 PE=1 SV=4;tr|A8K9K6|A8K9K6_HUMAN cDNA FLJ76962, highly similar to Homo sapiens nucleolar protein 5A (56kDa with KKE/D repeat) (NOL5A), mRNA OS=Homo sapiens OX=9606 PE=2 SV=1;tr|A0P	7	7	7	7	1	1	3	3	1	5	5	3	1	1	1	3	3	1	5	5	3	1	1	1	3	3	1	5	5	3	1	15	15	15	66.049	594	594;594;447;174;219;252;281	0	56.858	2.5	1.5	6.2	6.4	1.7
sp|O00602|FCN1_HUMAN;tr|Q92531|Q92531_HUMAN;tr|Q68DD1|Q68DD1_HUMAN;tr|A0A087WVE2|A0A087WVE2_HUMAN	sp|O00602|FCN1_HUMAN;tr|Q92531|Q92531_HUMAN;tr|Q68DD1|Q68DD1_HUMAN;tr|A0A087WVE2|A0A087WVE2_HUMAN	4;2;2;2	4;2;2;2	4;2;2;2	sp|O00602|FCN1_HUMAN Ficolin-1 OS=Homo sapiens OX=9606 GN=FCN1 PE=1 SV=2;tr|Q92531|Q92531_HUMAN p35-related protein (Fragment) OS=Homo sapiens OX=9606 GN=FCN1 PE=4 SV=1;tr|Q68DD1|Q68DD1_HUMAN Uncharacterized protein DKFZp781B1032 OS=Homo sapiens OX=9606 GN	4	4	4	4	3	3	1	4	3	3	1	2	1	3	3	1	4	3	3	1	2	1	3	3	1	4	3	3	1	2	1	15.6	15.6	15.6	35.078	326	326;187;360;360	0	93.971	12.9	12.9	4.3	15.6	12.9
sp|O00629|IMA3_HUMAN;tr|H7C4F6|H7C4F6_HUMAN	sp|O00629|IMA3_HUMAN;tr|H7C4F6|H7C4F6_HUMAN	2;1	1;1	1;1	sp|O00629|IMA3_HUMAN Importin subunit alpha-3 OS=Homo sapiens OX=9606 GN=KPNA4 PE=1 SV=1;tr|H7C4F6|H7C4F6_HUMAN Importin subunit alpha-3 (Fragment) OS=Homo sapiens OX=9606 GN=KPNA4 PE=1 SV=1	2	2	1	1	2	2	2	1	2	2	2	2	0	1	1	1	1	1	1	1	1	0	1	1	1	1	1	1	1	1	0	5.6	2.7	2.7	57.886	521	521;170	0.0011876	11.096	5.6	5.6	5.6	2.7	5.6
sp|O00767|ACOD_HUMAN;tr|Q59GX7|Q59GX7_HUMAN	sp|O00767|ACOD_HUMAN;tr|Q59GX7|Q59GX7_HUMAN	2;2	2;2	2;2	sp|O00767|ACOD_HUMAN Acyl-CoA desaturase OS=Homo sapiens OX=9606 GN=SCD PE=1 SV=2;tr|Q59GX7|Q59GX7_HUMAN Stearoyl-CoA desaturase variant (Fragment) OS=Homo sapiens OX=9606 PE=2 SV=1	2	2	2	2	2	1	2	2	1	1	0	1	1	2	1	2	2	1	1	0	1	1	2	1	2	2	1	1	0	1	1	7	7	7	41.522	359	359;366	0	14.192	7	3.6	7	7	3.6
sp|O14495|PLPP3_HUMAN;tr|A0A286YF41|A0A286YF41_HUMAN;tr|A0A286YEZ7|A0A286YEZ7_HUMAN;tr|A0A286YES4|A0A286YES4_HUMAN	sp|O14495|PLPP3_HUMAN;tr|A0A286YF41|A0A286YF41_HUMAN;tr|A0A286YEZ7|A0A286YEZ7_HUMAN;tr|A0A286YES4|A0A286YES4_HUMAN	3;2;2;2	3;2;2;2	3;2;2;2	sp|O14495|PLPP3_HUMAN Phospholipid phosphatase 3 OS=Homo sapiens OX=9606 GN=PLPP3 PE=1 SV=1;tr|A0A286YF41|A0A286YF41_HUMAN Uncharacterized protein (Fragment) OS=Homo sapiens OX=9606 PE=4 SV=1;tr|A0A286YEZ7|A0A286YEZ7_HUMAN Uncharacterized protein (Fragment	4	3	3	3	2	2	2	3	2	2	1	2	2	2	2	2	3	2	2	1	2	2	2	2	2	3	2	2	1	2	2	11.6	11.6	11.6	35.116	311	311;94;145;224	0	19.752	7.1	7.1	7.1	11.6	7.1
sp|O14617|AP3D1_HUMAN;tr|Q6PK82|Q6PK82_HUMAN;tr|B3KSV6|B3KSV6_HUMAN;tr|K7ELX8|K7ELX8_HUMAN;tr|B0AZV8|B0AZV8_HUMAN	sp|O14617|AP3D1_HUMAN;tr|Q6PK82|Q6PK82_HUMAN	6;4;2;2;1	6;4;2;2;1	6;4;2;2;1	sp|O14617|AP3D1_HUMAN AP-3 complex subunit delta-1 OS=Homo sapiens OX=9606 GN=AP3D1 PE=1 SV=1;tr|Q6PK82|Q6PK82_HUMAN AP3D1 protein (Fragment) OS=Homo sapiens OX=9606 GN=AP3D1 PE=2 SV=1	5	6	6	6	2	2	3	2	3	3	4	3	1	2	2	3	2	3	3	4	3	1	2	2	3	2	3	3	4	3	1	5.7	5.7	5.7	130.16	1153	1153;865;190;193;221	0	36.425	1.9	1.7	2.7	1.7	2.5
sp|O14657|TOR1B_HUMAN	sp|O14657|TOR1B_HUMAN	2	2	2	sp|O14657|TOR1B_HUMAN Torsin-1B OS=Homo sapiens OX=9606 GN=TOR1B PE=1 SV=2	1	2	2	2	2	2	0	2	0	0	0	0	1	2	2	0	2	0	0	0	0	1	2	2	0	2	0	0	0	0	1	7.1	7.1	7.1	37.978	336	336	0	12.247	7.1	7.1	0	7.1	0
sp|O14737|PDCD5_HUMAN;tr|K7EQA1|K7EQA1_HUMAN;tr|K7ESJ4|K7ESJ4_HUMAN;tr|Q3HM38|Q3HM38_HUMAN;tr|X6R2P6|X6R2P6_HUMAN;tr|Q59GR9|Q59GR9_HUMAN	sp|O14737|PDCD5_HUMAN;tr|K7EQA1|K7EQA1_HUMAN;tr|K7ESJ4|K7ESJ4_HUMAN	6;4;3;2;2;2	6;4;3;2;2;2	6;4;3;2;2;2	sp|O14737|PDCD5_HUMAN Programmed cell death protein 5 OS=Homo sapiens OX=9606 GN=PDCD5 PE=1 SV=3;tr|K7EQA1|K7EQA1_HUMAN Programmed cell death protein 5 OS=Homo sapiens OX=9606 GN=PDCD5 PE=1 SV=1;tr|K7ESJ4|K7ESJ4_HUMAN Programmed cell death protein 5 OS=Hom	6	6	6	6	2	1	3	1	2	3	3	3	2	2	1	3	1	2	3	3	3	2	2	1	3	1	2	3	3	3	2	51.2	51.2	51.2	14.285	125	125;87;65;40;55;90	0	67.449	19.2	10.4	29.6	10.4	19.2
sp|O14776|TCRG1_HUMAN;tr|B7Z921|B7Z921_HUMAN;tr|G3V220|G3V220_HUMAN	sp|O14776|TCRG1_HUMAN	3;1;1	3;1;1	3;1;1	sp|O14776|TCRG1_HUMAN Transcription elongation regulator 1 OS=Homo sapiens OX=9606 GN=TCERG1 PE=1 SV=2	3	3	3	3	2	0	1	2	3	1	0	0	1	2	0	1	2	3	1	0	0	1	2	0	1	2	3	1	0	0	1	3.3	3.3	3.3	123.9	1098	1098;608;1032	0	17.203	2.5	0	0.8	2	3.3
sp|O14907|TX1B3_HUMAN;tr|A0A087X282|A0A087X282_HUMAN	sp|O14907|TX1B3_HUMAN;tr|A0A087X282|A0A087X282_HUMAN	2;1	2;1	2;1	sp|O14907|TX1B3_HUMAN Tax1-binding protein 3 OS=Homo sapiens OX=9606 GN=TAX1BP3 PE=1 SV=2;tr|A0A087X282|A0A087X282_HUMAN Tax1-binding protein 3 OS=Homo sapiens OX=9606 GN=TAX1BP3 PE=1 SV=1	2	2	2	2	2	2	1	2	2	2	2	2	2	2	2	1	2	2	2	2	2	2	2	2	1	2	2	2	2	2	2	25	25	25	13.735	124	124;98	0	19.912	25	25	11.3	25	25
sp|O14925|TIM23_HUMAN;sp|Q5SRD1|TI23B_HUMAN;tr|B4DDK6|B4DDK6_HUMAN;tr|B1APJ0|B1APJ0_HUMAN;tr|B7ZB25|B7ZB25_HUMAN;tr|B4DI18|B4DI18_HUMAN	sp|O14925|TIM23_HUMAN;sp|Q5SRD1|TI23B_HUMAN;tr|B4DDK6|B4DDK6_HUMAN;tr|B1APJ0|B1APJ0_HUMAN;tr|B7ZB25|B7ZB25_HUMAN;tr|B4DI18|B4DI18_HUMAN	2;2;1;1;1;1	2;2;1;1;1;1	2;2;1;1;1;1	sp|O14925|TIM23_HUMAN Mitochondrial import inner membrane translocase subunit Tim23 OS=Homo sapiens OX=9606 GN=TIMM23 PE=1 SV=1;sp|Q5SRD1|TI23B_HUMAN Putative mitochondrial import inner membrane translocase subunit Tim23B OS=Homo sapiens OX=9606 GN=TIMM23B	6	2	2	2	1	1	1	2	0	0	1	1	0	1	1	1	2	0	0	1	1	0	1	1	1	2	0	0	1	1	0	12.9	12.9	12.9	21.943	209	209;257;140;172;188;188	0	17.856	4.8	8.1	4.8	12.9	0
sp|O14929|HAT1_HUMAN	sp|O14929|HAT1_HUMAN	2	2	2	sp|O14929|HAT1_HUMAN Histone acetyltransferase type B catalytic subunit OS=Homo sapiens OX=9606 GN=HAT1 PE=1 SV=1	1	2	2	2	1	1	1	1	1	2	2	1	2	1	1	1	1	1	2	2	1	2	1	1	1	1	1	2	2	1	2	6.9	6.9	6.9	49.512	419	419	0	18.441	3.1	3.1	3.1	3.1	3.1
sp|O14980|XPO1_HUMAN;tr|B7ZB16|B7ZB16_HUMAN;tr|B4DR01|B4DR01_HUMAN;tr|B3KWD0|B3KWD0_HUMAN;tr|C9JKM9|C9JKM9_HUMAN;tr|C9J673|C9J673_HUMAN	sp|O14980|XPO1_HUMAN;tr|B7ZB16|B7ZB16_HUMAN;tr|B4DR01|B4DR01_HUMAN;tr|B3KWD0|B3KWD0_HUMAN	12;8;8;7;2;1	12;8;8;7;2;1	12;8;8;7;2;1	sp|O14980|XPO1_HUMAN Exportin-1 OS=Homo sapiens OX=9606 GN=XPO1 PE=1 SV=1;tr|B7ZB16|B7ZB16_HUMAN cDNA, FLJ79380, highly similar to Exportin-1 OS=Homo sapiens OX=9606 PE=2 SV=1;tr|B4DR01|B4DR01_HUMAN cDNA FLJ55480, highly similar to Exportin-1 OS=Homo sapie	6	12	12	12	6	6	4	5	5	7	6	3	5	6	6	4	5	5	7	6	3	5	6	6	4	5	5	7	6	3	5	11.2	11.2	11.2	123.38	1071	1071;781;781;718;179;132	0	78.22	6.2	5	4.1	4.4	4.4
sp|O15173|PGRC2_HUMAN;tr|U3KQM0|U3KQM0_HUMAN	sp|O15173|PGRC2_HUMAN	4;1	4;1	3;0	sp|O15173|PGRC2_HUMAN Membrane-associated progesterone receptor component 2 OS=Homo sapiens OX=9606 GN=PGRMC2 PE=1 SV=1	2	4	4	3	4	3	2	3	3	2	2	2	2	4	3	2	3	3	2	2	2	2	3	2	1	2	2	1	1	1	1	22.4	22.4	18.4	23.818	223	223;91	0	27.857	22.4	18.8	12.6	13.9	16.1
sp|O15320|CTGE5_HUMAN;tr|Q59FD2|Q59FD2_HUMAN;tr|G3V599|G3V599_HUMAN;tr|A0A193H6U5|A0A193H6U5_HUMAN;sp|Q96PC5|MIA2_HUMAN;tr|Q05BM1|Q05BM1_HUMAN;tr|Q4G155|Q4G155_HUMAN;sp|Q96RT6|CTGE2_HUMAN;tr|Q8NEG8|Q8NEG8_HUMAN;tr|Q2VIL8|Q2VIL8_HUMAN	sp|O15320|CTGE5_HUMAN;tr|Q59FD2|Q59FD2_HUMAN;tr|G3V599|G3V599_HUMAN;tr|A0A193H6U5|A0A193H6U5_HUMAN;sp|Q96PC5|MIA2_HUMAN;tr|Q05BM1|Q05BM1_HUMAN;tr|Q4G155|Q4G155_HUMAN;sp|Q96RT6|CTGE2_HUMAN;tr|Q8NEG8|Q8NEG8_HUMAN	3;3;3;3;3;2;2;2;2;1	3;3;3;3;3;2;2;2;2;1	3;3;3;3;3;2;2;2;2;1	sp|O15320|CTGE5_HUMAN Endoplasmic reticulum export factor CTAGE5 OS=Homo sapiens OX=9606 GN=CTAGE5 PE=1 SV=4;tr|Q59FD2|Q59FD2_HUMAN CTAGE family, member 5 isoform 1 variant (Fragment) OS=Homo sapiens OX=9606 PE=2 SV=1;tr|G3V599|G3V599_HUMAN Endoplasmic ret	10	3	3	3	3	2	2	1	2	2	0	1	2	3	2	2	1	2	2	0	1	2	3	2	2	1	2	2	0	1	2	5	5	5	90.995	804	804;808;1339;1412;1412;309;395;745;780;681	0	29.104	5	3.5	3.5	1.7	3.5
sp|O15371|EIF3D_HUMAN;tr|B4E1K8|B4E1K8_HUMAN;tr|B0QYA5|B0QYA5_HUMAN;tr|B0QYA4|B0QYA4_HUMAN;tr|B0QYA8|B0QYA8_HUMAN;tr|B0QYA6|B0QYA6_HUMAN	sp|O15371|EIF3D_HUMAN;tr|B4E1K8|B4E1K8_HUMAN	5;4;2;1;1;1	5;4;2;1;1;1	5;4;2;1;1;1	sp|O15371|EIF3D_HUMAN Eukaryotic translation initiation factor 3 subunit D OS=Homo sapiens OX=9606 GN=EIF3D PE=1 SV=1;tr|B4E1K8|B4E1K8_HUMAN Eukaryotic translation initiation factor 3 subunit D OS=Homo sapiens OX=9606 GN=EIF3D PE=2 SV=1	6	5	5	5	1	1	1	1	3	1	2	1	1	1	1	1	1	3	1	2	1	1	1	1	1	1	3	1	2	1	1	11.7	11.7	11.7	63.972	548	548;451;269;105;123;173	0	31.048	1.5	1.8	2.6	3.5	5.7
sp|O15397|IPO8_HUMAN;tr|Q59F59|Q59F59_HUMAN;tr|F5H2I3|F5H2I3_HUMAN	sp|O15397|IPO8_HUMAN;tr|Q59F59|Q59F59_HUMAN	3;2;1	3;2;1	3;2;1	sp|O15397|IPO8_HUMAN Importin-8 OS=Homo sapiens OX=9606 GN=IPO8 PE=1 SV=2;tr|Q59F59|Q59F59_HUMAN Importin 8 variant (Fragment) OS=Homo sapiens OX=9606 PE=2 SV=1	3	3	3	3	1	3	1	2	1	0	0	0	1	1	3	1	2	1	0	0	0	1	1	3	1	2	1	0	0	0	1	3.5	3.5	3.5	119.94	1037	1037;485;46	0	22.709	1	3.5	1	2.2	1
sp|O15400|STX7_HUMAN;tr|B4DH37|B4DH37_HUMAN;tr|B4DWC2|B4DWC2_HUMAN	sp|O15400|STX7_HUMAN;tr|B4DH37|B4DH37_HUMAN	6;5;1	6;5;1	6;5;1	sp|O15400|STX7_HUMAN Syntaxin-7 OS=Homo sapiens OX=9606 GN=STX7 PE=1 SV=4;tr|B4DH37|B4DH37_HUMAN cDNA FLJ53760, highly similar to Syntaxin-7 OS=Homo sapiens OX=9606 PE=2 SV=1	3	6	6	6	5	5	6	5	4	5	6	5	5	5	5	6	5	4	5	6	5	5	5	5	6	5	4	5	6	5	5	28.4	28.4	28.4	29.815	261	261;216;86	0	153.06	24.1	24.1	28.4	24.1	19.2
sp|O15511|ARPC5_HUMAN;tr|B1ALC0|B1ALC0_HUMAN;tr|Q6IPM3|Q6IPM3_HUMAN;tr|B3KTE1|B3KTE1_HUMAN	sp|O15511|ARPC5_HUMAN;tr|B1ALC0|B1ALC0_HUMAN	7;6;2;2	7;6;2;2	6;5;2;1	sp|O15511|ARPC5_HUMAN Actin-related protein 2/3 complex subunit 5 OS=Homo sapiens OX=9606 GN=ARPC5 PE=1 SV=3;tr|B1ALC0|B1ALC0_HUMAN Actin-related protein 2/3 complex subunit 5 OS=Homo sapiens OX=9606 GN=ARPC5 PE=1 SV=1	4	7	7	6	5	4	2	5	5	5	5	5	3	5	4	2	5	5	5	5	5	3	4	3	1	4	4	4	4	4	2	46.4	46.4	46.4	16.32	151	151;135;88;120	0	55.839	39.1	30.5	13.2	39.1	39.1
sp|O43143|DHX15_HUMAN;tr|B4E0S6|B4E0S6_HUMAN;tr|A0A140T947|A0A140T947_HUMAN;tr|B4DFD7|B4DFD7_HUMAN;tr|B4DZ28|B4DZ28_HUMAN;tr|A0A1U9X7L7|A0A1U9X7L7_HUMAN;tr|A0A1U9X7L6|A0A1U9X7L6_HUMAN;tr|Q5SQH4|Q5SQH4_HUMAN;sp|O60231|DHX16_HUMAN;tr|F5H658|F5H658_HUMAN;tr|B7Z8F4|B7Z8F4_HUMAN;tr|Q86YB2|Q86YB2_HUMAN;tr|Q86X36|Q86X36_HUMAN;tr|A8K6J9|A8K6J9_HUMAN;sp|Q14562|DHX8_HUMAN	sp|O43143|DHX15_HUMAN;tr|B4E0S6|B4E0S6_HUMAN	13;12;1;1;1;1;1;1;1;1;1;1;1;1;1	13;12;1;1;1;1;1;1;1;1;1;1;1;1;1	13;12;1;1;1;1;1;1;1;1;1;1;1;1;1	sp|O43143|DHX15_HUMAN Pre-mRNA-splicing factor ATP-dependent RNA helicase DHX15 OS=Homo sapiens OX=9606 GN=DHX15 PE=1 SV=2;tr|B4E0S6|B4E0S6_HUMAN cDNA FLJ55635, highly similar to pre-mRNA-splicing factorATP-dependent RNA helicase DHX15 (EC 3.6.1.-) OS=Homo	15	13	13	13	4	9	6	7	5	7	10	8	5	4	9	6	7	5	7	10	8	5	4	9	6	7	5	7	10	8	5	19.1	19.1	19.1	90.932	795	795;784;669;854;981;981;981;1041;1041;1181;1181;1220;1220;1220;1220	0	84.218	6.9	12.6	8.8	10.3	6.7
sp|O43252|PAPS1_HUMAN;tr|Q05BW9|Q05BW9_HUMAN;tr|B7Z4W3|B7Z4W3_HUMAN;tr|Q4W5H3|Q4W5H3_HUMAN	sp|O43252|PAPS1_HUMAN;tr|Q05BW9|Q05BW9_HUMAN	9;8;3;3	9;8;3;3	8;7;2;3	sp|O43252|PAPS1_HUMAN Bifunctional 3-phosphoadenosine 5-phosphosulfate synthase 1 OS=Homo sapiens OX=9606 GN=PAPSS1 PE=1 SV=2;tr|Q05BW9|Q05BW9_HUMAN PAPSS1 protein (Fragment) OS=Homo sapiens OX=9606 GN=PAPSS1 PE=2 SV=1	4	9	9	8	8	4	5	8	6	8	8	6	4	8	4	5	8	6	8	8	6	4	7	3	4	7	5	7	7	5	3	17.6	17.6	15.4	70.832	624	624;571;159;257	0	64.669	14.4	7.7	8.5	15.4	11.2
sp|O43290|SNUT1_HUMAN;tr|B4DDH9|B4DDH9_HUMAN;tr|E9PQI8|E9PQI8_HUMAN;tr|B4DP43|B4DP43_HUMAN	sp|O43290|SNUT1_HUMAN;tr|B4DDH9|B4DDH9_HUMAN	5;3;2;2	5;3;2;2	5;3;2;2	sp|O43290|SNUT1_HUMAN U4/U6.U5 tri-snRNP-associated protein 1 OS=Homo sapiens OX=9606 GN=SART1 PE=1 SV=1;tr|B4DDH9|B4DDH9_HUMAN cDNA FLJ53820, highly similar to U4/U6.U5 tri-snRNP-associated protein 1 OS=Homo sapiens OX=9606 PE=2 SV=1	4	5	5	5	2	1	3	2	3	1	0	2	2	2	1	3	2	3	1	0	2	2	2	1	3	2	3	1	0	2	2	8.5	8.5	8.5	90.254	800	800;642;164;249	0	35.954	2.5	1.4	5	3.9	5.9
sp|O43432|IF4G3_HUMAN;tr|A0A0A0MSA7|A0A0A0MSA7_HUMAN;tr|A0A0U1RQK7|A0A0U1RQK7_HUMAN;tr|Q59GJ0|Q59GJ0_HUMAN;tr|B1AN91|B1AN91_HUMAN;tr|B1AN92|B1AN92_HUMAN;tr|B4DXR2|B4DXR2_HUMAN	sp|O43432|IF4G3_HUMAN;tr|A0A0A0MSA7|A0A0A0MSA7_HUMAN;tr|A0A0U1RQK7|A0A0U1RQK7_HUMAN;tr|Q59GJ0|Q59GJ0_HUMAN	5;5;5;5;1;1;1	1;1;1;1;1;1;1	1;1;1;1;1;1;1	sp|O43432|IF4G3_HUMAN Eukaryotic translation initiation factor 4 gamma 3 OS=Homo sapiens OX=9606 GN=EIF4G3 PE=1 SV=2;tr|A0A0A0MSA7|A0A0A0MSA7_HUMAN Eukaryotic translation initiation factor 4 gamma 3 OS=Homo sapiens OX=9606 GN=EIF4G3 PE=1 SV=1;tr|A0A0U1RQK7	7	5	1	1	3	1	2	1	3	2	2	2	2	0	0	0	0	1	0	0	0	1	0	0	0	0	1	0	0	0	1	3.5	0.8	0.8	176.65	1585	1585;1621;1774;1780;217;220;504	0.003064	6.7818	2	0.4	1.3	0.4	2.2
sp|O43493|TGON2_HUMAN	sp|O43493|TGON2_HUMAN	7	7	7	sp|O43493|TGON2_HUMAN Trans-Golgi network integral membrane protein 2 OS=Homo sapiens OX=9606 GN=TGOLN2 PE=1 SV=3	1	7	7	7	6	4	5	5	7	5	3	6	5	6	4	5	5	7	5	3	6	5	6	4	5	5	7	5	3	6	5	20.3	20.3	20.3	51.018	479	479	0	127.39	17.5	12.1	14.6	13.6	20.3
sp|O43504|LTOR5_HUMAN;tr|R4GMU8|R4GMU8_HUMAN;tr|E9PLX3|E9PLX3_HUMAN;tr|A0A0C4DGV4|A0A0C4DGV4_HUMAN	sp|O43504|LTOR5_HUMAN;tr|R4GMU8|R4GMU8_HUMAN;tr|E9PLX3|E9PLX3_HUMAN;tr|A0A0C4DGV4|A0A0C4DGV4_HUMAN	2;1;1;1	2;1;1;1	2;1;1;1	sp|O43504|LTOR5_HUMAN Ragulator complex protein LAMTOR5 OS=Homo sapiens OX=9606 GN=LAMTOR5 PE=1 SV=1;tr|R4GMU8|R4GMU8_HUMAN Ragulator complex protein LAMTOR5 OS=Homo sapiens OX=9606 GN=LAMTOR5 PE=1 SV=1;tr|E9PLX3|E9PLX3_HUMAN Ragulator complex protein LAMT	4	2	2	2	1	2	0	1	1	0	0	0	0	1	2	0	1	1	0	0	0	0	1	2	0	1	1	0	0	0	0	37.4	37.4	37.4	9.6138	91	91;79;90;173	0	35.956	22	37.4	0	22	22
sp|O43598|DNPH1_HUMAN;tr|H0Y8X4|H0Y8X4_HUMAN	sp|O43598|DNPH1_HUMAN;tr|H0Y8X4|H0Y8X4_HUMAN	2;2	2;2	2;2	sp|O43598|DNPH1_HUMAN 2-deoxynucleoside 5-phosphate N-hydrolase 1 OS=Homo sapiens OX=9606 GN=DNPH1 PE=1 SV=1;tr|H0Y8X4|H0Y8X4_HUMAN 2-deoxynucleoside 5-phosphate N-hydrolase 1 (Fragment) OS=Homo sapiens OX=9606 GN=DNPH1 PE=1 SV=1	2	2	2	2	1	0	1	1	1	1	1	1	2	1	0	1	1	1	1	1	1	2	1	0	1	1	1	1	1	1	2	14.9	14.9	14.9	19.108	174	174;243	0	14.834	10.3	0	10.3	4.6	10.3
sp|O43617|TPPC3_HUMAN;tr|A0A087WWM0|A0A087WWM0_HUMAN;tr|A6NKE1|A6NKE1_HUMAN;tr|A0A087WYS5|A0A087WYS5_HUMAN	sp|O43617|TPPC3_HUMAN;tr|A0A087WWM0|A0A087WWM0_HUMAN;tr|A6NKE1|A6NKE1_HUMAN	3;3;2;1	3;3;2;1	3;3;2;1	sp|O43617|TPPC3_HUMAN Trafficking protein particle complex subunit 3 OS=Homo sapiens OX=9606 GN=TRAPPC3 PE=1 SV=1;tr|A0A087WWM0|A0A087WWM0_HUMAN Trafficking protein particle complex subunit OS=Homo sapiens OX=9606 GN=TRAPPC3 PE=1 SV=1;tr|A6NKE1|A6NKE1_HUMA	4	3	3	3	2	2	2	2	3	2	2	2	2	2	2	2	2	3	2	2	2	2	2	2	2	2	3	2	2	2	2	16.1	16.1	16.1	20.274	180	180;188;118;114	0	19.582	10.6	10.6	10.6	10.6	16.1
sp|O43665|RGS10_HUMAN	sp|O43665|RGS10_HUMAN	4	4	4	sp|O43665|RGS10_HUMAN Regulator of G-protein signaling 10 OS=Homo sapiens OX=9606 GN=RGS10 PE=1 SV=2	1	4	4	4	2	3	2	2	2	1	2	3	2	2	3	2	2	2	1	2	3	2	2	3	2	2	2	1	2	3	2	28.9	28.9	28.9	20.236	173	173	0	39.147	13.9	23.1	13.9	16.2	13.9
sp|O43670|ZN207_HUMAN;tr|J3QRS9|J3QRS9_HUMAN;tr|Q59G94|Q59G94_HUMAN;tr|X6R4W8|X6R4W8_HUMAN;tr|Q8N395|Q8N395_HUMAN;tr|J3KS31|J3KS31_HUMAN;tr|B4DQT7|B4DQT7_HUMAN;tr|J3QS27|J3QS27_HUMAN;tr|J3KTL1|J3KTL1_HUMAN;tr|J3KRB6|J3KRB6_HUMAN;tr|J3KRW6|J3KRW6_HUMAN;tr|H0Y3M2|H0Y3M2_HUMAN	sp|O43670|ZN207_HUMAN;tr|J3QRS9|J3QRS9_HUMAN;tr|Q59G94|Q59G94_HUMAN;tr|X6R4W8|X6R4W8_HUMAN;tr|Q8N395|Q8N395_HUMAN;tr|J3KS31|J3KS31_HUMAN;tr|B4DQT7|B4DQT7_HUMAN	3;3;3;3;2;2;2;1;1;1;1;1	3;3;3;3;2;2;2;1;1;1;1;1	3;3;3;3;2;2;2;1;1;1;1;1	sp|O43670|ZN207_HUMAN BUB3-interacting and GLEBS motif-containing protein ZNF207 OS=Homo sapiens OX=9606 GN=ZNF207 PE=1 SV=1;tr|J3QRS9|J3QRS9_HUMAN BUB3-interacting and GLEBS motif-containing protein ZNF207 OS=Homo sapiens OX=9606 GN=ZNF207 PE=1 SV=1;tr|Q5	12	3	3	3	3	3	3	3	3	3	3	3	3	3	3	3	3	3	3	3	3	3	3	3	3	3	3	3	3	3	3	6.9	6.9	6.9	50.75	478	478;493;496;497;340;341;358;46;74;93;95;198	0	54.181	6.9	6.9	6.9	6.9	6.9
sp|O43747|AP1G1_HUMAN;tr|Q8IY97|Q8IY97_HUMAN;tr|A0A140VJE7|A0A140VJE7_HUMAN;tr|B3KXW5|B3KXW5_HUMAN;tr|B4DS96|B4DS96_HUMAN;tr|B4DDL1|B4DDL1_HUMAN;tr|H3BN71|H3BN71_HUMAN;tr|B4DGE1|B4DGE1_HUMAN;tr|H3BR36|H3BR36_HUMAN;tr|H3BUN9|H3BUN9_HUMAN;tr|H3BNR4|H3BNR4_HUMAN	sp|O43747|AP1G1_HUMAN;tr|Q8IY97|Q8IY97_HUMAN;tr|A0A140VJE7|A0A140VJE7_HUMAN;tr|B3KXW5|B3KXW5_HUMAN;tr|B4DS96|B4DS96_HUMAN;tr|B4DDL1|B4DDL1_HUMAN	7;7;7;7;6;4;1;1;1;1;1	7;7;7;7;6;4;1;1;1;1;1	7;7;7;7;6;4;1;1;1;1;1	sp|O43747|AP1G1_HUMAN AP-1 complex subunit gamma-1 OS=Homo sapiens OX=9606 GN=AP1G1 PE=1 SV=5;tr|Q8IY97|Q8IY97_HUMAN AP-1 complex subunit gamma OS=Homo sapiens OX=9606 GN=AP1G1 PE=2 SV=1;tr|A0A140VJE7|A0A140VJE7_HUMAN AP-1 complex subunit gamma OS=Homo sap	11	7	7	7	4	3	3	3	3	5	4	5	3	4	3	3	3	3	5	4	5	3	4	3	3	3	3	5	4	5	3	8.4	8.4	8.4	91.35	822	822;825;825;845;565;351;144;176;187;208;236	0	47.164	5.2	4	3.6	3.6	3.6
sp|O43765|SGTA_HUMAN;tr|B4DEA6|B4DEA6_HUMAN;tr|K7EMD6|K7EMD6_HUMAN	sp|O43765|SGTA_HUMAN;tr|B4DEA6|B4DEA6_HUMAN;tr|K7EMD6|K7EMD6_HUMAN	5;4;3	5;4;3	5;4;3	sp|O43765|SGTA_HUMAN Small glutamine-rich tetratricopeptide repeat-containing protein alpha OS=Homo sapiens OX=9606 GN=SGTA PE=1 SV=1;tr|B4DEA6|B4DEA6_HUMAN cDNA FLJ56566, highly similar to Small glutamine-rich tetratricopeptiderepeat-containing protein A	3	5	5	5	4	4	1	4	2	4	2	3	1	4	4	1	4	2	4	2	3	1	4	4	1	4	2	4	2	3	1	20.1	20.1	20.1	34.063	313	313;291;162	0	38.971	16	16.9	4.2	16.9	8
sp|O43772|MCAT_HUMAN;tr|B4DWZ5|B4DWZ5_HUMAN;tr|C9JPE1|C9JPE1_HUMAN;tr|F8WEF6|F8WEF6_HUMAN	sp|O43772|MCAT_HUMAN;tr|B4DWZ5|B4DWZ5_HUMAN;tr|C9JPE1|C9JPE1_HUMAN	4;3;2;1	4;3;2;1	4;3;2;1	sp|O43772|MCAT_HUMAN Mitochondrial carnitine/acylcarnitine carrier protein OS=Homo sapiens OX=9606 GN=SLC25A20 PE=1 SV=1;tr|B4DWZ5|B4DWZ5_HUMAN cDNA FLJ53016, highly similar to Mitochondrial carnitine/acylcarnitine carrier protein OS=Homo sapiens OX=9606 P	4	4	4	4	2	2	4	2	3	4	3	3	1	2	2	4	2	3	4	3	3	1	2	2	4	2	3	4	3	3	1	13.6	13.6	13.6	32.943	301	301;251;228;76	0	27.272	5.6	5.6	13.6	7	10
sp|O43776|SYNC_HUMAN;tr|B4DN60|B4DN60_HUMAN;tr|K7EPK2|K7EPK2_HUMAN;tr|B4DF91|B4DF91_HUMAN;tr|B4DGT6|B4DGT6_HUMAN;tr|K7EIU7|K7EIU7_HUMAN;tr|K7EQ35|K7EQ35_HUMAN;tr|K7EMQ6|K7EMQ6_HUMAN;tr|K7EJ19|K7EJ19_HUMAN	sp|O43776|SYNC_HUMAN;tr|B4DN60|B4DN60_HUMAN	15;10;5;5;5;4;4;3;3	15;10;5;5;5;4;4;3;3	15;10;5;5;5;4;4;3;3	sp|O43776|SYNC_HUMAN Asparagine--tRNA ligase, cytoplasmic OS=Homo sapiens OX=9606 GN=NARS PE=1 SV=1;tr|B4DN60|B4DN60_HUMAN cDNA FLJ52703, highly similar to Asparaginyl-tRNA synthetase, cytoplasmic (EC6.1.1.22) OS=Homo sapiens OX=9606 PE=2 SV=1	9	15	15	15	12	10	8	14	9	10	10	9	5	12	10	8	14	9	10	10	9	5	12	10	8	14	9	10	10	9	5	25.4	25.4	25.4	62.942	548	548;299;163;254;287;162;167;128;136	0	230.96	21.9	18.8	18.2	23.7	19.9
sp|O43837|IDH3B_HUMAN;tr|A0A087WZN1|A0A087WZN1_HUMAN;tr|A0A087X2E5|A0A087X2E5_HUMAN;tr|A0A0D9SG66|A0A0D9SG66_HUMAN;tr|Q9UIC5|Q9UIC5_HUMAN;tr|L0R875|L0R875_HUMAN	sp|O43837|IDH3B_HUMAN;tr|A0A087WZN1|A0A087WZN1_HUMAN;tr|A0A087X2E5|A0A087X2E5_HUMAN	5;5;4;2;2;2	5;5;4;2;2;2	5;5;4;2;2;2	sp|O43837|IDH3B_HUMAN Isocitrate dehydrogenase [NAD] subunit beta, mitochondrial OS=Homo sapiens OX=9606 GN=IDH3B PE=1 SV=2;tr|A0A087WZN1|A0A087WZN1_HUMAN Isocitrate dehydrogenase [NAD] subunit, mitochondrial OS=Homo sapiens OX=9606 GN=IDH3B PE=1 SV=1;tr|A	6	5	5	5	0	0	2	3	2	1	3	2	1	0	0	2	3	2	1	3	2	1	0	0	2	3	2	1	3	2	1	14.5	14.5	14.5	42.183	385	385;387;376;145;156;204	0	31.98	0	0	6	10.1	6.2
sp|O43847|NRDC_HUMAN;tr|B1AKJ5|B1AKJ5_HUMAN;tr|Q96L67|Q96L67_HUMAN;tr|F5H7V1|F5H7V1_HUMAN;tr|B4DRI0|B4DRI0_HUMAN;tr|Q6UUU9|Q6UUU9_HUMAN;tr|G3V1R5|G3V1R5_HUMAN;tr|B4DYV0|B4DYV0_HUMAN	sp|O43847|NRDC_HUMAN;tr|B1AKJ5|B1AKJ5_HUMAN;tr|Q96L67|Q96L67_HUMAN;tr|F5H7V1|F5H7V1_HUMAN;tr|B4DRI0|B4DRI0_HUMAN;tr|Q6UUU9|Q6UUU9_HUMAN;tr|G3V1R5|G3V1R5_HUMAN;tr|B4DYV0|B4DYV0_HUMAN	7;7;6;6;6;6;6;4	7;7;6;6;6;6;6;4	7;7;6;6;6;6;6;4	sp|O43847|NRDC_HUMAN Nardilysin OS=Homo sapiens OX=9606 GN=NRDC PE=1 SV=2;tr|B1AKJ5|B1AKJ5_HUMAN Nardilysin OS=Homo sapiens OX=9606 GN=NRDC PE=1 SV=1;tr|Q96L67|Q96L67_HUMAN Nardilysin OS=Homo sapiens OX=9606 GN=NRD1 PE=2 SV=1;tr|F5H7V1|F5H7V1_HUMAN Nardily	8	7	7	7	3	3	2	4	3	4	2	3	3	3	3	2	4	3	4	2	3	3	3	3	2	4	3	4	2	3	3	6.4	6.4	6.4	131.57	1150	1150;1219;948;949;1018;1086;1087;747	0	68.506	3	2.9	2	3.7	3.1
sp|O43861|ATP9B_HUMAN;tr|Q6ZS89|Q6ZS89_HUMAN;tr|I2FK91|I2FK91_HUMAN;tr|F6XUP2|F6XUP2_HUMAN	sp|O43861|ATP9B_HUMAN;tr|Q6ZS89|Q6ZS89_HUMAN;tr|I2FK91|I2FK91_HUMAN;tr|F6XUP2|F6XUP2_HUMAN	2;1;1;1	2;1;1;1	2;1;1;1	sp|O43861|ATP9B_HUMAN Probable phospholipid-transporting ATPase IIB OS=Homo sapiens OX=9606 GN=ATP9B PE=2 SV=4;tr|Q6ZS89|Q6ZS89_HUMAN Phospholipid-transporting ATPase OS=Homo sapiens OX=9606 PE=2 SV=1;tr|I2FK91|I2FK91_HUMAN Macrophage MHC receptor 1 OS=Hom	4	2	2	2	0	0	0	0	0	0	1	2	0	0	0	0	0	0	0	1	2	0	0	0	0	0	0	0	1	2	0	1.9	1.9	1.9	129.3	1147	1147;457;471;471	0	12.365	0	0	0	0	0
sp|O60220|TIM8A_HUMAN	sp|O60220|TIM8A_HUMAN	2	2	2	sp|O60220|TIM8A_HUMAN Mitochondrial import inner membrane translocase subunit Tim8 A OS=Homo sapiens OX=9606 GN=TIMM8A PE=1 SV=1	1	2	2	2	2	2	1	2	1	2	2	2	1	2	2	1	2	1	2	2	2	1	2	2	1	2	1	2	2	2	1	22.7	22.7	22.7	10.998	97	97	0	14.634	22.7	22.7	11.3	22.7	11.3
sp|O60427|FADS1_HUMAN;tr|H0YB97|H0YB97_HUMAN;tr|H7C2V0|H7C2V0_HUMAN;tr|A0A0A0MR51|A0A0A0MR51_HUMAN	sp|O60427|FADS1_HUMAN;tr|H0YB97|H0YB97_HUMAN;tr|H7C2V0|H7C2V0_HUMAN;tr|A0A0A0MR51|A0A0A0MR51_HUMAN	2;1;1;1	2;1;1;1	2;1;1;1	sp|O60427|FADS1_HUMAN Fatty acid desaturase 1 OS=Homo sapiens OX=9606 GN=FADS1 PE=1 SV=3;tr|H0YB97|H0YB97_HUMAN Fatty acid desaturase 1 (Fragment) OS=Homo sapiens OX=9606 GN=FADS1 PE=1 SV=1;tr|H7C2V0|H7C2V0_HUMAN Fatty acid desaturase 1 (Fragment) OS=Homo	4	2	2	2	0	0	0	0	1	0	1	1	0	0	0	0	0	1	0	1	1	0	0	0	0	0	1	0	1	1	0	6.1	6.1	6.1	51.964	444	444;175;228;501	0	12.854	0	0	0	0	3.8
sp|O60493|SNX3_HUMAN	sp|O60493|SNX3_HUMAN	8	8	7	sp|O60493|SNX3_HUMAN Sorting nexin-3 OS=Homo sapiens OX=9606 GN=SNX3 PE=1 SV=3	1	8	8	7	6	7	7	6	7	6	6	7	3	6	7	7	6	7	6	6	7	3	5	6	6	6	6	5	5	6	2	42	42	37.7	18.762	162	162	0	68.392	35.2	41.4	41.4	32.7	41.4
sp|O60664|PLIN3_HUMAN;tr|A0A140VJN8|A0A140VJN8_HUMAN;tr|K7EL96|K7EL96_HUMAN;tr|K7ERZ3|K7ERZ3_HUMAN;tr|K7ER39|K7ER39_HUMAN	sp|O60664|PLIN3_HUMAN;tr|A0A140VJN8|A0A140VJN8_HUMAN;tr|K7EL96|K7EL96_HUMAN;tr|K7ERZ3|K7ERZ3_HUMAN;tr|K7ER39|K7ER39_HUMAN	10;8;6;6;5	10;8;6;6;5	10;8;6;6;5	sp|O60664|PLIN3_HUMAN Perilipin-3 OS=Homo sapiens OX=9606 GN=PLIN3 PE=1 SV=3;tr|A0A140VJN8|A0A140VJN8_HUMAN Perilipin OS=Homo sapiens OX=9606 PE=2 SV=1;tr|K7EL96|K7EL96_HUMAN Perilipin-3 (Fragment) OS=Homo sapiens OX=9606 GN=PLIN3 PE=1 SV=8;tr|K7ERZ3|K7ERZ	5	10	10	10	8	7	8	8	7	7	8	8	7	8	7	8	8	7	7	8	8	7	8	7	8	8	7	7	8	8	7	27	27	27	47.074	434	434;433;172;292;168	0	157.02	27	22.8	22.8	27	22.8
sp|O60701|UGDH_HUMAN;tr|Q9NQ81|Q9NQ81_HUMAN;tr|D6RHF4|D6RHF4_HUMAN;tr|Q9NY20|Q9NY20_HUMAN;tr|E9PBD2|E9PBD2_HUMAN;tr|E7ER95|E7ER95_HUMAN;tr|E7ER83|E7ER83_HUMAN;tr|E7ETF4|E7ETF4_HUMAN;tr|E7EV97|E7EV97_HUMAN	sp|O60701|UGDH_HUMAN;tr|Q9NQ81|Q9NQ81_HUMAN	3;2;1;1;1;1;1;1;1	3;2;1;1;1;1;1;1;1	3;2;1;1;1;1;1;1;1	sp|O60701|UGDH_HUMAN UDP-glucose 6-dehydrogenase OS=Homo sapiens OX=9606 GN=UGDH PE=1 SV=1;tr|Q9NQ81|Q9NQ81_HUMAN Uridine diphospho-glucose dehydrogenase (Fragment) OS=Homo sapiens OX=9606 GN=GDH PE=4 SV=1	9	3	3	3	3	2	2	3	2	2	3	2	1	3	2	2	3	2	2	3	2	1	3	2	2	3	2	2	3	2	1	7.3	7.3	7.3	55.023	494	494;164;53;54;55;84;130;153;181	0	27.641	7.3	5.3	5.3	7.3	5.3
sp|O60711|LPXN_HUMAN;tr|B7Z5P7|B7Z5P7_HUMAN;tr|E9PNX9|E9PNX9_HUMAN;tr|B4DVI1|B4DVI1_HUMAN	sp|O60711|LPXN_HUMAN;tr|B7Z5P7|B7Z5P7_HUMAN	5;4;1;1	5;4;1;1	5;4;1;1	sp|O60711|LPXN_HUMAN Leupaxin OS=Homo sapiens OX=9606 GN=LPXN PE=1 SV=1;tr|B7Z5P7|B7Z5P7_HUMAN Leupaxin OS=Homo sapiens OX=9606 GN=LPXN PE=1 SV=1	4	5	5	5	5	5	4	5	5	4	5	4	4	5	5	4	5	5	4	5	4	4	5	5	4	5	5	4	5	4	4	18.1	18.1	18.1	43.332	386	386;366;106;110	0	47.111	18.1	18.1	13.7	18.1	18.1
sp|O60784|TOM1_HUMAN;tr|B4DKQ5|B4DKQ5_HUMAN;tr|B4DJ44|B4DJ44_HUMAN;tr|B3KUF5|B3KUF5_HUMAN;tr|B3KUU1|B3KUU1_HUMAN;tr|B0QY01|B0QY01_HUMAN	sp|O60784|TOM1_HUMAN;tr|B4DKQ5|B4DKQ5_HUMAN;tr|B4DJ44|B4DJ44_HUMAN;tr|B3KUF5|B3KUF5_HUMAN	5;5;4;3;2;2	5;5;4;3;2;2	5;5;4;3;2;2	sp|O60784|TOM1_HUMAN Target of Myb protein 1 OS=Homo sapiens OX=9606 GN=TOM1 PE=1 SV=2;tr|B4DKQ5|B4DKQ5_HUMAN cDNA FLJ54710, highly similar to Target of Myb protein 1 OS=Homo sapiens OX=9606 PE=2 SV=1;tr|B4DJ44|B4DJ44_HUMAN cDNA FLJ54716, highly similar to	6	5	5	5	3	3	3	4	3	2	2	3	2	3	3	3	4	3	2	2	3	2	3	3	3	4	3	2	2	3	2	11.4	11.4	11.4	53.818	492	492;501;454;229;265;334	0	49.583	11.4	11.4	11.4	11.4	11.4
sp|O60832|DKC1_HUMAN;tr|C9IYT0|C9IYT0_HUMAN;tr|U5UA77|U5UA77_HUMAN;tr|U5U768|U5U768_HUMAN;tr|H7BZF2|H7BZF2_HUMAN;tr|U5U7S7|U5U7S7_HUMAN;tr|H7C0M1|H7C0M1_HUMAN	sp|O60832|DKC1_HUMAN;tr|C9IYT0|C9IYT0_HUMAN;tr|U5UA77|U5UA77_HUMAN	4;2;2;1;1;1;1	4;2;2;1;1;1;1	4;2;2;1;1;1;1	sp|O60832|DKC1_HUMAN H/ACA ribonucleoprotein complex subunit 4 OS=Homo sapiens OX=9606 GN=DKC1 PE=1 SV=3;tr|C9IYT0|C9IYT0_HUMAN H/ACA ribonucleoprotein complex subunit 4 (Fragment) OS=Homo sapiens OX=9606 GN=DKC1 PE=1 SV=8;tr|U5UA77|U5UA77_HUMAN Dyskeratos	7	4	4	4	1	1	2	1	2	1	1	2	2	1	1	2	1	2	1	1	2	2	1	1	2	1	2	1	1	2	2	9.9	9.9	9.9	57.673	514	514;258;313;65;76;159;229	0	36.464	3.5	3.5	5.4	3.5	5.4
sp|O60869|EDF1_HUMAN	sp|O60869|EDF1_HUMAN	3	3	3	sp|O60869|EDF1_HUMAN Endothelial differentiation-related factor 1 OS=Homo sapiens OX=9606 GN=EDF1 PE=1 SV=1	1	3	3	3	1	2	2	3	1	2	3	3	2	1	2	2	3	1	2	3	3	2	1	2	2	3	1	2	3	3	2	20.3	20.3	20.3	16.368	148	148	0	20.019	6.8	12.2	13.5	20.3	6.8
sp|O75064|DEN4B_HUMAN	sp|O75064|DEN4B_HUMAN	2	2	2	sp|O75064|DEN4B_HUMAN DENN domain-containing protein 4B OS=Homo sapiens OX=9606 GN=DENND4B PE=1 SV=4	1	2	2	2	1	0	1	0	0	0	0	0	0	1	0	1	0	0	0	0	0	0	1	0	1	0	0	0	0	0	0	2	2	2	163.84	1496	1496	0.0031128	10.351	0.5	0	1.5	0	0
sp|O75165|DJC13_HUMAN;tr|B3KN02|B3KN02_HUMAN;tr|Q0D2M7|Q0D2M7_HUMAN;tr|H0Y8Q2|H0Y8Q2_HUMAN;tr|H0YA63|H0YA63_HUMAN;tr|Q8N7A5|Q8N7A5_HUMAN	sp|O75165|DJC13_HUMAN	12;5;2;2;1;1	12;5;2;2;1;1	12;5;2;2;1;1	sp|O75165|DJC13_HUMAN DnaJ homolog subfamily C member 13 OS=Homo sapiens OX=9606 GN=DNAJC13 PE=1 SV=5	6	12	12	12	5	4	3	5	5	5	5	3	2	5	4	3	5	5	5	5	3	2	5	4	3	5	5	5	5	3	2	5.8	5.8	5.8	254.41	2243	2243;890;123;173;96;162	0	93.07	2.2	2.4	1.6	2.5	2.8
sp|O75367|H2AY_HUMAN;tr|B4DJC3|B4DJC3_HUMAN;tr|Q59FH0|Q59FH0_HUMAN;tr|D6RCF2|D6RCF2_HUMAN;tr|Q5SQT3|Q5SQT3_HUMAN;tr|Q9HA11|Q9HA11_HUMAN;tr|A0A024QZP6|A0A024QZP6_HUMAN;sp|Q9P0M6|H2AW_HUMAN	sp|O75367|H2AY_HUMAN;tr|B4DJC3|B4DJC3_HUMAN;tr|Q59FH0|Q59FH0_HUMAN	9;6;5;3;1;1;1;1	9;6;5;3;1;1;1;1	9;6;5;3;1;1;1;1	sp|O75367|H2AY_HUMAN Core histone macro-H2A.1 OS=Homo sapiens OX=9606 GN=H2AFY PE=1 SV=4;tr|B4DJC3|B4DJC3_HUMAN Histone H2A OS=Homo sapiens OX=9606 GN=H2AFY PE=1 SV=1;tr|Q59FH0|Q59FH0_HUMAN H2A histone family, member Y isoform 2 variant (Fragment) OS=Homo	8	9	9	9	4	6	5	5	4	7	6	6	5	4	6	5	5	4	7	6	6	5	4	6	5	5	4	7	6	6	5	30.6	30.6	30.6	39.617	372	372;200;192;165;242;280;372;372	0	139.64	16.1	24.5	19.6	22	16.7
sp|O75369|FLNB_HUMAN;tr|A0A024R321|A0A024R321_HUMAN;tr|Q68CT4|Q68CT4_HUMAN;tr|E7EN95|E7EN95_HUMAN;tr|H7C5L4|H7C5L4_HUMAN;tr|A0A0A0MT44|A0A0A0MT44_HUMAN;tr|A0A0C4DGA1|A0A0C4DGA1_HUMAN	sp|O75369|FLNB_HUMAN;tr|A0A024R321|A0A024R321_HUMAN;tr|Q68CT4|Q68CT4_HUMAN;tr|E7EN95|E7EN95_HUMAN	46;46;37;37;3;2;1	38;38;37;37;3;2;1	38;38;37;37;3;2;1	sp|O75369|FLNB_HUMAN Filamin-B OS=Homo sapiens OX=9606 GN=FLNB PE=1 SV=2;tr|A0A024R321|A0A024R321_HUMAN Filamin B, beta (Actin binding protein 278), isoform CRA_a OS=Homo sapiens OX=9606 GN=FLNB PE=4 SV=1;tr|Q68CT4|Q68CT4_HUMAN Uncharacterized protein DKFZ	7	46	38	38	30	34	31	26	18	25	29	23	17	24	27	25	19	13	18	24	18	11	24	27	25	19	13	18	24	18	11	21.2	19.2	19.2	278.16	2602	2602;2622;2409;2409;135;195;72	0	323.31	14.3	15.5	14.7	12.2	8.3
sp|O75396|SC22B_HUMAN;tr|I1VE16|I1VE16_HUMAN;tr|A0A087X1A9|A0A087X1A9_HUMAN;tr|I1VE20|I1VE20_HUMAN	sp|O75396|SC22B_HUMAN	8;2;2;1	8;2;2;1	8;2;2;1	sp|O75396|SC22B_HUMAN Vesicle-trafficking protein SEC22b OS=Homo sapiens OX=9606 GN=SEC22B PE=1 SV=4	4	8	8	8	6	6	7	3	7	6	5	5	3	6	6	7	3	7	6	5	5	3	6	6	7	3	7	6	5	5	3	41.9	41.9	41.9	24.593	215	215;36;79;50	0	85.334	31.6	33.5	37.7	13.5	37.2
sp|O75436|VP26A_HUMAN;tr|B4DLT1|B4DLT1_HUMAN;tr|A8K3C1|A8K3C1_HUMAN;tr|S4R3Q6|S4R3Q6_HUMAN;tr|S4R2Y3|S4R2Y3_HUMAN	sp|O75436|VP26A_HUMAN;tr|B4DLT1|B4DLT1_HUMAN;tr|A8K3C1|A8K3C1_HUMAN;tr|S4R3Q6|S4R3Q6_HUMAN	8;7;6;5;1	8;7;6;5;1	7;6;5;4;1	sp|O75436|VP26A_HUMAN Vacuolar protein sorting-associated protein 26A OS=Homo sapiens OX=9606 GN=VPS26A PE=1 SV=2;tr|B4DLT1|B4DLT1_HUMAN cDNA FLJ59716, highly similar to Vacuolar protein sorting 26A OS=Homo sapiens OX=9606 PE=2 SV=1;tr|A8K3C1|A8K3C1_HUMAN	5	8	8	7	7	5	6	7	5	6	4	6	3	7	5	6	7	5	6	4	6	3	6	4	5	6	4	5	3	6	3	29.1	29.1	26.9	38.169	327	327;310;216;226;63	0	82.749	29.1	20.5	25.1	29.1	20.5
sp|O75475|PSIP1_HUMAN;tr|Q05CM9|Q05CM9_HUMAN;tr|Q8N4N4|Q8N4N4_HUMAN	sp|O75475|PSIP1_HUMAN;tr|Q05CM9|Q05CM9_HUMAN	3;2;1	3;2;1	3;2;1	sp|O75475|PSIP1_HUMAN PC4 and SFRS1-interacting protein OS=Homo sapiens OX=9606 GN=PSIP1 PE=1 SV=1;tr|Q05CM9|Q05CM9_HUMAN PSIP1 protein (Fragment) OS=Homo sapiens OX=9606 GN=PSIP1 PE=2 SV=1	3	3	3	3	0	0	1	1	0	0	3	1	0	0	0	1	1	0	0	3	1	0	0	0	1	1	0	0	3	1	0	6	6	6	60.103	530	530;263;50	0	17.073	0	0	2.1	2.1	0
sp|O75533|SF3B1_HUMAN;tr|Q7Z497|Q7Z497_HUMAN;tr|A0JLT9|A0JLT9_HUMAN;tr|Q32Q20|Q32Q20_HUMAN;tr|A0PJH5|A0PJH5_HUMAN;tr|H7C341|H7C341_HUMAN;tr|B4DGZ4|B4DGZ4_HUMAN;tr|F8WC19|F8WC19_HUMAN;tr|Q9NTB4|Q9NTB4_HUMAN;tr|A8K355|A8K355_HUMAN	sp|O75533|SF3B1_HUMAN;tr|Q7Z497|Q7Z497_HUMAN;tr|A0JLT9|A0JLT9_HUMAN;tr|Q32Q20|Q32Q20_HUMAN;tr|A0PJH5|A0PJH5_HUMAN	21;13;12;12;12;4;2;1;1;1	21;13;12;12;12;4;2;1;1;1	21;13;12;12;12;4;2;1;1;1	sp|O75533|SF3B1_HUMAN Splicing factor 3B subunit 1 OS=Homo sapiens OX=9606 GN=SF3B1 PE=1 SV=3;tr|Q7Z497|Q7Z497_HUMAN SF3B1 protein (Fragment) OS=Homo sapiens OX=9606 GN=SF3B1 PE=2 SV=1;tr|A0JLT9|A0JLT9_HUMAN SF3B1 protein (Fragment) OS=Homo sapiens OX=9606	10	21	21	21	11	10	13	10	12	11	11	10	10	11	10	13	10	12	11	11	10	10	11	10	13	10	12	11	11	10	10	19.1	19.1	19.1	145.83	1304	1304;789;496;501;501;241;154;37;143;144	0	191.02	11.5	11.3	13	11	11.8
sp|O75558|STX11_HUMAN	sp|O75558|STX11_HUMAN	2	2	2	sp|O75558|STX11_HUMAN Syntaxin-11 OS=Homo sapiens OX=9606 GN=STX11 PE=1 SV=1	1	2	2	2	1	1	1	1	1	1	1	1	2	1	1	1	1	1	1	1	1	2	1	1	1	1	1	1	1	1	2	8	8	8	33.195	287	287	0	16.241	4.9	4.9	4.9	4.9	4.9
sp|O75563|SKAP2_HUMAN;tr|B7Z5N4|B7Z5N4_HUMAN;tr|B7Z5R3|B7Z5R3_HUMAN;tr|C9JQ17|C9JQ17_HUMAN	sp|O75563|SKAP2_HUMAN;tr|B7Z5N4|B7Z5N4_HUMAN;tr|B7Z5R3|B7Z5R3_HUMAN	4;3;2;1	4;3;2;1	4;3;2;1	sp|O75563|SKAP2_HUMAN Src kinase-associated phosphoprotein 2 OS=Homo sapiens OX=9606 GN=SKAP2 PE=1 SV=1;tr|B7Z5N4|B7Z5N4_HUMAN cDNA FLJ51950, highly similar to Homo sapiens src family associated phosphoprotein 2 (SCAP2), mRNA OS=Homo sapiens OX=9606 PE=2 S	4	4	4	4	2	3	3	2	2	4	4	4	4	2	3	3	2	2	4	4	4	4	2	3	3	2	2	4	4	4	4	13.1	13.1	13.1	41.216	359	359;344;187;126	0	34.209	7.5	10.3	10.3	5.6	7.5
sp|O75643|U520_HUMAN;tr|A4FU77|A4FU77_HUMAN;tr|Q9H8B9|Q9H8B9_HUMAN;tr|B4E150|B4E150_HUMAN;tr|B4E0P5|B4E0P5_HUMAN;tr|Q9UNV9|Q9UNV9_HUMAN;tr|A2RRQ7|A2RRQ7_HUMAN;tr|Q5ZF01|Q5ZF01_HUMAN;tr|Q7L5W4|Q7L5W4_HUMAN;tr|Q9P172|Q9P172_HUMAN	sp|O75643|U520_HUMAN;tr|A4FU77|A4FU77_HUMAN	19;17;7;5;4;4;4;3;3;2	19;17;7;5;4;4;4;3;3;2	19;17;7;5;4;4;4;3;3;2	sp|O75643|U520_HUMAN U5 small nuclear ribonucleoprotein 200 kDa helicase OS=Homo sapiens OX=9606 GN=SNRNP200 PE=1 SV=2;tr|A4FU77|A4FU77_HUMAN SNRNP200 protein (Fragment) OS=Homo sapiens OX=9606 GN=SNRNP200 PE=2 SV=1	10	19	19	19	12	10	10	13	9	9	10	7	5	12	10	10	13	9	9	10	7	5	12	10	10	13	9	9	10	7	5	9.6	9.6	9.6	244.5	2136	2136;1887;774;718;595;595;595;77;494;329	0	129.65	6.7	5.3	5.3	6.9	4.9
sp|O75663|TIPRL_HUMAN	sp|O75663|TIPRL_HUMAN	2	2	2	sp|O75663|TIPRL_HUMAN TIP41-like protein OS=Homo sapiens OX=9606 GN=TIPRL PE=1 SV=2	1	2	2	2	1	0	0	2	1	1	1	1	0	1	0	0	2	1	1	1	1	0	1	0	0	2	1	1	1	1	0	7	7	7	31.444	272	272	0	13.18	2.9	0	0	7	4
sp|O75844|FACE1_HUMAN;tr|B3KNM6|B3KNM6_HUMAN	sp|O75844|FACE1_HUMAN;tr|B3KNM6|B3KNM6_HUMAN	6;5	6;5	6;5	sp|O75844|FACE1_HUMAN CAAX prenyl protease 1 homolog OS=Homo sapiens OX=9606 GN=ZMPSTE24 PE=1 SV=2;tr|B3KNM6|B3KNM6_HUMAN cDNA FLJ14968 fis, clone THYRO1000288, highly similar to CAAX prenyl protease 1 homolog (EC 3.4.24.84) OS=Homo sapiens OX=9606 PE=2 SV	2	6	6	6	5	3	3	4	4	4	3	4	3	5	3	3	4	4	4	3	4	3	5	3	3	4	4	4	3	4	3	13.9	13.9	13.9	54.812	475	475;235	0	39.306	9.7	6.3	6.3	10.5	8
sp|O75886|STAM2_HUMAN;tr|B4DZT2|B4DZT2_HUMAN	sp|O75886|STAM2_HUMAN;tr|B4DZT2|B4DZT2_HUMAN	2;1	2;1	1;0	sp|O75886|STAM2_HUMAN Signal transducing adapter molecule 2 OS=Homo sapiens OX=9606 GN=STAM2 PE=1 SV=1;tr|B4DZT2|B4DZT2_HUMAN cDNA FLJ57683, highly similar to Signal transducing adapter molecule 1 OS=Homo sapiens OX=9606 PE=2 SV=1	2	2	2	1	1	1	1	0	1	1	1	1	0	1	1	1	0	1	1	1	1	0	1	0	1	0	1	0	0	1	0	4.6	4.6	2.7	58.164	525	525;429	0	13.932	2.7	1.9	2.7	0	2.7
sp|O75923|DYSF_HUMAN;tr|B7Z2R1|B7Z2R1_HUMAN;tr|B7Z8G4|B7Z8G4_HUMAN;tr|E5KVZ4|E5KVZ4_HUMAN	sp|O75923|DYSF_HUMAN;tr|B7Z2R1|B7Z2R1_HUMAN;tr|B7Z8G4|B7Z8G4_HUMAN	5;4;3;2	5;4;3;2	5;4;3;2	sp|O75923|DYSF_HUMAN Dysferlin OS=Homo sapiens OX=9606 GN=DYSF PE=1 SV=1;tr|B7Z2R1|B7Z2R1_HUMAN cDNA FLJ55344, highly similar to Dysferlin OS=Homo sapiens OX=9606 PE=2 SV=1;tr|B7Z8G4|B7Z8G4_HUMAN cDNA FLJ59648, highly similar to Dysferlin OS=Homo sapiens O	4	5	5	5	1	2	2	1	3	2	3	0	1	1	2	2	1	3	2	3	0	1	1	2	2	1	3	2	3	0	1	3	3	3	237.29	2080	2080;961;844;632	0	30.77	0.8	1	1.4	0.7	1.8
sp|O75937|DNJC8_HUMAN;tr|S4R3J5|S4R3J5_HUMAN	sp|O75937|DNJC8_HUMAN	3;1	3;1	3;1	sp|O75937|DNJC8_HUMAN DnaJ homolog subfamily C member 8 OS=Homo sapiens OX=9606 GN=DNAJC8 PE=1 SV=2	2	3	3	3	2	3	3	2	2	1	3	2	2	2	3	3	2	2	1	3	2	2	2	3	3	2	2	1	3	2	2	13.8	13.8	13.8	29.841	253	253;106	0	27.777	10.7	13.8	13.8	10.7	10.7
sp|O75947|ATP5H_HUMAN;tr|F5H608|F5H608_HUMAN;tr|A0PJH2|A0PJH2_HUMAN	sp|O75947|ATP5H_HUMAN	8;3;3	8;3;3	8;3;3	sp|O75947|ATP5H_HUMAN ATP synthase subunit d, mitochondrial OS=Homo sapiens OX=9606 GN=ATP5H PE=1 SV=3	3	8	8	8	2	3	4	6	1	2	3	3	3	2	3	4	6	1	2	3	3	3	2	3	4	6	1	2	3	3	3	50.9	50.9	50.9	18.491	161	161;81;102	0	58.445	14.3	20.5	26.7	44.7	8.7
sp|O75976|CBPD_HUMAN;tr|J3QRJ9|J3QRJ9_HUMAN;tr|J3QQJ4|J3QQJ4_HUMAN;tr|B7Z843|B7Z843_HUMAN	sp|O75976|CBPD_HUMAN	4;1;1;1	4;1;1;1	4;1;1;1	sp|O75976|CBPD_HUMAN Carboxypeptidase D OS=Homo sapiens OX=9606 GN=CPD PE=1 SV=2	4	4	4	4	1	1	3	0	0	0	0	0	0	1	1	3	0	0	0	0	0	0	1	1	3	0	0	0	0	0	0	2.9	2.9	2.9	152.93	1380	1380;82;184;905	0	22.554	0.7	1.2	2.2	0	0
sp|O94788|AL1A2_HUMAN;tr|H0YMG7|H0YMG7_HUMAN;tr|H0Y2X5|H0Y2X5_HUMAN;tr|Q7Z3A2|Q7Z3A2_HUMAN;tr|B4DYU3|B4DYU3_HUMAN;tr|B2R5T2|B2R5T2_HUMAN;tr|A0A024RC95|A0A024RC95_HUMAN;sp|P47895|AL1A3_HUMAN;tr|E9PF31|E9PF31_HUMAN	sp|O94788|AL1A2_HUMAN;tr|H0YMG7|H0YMG7_HUMAN	6;5;2;2;2;2;2;2;1	5;4;1;1;1;1;1;1;1	2;1;0;0;0;0;0;0;1	sp|O94788|AL1A2_HUMAN Retinal dehydrogenase 2 OS=Homo sapiens OX=9606 GN=ALDH1A2 PE=1 SV=3;tr|H0YMG7|H0YMG7_HUMAN Retinal dehydrogenase 2 OS=Homo sapiens OX=9606 GN=ALDH1A2 PE=1 SV=1	9	6	5	2	2	2	2	3	2	5	4	3	2	1	1	1	2	1	4	3	2	1	0	0	0	1	0	1	0	0	0	13.1	11.6	5.2	56.723	518	518;489;405;416;445;512;512;512;40	0	38.557	4.2	4.2	4.2	5.8	4.2
sp|O94804|STK10_HUMAN;tr|H0YB71|H0YB71_HUMAN	sp|O94804|STK10_HUMAN	13;1	13;1	12;1	sp|O94804|STK10_HUMAN Serine/threonine-protein kinase 10 OS=Homo sapiens OX=9606 GN=STK10 PE=1 SV=1	2	13	13	12	9	5	3	8	7	7	7	8	6	9	5	3	8	7	7	7	8	6	8	4	3	7	7	6	6	7	5	16.9	16.9	16	112.13	968	968;281	0	102.15	10.7	6.2	3.9	10.8	10.4
sp|O94874|UFL1_HUMAN;tr|B7ZAY8|B7ZAY8_HUMAN	sp|O94874|UFL1_HUMAN	8;2	8;2	8;2	sp|O94874|UFL1_HUMAN E3 UFM1-protein ligase 1 OS=Homo sapiens OX=9606 GN=UFL1 PE=1 SV=2	2	8	8	8	4	2	3	3	2	3	4	4	3	4	2	3	3	2	3	4	4	3	4	2	3	3	2	3	4	4	3	10.8	10.8	10.8	89.594	794	794;301	0	47.273	4.9	2.1	3.7	4.7	2.4
sp|O94906|PRP6_HUMAN	sp|O94906|PRP6_HUMAN	3	3	3	sp|O94906|PRP6_HUMAN Pre-mRNA-processing factor 6 OS=Homo sapiens OX=9606 GN=PRPF6 PE=1 SV=1	1	3	3	3	1	2	2	0	0	0	1	3	0	1	2	2	0	0	0	1	3	0	1	2	2	0	0	0	1	3	0	4.4	4.4	4.4	106.92	941	941	0	19.837	1.8	3.1	2.6	0	0
sp|O94973|AP2A2_HUMAN;tr|A0A0G2JS82|A0A0G2JS82_HUMAN;tr|B7Z5S9|B7Z5S9_HUMAN;tr|A0A0G2JQM1|A0A0G2JQM1_HUMAN;tr|B7Z1Q4|B7Z1Q4_HUMAN;tr|B3KMI7|B3KMI7_HUMAN;tr|E9PR62|E9PR62_HUMAN;tr|Q8N2F8|Q8N2F8_HUMAN;tr|A0A0G2JRF9|A0A0G2JRF9_HUMAN;tr|A0A0G2JQA4|A0A0G2JQA4_HUMAN;tr|A0A0G2JRS3|A0A0G2JRS3_HUMAN;tr|Q59FN8|Q59FN8_HUMAN;tr|A0A0G2JS17|A0A0G2JS17_HUMAN;tr|A0A0G2JQT9|A0A0G2JQT9_HUMAN;tr|H0YDE9|H0YDE9_HUMAN…	sp|O94973|AP2A2_HUMAN;tr|A0A0G2JS82|A0A0G2JS82_HUMAN;tr|B7Z5S9|B7Z5S9_HUMAN;tr|A0A0G2JQM1|A0A0G2JQM1_HUMAN;tr|B7Z1Q4|B7Z1Q4_HUMAN	15;14;14;10;9;6;6;6;5;5;3;3;3;3;3;3;2;2	9;9;9;5;5;4;4;4;4;4;2;2;2;2;2;2;2;1	9;9;9;5;5;4;4;4;4;4;2;2;2;2;2;2;2;1	sp|O94973|AP2A2_HUMAN AP-2 complex subunit alpha-2 OS=Homo sapiens OX=9606 GN=AP2A2 PE=1 SV=2;tr|A0A0G2JS82|A0A0G2JS82_HUMAN AP-2 complex subunit alpha-2 (Fragment) OS=Homo sapiens OX=9606 GN=AP2A2 PE=1 SV=1;tr|B7Z5S9|B7Z5S9_HUMAN AP-2 complex subunit alph	18	15	9	9	5	4	4	3	5	7	4	8	6	4	3	2	1	3	2	2	5	5	4	3	2	1	3	2	2	5	5	17.5	11.3	11.3	103.96	939	939;917;930;634;678;353;378;467;356;356;140;143;156;173;184;185;90;125	0	55.848	6.1	5.5	4	3.3	5.6
sp|O95168|NDUB4_HUMAN;tr|F2Z3P9|F2Z3P9_HUMAN;tr|C9JXQ9|C9JXQ9_HUMAN	sp|O95168|NDUB4_HUMAN;tr|F2Z3P9|F2Z3P9_HUMAN;tr|C9JXQ9|C9JXQ9_HUMAN	4;2;2	4;2;2	4;2;2	sp|O95168|NDUB4_HUMAN NADH dehydrogenase [ubiquinone] 1 beta subcomplex subunit 4 OS=Homo sapiens OX=9606 GN=NDUFB4 PE=1 SV=3;tr|F2Z3P9|F2Z3P9_HUMAN NADH dehydrogenase [ubiquinone] 1 beta subcomplex subunit 4 OS=Homo sapiens OX=9606 GN=NDUFB4 PE=1 SV=1;tr|	3	4	4	4	3	3	2	3	3	2	2	2	1	3	3	2	3	3	2	2	2	1	3	3	2	3	3	2	2	2	1	41.1	41.1	41.1	15.208	129	129;69;80	0	26.654	27.1	31	17.1	31	31
sp|O95182|NDUA7_HUMAN;tr|Q6IB89|Q6IB89_HUMAN;tr|Q6FG42|Q6FG42_HUMAN;tr|Q32Q14|Q32Q14_HUMAN	sp|O95182|NDUA7_HUMAN;tr|Q6IB89|Q6IB89_HUMAN;tr|Q6FG42|Q6FG42_HUMAN;tr|Q32Q14|Q32Q14_HUMAN	2;2;2;2	2;2;2;2	2;2;2;2	sp|O95182|NDUA7_HUMAN NADH dehydrogenase [ubiquinone] 1 alpha subcomplex subunit 7 OS=Homo sapiens OX=9606 GN=NDUFA7 PE=1 SV=3;tr|Q6IB89|Q6IB89_HUMAN NDUFA7 protein OS=Homo sapiens OX=9606 GN=NDUFA7 PE=2 SV=1;tr|Q6FG42|Q6FG42_HUMAN NDUFA7 protein (Fragment	4	2	2	2	0	1	0	0	1	1	0	2	1	0	1	0	0	1	1	0	2	1	0	1	0	0	1	1	0	2	1	18.6	18.6	18.6	12.551	113	113;118;118;121	0	12.715	0	8	0	0	8
sp|O95295|SNAPN_HUMAN	sp|O95295|SNAPN_HUMAN	3	3	3	sp|O95295|SNAPN_HUMAN SNARE-associated protein Snapin OS=Homo sapiens OX=9606 GN=SNAPIN PE=1 SV=1	1	3	3	3	1	2	1	0	0	2	1	2	2	1	2	1	0	0	2	1	2	2	1	2	1	0	0	2	1	2	2	31.6	31.6	31.6	14.874	136	136	0	28.278	8.8	16.2	15.4	0	0
sp|O95373|IPO7_HUMAN;tr|B3KQG6|B3KQG6_HUMAN;tr|B3KNG9|B3KNG9_HUMAN	sp|O95373|IPO7_HUMAN	5;2;1	5;2;1	5;2;1	sp|O95373|IPO7_HUMAN Importin-7 OS=Homo sapiens OX=9606 GN=IPO7 PE=1 SV=1	3	5	5	5	4	3	3	4	2	1	2	3	2	4	3	3	4	2	1	2	3	2	4	3	3	4	2	1	2	3	2	5.2	5.2	5.2	119.52	1038	1038;722;203	0	33.5	4.3	3.3	3.3	3.9	2
sp|O95433|AHSA1_HUMAN;tr|H0YJU2|H0YJU2_HUMAN;tr|G3V438|G3V438_HUMAN;tr|H0YJG7|H0YJG7_HUMAN;tr|H0YJ63|H0YJ63_HUMAN;tr|G3V3W9|G3V3W9_HUMAN	sp|O95433|AHSA1_HUMAN;tr|H0YJU2|H0YJU2_HUMAN;tr|G3V438|G3V438_HUMAN	5;3;3;2;1;1	5;3;3;2;1;1	5;3;3;2;1;1	sp|O95433|AHSA1_HUMAN Activator of 90 kDa heat shock protein ATPase homolog 1 OS=Homo sapiens OX=9606 GN=AHSA1 PE=1 SV=1;tr|H0YJU2|H0YJU2_HUMAN Activator of 90 kDa heat shock protein ATPase homolog 1 (Fragment) OS=Homo sapiens OX=9606 GN=AHSA1 PE=1 SV=1;tr	6	5	5	5	2	4	2	1	2	4	2	2	2	2	4	2	1	2	4	2	2	2	2	4	2	1	2	4	2	2	2	14.8	14.8	14.8	38.274	338	338;133;203;216;90;100	0	33.856	7.1	11.5	7.1	3.6	7.1
sp|O95466|FMNL1_HUMAN;tr|K7EK60|K7EK60_HUMAN;tr|K7EJE6|K7EJE6_HUMAN;tr|A0A0A0MR62|A0A0A0MR62_HUMAN;tr|K7ERL1|K7ERL1_HUMAN;tr|K7EMY8|K7EMY8_HUMAN	sp|O95466|FMNL1_HUMAN;tr|K7EK60|K7EK60_HUMAN;tr|K7EJE6|K7EJE6_HUMAN;tr|A0A0A0MR62|A0A0A0MR62_HUMAN	11;8;7;6;2;1	11;8;7;6;2;1	5;3;3;0;2;1	sp|O95466|FMNL1_HUMAN Formin-like protein 1 OS=Homo sapiens OX=9606 GN=FMNL1 PE=1 SV=3;tr|K7EK60|K7EK60_HUMAN Formin-like protein 1 OS=Homo sapiens OX=9606 GN=FMNL1 PE=1 SV=1;tr|K7EJE6|K7EJE6_HUMAN Formin-like protein 1 (Fragment) OS=Homo sapiens OX=9606 G	6	11	11	5	5	5	7	7	4	7	4	5	5	5	5	7	7	4	7	4	5	5	2	1	3	2	1	3	2	3	2	10.9	10.9	5.1	121.85	1100	1100;682;488;626;151;127	0	84.501	5.4	5.1	7.3	7	4.1
sp|O95470|SGPL1_HUMAN;tr|H0Y3V8|H0Y3V8_HUMAN;tr|H7BXL7|H7BXL7_HUMAN	sp|O95470|SGPL1_HUMAN;tr|H0Y3V8|H0Y3V8_HUMAN;tr|H7BXL7|H7BXL7_HUMAN	3;2;2	3;2;2	3;2;2	sp|O95470|SGPL1_HUMAN Sphingosine-1-phosphate lyase 1 OS=Homo sapiens OX=9606 GN=SGPL1 PE=1 SV=3;tr|H0Y3V8|H0Y3V8_HUMAN Sphingosine-1-phosphate lyase 1 (Fragment) OS=Homo sapiens OX=9606 GN=SGPL1 PE=1 SV=1;tr|H7BXL7|H7BXL7_HUMAN Sphingosine-1-phosphate lya	3	3	3	3	1	1	3	1	1	1	1	1	2	1	1	3	1	1	1	1	1	2	1	1	3	1	1	1	1	1	2	5.8	5.8	5.8	63.523	568	568;135;202	0	21.23	2.6	2.6	5.8	2.6	2.6
sp|O95487|SC24B_HUMAN;tr|B4E2E1|B4E2E1_HUMAN;tr|B4DTM6|B4DTM6_HUMAN	sp|O95487|SC24B_HUMAN;tr|B4E2E1|B4E2E1_HUMAN;tr|B4DTM6|B4DTM6_HUMAN	2;1;1	2;1;1	2;1;1	sp|O95487|SC24B_HUMAN Protein transport protein Sec24B OS=Homo sapiens OX=9606 GN=SEC24B PE=1 SV=2;tr|B4E2E1|B4E2E1_HUMAN cDNA FLJ54322, highly similar to Protein transport protein Sec24B OS=Homo sapiens OX=9606 PE=2 SV=1;tr|B4DTM6|B4DTM6_HUMAN cDNA FLJ613	3	2	2	2	1	0	1	2	1	1	1	1	1	1	0	1	2	1	1	1	1	1	1	0	1	2	1	1	1	1	1	2.3	2.3	2.3	137.42	1268	1268;867;1182	0	15.89	1.1	0	1.1	2.3	1.1
sp|O95721|SNP29_HUMAN	sp|O95721|SNP29_HUMAN	2	2	2	sp|O95721|SNP29_HUMAN Synaptosomal-associated protein 29 OS=Homo sapiens OX=9606 GN=SNAP29 PE=1 SV=1	1	2	2	2	1	1	1	0	0	1	1	1	1	1	1	1	0	0	1	1	1	1	1	1	1	0	0	1	1	1	1	8.9	8.9	8.9	28.97	258	258	0	12.366	4.7	4.7	4.3	0	0
sp|O95782|AP2A1_HUMAN;tr|B4DXJ6|B4DXJ6_HUMAN;tr|Q8N9K4|Q8N9K4_HUMAN;tr|M0R2D9|M0R2D9_HUMAN	sp|O95782|AP2A1_HUMAN	20;9;7;1	20;9;7;1	14;6;5;0	sp|O95782|AP2A1_HUMAN AP-2 complex subunit alpha-1 OS=Homo sapiens OX=9606 GN=AP2A1 PE=1 SV=3	4	20	20	14	11	9	12	10	12	14	9	12	7	11	9	12	10	12	14	9	12	7	10	8	10	8	10	9	7	9	6	22.3	22.3	17.3	107.54	977	977;494;482;57	0	139	13.4	10.7	13.8	11.4	14.7
sp|O95786|DDX58_HUMAN;tr|A2A376|A2A376_HUMAN;tr|B3KWW1|B3KWW1_HUMAN;tr|B3KN51|B3KN51_HUMAN;tr|B4DWT9|B4DWT9_HUMAN;tr|Q3B797|Q3B797_HUMAN	sp|O95786|DDX58_HUMAN;tr|A2A376|A2A376_HUMAN;tr|B3KWW1|B3KWW1_HUMAN;tr|B3KN51|B3KN51_HUMAN;tr|B4DWT9|B4DWT9_HUMAN	5;4;4;3;3;1	5;4;4;3;3;1	5;4;4;3;3;1	sp|O95786|DDX58_HUMAN Probable ATP-dependent RNA helicase DDX58 OS=Homo sapiens OX=9606 GN=DDX58 PE=1 SV=2;tr|A2A376|A2A376_HUMAN Probable ATP-dependent RNA helicase DDX58 OS=Homo sapiens OX=9606 GN=DDX58 PE=1 SV=1;tr|B3KWW1|B3KWW1_HUMAN cDNA FLJ44001 fis,	6	5	5	5	0	0	0	1	2	0	0	0	3	0	0	0	1	2	0	0	0	3	0	0	0	1	2	0	0	0	3	6.5	6.5	6.5	106.6	925	925;722;854;447;536;251	0	32.111	0	0	0	1.6	2.7
sp|O95831|AIFM1_HUMAN;tr|E9PMA0|E9PMA0_HUMAN;tr|A0A140VK04|A0A140VK04_HUMAN;tr|Q5RZA0|Q5RZA0_HUMAN;tr|Q5RZ99|Q5RZ99_HUMAN	sp|O95831|AIFM1_HUMAN;tr|E9PMA0|E9PMA0_HUMAN	13;7;6;4;3	13;7;6;4;3	13;7;6;4;3	sp|O95831|AIFM1_HUMAN Apoptosis-inducing factor 1, mitochondrial OS=Homo sapiens OX=9606 GN=AIFM1 PE=1 SV=1;tr|E9PMA0|E9PMA0_HUMAN Apoptosis-inducing factor 1, mitochondrial OS=Homo sapiens OX=9606 GN=AIFM1 PE=1 SV=1	5	13	13	13	9	10	10	12	8	8	6	7	8	9	10	10	12	8	8	6	7	8	9	10	10	12	8	8	6	7	8	24.6	24.6	24.6	66.9	613	613;274;261;226;225	0	110.02	16.5	19.6	18.8	23.3	14.7
sp|O95864|FADS2_HUMAN;tr|B3KNG5|B3KNG5_HUMAN;tr|B3KVS0|B3KVS0_HUMAN;tr|B3KNI9|B3KNI9_HUMAN;tr|B3KQG9|B3KQG9_HUMAN	sp|O95864|FADS2_HUMAN	3;1;1;1;1	3;1;1;1;1	3;1;1;1;1	sp|O95864|FADS2_HUMAN Fatty acid desaturase 2 OS=Homo sapiens OX=9606 GN=FADS2 PE=1 SV=1	5	3	3	3	1	1	1	1	3	1	1	0	0	1	1	1	1	3	1	1	0	0	1	1	1	1	3	1	1	0	0	7.4	7.4	7.4	52.259	444	444;160;168;168;210	0	16.545	1.6	1.6	1.6	1.6	7.4
sp|O95881|TXD12_HUMAN	sp|O95881|TXD12_HUMAN	3	3	3	sp|O95881|TXD12_HUMAN Thioredoxin domain-containing protein 12 OS=Homo sapiens OX=9606 GN=TXNDC12 PE=1 SV=1	1	3	3	3	3	3	3	2	2	3	3	3	2	3	3	3	2	2	3	3	3	2	3	3	3	2	2	3	3	3	2	22.7	22.7	22.7	19.206	172	172	0	23.073	22.7	22.7	22.7	17.4	17.4
sp|O95976|IGSF6_HUMAN	sp|O95976|IGSF6_HUMAN	2	2	2	sp|O95976|IGSF6_HUMAN Immunoglobulin superfamily member 6 OS=Homo sapiens OX=9606 GN=IGSF6 PE=2 SV=2	1	2	2	2	0	0	0	0	0	1	0	2	0	0	0	0	0	0	1	0	2	0	0	0	0	0	0	1	0	2	0	10.4	10.4	10.4	27.013	241	241	0.0019508	10.711	0	0	0	0	0
sp|O96008|TOM40_HUMAN;tr|K7EJ57|K7EJ57_HUMAN;tr|K7EKG4|K7EKG4_HUMAN	sp|O96008|TOM40_HUMAN;tr|K7EJ57|K7EJ57_HUMAN;tr|K7EKG4|K7EKG4_HUMAN	5;4;3	5;4;3	5;4;3	sp|O96008|TOM40_HUMAN Mitochondrial import receptor subunit TOM40 homolog OS=Homo sapiens OX=9606 GN=TOMM40 PE=1 SV=1;tr|K7EJ57|K7EJ57_HUMAN Mitochondrial import receptor subunit TOM40 homolog (Fragment) OS=Homo sapiens OX=9606 GN=TOMM40 PE=1 SV=8;tr|K7EKG	3	5	5	5	3	4	2	2	2	2	3	4	3	3	4	2	2	2	2	3	4	3	3	4	2	2	2	2	3	4	3	13	13	13	37.893	361	361;214;168	0	32.262	10	12.5	6.9	6.9	6.9
sp|P00734|THRB_HUMAN;tr|B4DDT3|B4DDT3_HUMAN;tr|E9PIT3|E9PIT3_HUMAN;tr|Q69EZ8|Q69EZ8_HUMAN;CON__P00735;tr|C9JV37|C9JV37_HUMAN;tr|Q86WA1|Q86WA1_HUMAN;tr|Q8TD58|Q8TD58_HUMAN;tr|Q15253|Q15253_HUMAN	sp|P00734|THRB_HUMAN;tr|B4DDT3|B4DDT3_HUMAN;tr|E9PIT3|E9PIT3_HUMAN;tr|Q69EZ8|Q69EZ8_HUMAN	10;9;9;8;3;2;1;1;1	10;9;9;8;3;2;1;1;1	10;9;9;8;3;2;1;1;1	sp|P00734|THRB_HUMAN Prothrombin OS=Homo sapiens OX=9606 GN=F2 PE=1 SV=2;tr|B4DDT3|B4DDT3_HUMAN cDNA FLJ54622, highly similar to Prothrombin (EC 3.4.21.5) OS=Homo sapiens OX=9606 PE=2 SV=1;tr|E9PIT3|E9PIT3_HUMAN Prothrombin OS=Homo sapiens OX=9606 GN=F2 PE	9	10	10	10	4	6	1	7	7	5	5	6	2	4	6	1	7	7	5	5	6	2	4	6	1	7	7	5	5	6	2	19	19	19	70.036	622	622;471;583;295;625;324;42;47;100	0	88.394	8.2	11.4	1.3	15.6	12.5
sp|P00738|HPT_HUMAN;tr|A0A0C4DGL8|A0A0C4DGL8_HUMAN;tr|J3QLC9|J3QLC9_HUMAN;tr|J3QR68|J3QR68_HUMAN;tr|H0Y300|H0Y300_HUMAN;tr|Q6PEJ8|Q6PEJ8_HUMAN;tr|Q6NSB4|Q6NSB4_HUMAN;tr|A0A087WU08|A0A087WU08_HUMAN;tr|B3KP77|B3KP77_HUMAN;tr|H3BS21|H3BS21_HUMAN;sp|P00739|HPTR_HUMAN;tr|J3KTC3|J3KTC3_HUMAN;tr|A0A0U4EXB4|A0A0U4EXB4_HUMAN;tr|J3KRH2|J3KRH2_HUMAN;tr|A0A0A0MRD9|A0A0A0MRD9_HUMAN;tr|A0A0U4DJF7|A0A0U4DJF7_HU…	sp|P00738|HPT_HUMAN;tr|A0A0C4DGL8|A0A0C4DGL8_HUMAN;tr|J3QLC9|J3QLC9_HUMAN;tr|J3QR68|J3QR68_HUMAN;tr|H0Y300|H0Y300_HUMAN;tr|Q6PEJ8|Q6PEJ8_HUMAN;tr|Q6NSB4|Q6NSB4_HUMAN;tr|A0A087WU08|A0A087WU08_HUMAN;tr|B3KP77|B3KP77_HUMAN;tr|H3BS21|H3BS21_HUMAN	12;11;11;11;11;9;9;9;8;7;4;2;2;2;2;1;1;1;1;1;1	12;11;11;11;11;9;9;9;8;7;4;2;2;2;2;1;1;1;1;1;1	12;11;11;11;11;9;9;9;8;7;4;2;2;2;2;1;1;1;1;1;1	sp|P00738|HPT_HUMAN Haptoglobin OS=Homo sapiens OX=9606 GN=HP PE=1 SV=1;tr|A0A0C4DGL8|A0A0C4DGL8_HUMAN Haptoglobin OS=Homo sapiens OX=9606 GN=HP PE=1 SV=1;tr|J3QLC9|J3QLC9_HUMAN Haptoglobin (Fragment) OS=Homo sapiens OX=9606 GN=HP PE=1 SV=1;tr|J3QR68|J3QR6	21	12	12	12	5	5	5	7	7	8	4	8	8	5	5	5	7	7	8	4	8	8	5	5	5	7	7	8	4	8	8	31.8	31.8	31.8	45.205	406	406;347;365;404;442;228;281;281;228;222;348;117;117;149;281;58;58;88;91;92;117	0	110.63	17.2	18	15.8	22.7	21.2
sp|P01023|A2MG_HUMAN;CON__ENSEMBL:ENSBTAP00000024146;tr|H0YFH1|H0YFH1_HUMAN;tr|F8W7L3|F8W7L3_HUMAN;tr|Q9BQ22|Q9BQ22_HUMAN;tr|F5H1E8|F5H1E8_HUMAN;tr|B7Z7M2|B7Z7M2_HUMAN	sp|P01023|A2MG_HUMAN	58;6;4;4;1;1;1	58;6;4;4;1;1;1	53;4;4;4;1;1;0	sp|P01023|A2MG_HUMAN Alpha-2-macroglobulin OS=Homo sapiens OX=9606 GN=A2M PE=1 SV=3	7	58	58	53	50	47	44	52	44	41	41	40	30	50	47	44	52	44	41	41	40	30	46	42	39	47	39	37	36	36	27	45.5	45.5	41.8	163.29	1474	1474;1477;73;168;37;90;136	0	323.31	38.5	37.3	33.6	42.3	33.9
sp|P01860|IGHG3_HUMAN;tr|A0A286YES1|A0A286YES1_HUMAN;tr|Q8NF17|Q8NF17_HUMAN;tr|Q6N030|Q6N030_HUMAN;tr|Q5EBM2|Q5EBM2_HUMAN;tr|Q86TT2|Q86TT2_HUMAN;tr|Q68CN4|Q68CN4_HUMAN	sp|P01860|IGHG3_HUMAN;tr|A0A286YES1|A0A286YES1_HUMAN;tr|Q8NF17|Q8NF17_HUMAN;tr|Q6N030|Q6N030_HUMAN;tr|Q5EBM2|Q5EBM2_HUMAN;tr|Q86TT2|Q86TT2_HUMAN	7;7;7;7;7;5;3	7;7;7;7;7;5;3	2;2;2;2;2;2;0	sp|P01860|IGHG3_HUMAN Immunoglobulin heavy constant gamma 3 OS=Homo sapiens OX=9606 GN=IGHG3 PE=1 SV=2;tr|A0A286YES1|A0A286YES1_HUMAN Immunoglobulin heavy constant gamma 3 (Fragment) OS=Homo sapiens OX=9606 GN=IGHG3 PE=1 SV=1;tr|Q8NF17|Q8NF17_HUMAN FLJ0038	7	7	7	2	5	7	3	4	5	6	4	5	6	5	7	3	4	5	6	4	5	6	1	2	0	0	1	1	0	0	2	25.7	25.7	11.1	41.287	377	377;446;509;518;519;354;470	0	53.557	20.4	25.7	9.8	12.5	19.9
sp|P01861|IGHG4_HUMAN;tr|A0A286YFJ8|A0A286YFJ8_HUMAN;tr|Q6MZX7|Q6MZX7_HUMAN;tr|S6BGF5|S6BGF5_HUMAN;tr|O95978|O95978_HUMAN	sp|P01861|IGHG4_HUMAN;tr|A0A286YFJ8|A0A286YFJ8_HUMAN;tr|Q6MZX7|Q6MZX7_HUMAN;tr|S6BGF5|S6BGF5_HUMAN	3;3;3;2;1	1;1;1;1;0	1;1;1;1;0	sp|P01861|IGHG4_HUMAN Immunoglobulin heavy constant gamma 4 OS=Homo sapiens OX=9606 GN=IGHG4 PE=1 SV=1;tr|A0A286YFJ8|A0A286YFJ8_HUMAN Immunoglobulin heavy constant gamma 4 (Fragment) OS=Homo sapiens OX=9606 GN=IGHG4 PE=1 SV=1;tr|Q6MZX7|Q6MZX7_HUMAN Unchara	5	3	1	1	3	3	2	3	2	2	2	2	2	1	1	1	1	1	0	0	0	0	1	1	1	1	1	0	0	0	0	11	4.3	4.3	35.94	327	327;396;476;240;157	0.0031116	10.312	11	11	8	11	8
sp|P01871|IGHM_HUMAN;tr|A0A1B0GUU9|A0A1B0GUU9_HUMAN;tr|Q86TT1|Q86TT1_HUMAN;sp|P0DOX6|IGM_HUMAN	sp|P01871|IGHM_HUMAN;tr|A0A1B0GUU9|A0A1B0GUU9_HUMAN;tr|Q86TT1|Q86TT1_HUMAN;sp|P0DOX6|IGM_HUMAN	9;9;7;6	9;9;7;6	9;9;7;6	sp|P01871|IGHM_HUMAN Immunoglobulin heavy constant mu OS=Homo sapiens OX=9606 GN=IGHM PE=1 SV=4;tr|A0A1B0GUU9|A0A1B0GUU9_HUMAN Immunoglobulin heavy constant mu (Fragment) OS=Homo sapiens OX=9606 GN=IGHM PE=1 SV=1;tr|Q86TT1|Q86TT1_HUMAN Full-length cDNA clo	4	9	9	9	6	6	6	9	4	3	3	4	5	6	6	6	9	4	3	3	4	5	6	6	6	9	4	3	3	4	5	22.3	22.3	22.3	49.439	453	453;474;375;576	0	97.648	16.1	17	16.1	22.3	11.5
sp|P02533|K1C14_HUMAN;CON__P02533;sp|Q04695|K1C17_HUMAN;CON__Q04695;CON__Q9QWL7;sp|P19012|K1C15_HUMAN;CON__P19012;CON__A2A4G1;tr|B4DWU0|B4DWU0_HUMAN;tr|B4E2J5|B4E2J5_HUMAN;tr|A0A024R1X6|A0A024R1X6_HUMAN;sp|P08727|K1C19_HUMAN;CON__P08727;CON__P19001;CON__Q6IFX2;tr|C9JM50|C9JM50_HUMAN;tr|K7EPJ9|K7EPJ9_HUMAN;tr|B4E204|B4E204_HUMAN;tr|F5GWP8|F5GWP8_HUMAN;tr|B3KVF5|B3KVF5_HUMAN;CON__Q9Z2K1;CON__Q3ZAW8…	sp|P02533|K1C14_HUMAN;CON__P02533;sp|Q04695|K1C17_HUMAN;CON__Q04695;CON__Q9QWL7;sp|P19012|K1C15_HUMAN;CON__P19012;CON__A2A4G1	11;11;6;6;6;6;6;6;5;5;5;5;5;5;5;4;4;4;4;4;4;4;3;3;2;2;2;1;1;1;1;1;1;1;1	7;7;3;3;3;3;3;2;2;2;5;2;2;2;4;1;1;1;3;3;2;2;3;2;2;2;2;1;1;1;1;1;1;1;1	3;3;1;1;1;0;0;0;0;0;2;0;0;0;1;0;0;0;1;0;0;0;1;0;0;0;0;0;1;0;0;0;0;0;0	sp|P02533|K1C14_HUMAN Keratin, type I cytoskeletal 14 OS=Homo sapiens OX=9606 GN=KRT14 PE=1 SV=4;;sp|Q04695|K1C17_HUMAN Keratin, type I cytoskeletal 17 OS=Homo sapiens OX=9606 GN=KRT17 PE=1 SV=2;;;sp|P19012|K1C15_HUMAN Keratin, type I cytoskeletal 15 OS=Ho	35	11	7	3	7	7	6	3	3	10	8	4	5	4	4	3	2	2	6	5	1	2	3	3	2	1	1	3	2	1	1	21.8	16.5	7.8	51.561	472	472;472;432;432;433;456;456;456;135;188;261;400;400;403;452;196;231;234;349;456;469;474;266;563;157;291;308;93;95;162;181;220;244;295;295	0	50.791	15.3	15.7	13.3	7.2	7.2
sp|P02545|LMNA_HUMAN;tr|W8QEH3|W8QEH3_HUMAN;tr|Q5I6Y5|Q5I6Y5_HUMAN;tr|Q3BDU5|Q3BDU5_HUMAN;tr|Q8N519|Q8N519_HUMAN;tr|Q5TCI8|Q5TCI8_HUMAN;tr|H0YAB0|H0YAB0_HUMAN;tr|A0A0C4DGC5|A0A0C4DGC5_HUMAN;tr|B4DFR3|B4DFR3_HUMAN;tr|W5X314|W5X314_HUMAN	sp|P02545|LMNA_HUMAN;tr|W8QEH3|W8QEH3_HUMAN;tr|Q5I6Y5|Q5I6Y5_HUMAN;tr|Q3BDU5|Q3BDU5_HUMAN;tr|Q8N519|Q8N519_HUMAN;tr|Q5TCI8|Q5TCI8_HUMAN	35;31;30;28;27;24;11;10;9;7	35;31;30;28;27;24;11;10;9;7	33;29;28;26;25;22;11;8;7;7	sp|P02545|LMNA_HUMAN Prelamin-A/C OS=Homo sapiens OX=9606 GN=LMNA PE=1 SV=1;tr|W8QEH3|W8QEH3_HUMAN Lamin A/C OS=Homo sapiens OX=9606 GN=LMNA PE=3 SV=1;tr|Q5I6Y5|Q5I6Y5_HUMAN Lamin A/C transcript variant 1 OS=Homo sapiens OX=9606 GN=LMNA PE=2 SV=1;tr|Q3BDU5	10	35	35	33	26	28	22	26	19	20	21	18	16	26	28	22	26	19	20	21	18	16	25	26	21	24	17	18	20	17	15	50.3	50.3	48.9	74.139	664	664;572;480;487;465;491;182;260;228;90	0	323.31	37.7	38.1	31.9	41.9	29.7
sp|P02776|PLF4_HUMAN	sp|P02776|PLF4_HUMAN	6	6	4	sp|P02776|PLF4_HUMAN Platelet factor 4 OS=Homo sapiens OX=9606 GN=PF4 PE=1 SV=2	1	6	6	4	5	5	4	5	4	6	5	5	4	5	5	4	5	4	6	5	5	4	3	3	2	3	2	4	3	3	2	36.6	36.6	12.9	10.845	101	101	0	90.177	36.6	36.6	35.6	36.6	35.6
sp|P02786|TFR1_HUMAN;tr|G3V0E5|G3V0E5_HUMAN;tr|B7Z2I6|B7Z2I6_HUMAN;tr|F8WBE5|F8WBE5_HUMAN;tr|H7C3V5|H7C3V5_HUMAN;sp|Q9UP52|TFR2_HUMAN	sp|P02786|TFR1_HUMAN;tr|G3V0E5|G3V0E5_HUMAN;tr|B7Z2I6|B7Z2I6_HUMAN	29;26;17;3;3;1	2;2;0;0;0;0	2;2;0;0;0;0	sp|P02786|TFR1_HUMAN Transferrin receptor protein 1 OS=Homo sapiens OX=9606 GN=TFRC PE=1 SV=2;tr|G3V0E5|G3V0E5_HUMAN Transferrin receptor (P90, CD71), isoform CRA_c OS=Homo sapiens OX=9606 GN=TFRC PE=1 SV=1;tr|B7Z2I6|B7Z2I6_HUMAN cDNA FLJ57106, highly simi	6	29	2	2	23	23	20	24	22	21	20	21	8	0	1	0	2	2	2	0	1	0	0	1	0	2	2	2	0	1	0	41.2	2	2	84.87	760	760;679;478;81;118;801	0	18.267	33.6	35	29.9	35.8	31.6
sp|P02790|HEMO_HUMAN;tr|Q9BS19|Q9BS19_HUMAN;tr|B7Z8Q4|B7Z8Q4_HUMAN	sp|P02790|HEMO_HUMAN;tr|Q9BS19|Q9BS19_HUMAN	6;4;1	6;4;1	6;4;1	sp|P02790|HEMO_HUMAN Hemopexin OS=Homo sapiens OX=9606 GN=HPX PE=1 SV=2;tr|Q9BS19|Q9BS19_HUMAN HPX protein OS=Homo sapiens OX=9606 GN=HPX PE=1 SV=1	3	6	6	6	6	4	4	3	2	3	1	2	1	6	4	4	3	2	3	1	2	1	6	4	4	3	2	3	1	2	1	14.3	14.3	14.3	51.676	462	462;254;142	0	40.743	14.3	9.1	9.1	6.7	4.8
sp|P02792|FRIL_HUMAN;tr|Q6S4P3|Q6S4P3_HUMAN;tr|B1Q3B3|B1Q3B3_HUMAN;tr|B1Q3B4|B1Q3B4_HUMAN;tr|B1Q387|B1Q387_HUMAN;tr|Q4FCH6|Q4FCH6_HUMAN	sp|P02792|FRIL_HUMAN;tr|Q6S4P3|Q6S4P3_HUMAN;tr|B1Q3B3|B1Q3B3_HUMAN;tr|B1Q3B4|B1Q3B4_HUMAN	6;5;4;3;2;2	6;5;4;3;2;2	6;5;4;3;2;2	sp|P02792|FRIL_HUMAN Ferritin light chain OS=Homo sapiens OX=9606 GN=FTL PE=1 SV=2;tr|Q6S4P3|Q6S4P3_HUMAN Ferritin OS=Homo sapiens OX=9606 GN=FTL PE=1 SV=1;tr|B1Q3B3|B1Q3B3_HUMAN Ferritin (Fragment) OS=Homo sapiens OX=9606 GN=FTL PE=3 SV=1;tr|B1Q3B4|B1Q3B4	6	6	6	6	5	5	3	5	5	5	3	1	1	5	5	3	5	5	5	3	1	1	5	5	3	5	5	5	3	1	1	37.7	37.7	37.7	20.019	175	175;191;92;101;49;83	0	65.285	29.1	29.1	20	29.1	29.1
sp|P04040|CATA_HUMAN;tr|B4DWK8|B4DWK8_HUMAN;tr|Q8TAK2|Q8TAK2_HUMAN;tr|A0A1C9J7V9|A0A1C9J7V9_HUMAN	sp|P04040|CATA_HUMAN;tr|B4DWK8|B4DWK8_HUMAN	21;13;8;3	21;13;8;3	21;13;8;3	sp|P04040|CATA_HUMAN Catalase OS=Homo sapiens OX=9606 GN=CAT PE=1 SV=3;tr|B4DWK8|B4DWK8_HUMAN Catalase OS=Homo sapiens OX=9606 PE=2 SV=1	4	21	21	21	17	18	15	19	16	16	16	17	11	17	18	15	19	16	16	16	17	11	17	18	15	19	16	16	16	17	11	36.1	36.1	36.1	59.755	527	527;467;228;22	0	323.31	31.9	32.8	30.2	33.6	27.1
sp|P04066|FUCO_HUMAN;tr|B5MDC5|B5MDC5_HUMAN	sp|P04066|FUCO_HUMAN	5;2	5;2	5;2	sp|P04066|FUCO_HUMAN Tissue alpha-L-fucosidase OS=Homo sapiens OX=9606 GN=FUCA1 PE=1 SV=4	2	5	5	5	2	3	3	0	2	2	2	4	1	2	3	3	0	2	2	2	4	1	2	3	3	0	2	2	2	4	1	11.6	11.6	11.6	53.688	466	466;255	0	28.925	4.5	7.1	6.9	0	4.7
sp|P04233|HG2A_HUMAN;tr|H0YBZ2|H0YBZ2_HUMAN;tr|A9YLN4|A9YLN4_HUMAN;tr|M1VPF6|M1VPF6_HUMAN;tr|E7EQJ3|E7EQJ3_HUMAN;tr|H0YBZ8|H0YBZ8_HUMAN;tr|E7ESL3|E7ESL3_HUMAN;tr|E7ER71|E7ER71_HUMAN;tr|O78208|O78208_HUMAN	sp|P04233|HG2A_HUMAN;tr|H0YBZ2|H0YBZ2_HUMAN;tr|A9YLN4|A9YLN4_HUMAN;tr|M1VPF6|M1VPF6_HUMAN	8;7;6;6;3;3;3;1;1	8;7;6;6;3;3;3;1;1	1;1;0;0;0;0;0;0;1	sp|P04233|HG2A_HUMAN HLA class II histocompatibility antigen gamma chain OS=Homo sapiens OX=9606 GN=CD74 PE=1 SV=3;tr|H0YBZ2|H0YBZ2_HUMAN HLA class II histocompatibility antigen gamma chain (Fragment) OS=Homo sapiens OX=9606 GN=CD74 PE=1 SV=1;tr|A9YLN4|A9Y	9	8	8	1	5	6	6	5	6	4	3	6	5	5	6	6	5	6	4	3	6	5	1	1	1	1	1	1	0	1	0	29.7	29.7	6.4	33.515	296	296;316;703;806;122;145;152;52;71	0	113.33	21.6	26	26	19.6	26
sp|P04899|GNAI2_HUMAN;tr|B3KX51|B3KX51_HUMAN;tr|Q96C71|Q96C71_HUMAN;tr|B3KP24|B3KP24_HUMAN;tr|Q6LCB5|Q6LCB5_HUMAN;tr|Q93020|Q93020_HUMAN;sp|P63096|GNAI1_HUMAN;tr|A0A024R2Z1|A0A024R2Z1_HUMAN;sp|P11488|GNAT1_HUMAN;tr|A0A142CHG9|A0A142CHG9_HUMAN;tr|Q5T697|Q5T697_HUMAN;sp|P19087|GNAT2_HUMAN;sp|A8MTJ3|GNAT3_HUMAN;tr|A0A1W2PRE1|A0A1W2PRE1_HUMAN;tr|A2A2R6|A2A2R6_HUMAN;tr|A0A1W2PQK2|A0A1W2PQK2_HUMAN;tr|A…	sp|P04899|GNAI2_HUMAN;tr|B3KX51|B3KX51_HUMAN;tr|Q96C71|Q96C71_HUMAN;tr|B3KP24|B3KP24_HUMAN;tr|Q6LCB5|Q6LCB5_HUMAN	11;10;10;9;6;5;4;2;2;2;2;2;2;1;1;1;1;1;1;1;1;1;1;1;1;1;1;1;1;1	11;10;10;9;6;5;4;2;2;2;2;2;2;1;1;1;1;1;1;1;1;1;1;1;1;1;1;1;1;1	7;7;7;6;3;4;0;0;0;0;0;0;0;0;0;0;0;0;0;0;0;0;0;0;0;0;0;0;0;0	sp|P04899|GNAI2_HUMAN Guanine nucleotide-binding protein G(i) subunit alpha-2 OS=Homo sapiens OX=9606 GN=GNAI2 PE=1 SV=3;tr|B3KX51|B3KX51_HUMAN cDNA FLJ44754 fis, clone BRACE3030748, highly similar to Guanine nucleotide-binding protein G(i), alpha-2 subuni	30	11	11	7	8	9	9	9	9	10	9	8	7	8	9	9	9	9	10	9	8	7	4	5	5	6	5	6	5	4	3	37.2	37.2	25.6	40.45	355	355;303;355;274;157;197;354;350;350;354;354;354;354;54;61;61;84;87;93;104;113;123;146;193;199;351;354;354;381;381	0	184.39	28.2	32.1	31.3	32.7	32.1
sp|P05023|AT1A1_HUMAN;tr|B7Z3V1|B7Z3V1_HUMAN;tr|B7Z1N5|B7Z1N5_HUMAN;tr|B3KRI1|B3KRI1_HUMAN;tr|M0R116|M0R116_HUMAN;tr|B1AKY9|B1AKY9_HUMAN;tr|Q53ES0|Q53ES0_HUMAN;sp|P13637|AT1A3_HUMAN;tr|B2RAQ4|B2RAQ4_HUMAN;tr|A0A0S2Z3W6|A0A0S2Z3W6_HUMAN;sp|P50993|AT1A2_HUMAN;tr|B7Z9V4|B7Z9V4_HUMAN;tr|A0A0A0MT26|A0A0A0MT26_HUMAN;tr|B7Z1Q9|B7Z1Q9_HUMAN;tr|B3KX35|B3KX35_HUMAN;tr|H0Y7C1|H0Y7C1_HUMAN;tr|B4DIQ8|B4DIQ8_H…	sp|P05023|AT1A1_HUMAN;tr|B7Z3V1|B7Z3V1_HUMAN	24;22;11;11;11;11;11;11;11;11;11;11;11;10;9;9;9;9;8;8;8;7;5;4;3;3;3;3;3;3;2;2;2;2;2;2;1;1;1;1	24;22;11;11;11;11;11;11;11;11;11;11;11;10;9;9;9;9;8;8;8;7;5;4;3;3;3;3;3;3;2;2;2;2;2;2;1;1;1;1	24;22;11;11;11;11;11;11;11;11;11;11;11;10;9;9;9;9;8;8;8;7;5;4;3;3;3;3;3;3;2;2;2;2;2;2;1;1;1;1	sp|P05023|AT1A1_HUMAN Sodium/potassium-transporting ATPase subunit alpha-1 OS=Homo sapiens OX=9606 GN=ATP1A1 PE=1 SV=1;tr|B7Z3V1|B7Z3V1_HUMAN Sodium/potassium-transporting ATPase subunit alpha (Fragment) OS=Homo sapiens OX=9606 PE=2 SV=1	40	24	24	24	19	18	16	22	20	18	19	17	15	19	18	16	22	20	18	19	17	15	19	18	16	22	20	18	19	17	15	26.1	26.1	26.1	112.89	1023	1023;1020;405;947;983;1009;1013;1013;1020;1020;1020;1026;1226;912;655;714;723;983;435;682;920;638;1029;56;272;674;1004;1035;1035;1039;37;144;251;307;354;517;91;106;113;157	0	323.31	22.9	22.4	20	24.2	23.3
sp|P05090|APOD_HUMAN;tr|C9JF17|C9JF17_HUMAN;tr|B4DGC3|B4DGC3_HUMAN;tr|C9JX71|C9JX71_HUMAN;tr|F8WBT9|F8WBT9_HUMAN	sp|P05090|APOD_HUMAN;tr|C9JF17|C9JF17_HUMAN	7;7;3;3;1	7;7;3;3;1	7;7;3;3;1	sp|P05090|APOD_HUMAN Apolipoprotein D OS=Homo sapiens OX=9606 GN=APOD PE=1 SV=1;tr|C9JF17|C9JF17_HUMAN Apolipoprotein D (Fragment) OS=Homo sapiens OX=9606 GN=APOD PE=1 SV=1	5	7	7	7	5	7	5	6	5	5	5	5	5	5	7	5	6	5	5	5	5	5	5	7	5	6	5	5	5	5	5	32.3	32.3	32.3	21.275	189	189;215;128;149;108	0	96.203	23.3	32.3	23.3	25.4	23.3
sp|P05109|S10A8_HUMAN	sp|P05109|S10A8_HUMAN	10	10	10	sp|P05109|S10A8_HUMAN Protein S100-A8 OS=Homo sapiens OX=9606 GN=S100A8 PE=1 SV=1	1	10	10	10	9	10	8	8	9	10	10	9	8	9	10	8	8	9	10	10	9	8	9	10	8	8	9	10	10	9	8	54.8	54.8	54.8	10.834	93	93	0	151.04	54.8	54.8	47.3	46.2	54.8
sp|P05114|HMGN1_HUMAN;tr|A6NL93|A6NL93_HUMAN;tr|D3DWY4|D3DWY4_HUMAN;tr|A6NEL0|A6NEL0_HUMAN;tr|A0A024R2A3|A0A024R2A3_HUMAN;tr|F2Z2W6|F2Z2W6_HUMAN;tr|F2Z2Y5|F2Z2Y5_HUMAN;tr|H7BXJ5|H7BXJ5_HUMAN	sp|P05114|HMGN1_HUMAN;tr|A6NL93|A6NL93_HUMAN;tr|D3DWY4|D3DWY4_HUMAN;tr|A6NEL0|A6NEL0_HUMAN;tr|A0A024R2A3|A0A024R2A3_HUMAN	3;2;2;2;2;1;1;1	3;2;2;2;2;1;1;1	1;0;0;0;0;1;1;1	sp|P05114|HMGN1_HUMAN Non-histone chromosomal protein HMG-14 OS=Homo sapiens OX=9606 GN=HMGN1 PE=1 SV=3;tr|A6NL93|A6NL93_HUMAN Non-histone chromosomal protein HMG-14 OS=Homo sapiens OX=9606 GN=HMGN1 PE=1 SV=1;tr|D3DWY4|D3DWY4_HUMAN HCG17955, isoform CRA_a	8	3	3	1	2	2	3	2	2	2	2	2	2	2	2	3	2	2	2	2	2	2	1	1	1	1	1	1	1	1	1	29	29	13	10.659	100	100;90;100;116;126;44;45;48	0	36.128	26	26	29	26	26
sp|P05120|PAI2_HUMAN;tr|B2R7Y0|B2R7Y0_HUMAN;tr|E7EPJ9|E7EPJ9_HUMAN;tr|E9PDK7|E9PDK7_HUMAN;tr|E7ERB5|E7ERB5_HUMAN	sp|P05120|PAI2_HUMAN;tr|B2R7Y0|B2R7Y0_HUMAN	13;12;2;1;1	13;12;2;1;1	5;4;1;1;1	sp|P05120|PAI2_HUMAN Plasminogen activator inhibitor 2 OS=Homo sapiens OX=9606 GN=SERPINB2 PE=1 SV=2;tr|B2R7Y0|B2R7Y0_HUMAN cDNA, FLJ93654, highly similar to Homo sapiens serpin peptidase inhibitor, clade B (ovalbumin), member 2 (SERPINB2), mRNA OS=Homo sa	5	13	13	5	10	11	11	7	5	5	2	6	7	10	11	11	7	5	5	2	6	7	5	5	5	5	3	4	2	3	3	28.4	28.4	12.5	46.596	415	415;415;161;113;132	0	92.613	24.1	26	27.5	17.1	12.5
sp|P05141|ADT2_HUMAN;tr|Q6NVC0|Q6NVC0_HUMAN;tr|A0A0S2Z359|A0A0S2Z359_HUMAN;sp|Q9H0C2|ADT4_HUMAN	sp|P05141|ADT2_HUMAN;tr|Q6NVC0|Q6NVC0_HUMAN	17;16;5;4	17;16;5;4	6;5;0;0	sp|P05141|ADT2_HUMAN ADP/ATP translocase 2 OS=Homo sapiens OX=9606 GN=SLC25A5 PE=1 SV=7;tr|Q6NVC0|Q6NVC0_HUMAN SLC25A5 protein (Fragment) OS=Homo sapiens OX=9606 GN=SLC25A5 PE=2 SV=1	4	17	17	6	11	11	10	16	14	11	12	11	9	11	11	10	16	14	11	12	11	9	3	3	3	6	4	3	3	3	3	44.6	44.6	19.5	32.852	298	298;323;156;315	0	120.53	33.2	32.9	31.2	44.6	38.9
sp|P05164|PERM_HUMAN;tr|J3QSF7|J3QSF7_HUMAN	sp|P05164|PERM_HUMAN	24;5	24;5	21;5	sp|P05164|PERM_HUMAN Myeloperoxidase OS=Homo sapiens OX=9606 GN=MPO PE=1 SV=1	2	24	24	21	16	18	18	22	17	19	16	18	12	16	18	18	22	17	19	16	18	12	15	17	16	20	15	16	15	15	11	33.8	33.8	30.1	83.868	745	745;86	0	223.84	23	24.7	24	32.3	23.1
sp|P05204|HMGN2_HUMAN;sp|Q15651|HMGN3_HUMAN;tr|A0A087WZE9|A0A087WZE9_HUMAN	sp|P05204|HMGN2_HUMAN;sp|Q15651|HMGN3_HUMAN;tr|A0A087WZE9|A0A087WZE9_HUMAN	2;2;2	2;2;2	2;2;2	sp|P05204|HMGN2_HUMAN Non-histone chromosomal protein HMG-17 OS=Homo sapiens OX=9606 GN=HMGN2 PE=1 SV=3;sp|Q15651|HMGN3_HUMAN High mobility group nucleosome-binding domain-containing protein 3 OS=Homo sapiens OX=9606 GN=HMGN3 PE=1 SV=2;tr|A0A087WZE9|A0A087	3	2	2	2	1	1	2	1	1	2	1	2	2	1	1	2	1	1	2	1	2	2	1	1	2	1	1	2	1	2	2	14.4	14.4	14.4	9.3926	90	90;99;130	0	14.656	10	10	14.4	10	10
sp|P05556|ITB1_HUMAN;tr|C9JPK5|C9JPK5_HUMAN;tr|Q5T3E6|Q5T3E6_HUMAN;tr|E9PLR6|E9PLR6_HUMAN;tr|E7EUI6|E7EUI6_HUMAN;tr|E7EQW5|E7EQW5_HUMAN;tr|E7ERX5|E7ERX5_HUMAN;tr|C9JJP8|C9JJP8_HUMAN;tr|Q5T3E5|Q5T3E5_HUMAN;tr|E9PQJ2|E9PQJ2_HUMAN;tr|H7C4N8|H7C4N8_HUMAN	sp|P05556|ITB1_HUMAN	14;4;4;4;4;4;3;2;2;2;2	14;4;4;4;4;4;3;2;2;2;2	14;4;4;4;4;4;3;2;2;2;2	sp|P05556|ITB1_HUMAN Integrin beta-1 OS=Homo sapiens OX=9606 GN=ITGB1 PE=1 SV=2	11	14	14	14	8	6	6	10	9	8	9	6	6	8	6	6	10	9	8	9	6	6	8	6	6	10	9	8	9	6	6	22.2	22.2	22.2	88.414	798	798;98;136;143;152;163;124;31;89;104;108	0	108.72	13.5	9.1	10	15.9	14.5
sp|P05771|KPCB_HUMAN;tr|A0A169TED2|A0A169TED2_HUMAN;tr|I3L1Z0|I3L1Z0_HUMAN;tr|I3L148|I3L148_HUMAN;tr|H3BV73|H3BV73_HUMAN;tr|Q59FI5|Q59FI5_HUMAN	sp|P05771|KPCB_HUMAN	6;2;1;1;1;1	6;2;1;1;1;1	4;0;1;0;0;0	sp|P05771|KPCB_HUMAN Protein kinase C beta type OS=Homo sapiens OX=9606 GN=PRKCB PE=1 SV=4	6	6	6	4	2	2	3	5	4	3	4	3	3	2	2	3	5	4	3	4	3	3	2	2	2	3	3	3	2	2	1	11.3	11.3	8	76.868	671	671;672;119;122;130;461	0	39.076	3.9	3.3	5.2	9.5	7.6
sp|P06702|S10A9_HUMAN;tr|B2R4M6|B2R4M6_HUMAN	sp|P06702|S10A9_HUMAN;tr|B2R4M6|B2R4M6_HUMAN	10;9	10;9	10;9	sp|P06702|S10A9_HUMAN Protein S100-A9 OS=Homo sapiens OX=9606 GN=S100A9 PE=1 SV=1;tr|B2R4M6|B2R4M6_HUMAN Protein S100 OS=Homo sapiens OX=9606 PE=2 SV=1	2	10	10	10	10	10	7	9	9	8	9	7	6	10	10	7	9	9	8	9	7	6	10	10	7	9	9	8	9	7	6	74.6	74.6	74.6	13.242	114	114;114	0	322.83	74.6	74.6	54.4	73.7	61.4
sp|P07108|ACBP_HUMAN;tr|B8ZWD1|B8ZWD1_HUMAN;tr|A0A024RAF2|A0A024RAF2_HUMAN;tr|A0A0A0MTI5|A0A0A0MTI5_HUMAN;tr|B8ZWD9|B8ZWD9_HUMAN;tr|B8ZWD8|B8ZWD8_HUMAN	sp|P07108|ACBP_HUMAN;tr|B8ZWD1|B8ZWD1_HUMAN;tr|A0A024RAF2|A0A024RAF2_HUMAN;tr|A0A0A0MTI5|A0A0A0MTI5_HUMAN;tr|B8ZWD9|B8ZWD9_HUMAN;tr|B8ZWD8|B8ZWD8_HUMAN	8;7;7;7;7;6	8;7;7;7;7;6	8;7;7;7;7;6	sp|P07108|ACBP_HUMAN Acyl-CoA-binding protein OS=Homo sapiens OX=9606 GN=DBI PE=1 SV=2;tr|B8ZWD1|B8ZWD1_HUMAN Acyl-CoA-binding protein OS=Homo sapiens OX=9606 GN=DBI PE=1 SV=1;tr|A0A024RAF2|A0A024RAF2_HUMAN Diazepam binding inhibitor (GABA receptor modulat	6	8	8	8	7	3	5	7	7	7	6	5	4	7	3	5	7	7	7	6	5	4	7	3	5	7	7	7	6	5	4	73.6	73.6	73.6	10.044	87	87;97;104;143;144;63	0	74.727	73.6	52.9	54	73.6	73.6
sp|P07305|H10_HUMAN	sp|P07305|H10_HUMAN	2	2	2	sp|P07305|H10_HUMAN Histone H1.0 OS=Homo sapiens OX=9606 GN=H1F0 PE=1 SV=3	1	2	2	2	1	1	0	1	2	1	1	1	1	1	1	0	1	2	1	1	1	1	1	1	0	1	2	1	1	1	1	11.9	11.9	11.9	20.863	194	194	0	16.074	6.7	6.7	0	6.7	11.9
sp|P07737|PROF1_HUMAN;tr|K7EJ44|K7EJ44_HUMAN;CON__P02584;tr|I3L3D5|I3L3D5_HUMAN	sp|P07737|PROF1_HUMAN;tr|K7EJ44|K7EJ44_HUMAN	13;11;4;3	13;11;4;3	13;11;4;3	sp|P07737|PROF1_HUMAN Profilin-1 OS=Homo sapiens OX=9606 GN=PFN1 PE=1 SV=2;tr|K7EJ44|K7EJ44_HUMAN Profilin OS=Homo sapiens OX=9606 GN=PFN1 PE=1 SV=1	4	13	13	13	11	11	11	11	11	10	10	10	10	11	11	11	11	11	10	10	10	10	11	11	11	11	11	10	10	10	10	75.7	75.7	75.7	15.054	140	140;104;140;165	0	202.67	75	65.7	62.1	75	62.9
sp|P07741|APT_HUMAN;tr|H3BQF1|H3BQF1_HUMAN;tr|H3BQZ9|H3BQZ9_HUMAN;tr|H3BQB1|H3BQB1_HUMAN;tr|H3BSW3|H3BSW3_HUMAN;tr|Q12898|Q12898_HUMAN	sp|P07741|APT_HUMAN;tr|H3BQF1|H3BQF1_HUMAN;tr|H3BQZ9|H3BQZ9_HUMAN;tr|H3BQB1|H3BQB1_HUMAN;tr|H3BSW3|H3BSW3_HUMAN	5;4;4;4;3;2	5;4;4;4;3;2	5;4;4;4;3;2	sp|P07741|APT_HUMAN Adenine phosphoribosyltransferase OS=Homo sapiens OX=9606 GN=APRT PE=1 SV=2;tr|H3BQF1|H3BQF1_HUMAN Adenine phosphoribosyltransferase (Fragment) OS=Homo sapiens OX=9606 GN=APRT PE=1 SV=8;tr|H3BQZ9|H3BQZ9_HUMAN Adenine phosphoribosyltrans	6	5	5	5	3	3	3	4	3	4	4	3	2	3	3	3	4	3	4	4	3	2	3	3	3	4	3	4	4	3	2	30.6	30.6	30.6	19.608	180	180;148;153;162;63;30	0	51.915	17.8	17.8	17.8	25	17.8
sp|P07814|SYEP_HUMAN;tr|V9GYZ6|V9GYZ6_HUMAN;tr|Q3KQZ8|Q3KQZ8_HUMAN;tr|B4DKX5|B4DKX5_HUMAN;tr|H6WCP5|H6WCP5_HUMAN;tr|B4DP50|B4DP50_HUMAN;tr|V9GZ76|V9GZ76_HUMAN	sp|P07814|SYEP_HUMAN;tr|V9GYZ6|V9GYZ6_HUMAN;tr|Q3KQZ8|Q3KQZ8_HUMAN;tr|B4DKX5|B4DKX5_HUMAN;tr|H6WCP5|H6WCP5_HUMAN	22;14;14;14;11;7;1	22;14;14;14;11;7;1	21;13;13;13;10;7;1	sp|P07814|SYEP_HUMAN Bifunctional glutamate/proline--tRNA ligase OS=Homo sapiens OX=9606 GN=EPRS PE=1 SV=5;tr|V9GYZ6|V9GYZ6_HUMAN Bifunctional glutamate/proline--tRNA ligase (Fragment) OS=Homo sapiens OX=9606 GN=EPRS PE=1 SV=1;tr|Q3KQZ8|Q3KQZ8_HUMAN EPRS p	7	22	22	21	9	13	14	16	11	13	16	11	13	9	13	14	16	11	13	16	11	13	9	12	14	16	11	13	15	11	13	17	17	16.5	170.59	1512	1512;968;975;988;863;476;194	0	187.88	7.5	10.3	10.8	13.3	8.5
sp|P07948|LYN_HUMAN;tr|B4DQ79|B4DQ79_HUMAN;tr|A8K379|A8K379_HUMAN;tr|E5RJ37|E5RJ37_HUMAN	sp|P07948|LYN_HUMAN;tr|B4DQ79|B4DQ79_HUMAN;tr|A8K379|A8K379_HUMAN	11;10;10;3	1;0;1;1	1;0;1;1	sp|P07948|LYN_HUMAN Tyrosine-protein kinase Lyn OS=Homo sapiens OX=9606 GN=LYN PE=1 SV=3;tr|B4DQ79|B4DQ79_HUMAN Tyrosine-protein kinase OS=Homo sapiens OX=9606 PE=2 SV=1;tr|A8K379|A8K379_HUMAN Tyrosine-protein kinase OS=Homo sapiens OX=9606 PE=2 SV=1	4	11	1	1	7	7	6	8	9	7	6	7	6	0	0	0	0	1	0	0	0	0	0	0	0	0	1	0	0	0	0	26.2	2.9	2.9	58.573	512	512;423;512;150	0.0030675	6.8899	16.4	16.2	15	18.6	21.7
sp|P07996|TSP1_HUMAN;CON__Q28194;tr|A0A024R9Q1|A0A024R9Q1_HUMAN	sp|P07996|TSP1_HUMAN;CON__Q28194;tr|A0A024R9Q1|A0A024R9Q1_HUMAN	2;1;1	2;1;1	2;1;1	sp|P07996|TSP1_HUMAN Thrombospondin-1 OS=Homo sapiens OX=9606 GN=THBS1 PE=1 SV=2;;tr|A0A024R9Q1|A0A024R9Q1_HUMAN Thrombospondin 1, isoform CRA_a OS=Homo sapiens OX=9606 GN=THBS1 PE=4 SV=1	3	2	2	2	1	1	1	1	1	1	1	1	2	1	1	1	1	1	1	1	1	2	1	1	1	1	1	1	1	1	2	2.2	2.2	2.2	129.38	1170	1170;1170;1170	0	28.458	1.2	1.2	1.2	1.2	1.2
sp|P08311|CATG_HUMAN	sp|P08311|CATG_HUMAN	4	4	4	sp|P08311|CATG_HUMAN Cathepsin G OS=Homo sapiens OX=9606 GN=CTSG PE=1 SV=2	1	4	4	4	1	0	1	3	3	0	2	0	0	1	0	1	3	3	0	2	0	0	1	0	1	3	3	0	2	0	0	22	22	22	28.837	255	255	0	27.395	8.2	0	3.5	13.7	18.8
sp|P08567|PLEK_HUMAN;tr|Q59GZ2|Q59GZ2_HUMAN	sp|P08567|PLEK_HUMAN;tr|Q59GZ2|Q59GZ2_HUMAN	3;2	3;2	3;2	sp|P08567|PLEK_HUMAN Pleckstrin OS=Homo sapiens OX=9606 GN=PLEK PE=1 SV=3;tr|Q59GZ2|Q59GZ2_HUMAN PLEK protein variant (Fragment) OS=Homo sapiens OX=9606 PE=2 SV=1	2	3	3	3	1	2	1	2	3	3	3	2	1	1	2	1	2	3	3	3	2	1	1	2	1	2	3	3	3	2	1	8	8	8	40.124	350	350;308	0	31.908	3.7	4	3.7	7.7	8
sp|P08575|PTPRC_HUMAN;tr|B4E0V3|B4E0V3_HUMAN;tr|M3ZCP1|M3ZCP1_HUMAN;tr|A0A075B788|A0A075B788_HUMAN;tr|Q6PJK7|Q6PJK7_HUMAN;tr|B4DSZ5|B4DSZ5_HUMAN;tr|E9PKH0|E9PKH0_HUMAN;tr|A0A140TA77|A0A140TA77_HUMAN;tr|A0A140TA68|A0A140TA68_HUMAN;tr|A0A0G2JNW2|A0A0G2JNW2_HUMAN;tr|Q6QIM3|Q6QIM3_HUMAN;tr|A0A140TA57|A0A140TA57_HUMAN;tr|M9MMK9|M9MMK9_HUMAN	sp|P08575|PTPRC_HUMAN;tr|B4E0V3|B4E0V3_HUMAN;tr|M3ZCP1|M3ZCP1_HUMAN;tr|A0A075B788|A0A075B788_HUMAN;tr|Q6PJK7|Q6PJK7_HUMAN;tr|B4DSZ5|B4DSZ5_HUMAN;tr|E9PKH0|E9PKH0_HUMAN	32;23;21;21;21;20;16;12;12;12;2;1;1	32;23;21;21;21;20;16;12;12;12;2;1;1	32;23;21;21;21;20;16;12;12;12;2;1;1	sp|P08575|PTPRC_HUMAN Receptor-type tyrosine-protein phosphatase C OS=Homo sapiens OX=9606 GN=PTPRC PE=1 SV=3;tr|B4E0V3|B4E0V3_HUMAN cDNA FLJ61519, highly similar to Leukocyte common antigen (EC 3.1.3.48) OS=Homo sapiens OX=9606 PE=2 SV=1;tr|M3ZCP1|M3ZCP1_	13	32	32	32	22	25	19	23	26	23	24	22	17	22	25	19	23	26	23	24	22	17	22	25	19	23	26	23	24	22	17	24.9	24.9	24.9	147.48	1306	1306;947;735;753;756;735;600;457;505;523;69;146;148	0	323.31	18.1	20.1	15	18.6	20.4
sp|P08708|RS17_HUMAN;tr|H0YN88|H0YN88_HUMAN;tr|A0A075B716|A0A075B716_HUMAN;tr|H0YN73|H0YN73_HUMAN;tr|H9E9D9|H9E9D9_HEV;tr|H9E9D8|H9E9D8_HEV;tr|H9E9D7|H9E9D7_HEV;tr|H9E9D6|H9E9D6_HEV;tr|H9E9D5|H9E9D5_HEV;tr|H9E9D4|H9E9D4_HEV;tr|H9E9C7|H9E9C7_HEV;tr|E9NST6|E9NST6_HEV;tr|E9N3C0|E9N3C0_HEV;tr|A4D1Q6|A4D1Q6_HUMAN;tr|H3BNC9|H3BNC9_HUMAN	sp|P08708|RS17_HUMAN;tr|H0YN88|H0YN88_HUMAN;tr|A0A075B716|A0A075B716_HUMAN;tr|H0YN73|H0YN73_HUMAN;tr|H9E9D9|H9E9D9_HEV;tr|H9E9D8|H9E9D8_HEV;tr|H9E9D7|H9E9D7_HEV;tr|H9E9D6|H9E9D6_HEV;tr|H9E9D5|H9E9D5_HEV;tr|H9E9D4|H9E9D4_HEV;tr|H9E9C7|H9E9C7_HEV;tr|E9NST6|E9NST6_HEV;tr|E9N3C0|E9N3C0_HEV	4;4;4;3;3;3;3;3;3;3;3;3;3;1;1	4;4;4;3;3;3;3;3;3;3;3;3;3;1;1	4;4;4;3;3;3;3;3;3;3;3;3;3;1;1	sp|P08708|RS17_HUMAN 40S ribosomal protein S17 OS=Homo sapiens OX=9606 GN=RPS17 PE=1 SV=2;tr|H0YN88|H0YN88_HUMAN 40S ribosomal protein S17 OS=Homo sapiens OX=9606 GN=RPS17 PE=1 SV=1;tr|A0A075B716|A0A075B716_HUMAN 40S ribosomal protein S17 OS=Homo sapiens O	15	4	4	4	3	1	3	2	3	4	4	2	3	3	1	3	2	3	4	4	2	3	3	1	3	2	3	4	4	2	3	23.7	23.7	23.7	15.55	135	135;136;191;59;317;317;317;317;317;317;1765;1765;1765;121;293	0	28.523	16.3	8.1	16.3	15.6	16.3
sp|P08754|GNAI3_HUMAN	sp|P08754|GNAI3_HUMAN	8	4	4	sp|P08754|GNAI3_HUMAN Guanine nucleotide-binding protein G(k) subunit alpha OS=Homo sapiens OX=9606 GN=GNAI3 PE=1 SV=3	1	8	4	4	6	5	7	5	6	6	6	6	7	2	1	3	2	2	2	2	2	3	2	1	3	2	2	2	2	2	3	24.6	13	13	40.532	354	354	0	57.721	18.6	15.8	20.9	16.1	18.1
sp|P08779|K1C16_HUMAN;CON__P08779	sp|P08779|K1C16_HUMAN;CON__P08779	9;9	1;1	1;1	sp|P08779|K1C16_HUMAN Keratin, type I cytoskeletal 16 OS=Homo sapiens OX=9606 GN=KRT16 PE=1 SV=4;	2	9	1	1	4	4	4	2	2	7	7	3	4	0	0	0	0	0	0	1	0	0	0	0	0	0	0	0	1	0	0	16.9	3	3	51.267	473	473;473	0.003043	6.1022	7.4	7.8	7.4	4.4	4.4
sp|P09382|LEG1_HUMAN;tr|F8WEI7|F8WEI7_HUMAN;tr|A0A0B6XK00|A0A0B6XK00_HUMAN	sp|P09382|LEG1_HUMAN	9;2;1	9;2;1	9;2;1	sp|P09382|LEG1_HUMAN Galectin-1 OS=Homo sapiens OX=9606 GN=LGALS1 PE=1 SV=2	3	9	9	9	8	8	8	8	8	7	7	7	6	8	8	8	8	8	7	7	7	6	8	8	8	8	8	7	7	7	6	74.8	74.8	74.8	14.716	135	135;38;31	0	290.9	67.4	67.4	63	67.4	67.4
sp|P09496|CLCA_HUMAN;tr|C9J8P9|C9J8P9_HUMAN;tr|F8WF69|F8WF69_HUMAN	sp|P09496|CLCA_HUMAN;tr|C9J8P9|C9J8P9_HUMAN;tr|F8WF69|F8WF69_HUMAN	4;3;3	4;3;3	4;3;3	sp|P09496|CLCA_HUMAN Clathrin light chain A OS=Homo sapiens OX=9606 GN=CLTA PE=1 SV=1;tr|C9J8P9|C9J8P9_HUMAN Clathrin light chain OS=Homo sapiens OX=9606 GN=CLTA PE=1 SV=1;tr|F8WF69|F8WF69_HUMAN Clathrin light chain OS=Homo sapiens OX=9606 GN=CLTA PE=1 SV=	3	4	4	4	3	3	3	3	4	3	2	3	2	3	3	3	3	4	3	2	3	2	3	3	3	3	4	3	2	3	2	10.9	10.9	10.9	27.076	248	248;196;260	0	27.397	9.7	9.7	9.7	9.7	10.9
sp|P09525|ANXA4_HUMAN;tr|V9HW59|V9HW59_HUMAN;tr|Q6LES2|Q6LES2_HUMAN;tr|Q6P452|Q6P452_HUMAN;tr|B4DDZ4|B4DDZ4_HUMAN;tr|B4DE02|B4DE02_HUMAN;tr|Q59FK3|Q59FK3_HUMAN;tr|Q6MZI0|Q6MZI0_HUMAN;tr|B4E1S2|B4E1S2_HUMAN;tr|Q6TUW3|Q6TUW3_YMTV5	sp|P09525|ANXA4_HUMAN;tr|V9HW59|V9HW59_HUMAN;tr|Q6LES2|Q6LES2_HUMAN;tr|Q6P452|Q6P452_HUMAN;tr|B4DDZ4|B4DDZ4_HUMAN;tr|B4DE02|B4DE02_HUMAN;tr|Q59FK3|Q59FK3_HUMAN	15;15;15;14;14;13;12;5;4;1	15;15;15;14;14;13;12;5;4;1	15;15;15;14;14;13;12;5;4;1	sp|P09525|ANXA4_HUMAN Annexin A4 OS=Homo sapiens OX=9606 GN=ANXA4 PE=1 SV=4;tr|V9HW59|V9HW59_HUMAN Annexin OS=Homo sapiens OX=9606 GN=HEL-S-274 PE=2 SV=1;tr|Q6LES2|Q6LES2_HUMAN Annexin (Fragment) OS=Homo sapiens OX=9606 GN=ANXA4 PE=1 SV=1;tr|Q6P452|Q6P452_	10	15	15	15	13	12	11	9	9	12	10	9	10	13	12	11	9	9	12	10	9	10	13	12	11	9	9	12	10	9	10	45.5	45.5	45.5	35.882	319	319;321;321;299;299;303;225;112;142;589	0	176.06	39.8	39.5	32.9	30.7	30.4
sp|P09769|FGR_HUMAN;tr|B7Z6W7|B7Z6W7_HUMAN;tr|Q5TGY6|Q5TGY6_HUMAN;tr|P78453|P78453_HUMAN;tr|B7Z9D2|B7Z9D2_HUMAN;tr|P78483|P78483_HUMAN	sp|P09769|FGR_HUMAN;tr|B7Z6W7|B7Z6W7_HUMAN;tr|Q5TGY6|Q5TGY6_HUMAN	11;10;7;5;3;1	11;10;7;5;3;1	11;10;7;5;3;1	sp|P09769|FGR_HUMAN Tyrosine-protein kinase Fgr OS=Homo sapiens OX=9606 GN=FGR PE=1 SV=2;tr|B7Z6W7|B7Z6W7_HUMAN Tyrosine-protein kinase OS=Homo sapiens OX=9606 PE=2 SV=1;tr|Q5TGY6|Q5TGY6_HUMAN Tyrosine-protein kinase (Fragment) OS=Homo sapiens OX=9606 GN=F	6	11	11	11	8	6	8	8	8	6	7	10	6	8	6	8	8	8	6	7	10	6	8	6	8	8	8	6	7	10	6	21.9	21.9	21.9	59.478	529	529;463;312;177;121;113	0	96.72	16.6	13.4	16.3	17	16.6
sp|P09914|IFIT1_HUMAN;sp|Q5T764|IFT1B_HUMAN	sp|P09914|IFIT1_HUMAN	4;1	4;1	4;1	sp|P09914|IFIT1_HUMAN Interferon-induced protein with tetratricopeptide repeats 1 OS=Homo sapiens OX=9606 GN=IFIT1 PE=1 SV=2	2	4	4	4	0	0	0	2	4	0	0	1	3	0	0	0	2	4	0	0	1	3	0	0	0	2	4	0	0	1	3	10	10	10	55.36	478	478;474	0	50.553	0	0	0	6.1	10
sp|P09917|LOX5_HUMAN	sp|P09917|LOX5_HUMAN	6	6	6	sp|P09917|LOX5_HUMAN Arachidonate 5-lipoxygenase OS=Homo sapiens OX=9606 GN=ALOX5 PE=1 SV=2	1	6	6	6	0	0	2	2	2	0	0	1	1	0	0	2	2	2	0	0	1	1	0	0	2	2	2	0	0	1	1	9.2	9.2	9.2	77.982	674	674	0	38.68	0	0	3.3	4.3	3.6
sp|P0DOX2|IGA2_HUMAN	sp|P0DOX2|IGA2_HUMAN	3	2	1	sp|P0DOX2|IGA2_HUMAN Immunoglobulin alpha-2 heavy chain OS=Homo sapiens OX=9606 PE=1 SV=1	1	3	2	1	1	3	2	3	3	2	1	1	2	0	2	1	2	2	1	0	1	1	0	1	0	1	1	0	0	0	0	7.9	5.7	3.3	48.462	455	455	0	15.291	2.2	7.9	4.6	7.9	7.9
sp|P0DOX7|IGK_HUMAN;tr|A0N5G1|A0N5G1_HUMAN	sp|P0DOX7|IGK_HUMAN	4;1	1;1	1;1	sp|P0DOX7|IGK_HUMAN Immunoglobulin kappa light chain OS=Homo sapiens OX=9606 PE=1 SV=1	2	4	1	1	2	4	2	3	2	2	2	2	2	0	1	0	0	0	0	0	0	0	0	1	0	0	0	0	0	0	0	26.6	8.4	8.4	23.379	214	214;116	0.0031092	9.0233	17.3	26.6	17.3	18.2	17.3
sp|P10109|ADX_HUMAN	sp|P10109|ADX_HUMAN	3	3	3	sp|P10109|ADX_HUMAN Adrenodoxin, mitochondrial OS=Homo sapiens OX=9606 GN=FDX1 PE=1 SV=1	1	3	3	3	2	2	2	3	1	2	3	2	1	2	2	2	3	1	2	3	2	1	2	2	2	3	1	2	3	2	1	14.1	14.1	14.1	19.393	184	184	0	18.778	9.2	9.2	9.2	14.1	4.9
sp|P10606|COX5B_HUMAN;tr|Q6FHM4|Q6FHM4_HUMAN;tr|Q6FHJ9|Q6FHJ9_HUMAN	sp|P10606|COX5B_HUMAN;tr|Q6FHM4|Q6FHM4_HUMAN;tr|Q6FHJ9|Q6FHJ9_HUMAN	5;4;3	5;4;3	5;4;3	sp|P10606|COX5B_HUMAN Cytochrome c oxidase subunit 5B, mitochondrial OS=Homo sapiens OX=9606 GN=COX5B PE=1 SV=2;tr|Q6FHM4|Q6FHM4_HUMAN COX5B protein OS=Homo sapiens OX=9606 GN=COX5B PE=2 SV=1;tr|Q6FHJ9|Q6FHJ9_HUMAN COX5B protein (Fragment) OS=Homo sapiens	3	5	5	5	4	4	4	3	4	4	4	5	4	4	4	4	3	4	4	4	5	4	4	4	4	3	4	4	4	5	4	30.2	30.2	30.2	13.696	129	129;129;129	0	42.071	24.8	24.8	24.8	24.8	24.8
sp|P10720|PF4V_HUMAN	sp|P10720|PF4V_HUMAN	3	1	1	sp|P10720|PF4V_HUMAN Platelet factor 4 variant OS=Homo sapiens OX=9606 GN=PF4V1 PE=1 SV=1	1	3	1	1	2	2	2	2	2	2	2	2	3	0	0	0	0	0	0	0	0	1	0	0	0	0	0	0	0	0	1	37.5	14.4	14.4	11.553	104	104	0.003108	8.4613	23.1	23.1	23.1	23.1	23.1
sp|P11169|GTR3_HUMAN;tr|Q59F54|Q59F54_HUMAN;tr|B7Z5A7|B7Z5A7_HUMAN;tr|B7Z966|B7Z966_HUMAN;sp|Q8TDB8|GTR14_HUMAN;tr|B7Z5J8|B7Z5J8_HUMAN;tr|F5GYX0|F5GYX0_HUMAN	sp|P11169|GTR3_HUMAN;tr|Q59F54|Q59F54_HUMAN;tr|B7Z5A7|B7Z5A7_HUMAN;tr|B7Z966|B7Z966_HUMAN;sp|Q8TDB8|GTR14_HUMAN;tr|B7Z5J8|B7Z5J8_HUMAN	4;3;3;3;2;2;1	4;3;3;3;2;2;1	4;3;3;3;2;2;1	sp|P11169|GTR3_HUMAN Solute carrier family 2, facilitated glucose transporter member 3 OS=Homo sapiens OX=9606 GN=SLC2A3 PE=1 SV=1;tr|Q59F54|Q59F54_HUMAN Solute carrier family 2 (Facilitated glucose transporter), member 3 variant (Fragment) OS=Homo sapiens	7	4	4	4	1	1	1	0	1	3	2	0	3	1	1	1	0	1	3	2	0	3	1	1	1	0	1	3	2	0	3	12.1	12.1	12.1	53.924	496	496;289;422;434;520;535;48	0	23.189	6.2	1.8	6.2	0	6.2
sp|P11177|ODPB_HUMAN;tr|C9J634|C9J634_HUMAN;tr|F8WF02|F8WF02_HUMAN;tr|Q59G68|Q59G68_HUMAN	sp|P11177|ODPB_HUMAN;tr|C9J634|C9J634_HUMAN	9;5;4;3	9;5;4;3	9;5;4;3	sp|P11177|ODPB_HUMAN Pyruvate dehydrogenase E1 component subunit beta, mitochondrial OS=Homo sapiens OX=9606 GN=PDHB PE=1 SV=3;tr|C9J634|C9J634_HUMAN Pyruvate dehydrogenase E1 component subunit beta, mitochondrial OS=Homo sapiens OX=9606 GN=PDHB PE=1 SV=1	4	9	9	9	7	5	4	5	5	6	5	6	6	7	5	4	5	5	6	5	6	6	7	5	4	5	5	6	5	6	6	30.1	30.1	30.1	39.233	359	359;350;251;164	0	63.189	22.3	14.8	12.8	16.2	16.2
sp|P11215|ITAM_HUMAN;tr|B3KXM6|B3KXM6_HUMAN;tr|H3BMV4|H3BMV4_HUMAN	sp|P11215|ITAM_HUMAN	29;12;2	29;12;2	28;12;2	sp|P11215|ITAM_HUMAN Integrin alpha-M OS=Homo sapiens OX=9606 GN=ITGAM PE=1 SV=2	3	29	29	28	22	23	18	25	22	21	21	18	15	22	23	18	25	22	21	21	18	15	21	23	18	24	21	20	20	17	14	28.8	28.8	27.9	127.18	1152	1152;558;165	0	323.31	22.4	23	20.1	26.6	22.7
sp|P11216|PYGB_HUMAN;tr|Q59GM9|Q59GM9_HUMAN;tr|B4DSD8|B4DSD8_HUMAN;tr|H0Y4Z6|H0Y4Z6_HUMAN;tr|Q8TDG6|Q8TDG6_HUMAN	sp|P11216|PYGB_HUMAN;tr|Q59GM9|Q59GM9_HUMAN;tr|B4DSD8|B4DSD8_HUMAN	7;7;5;3;2	6;6;4;3;2	6;6;4;3;2	sp|P11216|PYGB_HUMAN Glycogen phosphorylase, brain form OS=Homo sapiens OX=9606 GN=PYGB PE=1 SV=5;tr|Q59GM9|Q59GM9_HUMAN Alpha-1,4 glucan phosphorylase (Fragment) OS=Homo sapiens OX=9606 PE=2 SV=1;tr|B4DSD8|B4DSD8_HUMAN Alpha-1,4 glucan phosphorylase OS=Ho	5	7	6	6	3	3	3	4	2	3	3	3	1	2	2	2	3	1	2	2	2	0	2	2	2	3	1	2	2	2	0	10.3	8.9	8.9	96.695	843	843;865;752;245;202	0	47.246	4.3	4.4	4.3	5.8	3.1
sp|P11233|RALA_HUMAN;tr|H7C3P7|H7C3P7_HUMAN	sp|P11233|RALA_HUMAN;tr|H7C3P7|H7C3P7_HUMAN	5;4	5;4	3;3	sp|P11233|RALA_HUMAN Ras-related protein Ral-A OS=Homo sapiens OX=9606 GN=RALA PE=1 SV=1;tr|H7C3P7|H7C3P7_HUMAN Ras-related protein Ral-A (Fragment) OS=Homo sapiens OX=9606 GN=RALA PE=1 SV=1	2	5	5	3	4	3	4	3	2	5	4	3	2	4	3	4	3	2	5	4	3	2	2	2	3	1	0	3	2	2	1	26.7	26.7	18	23.567	206	206;164	0	36.675	22.8	17.5	23.3	16	8.7
sp|P11388|TOP2A_HUMAN;tr|J3KTB7|J3KTB7_HUMAN	sp|P11388|TOP2A_HUMAN;tr|J3KTB7|J3KTB7_HUMAN	4;2	1;0	1;0	sp|P11388|TOP2A_HUMAN DNA topoisomerase 2-alpha OS=Homo sapiens OX=9606 GN=TOP2A PE=1 SV=3;tr|J3KTB7|J3KTB7_HUMAN DNA topoisomerase 2-alpha (Fragment) OS=Homo sapiens OX=9606 GN=TOP2A PE=1 SV=1	2	4	1	1	0	2	1	1	0	2	3	1	0	0	0	0	0	0	0	1	0	0	0	0	0	0	0	0	1	0	0	3.1	0.8	0.8	174.38	1531	1531;147	0.0030155	5.5159	0	1.5	0.7	0.7	0
sp|P11678|PERE_HUMAN	sp|P11678|PERE_HUMAN	7	4	4	sp|P11678|PERE_HUMAN Eosinophil peroxidase OS=Homo sapiens OX=9606 GN=EPX PE=1 SV=2	1	7	4	4	1	2	2	3	5	3	1	3	1	0	1	0	1	3	0	0	0	0	0	1	0	1	3	0	0	0	0	10.3	6.4	6.4	81.04	715	715	0	23.222	1.4	3.1	2.4	4.1	7.1
sp|P11717|MPRI_HUMAN;tr|Q59EZ3|Q59EZ3_HUMAN;tr|S4R328|S4R328_HUMAN;tr|Q13660|Q13660_HUMAN;tr|B4DUY7|B4DUY7_HUMAN	sp|P11717|MPRI_HUMAN;tr|Q59EZ3|Q59EZ3_HUMAN	24;23;2;1;1	24;23;2;1;1	24;23;2;1;1	sp|P11717|MPRI_HUMAN Cation-independent mannose-6-phosphate receptor OS=Homo sapiens OX=9606 GN=IGF2R PE=1 SV=3;tr|Q59EZ3|Q59EZ3_HUMAN Insulin-like growth factor 2 receptor variant (Fragment) OS=Homo sapiens OX=9606 PE=2 SV=1	5	24	24	24	15	15	13	12	14	12	10	13	9	15	15	13	12	14	12	10	13	9	15	15	13	12	14	12	10	13	9	11.8	11.8	11.8	274.37	2491	2491;2414;185;24;168	0	173.19	7.2	7.4	6.4	6.2	6.6
sp|P12259|FA5_HUMAN;tr|A0A0A0MRJ7|A0A0A0MRJ7_HUMAN	sp|P12259|FA5_HUMAN;tr|A0A0A0MRJ7|A0A0A0MRJ7_HUMAN	2;2	2;2	1;1	sp|P12259|FA5_HUMAN Coagulation factor V OS=Homo sapiens OX=9606 GN=F5 PE=1 SV=4;tr|A0A0A0MRJ7|A0A0A0MRJ7_HUMAN Coagulation factor V OS=Homo sapiens OX=9606 GN=F5 PE=1 SV=1	2	2	2	1	0	0	0	2	1	0	0	0	0	0	0	0	2	1	0	0	0	0	0	0	0	1	1	0	0	0	0	0.9	0.9	0.5	251.7	2224	2224;2229	0	12.275	0	0	0	0.9	0.5
sp|P12270|TPR_HUMAN;tr|Q58F23|Q58F23_HUMAN;tr|Q504U6|Q504U6_HUMAN;tr|Q9UE33|Q9UE33_HUMAN;tr|A0PJC9|A0PJC9_HUMAN;tr|Q5SWX9|Q5SWX9_HUMAN	sp|P12270|TPR_HUMAN	19;6;6;2;2;1	19;6;6;2;2;1	19;6;6;2;2;1	sp|P12270|TPR_HUMAN Nucleoprotein TPR OS=Homo sapiens OX=9606 GN=TPR PE=1 SV=3	6	19	19	19	11	11	7	10	8	6	4	6	6	11	11	7	10	8	6	4	6	6	11	11	7	10	8	6	4	6	6	10.7	10.7	10.7	267.29	2363	2363;687;692;85;471;150	0	138.73	6	5.9	3.8	5.5	4.1
sp|P12314|FCGR1_HUMAN;tr|A0A087WXZ6|A0A087WXZ6_HUMAN;tr|A0A0A0MRM3|A0A0A0MRM3_HUMAN;sp|Q92637|FCGRB_HUMAN;tr|A0A087WVS4|A0A087WVS4_HUMAN;tr|A0A087WUG7|A0A087WUG7_HUMAN;tr|C9JSN8|C9JSN8_HUMAN	sp|P12314|FCGR1_HUMAN;tr|A0A087WXZ6|A0A087WXZ6_HUMAN;tr|A0A0A0MRM3|A0A0A0MRM3_HUMAN;sp|Q92637|FCGRB_HUMAN;tr|A0A087WVS4|A0A087WVS4_HUMAN;tr|A0A087WUG7|A0A087WUG7_HUMAN;tr|C9JSN8|C9JSN8_HUMAN	4;3;3;3;2;2;2	4;3;3;3;2;2;2	4;3;3;3;2;2;2	sp|P12314|FCGR1_HUMAN High affinity immunoglobulin gamma Fc receptor I OS=Homo sapiens OX=9606 GN=FCGR1A PE=1 SV=2;tr|A0A087WXZ6|A0A087WXZ6_HUMAN High affinity immunoglobulin gamma Fc receptor IB (Fragment) OS=Homo sapiens OX=9606 GN=FCGR1B PE=4 SV=6;tr|A0	7	4	4	4	1	3	1	2	1	1	1	1	3	1	3	1	2	1	1	1	1	3	1	3	1	2	1	1	1	1	3	9.9	9.9	9.9	42.631	374	374;249;280;280;224;225;240	0	26.956	1.9	7	1.9	4.3	2.4
sp|P12821|ACE_HUMAN;tr|I3UJJ7|I3UJJ7_HUMAN;tr|A0A0A0MSN4|A0A0A0MSN4_HUMAN;tr|D3DU13|D3DU13_HUMAN;tr|I6L9B3|I6L9B3_HUMAN;tr|F6X3S4|F6X3S4_HUMAN;tr|B4DXK6|B4DXK6_HUMAN;tr|J3KSQ5|J3KSQ5_HUMAN;tr|J3KTB8|J3KTB8_HUMAN;tr|J3QLR4|J3QLR4_HUMAN;tr|J3QRX8|J3QRX8_HUMAN;tr|B4DU66|B4DU66_HUMAN;tr|J3KRH5|J3KRH5_HUMAN;tr|J3KTH9|J3KTH9_HUMAN;tr|J3KS28|J3KS28_HUMAN;tr|B4DKH4|B4DKH4_HUMAN	sp|P12821|ACE_HUMAN;tr|I3UJJ7|I3UJJ7_HUMAN;tr|A0A0A0MSN4|A0A0A0MSN4_HUMAN	11;10;10;5;5;5;4;2;2;1;1;1;1;1;1;1	11;10;10;5;5;5;4;2;2;1;1;1;1;1;1;1	11;10;10;5;5;5;4;2;2;1;1;1;1;1;1;1	sp|P12821|ACE_HUMAN Angiotensin-converting enzyme OS=Homo sapiens OX=9606 GN=ACE PE=1 SV=1;tr|I3UJJ7|I3UJJ7_HUMAN Angiotensin-converting enzyme OS=Homo sapiens OX=9606 GN=ACE PE=2 SV=1;tr|A0A0A0MSN4|A0A0A0MSN4_HUMAN Angiotensin-converting enzyme OS=Homo sa	16	11	11	11	3	5	1	8	4	6	3	5	4	3	5	1	8	4	6	3	5	4	3	5	1	8	4	6	3	5	4	9.7	9.7	9.7	149.71	1306	1306;1242;1242;616;739;739;511;208;282;119;138;141;145;168;314;475	0	73.012	3	5.2	0.8	7.2	3.7
sp|P12931|SRC_HUMAN;tr|Q9H7V3|Q9H7V3_HUMAN;tr|B2RA70|B2RA70_HUMAN;sp|P07947|YES_HUMAN;tr|J3QRU1|J3QRU1_HUMAN;tr|Q9P134|Q9P134_HUMAN	sp|P12931|SRC_HUMAN	6;2;2;2;2;1	5;1;1;1;1;1	5;1;1;1;1;1	sp|P12931|SRC_HUMAN Proto-oncogene tyrosine-protein kinase Src OS=Homo sapiens OX=9606 GN=SRC PE=1 SV=3	6	6	5	5	2	1	2	3	6	2	1	1	1	1	0	2	2	5	1	0	0	1	1	0	2	2	5	1	0	0	1	14.4	12.9	12.9	59.834	536	536;251;543;543;548;68	0	38.855	3.2	1.5	5.8	5.8	14.4
sp|P13010|XRCC5_HUMAN;tr|Q53T09|Q53T09_HUMAN;tr|Q53TC2|Q53TC2_HUMAN;tr|C9JZ81|C9JZ81_HUMAN;tr|H7C0H9|H7C0H9_HUMAN	sp|P13010|XRCC5_HUMAN;tr|Q53T09|Q53T09_HUMAN	18;15;3;2;1	18;15;3;2;1	18;15;3;2;1	sp|P13010|XRCC5_HUMAN X-ray repair cross-complementing protein 5 OS=Homo sapiens OX=9606 GN=XRCC5 PE=1 SV=3;tr|Q53T09|Q53T09_HUMAN Uncharacterized protein XRCC5 (Fragment) OS=Homo sapiens OX=9606 GN=XRCC5 PE=4 SV=1	5	18	18	18	14	14	14	13	14	9	12	12	10	14	14	14	13	14	9	12	12	10	14	14	14	13	14	9	12	12	10	23.1	23.1	23.1	82.704	732	732;568;163;131;19	0	201.79	19.3	19.3	18.4	17.8	17.8
sp|P13073|COX41_HUMAN;tr|H3BN72|H3BN72_HUMAN;tr|H3BNV9|H3BNV9_HUMAN;tr|H3BPG0|H3BPG0_HUMAN;tr|Q86WV2|Q86WV2_HUMAN;tr|H3BNI5|H3BNI5_HUMAN	sp|P13073|COX41_HUMAN;tr|H3BN72|H3BN72_HUMAN;tr|H3BNV9|H3BNV9_HUMAN;tr|H3BPG0|H3BPG0_HUMAN;tr|Q86WV2|Q86WV2_HUMAN	8;6;6;5;4;2	8;6;6;5;4;2	8;6;6;5;4;2	sp|P13073|COX41_HUMAN Cytochrome c oxidase subunit 4 isoform 1, mitochondrial OS=Homo sapiens OX=9606 GN=COX4I1 PE=1 SV=1;tr|H3BN72|H3BN72_HUMAN Cytochrome c oxidase subunit 4 isoform 1, mitochondrial OS=Homo sapiens OX=9606 GN=COX4I1 PE=1 SV=1;tr|H3BNV9|H	6	8	8	8	6	6	5	7	4	6	6	4	5	6	6	5	7	4	6	6	4	5	6	6	5	7	4	6	6	4	5	40.2	40.2	40.2	19.576	169	169;126;139;108;83;43	0	69.859	33.1	32.5	30.8	39.6	26
sp|P13498|CY24A_HUMAN;tr|B4DT46|B4DT46_HUMAN;tr|H3BR52|H3BR52_HUMAN;tr|H3BPX1|H3BPX1_HUMAN;tr|H3BNP7|H3BNP7_HUMAN	sp|P13498|CY24A_HUMAN;tr|B4DT46|B4DT46_HUMAN	6;5;2;2;2	6;5;2;2;2	6;5;2;2;2	sp|P13498|CY24A_HUMAN Cytochrome b-245 light chain OS=Homo sapiens OX=9606 GN=CYBA PE=1 SV=3;tr|B4DT46|B4DT46_HUMAN cDNA FLJ57889, highly similar to Cytochrome b-245 light chain OS=Homo sapiens OX=9606 PE=2 SV=1	5	6	6	6	4	3	4	4	3	4	4	5	4	4	3	4	4	3	4	4	5	4	4	3	4	4	3	4	4	5	4	26.2	26.2	26.2	21.012	195	195;131;128;145;210	0	39.862	21.5	16.4	21.5	21.5	13.8
sp|P13639|EF2_HUMAN;tr|Q8TA90|Q8TA90_HUMAN;tr|Q6PK56|Q6PK56_HUMAN;tr|B4DPU3|B4DPU3_HUMAN;tr|B4DRE8|B4DRE8_HUMAN;tr|B4DMC6|B4DMC6_HUMAN;tr|Q6W6M8|Q6W6M8_HUMAN	sp|P13639|EF2_HUMAN;tr|Q8TA90|Q8TA90_HUMAN;tr|Q6PK56|Q6PK56_HUMAN;tr|B4DPU3|B4DPU3_HUMAN	32;23;21;19;15;10;5	32;23;21;19;15;10;5	31;22;21;18;15;10;5	sp|P13639|EF2_HUMAN Elongation factor 2 OS=Homo sapiens OX=9606 GN=EEF2 PE=1 SV=4;tr|Q8TA90|Q8TA90_HUMAN Similar to Elongation factor 2b (Fragment) OS=Homo sapiens OX=9606 PE=2 SV=1;tr|Q6PK56|Q6PK56_HUMAN EEF2 protein (Fragment) OS=Homo sapiens OX=9606 GN=	7	32	32	31	29	29	30	30	31	28	30	28	25	29	29	30	30	31	28	30	28	25	28	28	29	29	30	27	29	27	24	34.5	34.5	33.3	95.337	858	858;517;583;566;505;387;151	0	323.31	30	30.8	30.8	31.8	32.4
sp|P13645|K1C10_HUMAN;CON__P13645;CON__P02535-1;tr|B4E2P9|B4E2P9_HUMAN;sp|Q7Z3Y7|K1C28_HUMAN;CON__Q148H6;CON__Q7Z3Y7;tr|B4DJM5|B4DJM5_HUMAN;CON__P05784;sp|Q7Z3Z0|K1C25_HUMAN;CON__Q7Z3Z0;sp|Q7Z3Y8|K1C27_HUMAN;CON__Q7Z3Y8;sp|Q99456|K1C12_HUMAN;CON__Q99456;sp|Q2M2I5|K1C24_HUMAN;CON__Q2M2I5;tr|I6L965|I6L965_HUMAN;tr|Q6ZPD6|Q6ZPD6_HUMAN;sp|Q14525|KT33B_HUMAN;CON__Q14525;sp|Q15323|K1H1_HUMAN;CON__Q9UE1…	sp|P13645|K1C10_HUMAN;CON__P13645	20;20;9;3;3;3;3;2;2;2;2;2;2;2;2;2;2;1;1;1;1;1;1;1;1;1;1;1;1;1;1;1;1;1;1;1;1;1	20;20;9;3;3;3;3;2;2;2;2;2;2;2;2;2;2;1;1;1;1;1;1;1;1;1;1;1;1;1;1;1;1;1;1;1;1;1	14;14;5;0;1;1;1;0;0;1;1;1;1;0;0;0;0;0;0;0;0;0;0;0;0;0;0;0;0;0;0;0;0;0;0;0;0;0	sp|P13645|K1C10_HUMAN Keratin, type I cytoskeletal 10 OS=Homo sapiens OX=9606 GN=KRT10 PE=1 SV=6;	38	20	20	14	13	13	9	10	8	18	14	9	11	13	13	9	10	8	18	14	9	11	9	9	6	9	7	12	11	6	8	27.7	27.7	21.4	58.826	584	584;593;570;172;464;464;486;177;423;450;450;459;459;494;494;525;525;372;379;404;404;416;416;416;416;425;425;448;448;453;455;455;455;467;467;468;468;476	0	200	19.7	21.9	13.9	16.1	14.9
sp|P13727|PRG2_HUMAN	sp|P13727|PRG2_HUMAN	2	2	2	sp|P13727|PRG2_HUMAN Bone marrow proteoglycan OS=Homo sapiens OX=9606 GN=PRG2 PE=1 SV=2	1	2	2	2	1	1	0	2	0	0	0	0	0	1	1	0	2	0	0	0	0	0	1	1	0	2	0	0	0	0	0	7.2	7.2	7.2	25.205	222	222	0	11.285	3.6	3.6	0	7.2	0
sp|P14317|HCLS1_HUMAN;tr|E7EVW7|E7EVW7_HUMAN;tr|B4DTP2|B4DTP2_HUMAN	sp|P14317|HCLS1_HUMAN;tr|E7EVW7|E7EVW7_HUMAN	18;16;3	18;16;3	3;1;0	sp|P14317|HCLS1_HUMAN Hematopoietic lineage cell-specific protein OS=Homo sapiens OX=9606 GN=HCLS1 PE=1 SV=3;tr|E7EVW7|E7EVW7_HUMAN Hematopoietic lineage cell-specific protein OS=Homo sapiens OX=9606 GN=HCLS1 PE=1 SV=1	3	18	18	3	13	12	11	10	11	14	11	16	8	13	12	11	10	11	14	11	16	8	1	2	1	0	1	3	1	2	1	37.4	37.4	6.2	54.013	486	486;449;139	0	211.8	28.8	30.5	26.5	25.9	27.8
sp|P14324|FPPS_HUMAN;tr|A0A087X090|A0A087X090_HUMAN;tr|Q14329|Q14329_HUMAN;tr|A0A087WTP2|A0A087WTP2_HUMAN;tr|B3KMW3|B3KMW3_HUMAN;tr|A0A087X1D8|A0A087X1D8_HUMAN;tr|A0A087WVN4|A0A087WVN4_HUMAN	sp|P14324|FPPS_HUMAN;tr|A0A087X090|A0A087X090_HUMAN;tr|Q14329|Q14329_HUMAN	4;3;2;1;1;1;1	4;3;2;1;1;1;1	4;3;2;1;1;1;1	sp|P14324|FPPS_HUMAN Farnesyl pyrophosphate synthase OS=Homo sapiens OX=9606 GN=FDPS PE=1 SV=4;tr|A0A087X090|A0A087X090_HUMAN Farnesyl diphosphate synthase (Farnesyl pyrophosphate synthetase, dimethylallyltranstransferase, geranyltranstransferase), isoform	7	4	4	4	2	2	1	4	2	4	2	1	1	2	2	1	4	2	4	2	1	1	2	2	1	4	2	4	2	1	1	10	10	10	48.275	419	419;248;348;80;109;174;274	0	25.494	5.5	5.5	2.1	10	5.5
sp|P14384|CBPM_HUMAN;tr|F8W111|F8W111_HUMAN;tr|F8VVI6|F8VVI6_HUMAN;tr|H0YHN7|H0YHN7_HUMAN	sp|P14384|CBPM_HUMAN;tr|F8W111|F8W111_HUMAN;tr|F8VVI6|F8VVI6_HUMAN	6;4;3;2	6;4;3;2	6;4;3;2	sp|P14384|CBPM_HUMAN Carboxypeptidase M OS=Homo sapiens OX=9606 GN=CPM PE=1 SV=2;tr|F8W111|F8W111_HUMAN Carboxypeptidase M (Fragment) OS=Homo sapiens OX=9606 GN=CPM PE=1 SV=1;tr|F8VVI6|F8VVI6_HUMAN Carboxypeptidase M (Fragment) OS=Homo sapiens OX=9606 GN=C	4	6	6	6	5	4	3	4	3	1	3	1	2	5	4	3	4	3	1	3	1	2	5	4	3	4	3	1	3	1	2	12.6	12.6	12.6	50.513	443	443;249;136;198	0	37.464	10.8	7.7	6.8	8.8	7.2
sp|P14598|NCF1_HUMAN;tr|B4E3W8|B4E3W8_HUMAN;sp|A8MVU1|NCF1C_HUMAN;sp|A6NI72|NCF1B_HUMAN;tr|H7C1S1|H7C1S1_HUMAN;tr|C9J155|C9J155_HUMAN;tr|B7ZAL4|B7ZAL4_HUMAN;tr|B4DQ63|B4DQ63_HUMAN;tr|B7ZAM6|B7ZAM6_HUMAN;tr|B4DW70|B4DW70_HUMAN;tr|B4DQC4|B4DQC4_HUMAN	sp|P14598|NCF1_HUMAN;tr|B4E3W8|B4E3W8_HUMAN;sp|A8MVU1|NCF1C_HUMAN;sp|A6NI72|NCF1B_HUMAN;tr|H7C1S1|H7C1S1_HUMAN;tr|C9J155|C9J155_HUMAN;tr|B7ZAL4|B7ZAL4_HUMAN;tr|B4DQ63|B4DQ63_HUMAN	4;3;3;3;2;2;2;2;1;1;1	4;3;3;3;2;2;2;2;1;1;1	4;3;3;3;2;2;2;2;1;1;1	sp|P14598|NCF1_HUMAN Neutrophil cytosol factor 1 OS=Homo sapiens OX=9606 GN=NCF1 PE=1 SV=4;tr|B4E3W8|B4E3W8_HUMAN cDNA, FLJ79451, highly similar to Neutrophil cytosol factor 1 OS=Homo sapiens OX=9606 PE=2 SV=1;sp|A8MVU1|NCF1C_HUMAN Putative neutrophil cyto	11	4	4	4	3	2	2	3	3	3	2	3	1	3	2	2	3	3	3	2	3	1	3	2	2	3	3	3	2	3	1	15.9	15.9	15.9	44.681	390	390;278;366;391;146;163;254;254;147;147;252	0	41.659	11.5	7.4	7.4	11.8	11.5
sp|P14735|IDE_HUMAN;tr|B7Z7W6|B7Z7W6_HUMAN;tr|B3KSB8|B3KSB8_HUMAN;tr|Q59GA5|Q59GA5_HUMAN;tr|Q5T5N3|Q5T5N3_HUMAN	sp|P14735|IDE_HUMAN	7;2;2;2;1	7;2;2;2;1	7;2;2;2;1	sp|P14735|IDE_HUMAN Insulin-degrading enzyme OS=Homo sapiens OX=9606 GN=IDE PE=1 SV=4	5	7	7	7	2	3	2	0	1	0	4	1	0	2	3	2	0	1	0	4	1	0	2	3	2	0	1	0	4	1	0	7.3	7.3	7.3	117.97	1019	1019;464;464;594;257	0	41.928	2.5	3.2	1.9	0	1.2
sp|P14854|CX6B1_HUMAN;tr|K7EQD3|K7EQD3_HUMAN	sp|P14854|CX6B1_HUMAN;tr|K7EQD3|K7EQD3_HUMAN	4;2	4;2	4;2	sp|P14854|CX6B1_HUMAN Cytochrome c oxidase subunit 6B1 OS=Homo sapiens OX=9606 GN=COX6B1 PE=1 SV=2;tr|K7EQD3|K7EQD3_HUMAN Cytochrome c oxidase subunit 6B1 (Fragment) OS=Homo sapiens OX=9606 GN=COX6B1 PE=1 SV=2	2	4	4	4	2	2	2	3	2	2	1	2	2	2	2	2	3	2	2	1	2	2	2	2	2	3	2	2	1	2	2	38.4	38.4	38.4	10.192	86	86;40	0	28.925	17.4	17.4	17.4	30.2	25.6
sp|P15531|NDKA_HUMAN	sp|P15531|NDKA_HUMAN	7	1	1	sp|P15531|NDKA_HUMAN Nucleoside diphosphate kinase A OS=Homo sapiens OX=9606 GN=NME1 PE=1 SV=1	1	7	1	1	6	7	5	6	6	7	7	6	5	1	1	1	1	1	1	1	1	1	1	1	1	1	1	1	1	1	1	46.7	9.2	9.2	17.149	152	152	0	14.422	40.8	46.7	40.1	40.8	46.1
sp|P15880|RS2_HUMAN;tr|H0YEN5|H0YEN5_HUMAN;tr|E9PQD7|E9PQD7_HUMAN;tr|Q8N5L9|Q8N5L9_HUMAN;tr|Q6IPX5|Q6IPX5_HUMAN;tr|Q3KQT6|Q3KQT6_HUMAN;tr|Q9BSW5|Q9BSW5_HUMAN;tr|Q8J014|Q8J014_HUMAN;tr|O60249|O60249_HUMAN;tr|E9PMM9|E9PMM9_HUMAN;tr|I3L404|I3L404_HUMAN;tr|A4D0Y7|A4D0Y7_HUMAN;tr|E9PPT0|E9PPT0_HUMAN;tr|Q8NI61|Q8NI61_HUMAN;tr|E9PM36|E9PM36_HUMAN;tr|Q6ZNN8|Q6ZNN8_HUMAN;tr|D3DU83|D3DU83_HUMAN	sp|P15880|RS2_HUMAN;tr|H0YEN5|H0YEN5_HUMAN;tr|E9PQD7|E9PQD7_HUMAN;tr|Q8N5L9|Q8N5L9_HUMAN;tr|Q6IPX5|Q6IPX5_HUMAN;tr|Q3KQT6|Q3KQT6_HUMAN;tr|Q9BSW5|Q9BSW5_HUMAN;tr|Q8J014|Q8J014_HUMAN;tr|O60249|O60249_HUMAN	7;6;6;6;6;6;5;5;4;3;2;2;2;2;2;1;1	7;6;6;6;6;6;5;5;4;3;2;2;2;2;2;1;1	3;2;2;2;3;3;1;2;0;3;2;0;2;2;2;0;1	sp|P15880|RS2_HUMAN 40S ribosomal protein S2 OS=Homo sapiens OX=9606 GN=RPS2 PE=1 SV=2;tr|H0YEN5|H0YEN5_HUMAN 40S ribosomal protein S2 (Fragment) OS=Homo sapiens OX=9606 GN=RPS2 PE=1 SV=1;tr|E9PQD7|E9PQD7_HUMAN 40S ribosomal protein S2 OS=Homo sapiens OX=9	17	7	7	3	4	4	6	5	4	5	6	5	3	4	4	6	5	4	5	6	5	3	1	1	2	2	1	2	3	2	1	25.3	25.3	10.9	31.324	293	293;195;235;293;293;293;97;233;78;218;155;192;197;203;209;152;178	0	61.694	15.4	15.4	21.5	18.8	14.3
sp|P16152|CBR1_HUMAN;tr|E9PQ63|E9PQ63_HUMAN;tr|A8MTM1|A8MTM1_HUMAN	sp|P16152|CBR1_HUMAN	8;3;3	8;3;3	6;1;1	sp|P16152|CBR1_HUMAN Carbonyl reductase [NADPH] 1 OS=Homo sapiens OX=9606 GN=CBR1 PE=1 SV=3	3	8	8	6	6	5	4	5	5	5	4	6	4	6	5	4	5	5	5	4	6	4	4	4	3	3	4	4	3	5	3	36.8	36.8	26.4	30.375	277	277;178;222	0	93.12	27.4	23.8	18.8	23.5	22.7
sp|P16401|H15_HUMAN;tr|Q14463|Q14463_HUMAN	sp|P16401|H15_HUMAN	8;2	8;2	8;2	sp|P16401|H15_HUMAN Histone H1.5 OS=Homo sapiens OX=9606 GN=HIST1H1B PE=1 SV=3	2	8	8	8	6	7	6	5	6	7	5	6	4	6	7	6	5	6	7	5	6	4	6	7	6	5	6	7	5	6	4	23.9	23.9	23.9	22.58	226	226;59	0	107.46	21.7	22.1	23.9	22.1	22.1
sp|P16402|H13_HUMAN	sp|P16402|H13_HUMAN	9	2	2	sp|P16402|H13_HUMAN Histone H1.3 OS=Homo sapiens OX=9606 GN=HIST1H1D PE=1 SV=2	1	9	2	2	7	7	8	5	7	6	5	6	5	1	2	2	1	2	1	1	2	1	1	2	2	1	2	1	1	2	1	26.2	9	9	22.35	221	221	0	40.455	24.4	25.8	25.8	22.2	25.8
sp|P16403|H12_HUMAN	sp|P16403|H12_HUMAN	10	3	3	sp|P16403|H12_HUMAN Histone H1.2 OS=Homo sapiens OX=9606 GN=HIST1H1C PE=1 SV=2	1	10	3	3	8	7	9	5	8	7	7	7	7	2	2	3	1	3	2	3	3	3	2	2	3	1	3	2	3	3	3	27.7	9.9	9.9	21.364	213	213	0	36.358	27.2	26.8	27.2	23	27.2
sp|P16435|NCPR_HUMAN;tr|B2R6E5|B2R6E5_HUMAN;tr|A8K3B4|A8K3B4_HUMAN;tr|Q59ED7|Q59ED7_HUMAN;tr|Q63HL4|Q63HL4_HUMAN;tr|H0Y4R2|H0Y4R2_HUMAN;tr|B4DJI8|B4DJI8_HUMAN;tr|E7EMD0|E7EMD0_HUMAN;tr|B4DDH3|B4DDH3_HUMAN;tr|B4DKM8|B4DKM8_HUMAN;tr|B4E305|B4E305_HUMAN;tr|E7EWU0|E7EWU0_HUMAN	sp|P16435|NCPR_HUMAN;tr|B2R6E5|B2R6E5_HUMAN;tr|A8K3B4|A8K3B4_HUMAN;tr|Q59ED7|Q59ED7_HUMAN;tr|Q63HL4|Q63HL4_HUMAN;tr|H0Y4R2|H0Y4R2_HUMAN;tr|B4DJI8|B4DJI8_HUMAN;tr|E7EMD0|E7EMD0_HUMAN;tr|B4DDH3|B4DDH3_HUMAN;tr|B4DKM8|B4DKM8_HUMAN;tr|B4E305|B4E305_HUMAN	14;14;14;14;13;13;12;9;9;9;7;1	14;14;14;14;13;13;12;9;9;9;7;1	14;14;14;14;13;13;12;9;9;9;7;1	sp|P16435|NCPR_HUMAN NADPH--cytochrome P450 reductase OS=Homo sapiens OX=9606 GN=POR PE=1 SV=2;tr|B2R6E5|B2R6E5_HUMAN NADPH--cytochrome P450 reductase OS=Homo sapiens OX=9606 GN=POR PE=2 SV=1;tr|A8K3B4|A8K3B4_HUMAN NADPH--cytochrome P450 reductase OS=Homo	12	14	14	14	10	9	10	12	10	7	10	9	7	10	9	10	12	10	7	10	9	7	10	9	10	12	10	7	10	9	7	21.1	21.1	21.1	76.689	677	677;680;680;686;680;725;573;418;418;488;452;101	0	108.56	17.1	14.9	15.1	19.8	16.4
sp|P16885|PLCG2_HUMAN;tr|B4E3H3|B4E3H3_HUMAN;tr|A0A0A0MRF9|A0A0A0MRF9_HUMAN;tr|H3BQV5|H3BQV5_HUMAN;tr|H3BPZ3|H3BPZ3_HUMAN	sp|P16885|PLCG2_HUMAN;tr|B4E3H3|B4E3H3_HUMAN;tr|A0A0A0MRF9|A0A0A0MRF9_HUMAN	11;10;10;1;1	11;10;10;1;1	11;10;10;1;1	sp|P16885|PLCG2_HUMAN 1-phosphatidylinositol 4,5-bisphosphate phosphodiesterase gamma-2 OS=Homo sapiens OX=9606 GN=PLCG2 PE=1 SV=4;tr|B4E3H3|B4E3H3_HUMAN Phosphoinositide phospholipase C OS=Homo sapiens OX=9606 PE=2 SV=1;tr|A0A0A0MRF9|A0A0A0MRF9_HUMAN Phos	5	11	11	11	7	3	5	5	5	6	3	5	2	7	3	5	5	5	6	3	5	2	7	3	5	5	5	6	3	5	2	10.4	10.4	10.4	147.87	1265	1265;1132;1252;159;178	0	78.848	6.7	2.5	4.5	4.5	4.3
sp|P16930|FAAA_HUMAN;tr|H3BNP8|H3BNP8_HUMAN	sp|P16930|FAAA_HUMAN	3;1	3;1	3;1	sp|P16930|FAAA_HUMAN Fumarylacetoacetase OS=Homo sapiens OX=9606 GN=FAH PE=1 SV=2	2	3	3	3	2	3	3	2	1	2	2	2	2	2	3	3	2	1	2	2	2	2	2	3	3	2	1	2	2	2	2	7.6	7.6	7.6	46.374	419	419;60	0	21.287	5.7	7.6	7.6	5.7	2.9
sp|P16949|STMN1_HUMAN;tr|Q96CE4|Q96CE4_HUMAN;tr|B5BU83|B5BU83_HUMAN;tr|A2A2D0|A2A2D0_HUMAN;tr|Q59G27|Q59G27_HUMAN;tr|A0A140VJW2|A0A140VJW2_HUMAN;tr|Q5ISP9|Q5ISP9_MACFA;tr|B7Z4K3|B7Z4K3_HUMAN	sp|P16949|STMN1_HUMAN;tr|Q96CE4|Q96CE4_HUMAN;tr|B5BU83|B5BU83_HUMAN;tr|A2A2D0|A2A2D0_HUMAN;tr|Q59G27|Q59G27_HUMAN;tr|A0A140VJW2|A0A140VJW2_HUMAN	5;4;4;3;3;3;2;1	5;4;4;3;3;3;2;1	4;4;3;2;2;2;1;0	sp|P16949|STMN1_HUMAN Stathmin OS=Homo sapiens OX=9606 GN=STMN1 PE=1 SV=3;tr|Q96CE4|Q96CE4_HUMAN Stathmin OS=Homo sapiens OX=9606 GN=STMN1 PE=1 SV=1;tr|B5BU83|B5BU83_HUMAN Stathmin OS=Homo sapiens OX=9606 GN=STMN1 PE=2 SV=1;tr|A2A2D0|A2A2D0_HUMAN Stathmin	8	5	5	4	2	3	3	1	3	2	2	3	2	2	3	3	1	3	2	2	3	2	2	2	2	1	2	1	1	2	1	33.6	33.6	27.5	17.302	149	149;149;149;85;134;174;125;126	0	34.141	16.8	22.8	23.5	8.7	24.2
sp|P17096|HMGA1_HUMAN;tr|B4DWA0|B4DWA0_HUMAN;tr|A0A024RCT9|A0A024RCT9_HUMAN	sp|P17096|HMGA1_HUMAN;tr|B4DWA0|B4DWA0_HUMAN;tr|A0A024RCT9|A0A024RCT9_HUMAN	5;3;3	5;3;3	2;2;2	sp|P17096|HMGA1_HUMAN High mobility group protein HMG-I/HMG-Y OS=Homo sapiens OX=9606 GN=HMGA1 PE=1 SV=3;tr|B4DWA0|B4DWA0_HUMAN cDNA FLJ54188, moderately similar to High mobility group protein HMG-I/HMG-Y OS=Homo sapiens OX=9606 PE=2 SV=1;tr|A0A024RCT9|A0A	3	5	5	2	2	2	4	4	3	4	5	5	4	2	2	4	4	3	4	5	5	4	1	1	1	2	1	2	2	2	2	41.1	41.1	23.4	11.676	107	107;328;328	0	62.357	41.1	41.1	41.1	41.1	41.1
sp|P17568|NDUB7_HUMAN	sp|P17568|NDUB7_HUMAN	2	2	2	sp|P17568|NDUB7_HUMAN NADH dehydrogenase [ubiquinone] 1 beta subcomplex subunit 7 OS=Homo sapiens OX=9606 GN=NDUFB7 PE=1 SV=4	1	2	2	2	1	1	1	0	0	2	2	2	0	1	1	1	0	0	2	2	2	0	1	1	1	0	0	2	2	2	0	14.6	14.6	14.6	16.402	137	137	0	11.287	7.3	7.3	7.3	0	0
sp|P17676|CEBPB_HUMAN;tr|Q99557|Q99557_HUMAN;tr|W8SNV5|W8SNV5_HUMAN;tr|W8SNU6|W8SNU6_HUMAN;tr|Q9BSC0|Q9BSC0_HUMAN	sp|P17676|CEBPB_HUMAN	5;2;2;2;2	5;2;2;2;2	5;2;2;2;2	sp|P17676|CEBPB_HUMAN CCAAT/enhancer-binding protein beta OS=Homo sapiens OX=9606 GN=CEBPB PE=1 SV=2	5	5	5	5	4	4	3	4	4	3	3	4	4	4	4	3	4	4	3	3	4	4	4	4	3	4	4	3	3	4	4	19.4	19.4	19.4	36.105	345	345;86;92;92;137	0	60.528	14.2	16.5	11.3	14.2	14.2
sp|P17858|PFKAL_HUMAN;tr|Q9BSP4|Q9BSP4_HUMAN;tr|Q7L2M7|Q7L2M7_HUMAN;tr|B3KNQ7|B3KNQ7_HUMAN;tr|Q59GI2|Q59GI2_HUMAN;tr|F8WEU2|F8WEU2_HUMAN;tr|Q7Z3R9|Q7Z3R9_HUMAN;tr|Q6MZK4|Q6MZK4_HUMAN	sp|P17858|PFKAL_HUMAN;tr|Q9BSP4|Q9BSP4_HUMAN;tr|Q7L2M7|Q7L2M7_HUMAN;tr|B3KNQ7|B3KNQ7_HUMAN	10;8;8;5;2;1;1;1	10;8;8;5;2;1;1;1	9;8;8;5;2;1;1;1	sp|P17858|PFKAL_HUMAN ATP-dependent 6-phosphofructokinase, liver type OS=Homo sapiens OX=9606 GN=PFKL PE=1 SV=6;tr|Q9BSP4|Q9BSP4_HUMAN PFKL protein (Fragment) OS=Homo sapiens OX=9606 GN=PFKL PE=2 SV=2;tr|Q7L2M7|Q7L2M7_HUMAN PFKL protein (Fragment) OS=Homo	8	10	10	9	4	6	4	6	3	8	7	6	4	4	6	4	6	3	8	7	6	4	3	5	3	5	2	7	6	5	3	15.5	15.5	13.1	85.018	780	780;486;568;367;400;42;213;213	0	95.48	7.7	10.5	7.6	9.7	6.2
sp|P17900|SAP3_HUMAN;tr|Q14427|Q14427_HUMAN;tr|H0YBY3|H0YBY3_HUMAN;tr|E5RJD0|E5RJD0_HUMAN;tr|B4DQM5|B4DQM5_HUMAN	sp|P17900|SAP3_HUMAN;tr|Q14427|Q14427_HUMAN;tr|H0YBY3|H0YBY3_HUMAN	6;3;3;2;2	6;3;3;2;2	6;3;3;2;2	sp|P17900|SAP3_HUMAN Ganglioside GM2 activator OS=Homo sapiens OX=9606 GN=GM2A PE=1 SV=4;tr|Q14427|Q14427_HUMAN GM2-activator protein (Fragment) OS=Homo sapiens OX=9606 PE=2 SV=1;tr|H0YBY3|H0YBY3_HUMAN Ganglioside GM2 activator (Fragment) OS=Homo sapiens O	5	6	6	6	4	6	4	5	5	6	5	6	4	4	6	4	5	5	6	5	6	4	4	6	4	5	5	6	5	6	4	23.3	23.3	23.3	20.838	193	193;103;104;146;186	0	40.614	18.7	23.3	18.7	22.8	22.8
sp|P17987|TCPA_HUMAN;tr|E7ERF2|E7ERF2_HUMAN;tr|E7EQR6|E7EQR6_HUMAN;tr|F5H282|F5H282_HUMAN;tr|F5GZ03|F5GZ03_HUMAN;tr|F5GZI8|F5GZI8_HUMAN;tr|F5H136|F5H136_HUMAN;tr|F5GYL4|F5GYL4_HUMAN;tr|F5H676|F5H676_HUMAN;tr|F5H726|F5H726_HUMAN;tr|F5H7Y1|F5H7Y1_HUMAN	sp|P17987|TCPA_HUMAN;tr|E7ERF2|E7ERF2_HUMAN;tr|E7EQR6|E7EQR6_HUMAN;tr|F5H282|F5H282_HUMAN	15;11;9;8;5;4;4;3;3;2;1	15;11;9;8;5;4;4;3;3;2;1	15;11;9;8;5;4;4;3;3;2;1	sp|P17987|TCPA_HUMAN T-complex protein 1 subunit alpha OS=Homo sapiens OX=9606 GN=TCP1 PE=1 SV=1;tr|E7ERF2|E7ERF2_HUMAN T-complex protein 1 subunit alpha OS=Homo sapiens OX=9606 GN=TCP1 PE=1 SV=1;tr|E7EQR6|E7EQR6_HUMAN T-complex protein 1 subunit alpha OS=	11	15	15	15	9	9	13	8	12	8	8	10	9	9	9	13	8	12	8	8	10	9	9	9	13	8	12	8	8	10	9	29.7	29.7	29.7	60.343	556	556;433;401;332;221;100;136;65;111;91;59	0	120.96	18.2	18.2	25.2	16.9	23.4
sp|P18077|RL35A_HUMAN;tr|F8WBS5|F8WBS5_HUMAN;tr|F8WB72|F8WB72_HUMAN;tr|C9K025|C9K025_HUMAN	sp|P18077|RL35A_HUMAN;tr|F8WBS5|F8WBS5_HUMAN;tr|F8WB72|F8WB72_HUMAN;tr|C9K025|C9K025_HUMAN	5;3;3;3	5;3;3;3	5;3;3;3	sp|P18077|RL35A_HUMAN 60S ribosomal protein L35a OS=Homo sapiens OX=9606 GN=RPL35A PE=1 SV=2;tr|F8WBS5|F8WBS5_HUMAN 60S ribosomal protein L35a OS=Homo sapiens OX=9606 GN=RPL35A PE=1 SV=1;tr|F8WB72|F8WB72_HUMAN 60S ribosomal protein L35a OS=Homo sapiens OX=	4	5	5	5	1	0	2	1	1	1	4	1	2	1	0	2	1	1	1	4	1	2	1	0	2	1	1	1	4	1	2	29.1	29.1	29.1	12.538	110	110;55;57;94	0	29.027	6.4	0	14.5	6.4	8.2
sp|P18085|ARF4_HUMAN;tr|C9JPM4|C9JPM4_HUMAN;tr|C9JAK5|C9JAK5_HUMAN;tr|U3KQF2|U3KQF2_HUMAN	sp|P18085|ARF4_HUMAN;tr|C9JPM4|C9JPM4_HUMAN;tr|C9JAK5|C9JAK5_HUMAN;tr|U3KQF2|U3KQF2_HUMAN	5;4;4;3	5;4;4;3	4;3;4;3	sp|P18085|ARF4_HUMAN ADP-ribosylation factor 4 OS=Homo sapiens OX=9606 GN=ARF4 PE=1 SV=3;tr|C9JPM4|C9JPM4_HUMAN ADP-ribosylation factor 4 (Fragment) OS=Homo sapiens OX=9606 GN=ARF4 PE=1 SV=1;tr|C9JAK5|C9JAK5_HUMAN ADP-ribosylation factor 4 OS=Homo sapiens	4	5	5	4	5	5	5	5	5	5	5	5	5	5	5	5	5	5	5	5	5	5	4	4	4	4	4	4	4	4	4	30	30	23.9	20.511	180	180;127;153;71	0	49.047	30	30	30	30	30
sp|P18124|RL7_HUMAN;tr|A0A024R814|A0A024R814_HUMAN;tr|A8MUD9|A8MUD9_HUMAN;tr|O95036|O95036_HUMAN;tr|C9JIJ5|C9JIJ5_HUMAN;tr|C9JZ88|C9JZ88_HUMAN	sp|P18124|RL7_HUMAN;tr|A0A024R814|A0A024R814_HUMAN;tr|A8MUD9|A8MUD9_HUMAN;tr|O95036|O95036_HUMAN	13;12;10;7;3;2	13;12;10;7;3;2	13;12;10;7;3;2	sp|P18124|RL7_HUMAN 60S ribosomal protein L7 OS=Homo sapiens OX=9606 GN=RPL7 PE=1 SV=1;tr|A0A024R814|A0A024R814_HUMAN Ribosomal protein L7, isoform CRA_a OS=Homo sapiens OX=9606 GN=RPL7 PE=4 SV=1;tr|A8MUD9|A8MUD9_HUMAN 60S ribosomal protein L7 OS=Homo sapi	6	13	13	13	9	4	7	8	8	9	7	7	5	9	4	7	8	8	9	7	7	5	9	4	7	8	8	9	7	7	5	44.4	44.4	44.4	29.225	248	248;259;208;247;99;88	0	97.311	39.5	19.8	29.8	29	33.9
sp|P18583|SON_HUMAN;tr|D3DSF7|D3DSF7_HUMAN;tr|Q3SWV4|Q3SWV4_HUMAN;tr|A0JLP4|A0JLP4_HUMAN;tr|Q6ZRV7|Q6ZRV7_HUMAN;tr|J3QSZ5|J3QSZ5_HUMAN;tr|H7C1M2|H7C1M2_HUMAN;tr|B3KRA1|B3KRA1_HUMAN	sp|P18583|SON_HUMAN;tr|D3DSF7|D3DSF7_HUMAN	5;3;2;2;2;2;2;1	5;3;2;2;2;2;2;1	5;3;2;2;2;2;2;1	sp|P18583|SON_HUMAN Protein SON OS=Homo sapiens OX=9606 GN=SON PE=1 SV=4;tr|D3DSF7|D3DSF7_HUMAN SON DNA binding protein, isoform CRA_b OS=Homo sapiens OX=9606 GN=SON PE=4 SV=1	8	5	5	5	3	4	2	4	2	3	1	3	3	3	4	2	4	2	3	1	3	3	3	4	2	4	2	3	1	3	3	2.7	2.7	2.7	263.83	2426	2426;689;123;126;454;454;1454;579	0	33.166	1.4	2.3	1	2.3	1
sp|P19397|CD53_HUMAN	sp|P19397|CD53_HUMAN	2	2	2	sp|P19397|CD53_HUMAN Leukocyte surface antigen CD53 OS=Homo sapiens OX=9606 GN=CD53 PE=1 SV=1	1	2	2	2	2	2	1	2	1	2	2	2	2	2	2	1	2	1	2	2	2	2	2	2	1	2	1	2	2	2	2	6.8	6.8	6.8	24.341	219	219	0	12.177	6.8	6.8	3.2	6.8	3.2
sp|P19474|RO52_HUMAN;tr|H0YDP8|H0YDP8_HUMAN	sp|P19474|RO52_HUMAN	5;1	5;1	5;1	sp|P19474|RO52_HUMAN E3 ubiquitin-protein ligase TRIM21 OS=Homo sapiens OX=9606 GN=TRIM21 PE=1 SV=1	2	5	5	5	1	3	0	3	2	2	1	4	2	1	3	0	3	2	2	1	4	2	1	3	0	3	2	2	1	4	2	11.4	11.4	11.4	54.169	475	475;90	0	36.607	2.9	7.2	0	7.2	5.1
sp|P19623|SPEE_HUMAN;tr|K7EKM4|K7EKM4_HUMAN;tr|K7EL89|K7EL89_HUMAN;tr|K7ESL0|K7ESL0_HUMAN;tr|K7EQ47|K7EQ47_HUMAN	sp|P19623|SPEE_HUMAN	5;2;1;1;1	5;2;1;1;1	5;2;1;1;1	sp|P19623|SPEE_HUMAN Spermidine synthase OS=Homo sapiens OX=9606 GN=SRM PE=1 SV=1	5	5	5	5	3	4	3	3	3	3	3	3	2	3	4	3	3	3	3	3	3	2	3	4	3	3	3	3	3	3	2	20.2	20.2	20.2	33.824	302	302;93;83;119;134	0	32.55	10.3	14.6	10.3	10.3	10.3
sp|P20160|CAP7_HUMAN;tr|Q86SR2|Q86SR2_HUMAN	sp|P20160|CAP7_HUMAN;tr|Q86SR2|Q86SR2_HUMAN	2;1	2;1	2;1	sp|P20160|CAP7_HUMAN Azurocidin OS=Homo sapiens OX=9606 GN=AZU1 PE=1 SV=3;tr|Q86SR2|Q86SR2_HUMAN AZU1 protein (Fragment) OS=Homo sapiens OX=9606 GN=AZU1 PE=2 SV=1	2	2	2	2	2	2	2	2	2	2	2	2	1	2	2	2	2	2	2	2	2	1	2	2	2	2	2	2	2	2	1	8	8	8	26.885	251	251;226	0	16.475	8	8	8	8	8
sp|P20292|AL5AP_HUMAN;tr|A0A087WW23|A0A087WW23_HUMAN	sp|P20292|AL5AP_HUMAN;tr|A0A087WW23|A0A087WW23_HUMAN	3;3	3;3	3;3	sp|P20292|AL5AP_HUMAN Arachidonate 5-lipoxygenase-activating protein OS=Homo sapiens OX=9606 GN=ALOX5AP PE=1 SV=2;tr|A0A087WW23|A0A087WW23_HUMAN Arachidonate 5-lipoxygenase-activating protein OS=Homo sapiens OX=9606 GN=ALOX5AP PE=1 SV=1	2	3	3	3	2	2	2	2	3	2	2	2	3	2	2	2	2	3	2	2	2	3	2	2	2	2	3	2	2	2	3	17.4	17.4	17.4	18.157	161	161;218	0	22.619	10.6	10.6	12.4	10.6	17.4
sp|P20591|MX1_HUMAN;tr|F8W8T1|F8W8T1_HUMAN;tr|Q8NAA8|Q8NAA8_HUMAN;tr|H9KVC7|H9KVC7_HUMAN;tr|H9KVC9|H9KVC9_HUMAN;tr|H9KVD0|H9KVD0_HUMAN;tr|H9KVC4|H9KVC4_HUMAN;tr|H9KVD3|H9KVD3_HUMAN;tr|H9KVC3|H9KVC3_HUMAN	sp|P20591|MX1_HUMAN;tr|F8W8T1|F8W8T1_HUMAN;tr|Q8NAA8|Q8NAA8_HUMAN	20;19;18;7;7;5;5;3;2	20;19;18;7;7;5;5;3;2	18;18;17;5;5;4;4;3;2	sp|P20591|MX1_HUMAN Interferon-induced GTP-binding protein Mx1 OS=Homo sapiens OX=9606 GN=MX1 PE=1 SV=4;tr|F8W8T1|F8W8T1_HUMAN Interferon-induced GTP-binding protein Mx1 OS=Homo sapiens OX=9606 GN=MX1 PE=1 SV=1;tr|Q8NAA8|Q8NAA8_HUMAN cDNA FLJ35689 fis, clo	9	20	20	18	16	14	8	17	14	10	5	11	14	16	14	8	17	14	10	5	11	14	14	12	7	15	12	9	4	10	14	30.8	30.8	26.9	75.519	662	662;639;662;197;201;68;77;35;25	0	323.31	26.7	25.2	14.7	28.1	22.1
sp|P20592|MX2_HUMAN;tr|Q75MY7|Q75MY7_HUMAN;tr|Q75MY8|Q75MY8_HUMAN;tr|C9JS04|C9JS04_HUMAN;tr|C9JZQ9|C9JZQ9_HUMAN;tr|C9JEL4|C9JEL4_HUMAN	sp|P20592|MX2_HUMAN;tr|Q75MY7|Q75MY7_HUMAN	7;4;3;1;1;1	5;2;3;0;0;0	5;2;3;0;0;0	sp|P20592|MX2_HUMAN Interferon-induced GTP-binding protein Mx2 OS=Homo sapiens OX=9606 GN=MX2 PE=1 SV=1;tr|Q75MY7|Q75MY7_HUMAN MX2 (Fragment) OS=Homo sapiens OX=9606 GN=MX2 PE=3 SV=1	6	7	5	5	4	4	1	5	5	1	1	2	4	2	2	0	3	3	0	0	1	4	2	2	0	3	3	0	0	1	4	11.9	8.3	8.3	82.088	715	715;262;424;125;129;133	0	44.235	6.7	6.7	1.7	8.1	8.4
sp|P20674|COX5A_HUMAN;tr|H3BNX8|H3BNX8_HUMAN;tr|H3BRM5|H3BRM5_HUMAN;tr|H3BV69|H3BV69_HUMAN	sp|P20674|COX5A_HUMAN;tr|H3BNX8|H3BNX8_HUMAN;tr|H3BRM5|H3BRM5_HUMAN;tr|H3BV69|H3BV69_HUMAN	3;3;2;2	3;3;2;2	3;3;2;2	sp|P20674|COX5A_HUMAN Cytochrome c oxidase subunit 5A, mitochondrial OS=Homo sapiens OX=9606 GN=COX5A PE=1 SV=2;tr|H3BNX8|H3BNX8_HUMAN Cytochrome c oxidase subunit 5A, mitochondrial OS=Homo sapiens OX=9606 GN=COX5A PE=1 SV=1;tr|H3BRM5|H3BRM5_HUMAN Cytochro	4	3	3	3	3	2	3	3	3	2	2	3	2	3	2	3	3	3	2	2	3	2	3	2	3	3	3	2	2	3	2	16.7	16.7	16.7	16.762	150	150;153;69;111	0	26.62	16.7	16.7	16.7	16.7	16.7
sp|P20700|LMNB1_HUMAN;tr|E9PBF6|E9PBF6_HUMAN;tr|Q6DC98|Q6DC98_HUMAN;tr|A0A0D9SFE5|A0A0D9SFE5_HUMAN;tr|B4DZT3|B4DZT3_HUMAN;tr|A0A0D9SFY5|A0A0D9SFY5_HUMAN	sp|P20700|LMNB1_HUMAN;tr|E9PBF6|E9PBF6_HUMAN;tr|Q6DC98|Q6DC98_HUMAN;tr|A0A0D9SFE5|A0A0D9SFE5_HUMAN	35;30;28;27;17;13	33;28;28;27;15;13	31;27;27;26;14;12	sp|P20700|LMNB1_HUMAN Lamin-B1 OS=Homo sapiens OX=9606 GN=LMNB1 PE=1 SV=2;tr|E9PBF6|E9PBF6_HUMAN Lamin-B1 OS=Homo sapiens OX=9606 GN=LMNB1 PE=1 SV=1;tr|Q6DC98|Q6DC98_HUMAN LMNB1 protein (Fragment) OS=Homo sapiens OX=9606 GN=LMNB1 PE=2 SV=1;tr|A0A0D9SFE5|A0	6	35	33	31	32	29	25	31	30	23	22	22	20	31	27	24	29	28	21	21	21	19	29	25	24	27	27	20	19	20	18	48.3	46.8	44	66.408	586	586;387;333;329;376;166	0	323.31	46.2	39.9	38.9	44.5	44.5
sp|P20702|ITAX_HUMAN;tr|H3BN02|H3BN02_HUMAN;tr|B4DDX0|B4DDX0_HUMAN;tr|Q8TES5|Q8TES5_HUMAN;sp|Q13349|ITAD_HUMAN;tr|Q59H14|Q59H14_HUMAN	sp|P20702|ITAX_HUMAN;tr|H3BN02|H3BN02_HUMAN	18;18;6;5;2;2	17;17;5;5;1;1	17;17;5;5;1;1	sp|P20702|ITAX_HUMAN Integrin alpha-X OS=Homo sapiens OX=9606 GN=ITGAX PE=1 SV=3;tr|H3BN02|H3BN02_HUMAN Integrin alpha-X OS=Homo sapiens OX=9606 GN=ITGAX PE=1 SV=1	6	18	17	17	14	12	12	16	13	14	16	12	9	13	12	12	15	12	13	15	11	8	13	12	12	15	12	13	15	11	8	19.6	18.7	18.7	127.83	1163	1163;1169;264;348;1161;1177	0	180.81	15	12	12.4	17.2	13.3
sp|P21730|C5AR1_HUMAN	sp|P21730|C5AR1_HUMAN	3	3	3	sp|P21730|C5AR1_HUMAN C5a anaphylatoxin chemotactic receptor 1 OS=Homo sapiens OX=9606 GN=C5AR1 PE=1 SV=2	1	3	3	3	2	0	1	0	1	1	2	1	1	2	0	1	0	1	1	2	1	1	2	0	1	0	1	1	2	1	1	8.6	8.6	8.6	39.335	350	350	0	17.922	5.4	0	3.1	0	2.6
sp|P21757|MSRE_HUMAN;tr|B4DDJ5|B4DDJ5_HUMAN;tr|E5RFW8|E5RFW8_HUMAN;tr|E5RFI4|E5RFI4_HUMAN;tr|E5RI91|E5RI91_HUMAN;tr|B4DE05|B4DE05_HUMAN;tr|H0YBY2|H0YBY2_HUMAN	sp|P21757|MSRE_HUMAN;tr|B4DDJ5|B4DDJ5_HUMAN	8;7;2;1;1;1;1	8;7;2;1;1;1;1	8;7;2;1;1;1;1	sp|P21757|MSRE_HUMAN Macrophage scavenger receptor types I and II OS=Homo sapiens OX=9606 GN=MSR1 PE=1 SV=1;tr|B4DDJ5|B4DDJ5_HUMAN Macrophage scavenger receptor types I and II OS=Homo sapiens OX=9606 GN=MSR1 PE=1 SV=1	7	8	8	8	6	6	7	3	3	5	3	5	4	6	6	7	3	3	5	3	5	4	6	6	7	3	3	5	3	5	4	22.6	22.6	22.6	49.762	451	451;469;64;37;58;132;149	0	134.4	18.6	18.6	21.1	10.6	9.8
sp|P21912|SDHB_HUMAN;tr|A0A087WXX8|A0A087WXX8_HUMAN;tr|A0A087WWT1|A0A087WWT1_HUMAN	sp|P21912|SDHB_HUMAN;tr|A0A087WXX8|A0A087WXX8_HUMAN;tr|A0A087WWT1|A0A087WWT1_HUMAN	5;3;3	5;3;3	5;3;3	sp|P21912|SDHB_HUMAN Succinate dehydrogenase [ubiquinone] iron-sulfur subunit, mitochondrial OS=Homo sapiens OX=9606 GN=SDHB PE=1 SV=3;tr|A0A087WXX8|A0A087WXX8_HUMAN Succinate dehydrogenase [ubiquinone] iron-sulfur subunit, mitochondrial (Fragment) OS=Homo	3	5	5	5	2	3	2	4	3	3	2	3	1	2	3	2	4	3	3	2	3	1	2	3	2	4	3	3	2	3	1	16.8	16.8	16.8	31.629	280	280;123;200	0	31.495	7.1	10.7	7.1	13.2	10.4
sp|P22059|OSBP1_HUMAN;tr|B4DR25|B4DR25_HUMAN	sp|P22059|OSBP1_HUMAN;tr|B4DR25|B4DR25_HUMAN	4;2	4;2	4;2	sp|P22059|OSBP1_HUMAN Oxysterol-binding protein 1 OS=Homo sapiens OX=9606 GN=OSBP PE=1 SV=1;tr|B4DR25|B4DR25_HUMAN Oxysterol-binding protein OS=Homo sapiens OX=9606 PE=2 SV=1	2	4	4	4	0	1	2	1	1	1	1	0	1	0	1	2	1	1	1	1	0	1	0	1	2	1	1	1	1	0	1	7.7	7.7	7.7	89.42	807	807;440	0	28.398	0	1.5	3.1	1.5	1.5
sp|P22061|PIMT_HUMAN;tr|F6S8N6|F6S8N6_HUMAN;tr|A0A0A0MRJ6|A0A0A0MRJ6_HUMAN;tr|H7BY58|H7BY58_HUMAN;tr|B7Z972|B7Z972_HUMAN;tr|C9J0F2|C9J0F2_HUMAN;tr|F8WDT3|F8WDT3_HUMAN;tr|F8WAV5|F8WAV5_HUMAN;tr|F8WAX2|F8WAX2_HUMAN	sp|P22061|PIMT_HUMAN;tr|F6S8N6|F6S8N6_HUMAN;tr|A0A0A0MRJ6|A0A0A0MRJ6_HUMAN;tr|H7BY58|H7BY58_HUMAN;tr|B7Z972|B7Z972_HUMAN	5;5;5;5;4;1;1;1;1	5;5;5;5;4;1;1;1;1	5;5;5;5;4;1;1;1;1	sp|P22061|PIMT_HUMAN Protein-L-isoaspartate(D-aspartate) O-methyltransferase OS=Homo sapiens OX=9606 GN=PCMT1 PE=1 SV=4;tr|F6S8N6|F6S8N6_HUMAN Protein-L-isoaspartate(D-aspartate) O-methyltransferase OS=Homo sapiens OX=9606 GN=PCMT1 PE=1 SV=1;tr|A0A0A0MRJ6|	9	5	5	5	1	1	2	5	1	1	1	1	3	1	1	2	5	1	1	1	1	3	1	1	2	5	1	1	1	1	3	26.4	26.4	26.4	24.636	227	227;250;285;286;192;96;120;124;130	0	34.628	4.8	4.8	8.8	26.4	4.8
sp|P22626|ROA2_HUMAN;tr|A0A024RA28|A0A024RA28_HUMAN;tr|A0A087WUI2|A0A087WUI2_HUMAN;tr|I6L957|I6L957_HUMAN	sp|P22626|ROA2_HUMAN;tr|A0A024RA28|A0A024RA28_HUMAN;tr|A0A087WUI2|A0A087WUI2_HUMAN;tr|I6L957|I6L957_HUMAN	19;15;13;12	19;15;13;12	19;15;13;12	sp|P22626|ROA2_HUMAN Heterogeneous nuclear ribonucleoproteins A2/B1 OS=Homo sapiens OX=9606 GN=HNRNPA2B1 PE=1 SV=2;tr|A0A024RA28|A0A024RA28_HUMAN Heterogeneous nuclear ribonucleoprotein A2/B1, isoform CRA_d OS=Homo sapiens OX=9606 GN=HNRPA2B1 PE=4 SV=1;tr|	4	19	19	19	17	16	18	17	17	17	17	16	14	17	16	18	17	17	17	17	16	14	17	16	18	17	17	17	17	16	14	57.8	57.8	57.8	37.429	353	353;301;261;249	0	323.31	57.2	53.8	57.8	57.2	57.5
sp|P22695|QCR2_HUMAN;tr|H3BRG4|H3BRG4_HUMAN;tr|H3BSJ9|H3BSJ9_HUMAN;tr|H3BP04|H3BP04_HUMAN;tr|H3BUE4|H3BUE4_HUMAN;tr|H3BUI9|H3BUI9_HUMAN;tr|A0A087WVZ4|A0A087WVZ4_HUMAN	sp|P22695|QCR2_HUMAN;tr|H3BRG4|H3BRG4_HUMAN;tr|H3BSJ9|H3BSJ9_HUMAN	13;12;11;6;3;3;2	13;12;11;6;3;3;2	13;12;11;6;3;3;2	sp|P22695|QCR2_HUMAN Cytochrome b-c1 complex subunit 2, mitochondrial OS=Homo sapiens OX=9606 GN=UQCRC2 PE=1 SV=3;tr|H3BRG4|H3BRG4_HUMAN Cytochrome b-c1 complex subunit 2, mitochondrial OS=Homo sapiens OX=9606 GN=UQCRC2 PE=1 SV=1;tr|H3BSJ9|H3BSJ9_HUMAN Cyt	7	13	13	13	10	10	7	11	9	10	9	9	7	10	10	7	11	9	10	9	9	7	10	10	7	11	9	10	9	9	7	37.3	37.3	37.3	48.442	453	453;412;336;176;116;132;70	0	208.17	30	27.8	18.5	33.1	25.4
sp|P23141|EST1_HUMAN;tr|B7Z795|B7Z795_HUMAN;tr|H3BQV8|H3BQV8_HUMAN;tr|A0A140TA63|A0A140TA63_HUMAN;tr|H3BSU0|H3BSU0_HUMAN;sp|Q9UKY3|CES1P_HUMAN;tr|H3BQR4|H3BQR4_HUMAN	sp|P23141|EST1_HUMAN;tr|B7Z795|B7Z795_HUMAN	24;20;7;7;5;2;1	24;20;7;7;5;2;1	24;20;7;7;5;2;1	sp|P23141|EST1_HUMAN Liver carboxylesterase 1 OS=Homo sapiens OX=9606 GN=CES1 PE=1 SV=2;tr|B7Z795|B7Z795_HUMAN Carboxylic ester hydrolase OS=Homo sapiens OX=9606 PE=2 SV=1	7	24	24	24	23	20	20	22	20	19	17	19	10	23	20	20	22	20	19	17	19	10	23	20	20	22	20	19	17	19	10	44.1	44.1	44.1	62.52	567	567;432;131;134;84;287;44	0	320.58	44.1	39.2	40.4	40.4	40.9
sp|P23229|ITA6_HUMAN;tr|H7BZ97|H7BZ97_HUMAN	sp|P23229|ITA6_HUMAN	5;1	5;1	5;1	sp|P23229|ITA6_HUMAN Integrin alpha-6 OS=Homo sapiens OX=9606 GN=ITGA6 PE=1 SV=5	2	5	5	5	1	1	0	3	1	3	0	3	3	1	1	0	3	1	3	0	3	3	1	1	0	3	1	3	0	3	3	5.7	5.7	5.7	126.6	1130	1130;258	0	35.313	1.1	1.1	0	3.6	1.1
sp|P23246|SFPQ_HUMAN;tr|Q9BSV4|Q9BSV4_HUMAN;tr|Q86VG2|Q86VG2_HUMAN;tr|Q6PIX2|Q6PIX2_HUMAN;tr|H0Y9K7|H0Y9K7_HUMAN;tr|H0Y9U2|H0Y9U2_HUMAN	sp|P23246|SFPQ_HUMAN;tr|Q9BSV4|Q9BSV4_HUMAN;tr|Q86VG2|Q86VG2_HUMAN;tr|Q6PIX2|Q6PIX2_HUMAN	19;18;18;11;7;2	19;18;18;11;7;2	18;17;17;10;7;2	sp|P23246|SFPQ_HUMAN Splicing factor, proline- and glutamine-rich OS=Homo sapiens OX=9606 GN=SFPQ PE=1 SV=2;tr|Q9BSV4|Q9BSV4_HUMAN SFPQ protein (Fragment) OS=Homo sapiens OX=9606 GN=SFPQ PE=2 SV=2;tr|Q86VG2|Q86VG2_HUMAN Splicing factor proline/glutamine-ri	6	19	19	18	11	11	10	15	8	9	9	9	7	11	11	10	15	8	9	9	9	7	10	10	9	14	7	8	8	8	6	28.9	28.9	27.7	76.149	707	707;634;707;525;223;88	0	182.43	18.7	18.4	14.7	25.2	13
sp|P23526|SAHH_HUMAN;tr|Q1RMG2|Q1RMG2_HUMAN;tr|A0A0K3CAE8|A0A0K3CAE8_RHOTO	sp|P23526|SAHH_HUMAN;tr|Q1RMG2|Q1RMG2_HUMAN	11;9;1	11;9;1	11;9;1	sp|P23526|SAHH_HUMAN Adenosylhomocysteinase OS=Homo sapiens OX=9606 GN=AHCY PE=1 SV=4;tr|Q1RMG2|Q1RMG2_HUMAN Adenosylhomocysteinase OS=Homo sapiens OX=9606 GN=AHCY PE=2 SV=1	3	11	11	11	8	9	8	9	9	7	8	7	6	8	9	8	9	9	7	8	7	6	8	9	8	9	9	7	8	7	6	30.1	30.1	30.1	47.716	432	432;306;293	0	133.17	21.8	23.6	21.8	26.2	23.8
sp|P24557|THAS_HUMAN;tr|Q53F23|Q53F23_HUMAN;tr|A0A0C4DH47|A0A0C4DH47_HUMAN;tr|A0A0A0MSK3|A0A0A0MSK3_HUMAN;tr|B4DVP1|B4DVP1_HUMAN;tr|B4E0M5|B4E0M5_HUMAN;tr|Q9UDV3|Q9UDV3_HUMAN;tr|Q86UL7|Q86UL7_HUMAN;tr|C9JS68|C9JS68_HUMAN;tr|B7Z6W1|B7Z6W1_HUMAN;tr|F8WD37|F8WD37_HUMAN;tr|F8WC80|F8WC80_HUMAN	sp|P24557|THAS_HUMAN;tr|Q53F23|Q53F23_HUMAN;tr|A0A0C4DH47|A0A0C4DH47_HUMAN;tr|A0A0A0MSK3|A0A0A0MSK3_HUMAN;tr|B4DVP1|B4DVP1_HUMAN;tr|B4E0M5|B4E0M5_HUMAN;tr|Q9UDV3|Q9UDV3_HUMAN;tr|Q86UL7|Q86UL7_HUMAN	15;15;15;13;12;11;10;9;6;4;2;2	15;15;15;13;12;11;10;9;6;4;2;2	15;15;15;13;12;11;10;9;6;4;2;2	sp|P24557|THAS_HUMAN Thromboxane-A synthase OS=Homo sapiens OX=9606 GN=TBXAS1 PE=1 SV=3;tr|Q53F23|Q53F23_HUMAN HCG14925, isoform CRA_a (Fragment) OS=Homo sapiens OX=9606 GN=TBXAS1 PE=1 SV=1;tr|A0A0C4DH47|A0A0C4DH47_HUMAN Thromboxane-A synthase OS=Homo sapi	12	15	15	15	9	7	11	9	7	9	7	7	4	9	7	11	9	7	9	7	7	4	9	7	11	9	7	9	7	7	4	31.5	31.5	31.5	60.518	533	533;534;580;460;514;414;348;311;151;152;80;81	0	188.3	20.8	16.7	22.5	21.2	16.7
sp|P24666|PPAC_HUMAN;tr|Q59EH3|Q59EH3_HUMAN;tr|G5E9R5|G5E9R5_HUMAN;tr|A0A140VK37|A0A140VK37_HUMAN;tr|F2Z2Q9|F2Z2Q9_HUMAN;tr|O75702|O75702_HUMAN;tr|D3YTI2|D3YTI2_HUMAN	sp|P24666|PPAC_HUMAN;tr|Q59EH3|Q59EH3_HUMAN;tr|G5E9R5|G5E9R5_HUMAN;tr|A0A140VK37|A0A140VK37_HUMAN	3;3;2;2;1;1;1	3;3;2;2;1;1;1	3;3;2;2;1;1;1	sp|P24666|PPAC_HUMAN Low molecular weight phosphotyrosine protein phosphatase OS=Homo sapiens OX=9606 GN=ACP1 PE=1 SV=3;tr|Q59EH3|Q59EH3_HUMAN Acid phosphatase 1 isoform c variant (Fragment) OS=Homo sapiens OX=9606 PE=2 SV=1;tr|G5E9R5|G5E9R5_HUMAN Acid pho	7	3	3	3	3	2	3	3	2	3	3	3	3	3	2	3	3	2	3	3	3	3	3	2	3	3	2	3	3	3	3	24.1	24.1	24.1	18.042	158	158;165;80;112;70;73;85	0	39.488	24.1	18.4	24.1	24.1	12.7
sp|P24928|RPB1_HUMAN;tr|B4DET1|B4DET1_HUMAN	sp|P24928|RPB1_HUMAN;tr|B4DET1|B4DET1_HUMAN	3;2	3;2	3;2	sp|P24928|RPB1_HUMAN DNA-directed RNA polymerase II subunit RPB1 OS=Homo sapiens OX=9606 GN=POLR2A PE=1 SV=2;tr|B4DET1|B4DET1_HUMAN cDNA FLJ53860, highly similar to DNA-directed RNA polymerase II largest subunit (EC 2.7.7.6) OS=Homo sapiens OX=9606 PE=2 SV	2	3	3	3	2	2	2	2	2	2	3	2	2	2	2	2	2	2	2	3	2	2	2	2	2	2	2	2	3	2	2	2.7	2.7	2.7	217.17	1970	1970;855	0	25.769	2.1	2.1	2.1	2.1	2.1
sp|P25398|RS12_HUMAN	sp|P25398|RS12_HUMAN	7	7	7	sp|P25398|RS12_HUMAN 40S ribosomal protein S12 OS=Homo sapiens OX=9606 GN=RPS12 PE=1 SV=3	1	7	7	7	6	6	4	5	6	6	4	5	3	6	6	4	5	6	6	4	5	3	6	6	4	5	6	6	4	5	3	56.8	56.8	56.8	14.515	132	132	0	78.263	49.2	49.2	34.1	45.5	49.2
sp|P25774|CATS_HUMAN;tr|U3KPS4|U3KPS4_HUMAN;tr|U3KQE7|U3KQE7_HUMAN	sp|P25774|CATS_HUMAN	13;6;6	13;6;6	13;6;6	sp|P25774|CATS_HUMAN Cathepsin S OS=Homo sapiens OX=9606 GN=CTSS PE=1 SV=3	3	13	13	13	11	12	9	12	10	11	11	11	7	11	12	9	12	10	11	11	11	7	11	12	9	12	10	11	11	11	7	34.7	34.7	34.7	37.495	331	331;96;117	0	323.31	30.8	32.6	27.2	32.9	29.6
sp|P25786|PSA1_HUMAN;tr|F5GX11|F5GX11_HUMAN;tr|V9HW55|V9HW55_HUMAN;tr|B4E0X6|B4E0X6_HUMAN;tr|B4DEV8|B4DEV8_HUMAN;tr|F5H112|F5H112_HUMAN	sp|P25786|PSA1_HUMAN;tr|F5GX11|F5GX11_HUMAN;tr|V9HW55|V9HW55_HUMAN	12;11;11;4;4;1	12;11;11;4;4;1	12;11;11;4;4;1	sp|P25786|PSA1_HUMAN Proteasome subunit alpha type-1 OS=Homo sapiens OX=9606 GN=PSMA1 PE=1 SV=1;tr|F5GX11|F5GX11_HUMAN Proteasome endopeptidase complex OS=Homo sapiens OX=9606 GN=PSMA1 PE=1 SV=1;tr|V9HW55|V9HW55_HUMAN Proteasome endopeptidase complex OS=Ho	6	12	12	12	7	7	9	8	8	6	10	7	6	7	7	9	8	8	6	10	7	6	7	7	9	8	8	6	10	7	6	43.3	43.3	43.3	29.555	263	263;238;269;130;164;14	0	111.77	24	27.8	31.2	32.3	31.2
sp|P25789|PSA4_HUMAN;tr|H0YMZ1|H0YMZ1_HUMAN;tr|H0YN18|H0YN18_HUMAN;tr|H0YL69|H0YL69_HUMAN;tr|B2RDG0|B2RDG0_HUMAN;tr|H0YMI6|H0YMI6_HUMAN;tr|H0YMA1|H0YMA1_HUMAN;tr|H0YLS6|H0YLS6_HUMAN;tr|H0YLC2|H0YLC2_HUMAN;tr|H0YKT8|H0YKT8_HUMAN;tr|H0YKS0|H0YKS0_HUMAN	sp|P25789|PSA4_HUMAN;tr|H0YMZ1|H0YMZ1_HUMAN;tr|H0YN18|H0YN18_HUMAN;tr|H0YL69|H0YL69_HUMAN;tr|B2RDG0|B2RDG0_HUMAN;tr|H0YMI6|H0YMI6_HUMAN;tr|H0YMA1|H0YMA1_HUMAN	6;5;5;5;5;3;3;2;2;2;1	6;5;5;5;5;3;3;2;2;2;1	6;5;5;5;5;3;3;2;2;2;1	sp|P25789|PSA4_HUMAN Proteasome subunit alpha type-4 OS=Homo sapiens OX=9606 GN=PSMA4 PE=1 SV=1;tr|H0YMZ1|H0YMZ1_HUMAN Proteasome subunit alpha type (Fragment) OS=Homo sapiens OX=9606 GN=PSMA4 PE=1 SV=8;tr|H0YN18|H0YN18_HUMAN Proteasome endopeptidase compl	11	6	6	6	4	3	6	2	4	3	1	3	5	4	3	6	2	4	3	1	3	5	4	3	6	2	4	3	1	3	5	21.1	21.1	21.1	29.483	261	261;220;230;236;261;183;209;125;174;181;122	0	41.973	12.3	12.6	21.1	6.5	13
sp|P26447|S10A4_HUMAN;tr|Q5Q9Z3|Q5Q9Z3_HUMAN	sp|P26447|S10A4_HUMAN	6;2	6;2	6;2	sp|P26447|S10A4_HUMAN Protein S100-A4 OS=Homo sapiens OX=9606 GN=S100A4 PE=1 SV=1	2	6	6	6	5	6	5	5	5	6	5	6	6	5	6	5	5	5	6	5	6	6	5	6	5	5	5	6	5	6	6	36.6	36.6	36.6	11.728	101	101;91	0	46.226	36.6	36.6	36.6	36.6	36.6
sp|P26599|PTBP1_HUMAN;tr|A0A0U1RRM4|A0A0U1RRM4_HUMAN;tr|A6NLN1|A6NLN1_HUMAN;tr|A0A0D9SF20|A0A0D9SF20_HUMAN;tr|K7EKJ7|K7EKJ7_HUMAN;tr|Q59H49|Q59H49_HUMAN;tr|A0A087WUW5|A0A087WUW5_HUMAN;tr|K7ES59|K7ES59_HUMAN;tr|A0A087WU68|A0A087WU68_HUMAN;tr|K7EK45|K7EK45_HUMAN;tr|K7ELW5|K7ELW5_HUMAN	sp|P26599|PTBP1_HUMAN;tr|A0A0U1RRM4|A0A0U1RRM4_HUMAN;tr|A6NLN1|A6NLN1_HUMAN;tr|A0A0D9SF20|A0A0D9SF20_HUMAN	11;10;9;6;5;5;3;3;3;3;2	11;10;9;6;5;5;3;3;3;3;2	9;8;7;5;4;4;2;2;3;3;1	sp|P26599|PTBP1_HUMAN Polypyrimidine tract-binding protein 1 OS=Homo sapiens OX=9606 GN=PTBP1 PE=1 SV=1;tr|A0A0U1RRM4|A0A0U1RRM4_HUMAN Polypyrimidine tract-binding protein 1 OS=Homo sapiens OX=9606 GN=PTBP1 PE=1 SV=1;tr|A6NLN1|A6NLN1_HUMAN Polypyrimidine t	11	11	11	9	7	8	7	8	7	7	7	7	6	7	8	7	8	7	7	7	7	6	5	6	5	6	5	5	5	5	4	22.6	22.6	19.2	57.221	531	531;588;527;197;237;329;81;149;227;256;105	0	117.85	15.1	15.1	12.8	17.3	13.6
sp|P27694|RFA1_HUMAN;tr|I3L4R8|I3L4R8_HUMAN;tr|I3L2M5|I3L2M5_HUMAN	sp|P27694|RFA1_HUMAN	8;3;1	8;3;1	8;3;1	sp|P27694|RFA1_HUMAN Replication protein A 70 kDa DNA-binding subunit OS=Homo sapiens OX=9606 GN=RPA1 PE=1 SV=2	3	8	8	8	5	2	2	3	4	3	3	4	2	5	2	2	3	4	3	3	4	2	5	2	2	3	4	3	3	4	2	17.9	17.9	17.9	68.137	616	616;313;153	0	61.479	12.8	3.9	3.7	6.5	7
sp|P27816|MAP4_HUMAN;tr|E7EVA0|E7EVA0_HUMAN;tr|B4DM10|B4DM10_HUMAN;tr|A0A024R2V2|A0A024R2V2_HUMAN;tr|A0A024R2S1|A0A024R2S1_HUMAN;tr|A0A024R2V0|A0A024R2V0_HUMAN;tr|Q6NX68|Q6NX68_HUMAN;tr|Q86Y04|Q86Y04_HUMAN;tr|Q05D06|Q05D06_HUMAN;tr|H7C4C5|H7C4C5_HUMAN;tr|B5MEG9|B5MEG9_HUMAN;tr|H0Y2V1|H0Y2V1_HUMAN;tr|F8W9U4|F8W9U4_HUMAN;tr|H7C456|H7C456_HUMAN;tr|Q8NDS5|Q8NDS5_HUMAN;tr|B4DSQ1|B4DSQ1_HUMAN;tr|A0A0J9…	sp|P27816|MAP4_HUMAN;tr|E7EVA0|E7EVA0_HUMAN;tr|B4DM10|B4DM10_HUMAN;tr|A0A024R2V2|A0A024R2V2_HUMAN;tr|A0A024R2S1|A0A024R2S1_HUMAN	22;22;16;12;12;9;7;7;6;5;5;4;4;3;2;2;1;1	22;22;16;12;12;9;7;7;6;5;5;4;4;3;2;2;1;1	22;22;16;12;12;9;7;7;6;5;5;4;4;3;2;2;1;1	sp|P27816|MAP4_HUMAN Microtubule-associated protein 4 OS=Homo sapiens OX=9606 GN=MAP4 PE=1 SV=3;tr|E7EVA0|E7EVA0_HUMAN Microtubule-associated protein OS=Homo sapiens OX=9606 GN=MAP4 PE=1 SV=1;tr|B4DM10|B4DM10_HUMAN cDNA FLJ58263, highly similar to Microtub	18	22	22	22	5	6	10	6	8	10	9	12	11	5	6	10	6	8	10	9	12	11	5	6	10	6	8	10	9	12	11	24.4	24.4	24.4	121	1152	1152;2297;740;548;589;592;492;857;382;493;760;463;828;283;187;249;76;140	0	147.2	5.8	6.2	11.5	7.7	9.1
sp|P27824|CALX_HUMAN;tr|H0Y9Q7|H0Y9Q7_HUMAN;tr|Q16094|Q16094_HUMAN;tr|D6RGY2|D6RGY2_HUMAN;tr|Q6ZP56|Q6ZP56_HUMAN;tr|D6RB85|D6RB85_HUMAN;tr|D6RDP7|D6RDP7_HUMAN;tr|D6RAU8|D6RAU8_HUMAN;tr|D6RFL1|D6RFL1_HUMAN;tr|H0Y9H1|H0Y9H1_HUMAN;tr|D6RAQ8|D6RAQ8_HUMAN;tr|D6RHJ3|D6RHJ3_HUMAN;tr|D6RD16|D6RD16_HUMAN	sp|P27824|CALX_HUMAN	28;11;10;10;10;9;9;8;6;5;3;1;1	28;11;10;10;10;9;9;8;6;5;3;1;1	28;11;10;10;10;9;9;8;6;5;3;1;1	sp|P27824|CALX_HUMAN Calnexin OS=Homo sapiens OX=9606 GN=CANX PE=1 SV=2	13	28	28	28	23	23	25	22	21	22	24	23	16	23	23	25	22	21	22	24	23	16	23	23	25	22	21	22	24	23	16	40.4	40.4	40.4	67.567	592	592;170;272;308;327;144;168;134;131;189;107;78;96	0	323.31	35	34.5	38.9	34.6	32.9
sp|P28074|PSB5_HUMAN;tr|A0A140VJS7|A0A140VJS7_HUMAN;tr|H0YJM8|H0YJM8_HUMAN	sp|P28074|PSB5_HUMAN;tr|A0A140VJS7|A0A140VJS7_HUMAN;tr|H0YJM8|H0YJM8_HUMAN	4;3;2	4;3;2	4;3;2	sp|P28074|PSB5_HUMAN Proteasome subunit beta type-5 OS=Homo sapiens OX=9606 GN=PSMB5 PE=1 SV=3;tr|A0A140VJS7|A0A140VJS7_HUMAN Testicular tissue protein Li 153 OS=Homo sapiens OX=9606 PE=2 SV=1;tr|H0YJM8|H0YJM8_HUMAN Proteasome subunit beta type-5 (Fragment	3	4	4	4	1	0	1	0	0	0	1	2	0	1	0	1	0	0	0	1	2	0	1	0	1	0	0	0	1	2	0	18.3	18.3	18.3	28.48	263	263;160;118	0	23.747	4.9	0	4.6	0	0
sp|P29144|TPP2_HUMAN;tr|Q5VZU9|Q5VZU9_HUMAN;tr|B7Z920|B7Z920_HUMAN	sp|P29144|TPP2_HUMAN;tr|Q5VZU9|Q5VZU9_HUMAN;tr|B7Z920|B7Z920_HUMAN	14;14;12	14;14;12	14;14;12	sp|P29144|TPP2_HUMAN Tripeptidyl-peptidase 2 OS=Homo sapiens OX=9606 GN=TPP2 PE=1 SV=4;tr|Q5VZU9|Q5VZU9_HUMAN Tripeptidyl-peptidase 2 OS=Homo sapiens OX=9606 GN=TPP2 PE=1 SV=1;tr|B7Z920|B7Z920_HUMAN cDNA FLJ61714, highly similar to Tripeptidyl-peptidase 2	3	14	14	14	6	6	5	8	6	7	5	7	6	6	6	5	8	6	7	5	7	6	6	6	5	8	6	7	5	7	6	12.4	12.4	12.4	138.35	1249	1249;1262;1069	0	99.557	5.6	5.7	4.7	7.7	5.5
sp|P29590|PML_HUMAN;tr|Q9BZY1|Q9BZY1_HUMAN;tr|H3BT57|H3BT57_HUMAN;tr|Q59H09|Q59H09_HUMAN;tr|Q59GQ8|Q59GQ8_HUMAN;tr|Q15156|Q15156_HUMAN;tr|H3BVD2|H3BVD2_HUMAN;tr|H3BT29|H3BT29_HUMAN;tr|H3BUJ5|H3BUJ5_HUMAN;tr|Q05835|Q05835_HUMAN;tr|Q9UE85|Q9UE85_HUMAN;tr|B4DV67|B4DV67_HUMAN;tr|B4DTK9|B4DTK9_HUMAN;tr|H3BRN3|H3BRN3_HUMAN	sp|P29590|PML_HUMAN;tr|Q9BZY1|Q9BZY1_HUMAN;tr|H3BT57|H3BT57_HUMAN;tr|Q59H09|Q59H09_HUMAN;tr|Q59GQ8|Q59GQ8_HUMAN;tr|Q15156|Q15156_HUMAN	11;10;9;9;7;7;5;5;5;3;2;2;2;1	11;10;9;9;7;7;5;5;5;3;2;2;2;1	7;6;5;5;4;5;2;2;1;0;1;2;1;0	sp|P29590|PML_HUMAN Protein PML OS=Homo sapiens OX=9606 GN=PML PE=1 SV=3;tr|Q9BZY1|Q9BZY1_HUMAN Tripartite motif protein TRIM19 delta OS=Homo sapiens OX=9606 PE=2 SV=1;tr|H3BT57|H3BT57_HUMAN Protein PML OS=Homo sapiens OX=9606 GN=PML PE=1 SV=1;tr|Q59H09|Q5	14	11	11	7	7	4	3	6	6	5	6	3	10	7	4	3	6	6	5	6	3	10	5	4	2	5	4	5	5	3	6	14.2	14.2	9.2	97.55	882	882;854;568;571;372;797;217;240;261;114;134;405;443;110	0	89.666	8.3	4.8	3.7	8.2	7.6
sp|P29728|OAS2_HUMAN;tr|A0A087X0V5|A0A087X0V5_HUMAN;tr|A8KA41|A8KA41_HUMAN;tr|F8W1C5|F8W1C5_HUMAN;tr|Q7Z6D0|Q7Z6D0_HUMAN	sp|P29728|OAS2_HUMAN;tr|A0A087X0V5|A0A087X0V5_HUMAN;tr|A8KA41|A8KA41_HUMAN;tr|F8W1C5|F8W1C5_HUMAN	8;8;7;4;1	8;8;7;4;1	8;8;7;4;1	sp|P29728|OAS2_HUMAN 2-5-oligoadenylate synthase 2 OS=Homo sapiens OX=9606 GN=OAS2 PE=1 SV=3;tr|A0A087X0V5|A0A087X0V5_HUMAN 2-5-oligoadenylate synthase 2 OS=Homo sapiens OX=9606 GN=OAS2 PE=1 SV=1;tr|A8KA41|A8KA41_HUMAN cDNA FLJ75060, highly similar to	5	8	8	8	3	1	1	2	5	2	1	2	7	3	1	1	2	5	2	1	2	7	3	1	1	2	5	2	1	2	7	12.7	12.7	12.7	82.43	719	719;726;687;270;172	0	58.8	5.1	1.5	1.5	3.1	6.5
sp|P29966|MARCS_HUMAN;tr|Q6NVI1|Q6NVI1_HUMAN;tr|Q05C82|Q05C82_HUMAN	sp|P29966|MARCS_HUMAN;tr|Q6NVI1|Q6NVI1_HUMAN	7;5;1	7;5;1	7;5;1	sp|P29966|MARCS_HUMAN Myristoylated alanine-rich C-kinase substrate OS=Homo sapiens OX=9606 GN=MARCKS PE=1 SV=4;tr|Q6NVI1|Q6NVI1_HUMAN MARCKS protein (Fragment) OS=Homo sapiens OX=9606 GN=MARCKS PE=2 SV=1	3	7	7	7	5	5	7	4	6	4	4	6	7	5	5	7	4	6	4	4	6	7	5	5	7	4	6	4	4	6	7	38.3	38.3	38.3	31.554	332	332;157;47	0	138.17	25.3	25.3	38.3	20.8	28.6
sp|P30048|PRDX3_HUMAN;tr|Q53HC2|Q53HC2_HUMAN;tr|A4UCS5|A4UCS5_HUMAN	sp|P30048|PRDX3_HUMAN;tr|Q53HC2|Q53HC2_HUMAN	7;5;2	7;5;2	7;5;2	sp|P30048|PRDX3_HUMAN Thioredoxin-dependent peroxide reductase, mitochondrial OS=Homo sapiens OX=9606 GN=PRDX3 PE=1 SV=3;tr|Q53HC2|Q53HC2_HUMAN Peroxiredoxin 3 isoform a variant (Fragment) OS=Homo sapiens OX=9606 PE=2 SV=1	3	7	7	7	6	6	6	7	4	6	5	5	3	6	6	6	7	4	6	5	5	3	6	6	6	7	4	6	5	5	3	36.3	36.3	36.3	27.692	256	256;256;154	0	66.306	24.2	24.2	24.2	36.3	14.8
sp|P30049|ATPD_HUMAN	sp|P30049|ATPD_HUMAN	2	2	2	sp|P30049|ATPD_HUMAN ATP synthase subunit delta, mitochondrial OS=Homo sapiens OX=9606 GN=ATP5F1D PE=1 SV=2	1	2	2	2	2	2	2	2	2	2	2	2	2	2	2	2	2	2	2	2	2	2	2	2	2	2	2	2	2	2	2	13.7	13.7	13.7	17.49	168	168	0	23.785	13.7	13.7	13.7	13.7	13.7
sp|P30050|RL12_HUMAN;tr|Q59FI9|Q59FI9_HUMAN;tr|D3DS95|D3DS95_HUMAN;tr|Q76P68|Q76P68_HUMAN	sp|P30050|RL12_HUMAN;tr|Q59FI9|Q59FI9_HUMAN;tr|D3DS95|D3DS95_HUMAN	5;5;3;1	5;5;3;1	5;5;3;1	sp|P30050|RL12_HUMAN 60S ribosomal protein L12 OS=Homo sapiens OX=9606 GN=RPL12 PE=1 SV=1;tr|Q59FI9|Q59FI9_HUMAN Ribosomal protein L12 variant (Fragment) OS=Homo sapiens OX=9606 PE=2 SV=1;tr|D3DS95|D3DS95_HUMAN HCG21173, isoform CRA_a OS=Homo sapiens OX=96	4	5	5	5	5	5	5	5	5	5	5	5	5	5	5	5	5	5	5	5	5	5	5	5	5	5	5	5	5	5	5	45.5	45.5	45.5	17.818	165	165;197;94;165	0	160.1	45.5	45.5	45.5	45.5	45.5
sp|P30084|ECHM_HUMAN;tr|A0A2P9ACN2|A0A2P9ACN2_HUMAN	sp|P30084|ECHM_HUMAN	8;1	8;1	8;1	sp|P30084|ECHM_HUMAN Enoyl-CoA hydratase, mitochondrial OS=Homo sapiens OX=9606 GN=ECHS1 PE=1 SV=4	2	8	8	8	4	4	3	6	4	5	6	3	2	4	4	3	6	4	5	6	3	2	4	4	3	6	4	5	6	3	2	33.1	33.1	33.1	31.387	290	290;257	0	82.657	19.7	19.7	15.2	23.8	20.7
sp|P30273|FCERG_HUMAN;tr|A6NCQ8|A6NCQ8_HUMAN	sp|P30273|FCERG_HUMAN;tr|A6NCQ8|A6NCQ8_HUMAN	4;2	4;2	4;2	sp|P30273|FCERG_HUMAN High affinity immunoglobulin epsilon receptor subunit gamma OS=Homo sapiens OX=9606 GN=FCER1G PE=1 SV=1;tr|A6NCQ8|A6NCQ8_HUMAN High affinity immunoglobulin epsilon receptor subunit gamma OS=Homo sapiens OX=9606 GN=FCER1G PE=1 SV=1	2	4	4	4	2	2	3	2	3	3	3	2	3	2	2	3	2	3	3	3	2	3	2	2	3	2	3	3	3	2	3	33.7	33.7	33.7	9.6674	86	86;112	0	27.389	23.3	23.3	33.7	23.3	33.7
sp|P31689|DNJA1_HUMAN;tr|B7Z5C0|B7Z5C0_HUMAN;tr|Q9NXZ8|Q9NXZ8_HUMAN	sp|P31689|DNJA1_HUMAN;tr|B7Z5C0|B7Z5C0_HUMAN;tr|Q9NXZ8|Q9NXZ8_HUMAN	7;4;4	7;4;4	7;4;4	sp|P31689|DNJA1_HUMAN DnaJ homolog subfamily A member 1 OS=Homo sapiens OX=9606 GN=DNAJA1 PE=1 SV=2;tr|B7Z5C0|B7Z5C0_HUMAN cDNA FLJ52352, highly similar to DnaJ homolog subfamily A member 1 OS=Homo sapiens OX=9606 PE=2 SV=1;tr|Q9NXZ8|Q9NXZ8_HUMAN HDJ2 prot	3	7	7	7	3	2	4	3	3	3	2	7	5	3	2	4	3	3	3	2	7	5	3	2	4	3	3	3	2	7	5	17.1	17.1	17.1	44.868	397	397;240;258	0	55.993	8.8	5.8	11.8	9.3	9.3
sp|P31930|QCR1_HUMAN;tr|B4DUL5|B4DUL5_HUMAN;tr|B4DZB9|B4DZB9_HUMAN	sp|P31930|QCR1_HUMAN;tr|B4DUL5|B4DUL5_HUMAN	10;8;2	10;8;2	10;8;2	sp|P31930|QCR1_HUMAN Cytochrome b-c1 complex subunit 1, mitochondrial OS=Homo sapiens OX=9606 GN=UQCRC1 PE=1 SV=3;tr|B4DUL5|B4DUL5_HUMAN cDNA FLJ51625, highly similar to Ubiquinol-cytochrome-c reductase complex coreprotein I, mitochondrial (EC 1.10.2.2) OS	3	10	10	10	6	8	6	6	5	7	5	7	3	6	8	6	6	5	7	5	7	3	6	8	6	6	5	7	5	7	3	22.9	22.9	22.9	52.645	480	480;365;94	0	85.739	14.6	18.1	12.3	13.8	12.5
sp|P31947|1433S_HUMAN	sp|P31947|1433S_HUMAN	3	1	1	sp|P31947|1433S_HUMAN 14-3-3 protein sigma OS=Homo sapiens OX=9606 GN=SFN PE=1 SV=1	1	3	1	1	3	3	3	3	3	2	3	3	2	1	1	1	1	1	1	1	1	0	1	1	1	1	1	1	1	1	0	10.5	3.2	3.2	27.774	248	248	0.0030511	6.2872	10.5	10.5	10.5	10.5	10.5
sp|P32189|GLPK_HUMAN;tr|A8K8B7|A8K8B7_HUMAN;sp|Q14409|GLPK3_HUMAN;tr|F8WC39|F8WC39_HUMAN;tr|A6NP46|A6NP46_HUMAN;tr|A0A024RBY6|A0A024RBY6_HUMAN;tr|A0A140VKG0|A0A140VKG0_HUMAN;sp|Q14410|GLPK2_HUMAN;tr|F8WDA9|F8WDA9_HUMAN;tr|F8WBI8|F8WBI8_HUMAN;tr|H7C2A0|H7C2A0_HUMAN;tr|B4DH54|B4DH54_HUMAN;tr|F8WF44|F8WF44_HUMAN;tr|B4DFX4|B4DFX4_HUMAN	sp|P32189|GLPK_HUMAN;tr|A8K8B7|A8K8B7_HUMAN;sp|Q14409|GLPK3_HUMAN;tr|F8WC39|F8WC39_HUMAN;tr|A6NP46|A6NP46_HUMAN	8;6;6;4;4;3;3;3;2;2;2;2;1;1	8;6;6;4;4;3;3;3;2;2;2;2;1;1	8;6;6;4;4;3;3;3;2;2;2;2;1;1	sp|P32189|GLPK_HUMAN Glycerol kinase OS=Homo sapiens OX=9606 GN=GK PE=1 SV=3;tr|A8K8B7|A8K8B7_HUMAN cDNA FLJ76723 OS=Homo sapiens OX=9606 PE=2 SV=1;sp|Q14409|GLPK3_HUMAN Glycerol kinase 3 OS=Homo sapiens OX=9606 GN=GK3P PE=2 SV=2;tr|F8WC39|F8WC39_HUMAN Gly	14	8	8	8	4	3	4	3	3	2	1	1	0	4	3	4	3	3	2	1	1	0	4	3	4	3	3	2	1	1	0	16.5	16.5	16.5	61.244	559	559;553;553;102;118;395;553;553;79;90;123;354;37;367	0	47.983	7.5	6.1	7.2	5.9	5.4
sp|P32320|CDD_HUMAN;tr|Q71UE9|Q71UE9_HUMAN	sp|P32320|CDD_HUMAN	3;1	3;1	3;1	sp|P32320|CDD_HUMAN Cytidine deaminase OS=Homo sapiens OX=9606 GN=CDA PE=1 SV=2	2	3	3	3	1	1	1	3	1	1	1	1	1	1	1	1	3	1	1	1	1	1	1	1	1	3	1	1	1	1	1	39.7	39.7	39.7	16.185	146	146;51	0	50.906	11.6	11.6	11.6	39.7	11.6
sp|P33241|LSP1_HUMAN;tr|E7EMG9|E7EMG9_HUMAN;tr|A8K7L8|A8K7L8_HUMAN;tr|E9PBD8|E9PBD8_HUMAN;tr|C9JU59|C9JU59_HUMAN;tr|Q9UEV8|Q9UEV8_HUMAN;tr|C9JKF7|C9JKF7_HUMAN;tr|Q9UEV7|Q9UEV7_HUMAN;tr|Q16003|Q16003_HUMAN;tr|C9JDV1|C9JDV1_HUMAN;tr|Q0VAF8|Q0VAF8_HUMAN;tr|Q16002|Q16002_HUMAN;tr|O43649|O43649_HUMAN;tr|C9J9B9|C9J9B9_HUMAN;tr|C9JNQ1|C9JNQ1_HUMAN	sp|P33241|LSP1_HUMAN;tr|E7EMG9|E7EMG9_HUMAN;tr|A8K7L8|A8K7L8_HUMAN;tr|E9PBD8|E9PBD8_HUMAN	17;13;12;11;6;5;4;3;2;2;2;1;1;1;1	17;13;12;11;6;5;4;3;2;2;2;1;1;1;1	1;1;1;1;1;0;1;0;0;0;0;0;0;1;1	sp|P33241|LSP1_HUMAN Lymphocyte-specific protein 1 OS=Homo sapiens OX=9606 GN=LSP1 PE=1 SV=1;tr|E7EMG9|E7EMG9_HUMAN Lymphocyte-specific protein 1 (Fragment) OS=Homo sapiens OX=9606 GN=LSP1 PE=1 SV=1;tr|A8K7L8|A8K7L8_HUMAN cDNA FLJ77847 OS=Homo sapiens OX=9	15	17	17	1	14	13	13	14	11	11	15	13	10	14	13	13	14	11	11	15	13	10	1	1	1	1	1	1	1	1	1	61.4	61.4	5.6	37.191	339	339;275;277;222;175;85;126;45;71;122;129;45;45;60;64	0	323.31	57.8	53.1	49	55.2	46
sp|P33897|ABCD1_HUMAN;tr|Q6TGM1|Q6TGM1_HUMAN;tr|Q6TGM0|Q6TGM0_HUMAN;tr|Q5ISQ6|Q5ISQ6_MACFA	sp|P33897|ABCD1_HUMAN;tr|Q6TGM1|Q6TGM1_HUMAN;tr|Q6TGM0|Q6TGM0_HUMAN;tr|Q5ISQ6|Q5ISQ6_MACFA	2;1;1;1	2;1;1;1	2;1;1;1	sp|P33897|ABCD1_HUMAN ATP-binding cassette sub-family D member 1 OS=Homo sapiens OX=9606 GN=ABCD1 PE=1 SV=2;tr|Q6TGM1|Q6TGM1_HUMAN Mutant adrenoleukodystrophy protein (Fragment) OS=Homo sapiens OX=9606 GN=ALD PE=2 SV=1;tr|Q6TGM0|Q6TGM0_HUMAN Mutant adrenol	4	2	2	2	1	0	1	0	1	2	1	1	1	1	0	1	0	1	2	1	1	1	1	0	1	0	1	2	1	1	1	4.3	4.3	4.3	82.936	745	745;240;240;402	0	15.002	1.6	0	2.7	0	1.6
sp|P35270|SPRE_HUMAN;tr|Q93041|Q93041_HUMAN;tr|Q9UEC5|Q9UEC5_HUMAN	sp|P35270|SPRE_HUMAN;tr|Q93041|Q93041_HUMAN;tr|Q9UEC5|Q9UEC5_HUMAN	2;1;1	2;1;1	2;1;1	sp|P35270|SPRE_HUMAN Sepiapterin reductase OS=Homo sapiens OX=9606 GN=SPR PE=1 SV=1;tr|Q93041|Q93041_HUMAN Sepiapterin reductase (Fragment) OS=Homo sapiens OX=9606 PE=2 SV=2;tr|Q9UEC5|Q9UEC5_HUMAN Sepiapterin Reductase (Fragment) OS=Homo sapiens OX=9606 GN	3	2	2	2	1	0	1	2	1	1	1	1	1	1	0	1	2	1	1	1	1	1	1	0	1	2	1	1	1	1	1	10	10	10	28.048	261	261;47;62	0	14.596	5.7	0	5.7	10	5.7
sp|P35527|K1C9_HUMAN;CON__P35527;tr|K7EQQ3|K7EQQ3_HUMAN	sp|P35527|K1C9_HUMAN;CON__P35527;tr|K7EQQ3|K7EQQ3_HUMAN	14;14;7	13;13;7	13;13;7	sp|P35527|K1C9_HUMAN Keratin, type I cytoskeletal 9 OS=Homo sapiens OX=9606 GN=KRT9 PE=1 SV=3;;tr|K7EQQ3|K7EQQ3_HUMAN Keratin, type I cytoskeletal 9 OS=Homo sapiens OX=9606 GN=KRT9 PE=1 SV=1	3	14	13	13	12	9	8	9	5	10	7	8	10	11	9	7	9	5	9	7	7	9	11	9	7	9	5	9	7	7	9	27.8	26.6	26.6	62.064	623	623;623;390	0	158.03	24.7	19.7	15.4	20.5	8.8
sp|P35606|COPB2_HUMAN;tr|B4E2C9|B4E2C9_HUMAN;tr|D6R997|D6R997_HUMAN;tr|D6RBZ7|D6RBZ7_HUMAN;tr|D6RCL6|D6RCL6_HUMAN;tr|D6RBG7|D6RBG7_HUMAN;tr|D6RBT6|D6RBT6_HUMAN;tr|H0YAC7|H0YAC7_HUMAN	sp|P35606|COPB2_HUMAN	18;6;4;3;3;3;3;2	18;6;4;3;3;3;3;2	18;6;4;3;3;3;3;2	sp|P35606|COPB2_HUMAN Coatomer subunit beta OS=Homo sapiens OX=9606 GN=COPB2 PE=1 SV=2	8	18	18	18	12	11	10	14	9	11	10	9	9	12	11	10	14	9	11	10	9	9	12	11	10	14	9	11	10	9	9	24.5	24.5	24.5	102.49	906	906;268;152;77;86;89;111;118	0	205.38	16.8	16.7	13.2	19.4	13.7
sp|P35610|SOAT1_HUMAN;tr|B1APM4|B1APM4_HUMAN;tr|B4DFD8|B4DFD8_HUMAN;tr|B7ZAT6|B7ZAT6_HUMAN	sp|P35610|SOAT1_HUMAN;tr|B1APM4|B1APM4_HUMAN	6;4;2;2	6;4;2;2	6;4;2;2	sp|P35610|SOAT1_HUMAN Sterol O-acyltransferase 1 OS=Homo sapiens OX=9606 GN=SOAT1 PE=1 SV=3;tr|B1APM4|B1APM4_HUMAN Sterol O-acyltransferase 1 (Fragment) OS=Homo sapiens OX=9606 GN=SOAT1 PE=1 SV=1	4	6	6	6	6	6	5	6	5	4	5	5	5	6	6	5	6	5	4	5	5	5	6	6	5	6	5	4	5	5	5	10.5	10.5	10.5	64.734	550	550;260;286;485	0	77.818	10.5	10.5	8	10.5	8
sp|P35659|DEK_HUMAN;tr|B4DFG0|B4DFG0_HUMAN;tr|B4DNW3|B4DNW3_HUMAN;tr|H0Y993|H0Y993_HUMAN;tr|Q6MZJ9|Q6MZJ9_HUMAN;tr|D6RDA2|D6RDA2_HUMAN;tr|D6R9L5|D6R9L5_HUMAN	sp|P35659|DEK_HUMAN;tr|B4DFG0|B4DFG0_HUMAN;tr|B4DNW3|B4DNW3_HUMAN;tr|H0Y993|H0Y993_HUMAN	6;5;4;3;2;2;2	6;5;4;3;2;2;2	6;5;4;3;2;2;2	sp|P35659|DEK_HUMAN Protein DEK OS=Homo sapiens OX=9606 GN=DEK PE=1 SV=1;tr|B4DFG0|B4DFG0_HUMAN Protein DEK OS=Homo sapiens OX=9606 GN=DEK PE=1 SV=1;tr|B4DNW3|B4DNW3_HUMAN cDNA FLJ51914, highly similar to Protein DEK OS=Homo sapiens OX=9606 PE=2 SV=1;tr|H0	7	6	6	6	6	3	5	3	5	3	3	4	3	6	3	5	3	5	3	3	4	3	6	3	5	3	5	3	3	4	3	20.3	20.3	20.3	42.674	375	375;347;351;156;38;122;151	0	53.324	20.3	9.1	20	7.2	12.8
sp|P35900|K1C20_HUMAN;CON__P35900;CON__Q9D312	sp|P35900|K1C20_HUMAN;CON__P35900;CON__Q9D312	2;2;2	1;1;1	1;1;1	sp|P35900|K1C20_HUMAN Keratin, type I cytoskeletal 20 OS=Homo sapiens OX=9606 GN=KRT20 PE=1 SV=1;;	3	2	1	1	0	0	0	1	0	0	1	0	0	0	0	0	1	0	0	0	0	0	0	0	0	1	0	0	0	0	0	5	2.8	2.8	48.486	424	424;424;431	0.0029817	5.1813	0	0	0	2.8	0
sp|P35908|K22E_HUMAN;CON__P35908v2;CON__P35908;CON__Q6NXH9;tr|Q0IIN1|Q0IIN1_HUMAN;sp|Q7Z794|K2C1B_HUMAN;CON__Q7Z794;tr|H0YIN9|H0YIN9_HUMAN;tr|B4DRW1|B4DRW1_HUMAN;tr|B4DRR7|B4DRR7_HUMAN;tr|B4DKJ0|B4DKJ0_HUMAN;tr|B4DRS2|B4DRS2_HUMAN;CON__Q9R0H5;sp|P19013|K2C4_HUMAN;CON__P19013;tr|H0YID6|H0YID6_HUMAN;tr|H0YIC5|H0YIC5_HUMAN;tr|B4DQ49|B4DQ49_HUMAN	sp|P35908|K22E_HUMAN;CON__P35908v2;CON__P35908	20;20;20;3;3;3;3;2;2;2;2;2;2;2;2;1;1;1	20;20;20;3;3;3;3;2;2;2;2;2;2;2;2;1;1;1	11;11;11;0;0;0;0;0;0;0;0;0;0;0;0;0;0;0	sp|P35908|K22E_HUMAN Keratin, type II cytoskeletal 2 epidermal OS=Homo sapiens OX=9606 GN=KRT2 PE=1 SV=2;;	18	20	20	11	11	13	8	15	9	13	11	7	11	11	13	8	15	9	13	11	7	11	6	7	3	8	5	7	5	3	5	37.6	37.6	23.9	65.432	639	639;639;645;539;578;578;578;196;474;501;509;520;524;534;594;119;285;291	0	220.44	20	25.4	14.6	29.3	16.4
sp|P36507|MP2K2_HUMAN;tr|A0A1B0GUL7|A0A1B0GUL7_HUMAN	sp|P36507|MP2K2_HUMAN;tr|A0A1B0GUL7|A0A1B0GUL7_HUMAN	3;2	1;1	1;1	sp|P36507|MP2K2_HUMAN Dual specificity mitogen-activated protein kinase kinase 2 OS=Homo sapiens OX=9606 GN=MAP2K2 PE=1 SV=1;tr|A0A1B0GUL7|A0A1B0GUL7_HUMAN Uncharacterized protein OS=Homo sapiens OX=9606 PE=1 SV=1	2	3	1	1	0	0	1	0	2	0	0	0	0	0	0	1	0	0	0	0	0	0	0	0	1	0	0	0	0	0	0	8	2.8	2.8	44.424	400	400;405	0.0030303	5.7235	0	0	2.8	0	5.2
sp|P36551|HEM6_HUMAN;tr|H0YA22|H0YA22_HUMAN	sp|P36551|HEM6_HUMAN	5;1	5;1	5;1	sp|P36551|HEM6_HUMAN Oxygen-dependent coproporphyrinogen-III oxidase, mitochondrial OS=Homo sapiens OX=9606 GN=CPOX PE=1 SV=3	2	5	5	5	3	2	3	3	4	2	2	3	3	3	2	3	3	4	2	2	3	3	3	2	3	3	4	2	2	3	3	12.1	12.1	12.1	50.151	454	454;70	0	35.529	7.3	5.3	7.3	7.3	9.7
sp|P36578|RL4_HUMAN;tr|B4DMJ6|B4DMJ6_HUMAN;tr|Q59GY2|Q59GY2_HUMAN;tr|Q53G74|Q53G74_HUMAN;tr|H3BM89|H3BM89_HUMAN;tr|H3BU31|H3BU31_HUMAN;tr|B4DFI6|B4DFI6_HUMAN;tr|B4DMJ2|B4DMJ2_HUMAN;tr|B4DP82|B4DP82_HUMAN;tr|H3BTP7|H3BTP7_HUMAN	sp|P36578|RL4_HUMAN;tr|B4DMJ6|B4DMJ6_HUMAN;tr|Q59GY2|Q59GY2_HUMAN;tr|Q53G74|Q53G74_HUMAN;tr|H3BM89|H3BM89_HUMAN;tr|H3BU31|H3BU31_HUMAN;tr|B4DFI6|B4DFI6_HUMAN;tr|B4DMJ2|B4DMJ2_HUMAN	18;17;16;14;10;9;9;9;8;8	18;17;16;14;10;9;9;9;8;8	18;17;16;14;10;9;9;9;8;8	sp|P36578|RL4_HUMAN 60S ribosomal protein L4 OS=Homo sapiens OX=9606 GN=RPL4 PE=1 SV=5;tr|B4DMJ6|B4DMJ6_HUMAN cDNA FLJ50996, highly similar to 60S ribosomal protein L4 OS=Homo sapiens OX=9606 PE=2 SV=1;tr|Q59GY2|Q59GY2_HUMAN Ribosomal protein L4 variant (F	10	18	18	18	10	9	12	12	12	11	12	11	6	10	9	12	12	12	11	12	11	6	10	9	12	12	12	11	12	11	6	37.9	37.9	37.9	47.697	427	427;414;441;427;333;171;227;239;151;170	0	179.33	24.6	21.8	27.4	27.4	27.4
sp|P36871|PGM1_HUMAN;tr|B4DFP1|B4DFP1_HUMAN;tr|B7Z6C2|B7Z6C2_HUMAN;tr|B4DDQ8|B4DDQ8_HUMAN;tr|Q9H1D2|Q9H1D2_HUMAN	sp|P36871|PGM1_HUMAN;tr|B4DFP1|B4DFP1_HUMAN;tr|B7Z6C2|B7Z6C2_HUMAN;tr|B4DDQ8|B4DDQ8_HUMAN	8;7;6;5;1	8;7;6;5;1	8;7;6;5;1	sp|P36871|PGM1_HUMAN Phosphoglucomutase-1 OS=Homo sapiens OX=9606 GN=PGM1 PE=1 SV=3;tr|B4DFP1|B4DFP1_HUMAN cDNA FLJ51818, highly similar to Phosphoglucomutase-1 (EC 5.4.2.2) OS=Homo sapiens OX=9606 PE=2 SV=1;tr|B7Z6C2|B7Z6C2_HUMAN cDNA FLJ50663, highly sim	5	8	8	8	5	4	4	3	3	5	3	4	4	5	4	4	3	3	5	3	4	4	5	4	4	3	3	5	3	4	4	17.1	17.1	17.1	61.448	562	562;538;580;365;153	0	56.044	10	9.1	8	6.2	6.2
sp|P37108|SRP14_HUMAN;tr|H0YLA2|H0YLA2_HUMAN	sp|P37108|SRP14_HUMAN;tr|H0YLA2|H0YLA2_HUMAN	2;1	2;1	2;1	sp|P37108|SRP14_HUMAN Signal recognition particle 14 kDa protein OS=Homo sapiens OX=9606 GN=SRP14 PE=1 SV=2;tr|H0YLA2|H0YLA2_HUMAN Signal recognition particle 14 kDa protein OS=Homo sapiens OX=9606 GN=SRP14 PE=1 SV=1	2	2	2	2	0	0	1	0	1	2	1	2	1	0	0	1	0	1	2	1	2	1	0	0	1	0	1	2	1	2	1	16.9	16.9	16.9	14.57	136	136;115	0	12.942	0	0	9.6	0	7.4
sp|P37802|TAGL2_HUMAN;tr|X6RJP6|X6RJP6_HUMAN;tr|B7Z5A2|B7Z5A2_HUMAN;tr|C9J5W6|C9J5W6_HUMAN;sp|Q9UI15|TAGL3_HUMAN	sp|P37802|TAGL2_HUMAN;tr|X6RJP6|X6RJP6_HUMAN	13;12;4;1;1	13;12;4;1;1	13;12;4;1;1	sp|P37802|TAGL2_HUMAN Transgelin-2 OS=Homo sapiens OX=9606 GN=TAGLN2 PE=1 SV=3;tr|X6RJP6|X6RJP6_HUMAN Transgelin-2 (Fragment) OS=Homo sapiens OX=9606 GN=TAGLN2 PE=1 SV=1	5	13	13	13	10	9	5	11	9	10	11	7	7	10	9	5	11	9	10	11	7	7	10	9	5	11	9	10	11	7	7	60.8	60.8	60.8	22.391	199	199;187;134;115;199	0	144.15	48.2	47.2	23.6	55.3	43.7
sp|P38117|ETFB_HUMAN;tr|M0QY67|M0QY67_HUMAN;tr|A0A2P9ALT1|A0A2P9ALT1_HUMAN	sp|P38117|ETFB_HUMAN	7;3;1	7;3;1	7;3;1	sp|P38117|ETFB_HUMAN Electron transfer flavoprotein subunit beta OS=Homo sapiens OX=9606 GN=ETFB PE=1 SV=3	3	7	7	7	5	5	4	5	3	5	4	4	3	5	5	4	5	3	5	4	4	3	5	5	4	5	3	5	4	4	3	29.4	29.4	29.4	27.843	255	255;178;249	0	72.152	22.4	22	17.6	22	15.3
sp|P38159|RBMX_HUMAN;tr|H0Y6E7|H0Y6E7_HUMAN;tr|H3BT71|H3BT71_HUMAN;tr|B4E352|B4E352_HUMAN;tr|Q2VIN3|Q2VIN3_HUMAN;sp|Q96E39|RMXL1_HUMAN;tr|B3KRG5|B3KRG5_HUMAN;tr|H3BUY5|H3BUY5_HUMAN;tr|H3BR27|H3BR27_HUMAN;tr|H3BNC1|H3BNC1_HUMAN;tr|A0A1B0GUK8|A0A1B0GUK8_HUMAN;tr|A8K8A6|A8K8A6_HUMAN;sp|O75526|RMXL2_HUMAN;tr|F1T0J8|F1T0J8_HUMAN;sp|Q8IZ40|RCOR2_HUMAN;sp|Q8N7X1|RMXL3_HUMAN	sp|P38159|RBMX_HUMAN;tr|H0Y6E7|H0Y6E7_HUMAN;tr|H3BT71|H3BT71_HUMAN;tr|B4E352|B4E352_HUMAN;tr|Q2VIN3|Q2VIN3_HUMAN;sp|Q96E39|RMXL1_HUMAN;tr|B3KRG5|B3KRG5_HUMAN;tr|H3BUY5|H3BUY5_HUMAN	14;11;11;11;8;8;7;7;4;2;2;2;2;1;1;1	14;11;11;11;8;8;7;7;4;2;2;2;2;1;1;1	14;11;11;11;8;8;7;7;4;2;2;2;2;1;1;1	sp|P38159|RBMX_HUMAN RNA-binding motif protein, X chromosome OS=Homo sapiens OX=9606 GN=RBMX PE=1 SV=3;tr|H0Y6E7|H0Y6E7_HUMAN RNA-binding motif protein, X chromosome (Fragment) OS=Homo sapiens OX=9606 GN=RBMX PE=1 SV=2;tr|H3BT71|H3BT71_HUMAN RNA-binding mo	16	14	14	14	8	9	7	7	7	6	7	7	7	8	9	7	7	7	6	7	7	7	8	9	7	7	7	6	7	7	7	31.5	31.5	31.5	42.331	391	391;292;296;352;384;390;256;263;78;37;158;392;392;523;523;1067	0	103.19	18.7	20.5	18.2	18.9	18.9
sp|P38606|VATA_HUMAN;tr|B7Z2V6|B7Z2V6_HUMAN;tr|C9JVW8|C9JVW8_HUMAN;tr|C9JA17|C9JA17_HUMAN;tr|F8WDJ3|F8WDJ3_HUMAN	sp|P38606|VATA_HUMAN;tr|B7Z2V6|B7Z2V6_HUMAN	22;12;6;5;1	22;12;6;5;1	22;12;6;5;1	sp|P38606|VATA_HUMAN V-type proton ATPase catalytic subunit A OS=Homo sapiens OX=9606 GN=ATP6V1A PE=1 SV=2;tr|B7Z2V6|B7Z2V6_HUMAN cDNA FLJ53889, highly similar to Vacuolar ATP synthase catalytic subunit A, ubiquitous isoform (EC 3.6.3.14) OS=Homo sapiens O	5	22	22	22	15	13	12	18	14	13	14	12	12	15	13	12	18	14	13	14	12	12	15	13	12	18	14	13	14	12	12	35.5	35.5	35.5	68.303	617	617;334;221;184;49	0	323.31	24.6	23.7	20.3	31.3	24.8
sp|P39023|RL3_HUMAN;tr|B3KS36|B3KS36_HUMAN;tr|Q8TBW1|Q8TBW1_HUMAN;tr|Q96QL0|Q96QL0_HUMAN;tr|Q9NY85|Q9NY85_HUMAN;tr|G5E9G0|G5E9G0_HUMAN;tr|Q49AJ9|Q49AJ9_HUMAN;tr|H7C3M2|H7C3M2_HUMAN;tr|B5MCW2|B5MCW2_HUMAN;tr|Q9BT63|Q9BT63_HUMAN;tr|H7C422|H7C422_HUMAN;tr|B4DN06|B4DN06_HUMAN;tr|F8WCR1|F8WCR1_HUMAN;tr|B2R7Y3|B2R7Y3_HUMAN;sp|Q92901|RL3L_HUMAN	sp|P39023|RL3_HUMAN;tr|B3KS36|B3KS36_HUMAN;tr|Q8TBW1|Q8TBW1_HUMAN;tr|Q96QL0|Q96QL0_HUMAN;tr|Q9NY85|Q9NY85_HUMAN;tr|G5E9G0|G5E9G0_HUMAN;tr|Q49AJ9|Q49AJ9_HUMAN;tr|H7C3M2|H7C3M2_HUMAN;tr|B5MCW2|B5MCW2_HUMAN;tr|Q9BT63|Q9BT63_HUMAN;tr|H7C422|H7C422_HUMAN	9;8;8;8;7;7;5;5;5;5;5;4;4;1;1	9;8;8;8;7;7;5;5;5;5;5;4;4;1;1	9;8;8;8;7;7;5;5;5;5;5;4;4;1;1	sp|P39023|RL3_HUMAN 60S ribosomal protein L3 OS=Homo sapiens OX=9606 GN=RPL3 PE=1 SV=2;tr|B3KS36|B3KS36_HUMAN cDNA FLJ35376 fis, clone SKMUS2004044, highly similar to Homo sapiens ribosomal protein L3 (RPL3), transcript variant 2, mRNA OS=Homo sapiens OX=9	15	9	9	9	4	5	6	8	8	6	8	6	4	4	5	6	8	8	6	8	6	4	4	5	6	8	8	6	8	6	4	19.9	19.9	19.9	46.108	403	403;354;374;403;343;351;251;261;272;292;305;122;180;407;407	0	70.263	8.4	10.7	11.9	17.9	15.9
sp|P40222|TXLNA_HUMAN	sp|P40222|TXLNA_HUMAN	2	2	2	sp|P40222|TXLNA_HUMAN Alpha-taxilin OS=Homo sapiens OX=9606 GN=TXLNA PE=1 SV=3	1	2	2	2	1	1	1	1	1	1	2	1	1	1	1	1	1	1	1	2	1	1	1	1	1	1	1	1	2	1	1	8.6	8.6	8.6	61.89	546	546	0	23.036	3.5	3.5	3.5	3.5	3.5
sp|P40616|ARL1_HUMAN;tr|F8VYN9|F8VYN9_HUMAN;tr|F8VP99|F8VP99_HUMAN;tr|F8VP63|F8VP63_HUMAN;tr|B4DZG7|B4DZG7_HUMAN;tr|B4DR16|B4DR16_HUMAN	sp|P40616|ARL1_HUMAN;tr|F8VYN9|F8VYN9_HUMAN;tr|F8VP99|F8VP99_HUMAN;tr|F8VP63|F8VP63_HUMAN;tr|B4DZG7|B4DZG7_HUMAN;tr|B4DR16|B4DR16_HUMAN	2;2;1;1;1;1	2;2;1;1;1;1	2;2;1;1;1;1	sp|P40616|ARL1_HUMAN ADP-ribosylation factor-like protein 1 OS=Homo sapiens OX=9606 GN=ARL1 PE=1 SV=1;tr|F8VYN9|F8VYN9_HUMAN ADP-ribosylation factor-like protein 1 OS=Homo sapiens OX=9606 GN=ARL1 PE=1 SV=1;tr|F8VP99|F8VP99_HUMAN ADP-ribosylation factor-lik	6	2	2	2	1	2	2	1	2	1	2	1	2	1	2	2	1	2	1	2	1	2	1	2	2	1	2	1	2	1	2	11	11	11	20.417	181	181;194;17;64;135;149	0	13.551	6.1	11	11	6.1	11
sp|P40763|STAT3_HUMAN;tr|G8JLH9|G8JLH9_HUMAN;tr|B4DVR6|B4DVR6_HUMAN;tr|B5BTZ6|B5BTZ6_HUMAN;tr|B4DNP0|B4DNP0_HUMAN;tr|B7ZA24|B7ZA24_HUMAN	sp|P40763|STAT3_HUMAN;tr|G8JLH9|G8JLH9_HUMAN;tr|B4DVR6|B4DVR6_HUMAN;tr|B5BTZ6|B5BTZ6_HUMAN;tr|B4DNP0|B4DNP0_HUMAN;tr|B7ZA24|B7ZA24_HUMAN	7;6;6;6;5;5	7;6;6;6;5;5	7;6;6;6;5;5	sp|P40763|STAT3_HUMAN Signal transducer and activator of transcription 3 OS=Homo sapiens OX=9606 GN=STAT3 PE=1 SV=2;tr|G8JLH9|G8JLH9_HUMAN Signal transducer and activator of transcription OS=Homo sapiens OX=9606 GN=STAT3 PE=1 SV=1;tr|B4DVR6|B4DVR6_HUMAN Si	6	7	7	7	4	4	5	4	6	4	3	4	3	4	4	5	4	6	4	3	4	3	4	4	5	4	6	4	3	4	3	13.9	13.9	13.9	88.067	770	770;672;699;769;672;699	0	82.484	7.4	7.3	8.8	8.6	11.7
sp|P41091|IF2G_HUMAN;sp|Q2VIR3|IF2GL_HUMAN;tr|F8W810|F8W810_HUMAN;tr|H7BZU1|H7BZU1_HUMAN	sp|P41091|IF2G_HUMAN;sp|Q2VIR3|IF2GL_HUMAN;tr|F8W810|F8W810_HUMAN	13;10;8;5	13;10;8;5	13;10;8;5	sp|P41091|IF2G_HUMAN Eukaryotic translation initiation factor 2 subunit 3 OS=Homo sapiens OX=9606 GN=EIF2S3 PE=1 SV=3;sp|Q2VIR3|IF2GL_HUMAN Putative eukaryotic translation initiation factor 2 subunit 3-like protein OS=Homo sapiens OX=9606 GN=EIF2S3L PE=5 S	4	13	13	13	7	6	9	8	6	7	8	9	7	7	6	9	8	6	7	8	9	7	7	6	9	8	6	7	8	9	7	33.9	33.9	33.9	51.109	472	472;472;466;183	0	163.2	20.3	17.2	24.2	22.2	18
sp|P41226|UBA7_HUMAN	sp|P41226|UBA7_HUMAN	5	5	5	sp|P41226|UBA7_HUMAN Ubiquitin-like modifier-activating enzyme 7 OS=Homo sapiens OX=9606 GN=UBA7 PE=1 SV=2	1	5	5	5	2	1	1	0	2	1	0	3	1	2	1	1	0	2	1	0	3	1	2	1	1	0	2	1	0	3	1	7.6	7.6	7.6	111.69	1012	1012	0	36.884	2.9	1.6	1.5	0	3
sp|P41227|NAA10_HUMAN;tr|C9JN83|C9JN83_HUMAN;tr|H0Y8T0|H0Y8T0_HUMAN;tr|C9JW55|C9JW55_HUMAN;tr|F8W808|F8W808_HUMAN;tr|A8MWP7|A8MWP7_HUMAN;sp|Q9BSU3|NAA11_HUMAN	sp|P41227|NAA10_HUMAN	6;2;1;1;1;1;1	6;2;1;1;1;1;1	6;2;1;1;1;1;1	sp|P41227|NAA10_HUMAN N-alpha-acetyltransferase 10 OS=Homo sapiens OX=9606 GN=NAA10 PE=1 SV=1	7	6	6	6	3	2	2	4	3	3	2	3	4	3	2	2	4	3	3	2	3	4	3	2	2	4	3	3	2	3	4	26.8	26.8	26.8	26.458	235	235;142;111;145;169;184;229	0	42.509	11.5	11.5	11.5	15.7	16.2
sp|P41250|GARS_HUMAN;tr|H7C443|H7C443_HUMAN;tr|F8WCK4|F8WCK4_HUMAN;tr|Q75MN1|Q75MN1_HUMAN	sp|P41250|GARS_HUMAN	11;1;1;1	1;0;1;0	1;0;1;0	sp|P41250|GARS_HUMAN Glycine--tRNA ligase OS=Homo sapiens OX=9606 GN=GARS PE=1 SV=3	4	11	1	1	8	6	6	5	5	6	7	4	2	0	0	0	0	1	0	1	1	0	0	0	0	0	1	0	1	1	0	16	2.2	2.2	83.165	739	739;77;79;98	0.0030805	7.2335	10.7	8.7	7.8	7.2	7.7
sp|P42126|ECI1_HUMAN;tr|Q96DC0|Q96DC0_HUMAN;tr|H3BS70|H3BS70_HUMAN	sp|P42126|ECI1_HUMAN;tr|Q96DC0|Q96DC0_HUMAN	3;2;1	3;2;1	3;2;1	sp|P42126|ECI1_HUMAN Enoyl-CoA delta isomerase 1, mitochondrial OS=Homo sapiens OX=9606 GN=ECI1 PE=1 SV=1;tr|Q96DC0|Q96DC0_HUMAN DCI protein OS=Homo sapiens OX=9606 GN=ECI1 PE=1 SV=1	3	3	3	3	2	1	2	1	3	2	2	1	1	2	1	2	1	3	2	2	1	1	2	1	2	1	3	2	2	1	1	10.3	10.3	10.3	32.816	302	302;243;224	0	17.775	7.6	5	7.6	5	10.3
sp|P42224|STAT1_HUMAN;tr|J3KPM9|J3KPM9_HUMAN;tr|E7EPD2|E7EPD2_HUMAN;tr|D2KFR9|D2KFR9_HUMAN;tr|E7ENM1|E7ENM1_HUMAN;tr|A5D905|A5D905_HUMAN;tr|Q67C41|Q67C41_HUMAN;tr|H7BZB5|H7BZB5_HUMAN;tr|E9PH66|E9PH66_HUMAN	sp|P42224|STAT1_HUMAN;tr|J3KPM9|J3KPM9_HUMAN	23;21;7;7;6;6;2;2;2	23;21;7;7;6;6;2;2;2	23;21;7;7;6;6;2;2;2	sp|P42224|STAT1_HUMAN Signal transducer and activator of transcription 1-alpha/beta OS=Homo sapiens OX=9606 GN=STAT1 PE=1 SV=2;tr|J3KPM9|J3KPM9_HUMAN Signal transducer and activator of transcription OS=Homo sapiens OX=9606 GN=STAT1 PE=1 SV=1	9	23	23	23	17	15	13	18	17	12	12	16	13	17	15	13	18	17	12	12	16	13	17	15	13	18	17	12	12	16	13	32.4	32.4	32.4	87.334	750	750;714;180;193;150;165;42;58;69	0	272.74	27.6	23.1	20.7	27.1	27.6
sp|P42677|RS27_HUMAN;tr|Q5T4L4|Q5T4L4_HUMAN;tr|A4D1G5|A4D1G5_HUMAN;tr|C9J1C5|C9J1C5_HUMAN	sp|P42677|RS27_HUMAN;tr|Q5T4L4|Q5T4L4_HUMAN;tr|A4D1G5|A4D1G5_HUMAN	4;3;2;1	4;3;2;1	2;2;0;0	sp|P42677|RS27_HUMAN 40S ribosomal protein S27 OS=Homo sapiens OX=9606 GN=RPS27 PE=1 SV=3;tr|Q5T4L4|Q5T4L4_HUMAN 40S ribosomal protein S27 OS=Homo sapiens OX=9606 GN=RPS27 PE=1 SV=1;tr|A4D1G5|A4D1G5_HUMAN 40S ribosomal protein S27 OS=Homo sapiens OX=9606 G	4	4	4	2	4	3	3	4	3	4	4	4	4	4	3	3	4	3	4	4	4	4	2	1	1	2	1	2	2	2	2	39.3	39.3	14.3	9.461	84	84;66;148;52	0	38.839	39.3	38.1	38.1	39.3	38.1
sp|P46087|NOP2_HUMAN;tr|F5H5X6|F5H5X6_HUMAN;tr|F5GYR3|F5GYR3_HUMAN	sp|P46087|NOP2_HUMAN	8;1;1	8;1;1	8;1;1	sp|P46087|NOP2_HUMAN Probable 28S rRNA (cytosine(4447)-C(5))-methyltransferase OS=Homo sapiens OX=9606 GN=NOP2 PE=1 SV=2	3	8	8	8	5	4	3	4	3	5	4	5	3	5	4	3	4	3	5	4	5	3	5	4	3	4	3	5	4	5	3	12.6	12.6	12.6	89.301	812	812;250;275	0	57.556	9	7.9	4.6	7.3	5.5
sp|P46109|CRKL_HUMAN	sp|P46109|CRKL_HUMAN	3	3	3	sp|P46109|CRKL_HUMAN Crk-like protein OS=Homo sapiens OX=9606 GN=CRKL PE=1 SV=1	1	3	3	3	2	2	2	2	1	1	1	2	1	2	2	2	2	1	1	1	2	1	2	2	2	2	1	1	1	2	1	14.5	14.5	14.5	33.777	303	303	0	21.312	8.6	10.9	10.9	8.6	5
sp|P46783|RS10_HUMAN;tr|F6U211|F6U211_HUMAN;tr|Q59GE4|Q59GE4_HUMAN;tr|A0A1W2PQS6|A0A1W2PQS6_HUMAN;tr|S4R435|S4R435_HUMAN;tr|Q14489|Q14489_HUMAN;sp|Q9NQ39|RS10L_HUMAN	sp|P46783|RS10_HUMAN;tr|F6U211|F6U211_HUMAN;tr|Q59GE4|Q59GE4_HUMAN;tr|A0A1W2PQS6|A0A1W2PQS6_HUMAN;tr|S4R435|S4R435_HUMAN	4;3;3;3;2;1;1	4;3;3;3;2;1;1	4;3;3;3;2;1;1	sp|P46783|RS10_HUMAN 40S ribosomal protein S10 OS=Homo sapiens OX=9606 GN=RPS10 PE=1 SV=1;tr|F6U211|F6U211_HUMAN 40S ribosomal protein S10 OS=Homo sapiens OX=9606 GN=RPS10 PE=4 SV=1;tr|Q59GE4|Q59GE4_HUMAN Ribosomal protein S10 variant (Fragment) OS=Homo sa	7	4	4	4	2	1	1	4	1	1	1	1	1	2	1	1	4	1	1	1	1	1	2	1	1	4	1	1	1	1	1	29.1	29.1	29.1	18.898	165	165;172;174;291;198;58;176	0	24.686	10.9	5.5	5.5	29.1	5.5
sp|P46939|UTRO_HUMAN;tr|Q5T097|Q5T097_HUMAN;tr|H0Y337|H0Y337_HUMAN;tr|Q6LBS5|Q6LBS5_HUMAN;tr|A8K8Z1|A8K8Z1_HUMAN	sp|P46939|UTRO_HUMAN;tr|Q5T097|Q5T097_HUMAN	3;2;1;1;1	3;2;1;1;1	3;2;1;1;1	sp|P46939|UTRO_HUMAN Utrophin OS=Homo sapiens OX=9606 GN=UTRN PE=1 SV=2;tr|Q5T097|Q5T097_HUMAN Utrophin OS=Homo sapiens OX=9606 GN=UTRN PE=1 SV=1	5	3	3	3	1	0	0	1	1	0	0	0	0	1	0	0	1	1	0	0	0	0	1	0	0	1	1	0	0	0	0	1.1	1.1	1.1	394.46	3433	3433;988;251;490;1120	0	17.412	0.3	0	0	0.3	0.4
sp|P47813|IF1AX_HUMAN;tr|X6RAC9|X6RAC9_HUMAN;tr|A6NJH9|A6NJH9_HUMAN;sp|O14602|IF1AY_HUMAN	sp|P47813|IF1AX_HUMAN;tr|X6RAC9|X6RAC9_HUMAN;tr|A6NJH9|A6NJH9_HUMAN;sp|O14602|IF1AY_HUMAN	3;2;2;2	3;2;2;2	3;2;2;2	sp|P47813|IF1AX_HUMAN Eukaryotic translation initiation factor 1A, X-chromosomal OS=Homo sapiens OX=9606 GN=EIF1AX PE=1 SV=2;tr|X6RAC9|X6RAC9_HUMAN Eukaryotic translation initiation factor 1A, X-chromosomal OS=Homo sapiens OX=9606 GN=EIF1AX PE=1 SV=1;tr|A6	4	3	3	3	1	1	3	2	1	2	2	0	1	1	1	3	2	1	2	2	0	1	1	1	3	2	1	2	2	0	1	21.5	21.5	21.5	16.46	144	144;116;127;144	0	18.623	6.9	6.9	21.5	13.9	6.9
sp|P47985|UCRI_HUMAN;sp|P0C7P4|UCRIL_HUMAN	sp|P47985|UCRI_HUMAN;sp|P0C7P4|UCRIL_HUMAN	5;5	5;5	5;5	sp|P47985|UCRI_HUMAN Cytochrome b-c1 complex subunit Rieske, mitochondrial OS=Homo sapiens OX=9606 GN=UQCRFS1 PE=1 SV=2;sp|P0C7P4|UCRIL_HUMAN Putative cytochrome b-c1 complex subunit Rieske-like protein 1 OS=Homo sapiens OX=9606 GN=UQCRFS1P1 PE=5 SV=1	2	5	5	5	3	1	2	2	4	0	2	2	2	3	1	2	2	4	0	2	2	2	3	1	2	2	4	0	2	2	2	17.2	17.2	17.2	29.668	274	274;283	0	31.293	11.3	2.9	8	8	13.9
sp|P48047|ATPO_HUMAN;tr|Q53HH2|Q53HH2_HUMAN;tr|H7C0C1|H7C0C1_HUMAN;tr|H7C086|H7C086_HUMAN;tr|H7C068|H7C068_HUMAN	sp|P48047|ATPO_HUMAN;tr|Q53HH2|Q53HH2_HUMAN;tr|H7C0C1|H7C0C1_HUMAN	6;5;4;2;1	6;5;4;2;1	6;5;4;2;1	sp|P48047|ATPO_HUMAN ATP synthase subunit O, mitochondrial OS=Homo sapiens OX=9606 GN=ATP5O PE=1 SV=1;tr|Q53HH2|Q53HH2_HUMAN Mitochondrial ATP synthase, O subunit variant (Fragment) OS=Homo sapiens OX=9606 PE=2 SV=1;tr|H7C0C1|H7C0C1_HUMAN Uncharacterized p	5	6	6	6	5	4	5	4	4	3	4	4	5	5	4	5	4	4	3	4	4	5	5	4	5	4	4	3	4	4	5	31.5	31.5	31.5	23.277	213	213;213;242;74;86	0	49.335	26.3	22.1	26.3	22.1	22.1
sp|P48059|LIMS1_HUMAN;tr|A0A0J9YXC7|A0A0J9YXC7_HUMAN;tr|A0A0M3HER1|A0A0M3HER1_HUMAN;tr|B3KNZ3|B3KNZ3_HUMAN;tr|F8WB59|F8WB59_HUMAN;tr|A0A0J9YYC1|A0A0J9YYC1_HUMAN;tr|A0PJ44|A0PJ44_HUMAN;tr|B4DUX2|B4DUX2_HUMAN;tr|H0Y592|H0Y592_HUMAN;tr|C9JF46|C9JF46_HUMAN;tr|Q9NWG2|Q9NWG2_HUMAN;tr|Q7Z4I3|Q7Z4I3_HUMAN;tr|Q7Z4I4|Q7Z4I4_HUMAN;tr|Q7Z4I5|Q7Z4I5_HUMAN;tr|A0A024RAH1|A0A024RAH1_HUMAN;sp|Q7Z4I7|LIMS2_HUMAN	sp|P48059|LIMS1_HUMAN;tr|A0A0J9YXC7|A0A0J9YXC7_HUMAN	5;3;2;2;1;1;1;1;1;1;1;1;1;1;1;1	5;3;2;2;1;1;1;1;1;1;1;1;1;1;1;1	5;3;2;2;1;1;1;1;1;1;1;1;1;1;1;1	sp|P48059|LIMS1_HUMAN LIM and senescent cell antigen-like-containing domain protein 1 OS=Homo sapiens OX=9606 GN=LIMS1 PE=1 SV=4;tr|A0A0J9YXC7|A0A0J9YXC7_HUMAN LIM and senescent cell antigen-like-containing domain protein OS=Homo sapiens OX=9606 GN=LIMS4 P	16	5	5	5	3	2	2	4	3	1	2	2	1	3	2	2	4	3	1	2	2	1	3	2	2	4	3	1	2	2	1	19.4	19.4	19.4	37.251	325	325;398;209;336;55;55;64;122;169;176;206;236;249;251;336;341	0	34.283	12.6	7.7	8.6	14.5	12.6
sp|P48426|PI42A_HUMAN	sp|P48426|PI42A_HUMAN	3	3	3	sp|P48426|PI42A_HUMAN Phosphatidylinositol 5-phosphate 4-kinase type-2 alpha OS=Homo sapiens OX=9606 GN=PIP4K2A PE=1 SV=2	1	3	3	3	2	1	3	1	2	1	1	1	0	2	1	3	1	2	1	1	1	0	2	1	3	1	2	1	1	1	0	9.6	9.6	9.6	46.224	406	406	0	39.104	6.9	3.4	9.6	3.4	6.2
sp|P49189|AL9A1_HUMAN;tr|B4DE91|B4DE91_HUMAN;tr|B9EKV4|B9EKV4_HUMAN;tr|B4DX14|B4DX14_HUMAN;tr|B4DYY1|B4DYY1_HUMAN	sp|P49189|AL9A1_HUMAN;tr|B4DE91|B4DE91_HUMAN;tr|B9EKV4|B9EKV4_HUMAN;tr|B4DX14|B4DX14_HUMAN	11;9;9;7;4	11;9;9;7;4	11;9;9;7;4	sp|P49189|AL9A1_HUMAN 4-trimethylaminobutyraldehyde dehydrogenase OS=Homo sapiens OX=9606 GN=ALDH9A1 PE=1 SV=3;tr|B4DE91|B4DE91_HUMAN cDNA FLJ55534, highly similar to 4-trimethylaminobutyraldehyde dehydrogenase (EC 1.2.1.47) OS=Homo sapiens OX=9606 PE=2 SV	5	11	11	11	6	7	8	10	8	8	7	6	5	6	7	8	10	8	8	7	6	5	6	7	8	10	8	8	7	6	5	23.7	23.7	23.7	53.801	494	494;484;518;508;321	0	120.7	14.4	17	19.4	21.7	17.6
sp|P49354|FNTA_HUMAN;tr|D3DSY9|D3DSY9_HUMAN;tr|B3KVN2|B3KVN2_HUMAN;tr|E9PQP6|E9PQP6_HUMAN;tr|H0YCW1|H0YCW1_HUMAN;tr|E9PPM9|E9PPM9_HUMAN	sp|P49354|FNTA_HUMAN;tr|D3DSY9|D3DSY9_HUMAN;tr|B3KVN2|B3KVN2_HUMAN;tr|E9PQP6|E9PQP6_HUMAN;tr|H0YCW1|H0YCW1_HUMAN	4;4;3;3;2;1	4;4;3;3;2;1	4;4;3;3;2;1	sp|P49354|FNTA_HUMAN Protein farnesyltransferase/geranylgeranyltransferase type-1 subunit alpha OS=Homo sapiens OX=9606 GN=FNTA PE=1 SV=1;tr|D3DSY9|D3DSY9_HUMAN Farnesyltransferase, CAAX box, alpha, isoform CRA_a OS=Homo sapiens OX=9606 GN=FNTA PE=4 SV=1;t	6	4	4	4	2	2	2	3	2	2	3	1	2	2	2	2	3	2	2	3	1	2	2	2	2	3	2	2	3	1	2	10.6	10.6	10.6	44.408	379	379;457;228;249;196;60	0	42.015	5.3	5.3	5.3	8.7	5.3
sp|P49411|EFTU_HUMAN;tr|H3BNU3|H3BNU3_HUMAN	sp|P49411|EFTU_HUMAN	16;2	16;2	16;2	sp|P49411|EFTU_HUMAN Elongation factor Tu, mitochondrial OS=Homo sapiens OX=9606 GN=TUFM PE=1 SV=2	2	16	16	16	13	10	13	15	9	11	9	8	7	13	10	13	15	9	11	9	8	7	13	10	13	15	9	11	9	8	7	41.6	41.6	41.6	49.541	452	452;101	0	208.83	36.5	24.8	31.6	39.4	24.6
sp|P49458|SRP09_HUMAN;tr|Q8WVW9|Q8WVW9_HUMAN;tr|Q6P2S0|Q6P2S0_HUMAN;tr|Q659G3|Q659G3_HUMAN;tr|E9PE20|E9PE20_HUMAN;tr|A0A024R3P3|A0A024R3P3_HUMAN	sp|P49458|SRP09_HUMAN;tr|Q8WVW9|Q8WVW9_HUMAN;tr|Q6P2S0|Q6P2S0_HUMAN;tr|Q659G3|Q659G3_HUMAN;tr|E9PE20|E9PE20_HUMAN;tr|A0A024R3P3|A0A024R3P3_HUMAN	4;2;2;2;2;2	4;2;2;2;2;2	4;2;2;2;2;2	sp|P49458|SRP09_HUMAN Signal recognition particle 9 kDa protein OS=Homo sapiens OX=9606 GN=SRP9 PE=1 SV=2;tr|Q8WVW9|Q8WVW9_HUMAN Similar to signal recognition particle 9kD (Fragment) OS=Homo sapiens OX=9606 PE=2 SV=1;tr|Q6P2S0|Q6P2S0_HUMAN SRP9 protein OS=	6	4	4	4	3	1	2	4	2	2	3	4	1	3	1	2	4	2	2	3	4	1	3	1	2	4	2	2	3	4	1	43	43	43	10.112	86	86;45;49;52;66;82	0	42.71	30.2	12.8	20.9	43	25.6
sp|P49588|SYAC_HUMAN;tr|H3BPK7|H3BPK7_HUMAN	sp|P49588|SYAC_HUMAN	14;4	14;4	14;4	sp|P49588|SYAC_HUMAN Alanine--tRNA ligase, cytoplasmic OS=Homo sapiens OX=9606 GN=AARS PE=1 SV=2	2	14	14	14	4	5	7	6	5	8	8	7	6	4	5	7	6	5	8	8	7	6	4	5	7	6	5	8	8	7	6	17.3	17.3	17.3	106.81	968	968;280	0	136.04	5.2	7.1	8.8	8.2	6.2
sp|P49748|ACADV_HUMAN;tr|B4DEA8|B4DEA8_HUMAN;tr|B3KPA6|B3KPA6_HUMAN;tr|Q53HR2|Q53HR2_HUMAN;tr|B3KPX1|B3KPX1_HUMAN;tr|G3V1M7|G3V1M7_HUMAN;tr|J3QRJ8|J3QRJ8_HUMAN;tr|B4DYY0|B4DYY0_HUMAN;tr|J3KSR4|J3KSR4_HUMAN;tr|K7EQP4|K7EQP4_HUMAN;tr|A0A077H1I5|A0A077H1I5_HUMAN;tr|J3KS89|J3KS89_HUMAN;tr|J3QKU9|J3QKU9_HUMAN;tr|K7EJW8|K7EJW8_HUMAN;tr|K7EMF8|K7EMF8_HUMAN	sp|P49748|ACADV_HUMAN;tr|B4DEA8|B4DEA8_HUMAN;tr|B3KPA6|B3KPA6_HUMAN;tr|Q53HR2|Q53HR2_HUMAN;tr|B3KPX1|B3KPX1_HUMAN	25;25;24;24;15;10;6;5;4;4;3;2;2;2;1	25;25;24;24;15;10;6;5;4;4;3;2;2;2;1	25;25;24;24;15;10;6;5;4;4;3;2;2;2;1	sp|P49748|ACADV_HUMAN Very long-chain specific acyl-CoA dehydrogenase, mitochondrial OS=Homo sapiens OX=9606 GN=ACADVL PE=1 SV=1;tr|B4DEA8|B4DEA8_HUMAN cDNA FLJ56425, highly similar to Very-long-chain specific acyl-CoAdehydrogenase, mitochondrial (EC 1.3.9	15	25	25	25	17	18	18	18	16	16	17	16	15	17	18	18	18	16	16	17	16	15	17	18	18	18	16	16	17	16	15	41.1	41.1	41.1	70.389	655	655;701;579;655;356;282;194;275;204;224;66;76;155;157;45	0	323.31	27.5	29.9	30.1	29.9	26.9
sp|P49750|YLPM1_HUMAN;tr|Q86YA8|Q86YA8_HUMAN;tr|F8VU51|F8VU51_HUMAN;tr|H0YIQ2|H0YIQ2_HUMAN;tr|Q8NF45|Q8NF45_HUMAN	sp|P49750|YLPM1_HUMAN;tr|Q86YA8|Q86YA8_HUMAN;tr|F8VU51|F8VU51_HUMAN;tr|H0YIQ2|H0YIQ2_HUMAN;tr|Q8NF45|Q8NF45_HUMAN	2;1;1;1;1	2;1;1;1;1	2;1;1;1;1	sp|P49750|YLPM1_HUMAN YLP motif-containing protein 1 OS=Homo sapiens OX=9606 GN=YLPM1 PE=1 SV=4;tr|Q86YA8|Q86YA8_HUMAN YLPM1 protein (Fragment) OS=Homo sapiens OX=9606 GN=YLPM1 PE=2 SV=1;tr|F8VU51|F8VU51_HUMAN YLP motif-containing protein 1 OS=Homo sapiens	5	2	2	2	2	1	1	1	1	1	1	1	0	2	1	1	1	1	1	1	1	0	2	1	1	1	1	1	1	1	0	1.7	1.7	1.7	241.64	2146	2146;520;1440;1595;1766	0	15.31	1.7	0.6	1.1	0.6	0.6
sp|P49756|RBM25_HUMAN;tr|E9PQU5|E9PQU5_HUMAN;tr|H0YE46|H0YE46_HUMAN	sp|P49756|RBM25_HUMAN;tr|E9PQU5|E9PQU5_HUMAN	4;2;1	4;2;1	4;2;1	sp|P49756|RBM25_HUMAN RNA-binding protein 25 OS=Homo sapiens OX=9606 GN=RBM25 PE=1 SV=3;tr|E9PQU5|E9PQU5_HUMAN RNA-binding protein 25 (Fragment) OS=Homo sapiens OX=9606 GN=RBM25 PE=1 SV=1	3	4	4	4	2	1	1	3	2	3	1	1	1	2	1	1	3	2	3	1	1	1	2	1	1	3	2	3	1	1	1	7.4	7.4	7.4	100.18	843	843;243;73	0	25.961	3.7	2.1	2.1	5.7	3.8
sp|P49773|HINT1_HUMAN;tr|D6RC06|D6RC06_HUMAN;tr|D6REP8|D6REP8_HUMAN;tr|D6RE99|D6RE99_HUMAN;tr|D6RD60|D6RD60_HUMAN;tr|A4D2H4|A4D2H4_HUMAN	sp|P49773|HINT1_HUMAN;tr|D6RC06|D6RC06_HUMAN;tr|D6REP8|D6REP8_HUMAN;tr|D6RE99|D6RE99_HUMAN;tr|D6RD60|D6RD60_HUMAN	3;2;2;2;2;1	3;2;2;2;2;1	3;2;2;2;2;1	sp|P49773|HINT1_HUMAN Histidine triad nucleotide-binding protein 1 OS=Homo sapiens OX=9606 GN=HINT1 PE=1 SV=2;tr|D6RC06|D6RC06_HUMAN Histidine triad nucleotide-binding protein 1 OS=Homo sapiens OX=9606 GN=HINT1 PE=1 SV=1;tr|D6REP8|D6REP8_HUMAN Histidine tr	6	3	3	3	3	3	3	3	3	2	3	3	3	3	3	3	3	3	2	3	3	3	3	3	3	3	3	2	3	3	3	23.8	23.8	23.8	13.802	126	126;65;78;78;103;126	0	18.291	23.8	23.8	23.8	23.8	23.8
sp|P49792|RBP2_HUMAN;tr|D3DX73|D3DX73_HUMAN;tr|Q13073|Q13073_HUMAN;tr|Q5JC46|Q5JC46_HUMAN;tr|Q5JC45|Q5JC45_HUMAN;tr|F8WBP7|F8WBP7_HUMAN	sp|P49792|RBP2_HUMAN	19;4;2;2;2;1	19;4;2;2;2;1	13;2;2;2;2;1	sp|P49792|RBP2_HUMAN E3 SUMO-protein ligase RanBP2 OS=Homo sapiens OX=9606 GN=RANBP2 PE=1 SV=2	6	19	19	13	10	7	4	7	8	6	5	8	3	10	7	4	7	8	6	5	8	3	7	3	2	5	4	5	4	6	2	9	9	6.4	358.2	3224	3224;893;215;439;439;51	0	139.06	4.6	4.1	2.3	3.7	4.4
sp|P50402|EMD_HUMAN;tr|Q5HY57|Q5HY57_HUMAN	sp|P50402|EMD_HUMAN;tr|Q5HY57|Q5HY57_HUMAN	3;2	3;2	3;2	sp|P50402|EMD_HUMAN Emerin OS=Homo sapiens OX=9606 GN=EMD PE=1 SV=1;tr|Q5HY57|Q5HY57_HUMAN Emerin OS=Homo sapiens OX=9606 GN=EMD PE=1 SV=1	2	3	3	3	2	2	3	2	1	1	3	1	1	2	2	3	2	1	1	3	1	1	2	2	3	2	1	1	3	1	1	13.8	13.8	13.8	28.994	254	254;219	0	19.221	8.7	8.7	13.8	8.7	3.9
sp|P50570|DYN2_HUMAN;tr|Q59G96|Q59G96_HUMAN;tr|B4DJ53|B4DJ53_HUMAN;tr|K7EMQ3|K7EMQ3_HUMAN;tr|Q8N1K8|Q8N1K8_HUMAN;tr|A0A0D9SFB1|A0A0D9SFB1_HUMAN;tr|B7ZAC0|B7ZAC0_HUMAN;tr|B4DK06|B4DK06_HUMAN;tr|A0A0U1RQP1|A0A0U1RQP1_HUMAN;tr|A0A0D9SFE4|A0A0D9SFE4_HUMAN;sp|Q05193|DYN1_HUMAN;tr|A0A1B0GUX5|A0A1B0GUX5_HUMAN;tr|A0A1B0GU67|A0A1B0GU67_HUMAN;tr|Q9UPH5|Q9UPH5_HUMAN;tr|A0A024R7C9|A0A024R7C9_HUMAN;tr|Q59GI5|…	sp|P50570|DYN2_HUMAN;tr|Q59G96|Q59G96_HUMAN	16;10;7;4;4;4;4;4;4;4;4;3;3;3;3;3;3;3;3;3;2;2;2;2;1;1;1	16;10;7;4;4;4;4;4;4;4;4;3;3;3;3;3;3;3;3;3;2;2;2;2;1;1;1	16;10;7;4;4;4;4;4;4;4;4;3;3;3;3;3;3;3;3;3;2;2;2;2;1;1;1	sp|P50570|DYN2_HUMAN Dynamin-2 OS=Homo sapiens OX=9606 GN=DNM2 PE=1 SV=2;tr|Q59G96|Q59G96_HUMAN Dynamin 2 isoform 4 variant (Fragment) OS=Homo sapiens OX=9606 PE=2 SV=1	27	16	16	16	5	10	8	5	6	10	8	9	6	5	10	8	5	6	10	8	9	6	5	10	8	5	6	10	8	9	6	19.5	19.5	19.5	98.063	870	870;487;598;289;464;835;851;851;856;864;864;320;356;393;460;600;622;639;790;869;329;329;399;555;50;131;445	0	119.89	6.7	11.8	10.3	6.3	7.8
sp|P50749|RASF2_HUMAN;sp|Q9H2L5|RASF4_HUMAN;tr|Q59FL4|Q59FL4_HUMAN	sp|P50749|RASF2_HUMAN;sp|Q9H2L5|RASF4_HUMAN;tr|Q59FL4|Q59FL4_HUMAN	2;1;1	2;1;1	2;1;1	sp|P50749|RASF2_HUMAN Ras association domain-containing protein 2 OS=Homo sapiens OX=9606 GN=RASSF2 PE=1 SV=1;sp|Q9H2L5|RASF4_HUMAN Ras association domain-containing protein 4 OS=Homo sapiens OX=9606 GN=RASSF4 PE=1 SV=2;tr|Q59FL4|Q59FL4_HUMAN Ras associati	3	2	2	2	1	1	2	2	2	1	1	1	2	1	1	2	2	2	1	1	1	2	1	1	2	2	2	1	1	1	2	8	8	8	37.79	326	326;321;412	0	15.306	4.6	4.6	8	8	8
sp|P51398|RT29_HUMAN;tr|V9GYJ9|V9GYJ9_HUMAN;tr|V9GYL9|V9GYL9_HUMAN;tr|E2JL21|E2JL21_HUMAN;tr|V9GYF7|V9GYF7_HUMAN;tr|V9GZ61|V9GZ61_HUMAN;tr|V9GYJ3|V9GYJ3_HUMAN;tr|V9GYW1|V9GYW1_HUMAN;tr|V9GY11|V9GY11_HUMAN;tr|V9GYA7|V9GYA7_HUMAN;tr|V9GZ03|V9GZ03_HUMAN	sp|P51398|RT29_HUMAN;tr|V9GYJ9|V9GYJ9_HUMAN;tr|V9GYL9|V9GYL9_HUMAN	3;2;2;1;1;1;1;1;1;1;1	3;2;2;1;1;1;1;1;1;1;1	3;2;2;1;1;1;1;1;1;1;1	sp|P51398|RT29_HUMAN 28S ribosomal protein S29, mitochondrial OS=Homo sapiens OX=9606 GN=DAP3 PE=1 SV=1;tr|V9GYJ9|V9GYJ9_HUMAN 28S ribosomal protein S29, mitochondrial (Fragment) OS=Homo sapiens OX=9606 GN=DAP3 PE=1 SV=8;tr|V9GYL9|V9GYL9_HUMAN 28S ribosoma	11	3	3	3	0	0	1	1	2	1	2	1	0	0	0	1	1	2	1	2	1	0	0	0	1	1	2	1	2	1	0	10.3	10.3	10.3	45.566	398	398;266;299;34;45;106;119;140;181;210;242	0	19.371	0	0	3.5	3.8	6.5
sp|P51571|SSRD_HUMAN;tr|A6NLM8|A6NLM8_HUMAN	sp|P51571|SSRD_HUMAN;tr|A6NLM8|A6NLM8_HUMAN	3;2	3;2	3;2	sp|P51571|SSRD_HUMAN Translocon-associated protein subunit delta OS=Homo sapiens OX=9606 GN=SSR4 PE=1 SV=1;tr|A6NLM8|A6NLM8_HUMAN Translocon-associated protein subunit delta OS=Homo sapiens OX=9606 GN=SSR4 PE=1 SV=1	2	3	3	3	3	3	3	3	3	3	3	2	2	3	3	3	3	3	3	3	2	2	3	3	3	3	3	3	3	2	2	19.7	19.7	19.7	18.998	173	173;148	0	26.43	19.7	19.7	19.7	19.7	19.7
sp|P51812|KS6A3_HUMAN;tr|B4DKZ2|B4DKZ2_HUMAN;tr|B4DG22|B4DG22_HUMAN;tr|B7ZB17|B7ZB17_HUMAN;tr|B1AXG1|B1AXG1_HUMAN;sp|Q15349|KS6A2_HUMAN;tr|F2Z2J1|F2Z2J1_HUMAN;tr|B7Z3B5|B7Z3B5_HUMAN;sp|Q9UK32|KS6A6_HUMAN;tr|Q8TDJ4|Q8TDJ4_HUMAN;tr|Q7Z2J4|Q7Z2J4_HUMAN;tr|B1AXG2|B1AXG2_HUMAN;tr|D6RA62|D6RA62_HUMAN;tr|D6RE03|D6RE03_HUMAN	sp|P51812|KS6A3_HUMAN;tr|B4DKZ2|B4DKZ2_HUMAN;tr|B4DG22|B4DG22_HUMAN;tr|B7ZB17|B7ZB17_HUMAN	8;7;7;7;3;3;3;2;2;1;1;1;1;1	8;7;7;7;3;3;3;2;2;1;1;1;1;1	6;5;5;5;1;2;2;1;1;1;1;1;1;1	sp|P51812|KS6A3_HUMAN Ribosomal protein S6 kinase alpha-3 OS=Homo sapiens OX=9606 GN=RPS6KA3 PE=1 SV=1;tr|B4DKZ2|B4DKZ2_HUMAN Non-specific serine/threonine protein kinase OS=Homo sapiens OX=9606 PE=2 SV=1;tr|B4DG22|B4DG22_HUMAN Non-specific serine/threonin	14	8	8	6	4	3	3	3	5	3	5	4	2	4	3	3	3	5	3	5	4	2	3	3	2	2	3	3	4	3	1	11.8	11.8	9.3	83.735	740	740;710;711;712;227;733;758;644;745;22;42;133;141;171	0	49.32	5.7	4.9	4.3	4.3	7
sp|P51858|HDGF_HUMAN;tr|A8K8G0|A8K8G0_HUMAN;tr|B7Z958|B7Z958_HUMAN;tr|B7Z525|B7Z525_HUMAN	sp|P51858|HDGF_HUMAN;tr|A8K8G0|A8K8G0_HUMAN;tr|B7Z958|B7Z958_HUMAN;tr|B7Z525|B7Z525_HUMAN	10;8;8;8	1;1;1;1	1;1;1;1	sp|P51858|HDGF_HUMAN Hepatoma-derived growth factor OS=Homo sapiens OX=9606 GN=HDGF PE=1 SV=1;tr|A8K8G0|A8K8G0_HUMAN cDNA FLJ75113 OS=Homo sapiens OX=9606 PE=2 SV=1;tr|B7Z958|B7Z958_HUMAN cDNA FLJ53700, highly similar to Hepatoma-derived growth factor OS=H	4	10	1	1	4	7	4	5	5	4	6	5	3	1	0	0	1	1	0	1	1	1	1	0	0	1	1	0	1	1	1	55	4.6	4.6	26.788	240	240;208;215;262	0.0031068	8.4345	23.3	47.1	22.9	27.5	27.5
sp|P51970|NDUA8_HUMAN;tr|B7Z768|B7Z768_HUMAN	sp|P51970|NDUA8_HUMAN;tr|B7Z768|B7Z768_HUMAN	3;2	3;2	3;2	sp|P51970|NDUA8_HUMAN NADH dehydrogenase [ubiquinone] 1 alpha subcomplex subunit 8 OS=Homo sapiens OX=9606 GN=NDUFA8 PE=1 SV=3;tr|B7Z768|B7Z768_HUMAN NADH dehydrogenase [ubiquinone] 1 alpha subcomplex subunit 8 OS=Homo sapiens OX=9606 PE=2 SV=1	2	3	3	3	1	1	0	2	2	1	2	2	2	1	1	0	2	2	1	2	2	2	1	1	0	2	2	1	2	2	2	16.3	16.3	16.3	20.105	172	172;128	0	19	4.1	4.1	0	11.6	11.6
sp|P51991|ROA3_HUMAN;tr|B4E036|B4E036_HUMAN;tr|Q65ZQ3|Q65ZQ3_HUMAN;tr|Q8NFG3|Q8NFG3_HUMAN;tr|H7C1J8|H7C1J8_HUMAN;tr|Q66K53|Q66K53_HUMAN	sp|P51991|ROA3_HUMAN	11;4;3;1;1;1	11;4;3;1;1;1	3;3;0;0;0;0	sp|P51991|ROA3_HUMAN Heterogeneous nuclear ribonucleoprotein A3 OS=Homo sapiens OX=9606 GN=HNRNPA3 PE=1 SV=2	6	11	11	3	10	8	7	10	7	9	7	7	6	10	8	7	10	7	9	7	7	6	3	3	2	3	2	2	2	2	2	32.5	32.5	8.2	39.594	378	378;139;269;63;115;189	0	108.56	32.5	22.8	27.8	32.5	25.1
sp|P52209|6PGD_HUMAN;tr|B4E2U0|B4E2U0_HUMAN;tr|B4DL86|B4DL86_HUMAN;tr|K7EPF6|K7EPF6_HUMAN;tr|K7EM49|K7EM49_HUMAN;tr|B4DV68|B4DV68_HUMAN;tr|K7EMN2|K7EMN2_HUMAN;tr|A9Z1X1|A9Z1X1_HUMAN;tr|K7ELN9|K7ELN9_HUMAN;REV__tr|A0A2P9AXL1|A0A2P9AXL1_HUMAN	sp|P52209|6PGD_HUMAN;tr|B4E2U0|B4E2U0_HUMAN;tr|B4DL86|B4DL86_HUMAN;tr|K7EPF6|K7EPF6_HUMAN;tr|K7EM49|K7EM49_HUMAN;tr|B4DV68|B4DV68_HUMAN	22;21;16;12;11;11;10;10;7;1	22;21;16;12;11;11;10;10;7;1	22;21;16;12;11;11;10;10;7;1	sp|P52209|6PGD_HUMAN 6-phosphogluconate dehydrogenase, decarboxylating OS=Homo sapiens OX=9606 GN=PGD PE=1 SV=3;tr|B4E2U0|B4E2U0_HUMAN 6-phosphogluconate dehydrogenase, decarboxylating OS=Homo sapiens OX=9606 PE=2 SV=1;tr|B4DL86|B4DL86_HUMAN 6-phosphogluco	10	22	22	22	18	15	17	16	13	14	13	15	15	18	15	17	16	13	14	13	15	15	18	15	17	16	13	14	13	15	15	45.3	45.3	45.3	53.139	483	483;461;429;256;205;299;160;289;224;2016	0	242.92	38.3	31.1	35.4	34	27.5
sp|P52815|RM12_HUMAN;tr|B4DLN1|B4DLN1_HUMAN;tr|Q96Q74|Q96Q74_HUMAN;tr|A4UCS1|A4UCS1_HUMAN;tr|Q15693|Q15693_HUMAN	sp|P52815|RM12_HUMAN;tr|B4DLN1|B4DLN1_HUMAN;tr|Q96Q74|Q96Q74_HUMAN	4;4;3;1;1	4;4;3;1;1	4;4;3;1;1	sp|P52815|RM12_HUMAN 39S ribosomal protein L12, mitochondrial OS=Homo sapiens OX=9606 GN=MRPL12 PE=1 SV=2;tr|B4DLN1|B4DLN1_HUMAN cDNA FLJ60124, highly similar to Mitochondrial dicarboxylate carrier OS=Homo sapiens OX=9606 PE=2 SV=1;tr|Q96Q74|Q96Q74_HUMAN M	5	4	4	4	3	3	2	1	1	2	2	2	2	3	3	2	1	1	2	2	2	2	3	3	2	1	1	2	2	2	2	17.7	17.7	17.7	21.348	198	198;442;59;83;178	0	26.974	11.6	17.2	11.1	6.1	6.1
sp|P52948|NUP98_HUMAN;tr|H7C3P6|H7C3P6_HUMAN;tr|A0A024RCC4|A0A024RCC4_HUMAN;tr|H0YCT1|H0YCT1_HUMAN;tr|B4DWF8|B4DWF8_HUMAN;tr|A8KA17|A8KA17_HUMAN;tr|Q86TI1|Q86TI1_HUMAN	sp|P52948|NUP98_HUMAN;tr|H7C3P6|H7C3P6_HUMAN;tr|A0A024RCC4|A0A024RCC4_HUMAN	7;5;4;2;2;2;1	7;5;4;2;2;2;1	7;5;4;2;2;2;1	sp|P52948|NUP98_HUMAN Nuclear pore complex protein Nup98-Nup96 OS=Homo sapiens OX=9606 GN=NUP98 PE=1 SV=4;tr|H7C3P6|H7C3P6_HUMAN Nuclear pore complex protein Nup98-Nup96 (Fragment) OS=Homo sapiens OX=9606 GN=NUP98 PE=1 SV=1;tr|A0A024RCC4|A0A024RCC4_HUMAN N	7	7	7	7	2	2	1	3	4	1	1	2	2	2	2	1	3	4	1	1	2	2	2	2	1	3	4	1	1	2	2	4.4	4.4	4.4	197.58	1817	1817;753;1330;93;666;937;330	0	42.969	1.1	1.4	0.7	2	2.4
sp|P53582|MAP11_HUMAN;tr|Q5CZ91|Q5CZ91_HUMAN;tr|H0Y9L0|H0Y9L0_HUMAN;tr|D6RF24|D6RF24_HUMAN;tr|H0Y955|H0Y955_HUMAN	sp|P53582|MAP11_HUMAN;tr|Q5CZ91|Q5CZ91_HUMAN	3;2;1;1;1	3;2;1;1;1	3;2;1;1;1	sp|P53582|MAP11_HUMAN Methionine aminopeptidase 1 OS=Homo sapiens OX=9606 GN=METAP1 PE=1 SV=2;tr|Q5CZ91|Q5CZ91_HUMAN Methionine aminopeptidase OS=Homo sapiens OX=9606 GN=DKFZp781C0419 PE=3 SV=1	5	3	3	3	2	1	1	2	3	2	2	1	2	2	1	1	2	3	2	2	1	2	2	1	1	2	3	2	2	1	2	10.4	10.4	10.4	43.215	386	386;336;44;48;170	0	30.823	6	2.8	2.8	6	10.4
sp|P53618|COPB_HUMAN;tr|E9PP73|E9PP73_HUMAN;tr|E9PP63|E9PP63_HUMAN;tr|E9PKQ1|E9PKQ1_HUMAN	sp|P53618|COPB_HUMAN	15;7;2;2	15;7;2;2	15;7;2;2	sp|P53618|COPB_HUMAN Coatomer subunit beta OS=Homo sapiens OX=9606 GN=COPB1 PE=1 SV=3	4	15	15	15	10	8	8	10	9	7	8	9	4	10	8	8	10	9	7	8	9	4	10	8	8	10	9	7	8	9	4	18.9	18.9	18.9	107.14	953	953;485;132;137	0	103.49	13.7	10.1	9.8	12	10.6
sp|P53621|COPA_HUMAN	sp|P53621|COPA_HUMAN	25	25	25	sp|P53621|COPA_HUMAN Coatomer subunit alpha OS=Homo sapiens OX=9606 GN=COPA PE=1 SV=2	1	25	25	25	13	9	16	12	14	13	13	11	10	13	9	16	12	14	13	13	11	10	13	9	16	12	14	13	13	11	10	21.6	21.6	21.6	138.34	1224	1224	0	195.5	12.3	8.8	14.4	11.4	14
sp|P53680|AP2S1_HUMAN;tr|M0R0N4|M0R0N4_HUMAN;tr|X6R390|X6R390_HUMAN;tr|M0QYZ2|M0QYZ2_HUMAN;tr|M0R1S0|M0R1S0_HUMAN;tr|M0QZ21|M0QZ21_HUMAN	sp|P53680|AP2S1_HUMAN;tr|M0R0N4|M0R0N4_HUMAN;tr|X6R390|X6R390_HUMAN;tr|M0QYZ2|M0QYZ2_HUMAN;tr|M0R1S0|M0R1S0_HUMAN;tr|M0QZ21|M0QZ21_HUMAN	2;2;2;2;1;1	2;2;2;2;1;1	2;2;2;2;1;1	sp|P53680|AP2S1_HUMAN AP-2 complex subunit sigma OS=Homo sapiens OX=9606 GN=AP2S1 PE=1 SV=2;tr|M0R0N4|M0R0N4_HUMAN AP complex subunit sigma OS=Homo sapiens OX=9606 GN=AP2S1 PE=1 SV=1;tr|X6R390|X6R390_HUMAN AP complex subunit sigma OS=Homo sapiens OX=9606 G	6	2	2	2	1	1	1	1	2	1	1	1	1	1	1	1	1	2	1	1	1	1	1	1	1	1	2	1	1	1	1	11.3	11.3	11.3	17.018	142	142;144;156;158;92;122	0	12.344	6.3	6.3	6.3	6.3	11.3
sp|P54136|SYRC_HUMAN;tr|B4DXW6|B4DXW6_HUMAN;tr|E5RJM9|E5RJM9_HUMAN;tr|E5RH09|E5RH09_HUMAN;tr|E5RI24|E5RI24_HUMAN	sp|P54136|SYRC_HUMAN;tr|B4DXW6|B4DXW6_HUMAN	18;10;5;4;1	18;10;5;4;1	18;10;5;4;1	sp|P54136|SYRC_HUMAN Arginine--tRNA ligase, cytoplasmic OS=Homo sapiens OX=9606 GN=RARS PE=1 SV=2;tr|B4DXW6|B4DXW6_HUMAN cDNA FLJ50285, highly similar to Arginyl-tRNA synthetase (EC 6.1.1.19) OS=Homo sapiens OX=9606 PE=2 SV=1	5	18	18	18	5	5	8	9	7	7	11	9	6	5	5	8	9	7	7	11	9	6	5	5	8	9	7	7	11	9	6	34.2	34.2	34.2	75.378	660	660;454;129;113;58	0	137.14	10.9	10.9	15.3	19.8	12.4
sp|P54709|AT1B3_HUMAN;tr|C9JXZ1|C9JXZ1_HUMAN;tr|C9JA36|C9JA36_HUMAN;tr|D3DNF9|D3DNF9_HUMAN;tr|H7C547|H7C547_HUMAN;tr|F8WBY4|F8WBY4_HUMAN	sp|P54709|AT1B3_HUMAN;tr|C9JXZ1|C9JXZ1_HUMAN;tr|C9JA36|C9JA36_HUMAN;tr|D3DNF9|D3DNF9_HUMAN	5;3;3;3;2;2	5;3;3;3;2;2	5;3;3;3;2;2	sp|P54709|AT1B3_HUMAN Sodium/potassium-transporting ATPase subunit beta-3 OS=Homo sapiens OX=9606 GN=ATP1B3 PE=1 SV=1;tr|C9JXZ1|C9JXZ1_HUMAN Sodium/potassium-transporting ATPase subunit beta-3 (Fragment) OS=Homo sapiens OX=9606 GN=ATP1B3 PE=1 SV=1;tr|C9JA3	6	5	5	5	3	5	3	4	4	4	4	4	1	3	5	3	4	4	4	4	4	1	3	5	3	4	4	4	4	4	1	22.6	22.6	22.6	31.512	279	279;119;133;265;43;44	0	37.422	14.3	22.6	13.6	18.6	17.6
sp|P55036|PSMD4_HUMAN;tr|Q5VWC4|Q5VWC4_HUMAN;tr|H0Y3Y9|H0Y3Y9_HUMAN;tr|A6PVX3|A6PVX3_HUMAN;tr|H0Y561|H0Y561_HUMAN;sp|A2A3N6|PIPSL_HUMAN	sp|P55036|PSMD4_HUMAN;tr|Q5VWC4|Q5VWC4_HUMAN;tr|H0Y3Y9|H0Y3Y9_HUMAN;tr|A6PVX3|A6PVX3_HUMAN	6;6;3;3;1;1	6;6;3;3;1;1	6;6;3;3;1;1	sp|P55036|PSMD4_HUMAN 26S proteasome non-ATPase regulatory subunit 4 OS=Homo sapiens OX=9606 GN=PSMD4 PE=1 SV=1;tr|Q5VWC4|Q5VWC4_HUMAN 26S proteasome non-ATPase regulatory subunit 4 OS=Homo sapiens OX=9606 GN=PSMD4 PE=1 SV=1;tr|H0Y3Y9|H0Y3Y9_HUMAN 26S prot	6	6	6	6	6	2	6	5	3	1	4	4	3	6	2	6	5	3	1	4	4	3	6	2	6	5	3	1	4	4	3	19.4	19.4	19.4	40.736	377	377;380;193;203;84;862	0	56.644	19.4	5.8	19.4	16.4	11.4
sp|P55060|XPO2_HUMAN;tr|B4DUC5|B4DUC5_HUMAN;tr|B4DM31|B4DM31_HUMAN;tr|B4DS32|B4DS32_HUMAN;tr|B4DM67|B4DM67_HUMAN;tr|B4DPS6|B4DPS6_HUMAN	sp|P55060|XPO2_HUMAN;tr|B4DUC5|B4DUC5_HUMAN;tr|B4DM31|B4DM31_HUMAN;tr|B4DS32|B4DS32_HUMAN;tr|B4DM67|B4DM67_HUMAN;tr|B4DPS6|B4DPS6_HUMAN	10;7;7;6;6;6	10;7;7;6;6;6	10;7;7;6;6;6	sp|P55060|XPO2_HUMAN Exportin-2 OS=Homo sapiens OX=9606 GN=CSE1L PE=1 SV=3;tr|B4DUC5|B4DUC5_HUMAN cDNA FLJ53202, highly similar to Exportin-2 OS=Homo sapiens OX=9606 PE=2 SV=1;tr|B4DM31|B4DM31_HUMAN cDNA FLJ54022, highly similar to Exportin-2 OS=Homo sapie	6	10	10	10	5	5	8	8	7	5	6	5	3	5	5	8	8	7	5	6	5	3	5	5	8	8	7	5	6	5	3	11.8	11.8	11.8	110.42	971	971;754;762;569;599;634	0	76.89	6.5	6.3	9.1	9	7.5
sp|P55081|MFAP1_HUMAN	sp|P55081|MFAP1_HUMAN	2	2	2	sp|P55081|MFAP1_HUMAN Microfibrillar-associated protein 1 OS=Homo sapiens OX=9606 GN=MFAP1 PE=1 SV=2	1	2	2	2	1	0	0	0	1	0	0	0	1	1	0	0	0	1	0	0	0	1	1	0	0	0	1	0	0	0	1	5	5	5	51.958	439	439	0.0011886	11.111	3.2	0	0	0	1.8
sp|P55084|ECHB_HUMAN;tr|B4DY96|B4DY96_HUMAN;tr|F5GZQ3|F5GZQ3_HUMAN;tr|B4DDC9|B4DDC9_HUMAN;tr|B5MD38|B5MD38_HUMAN;tr|D6W539|D6W539_HUMAN;tr|C9JEY0|C9JEY0_HUMAN;tr|C9JE81|C9JE81_HUMAN;tr|Q92799|Q92799_HUMAN;tr|C9K0M0|C9K0M0_HUMAN	sp|P55084|ECHB_HUMAN;tr|B4DY96|B4DY96_HUMAN;tr|F5GZQ3|F5GZQ3_HUMAN;tr|B4DDC9|B4DDC9_HUMAN;tr|B5MD38|B5MD38_HUMAN;tr|D6W539|D6W539_HUMAN	16;15;14;12;11;10;4;4;3;2	16;15;14;12;11;10;4;4;3;2	16;15;14;12;11;10;4;4;3;2	sp|P55084|ECHB_HUMAN Trifunctional enzyme subunit beta, mitochondrial OS=Homo sapiens OX=9606 GN=HADHB PE=1 SV=3;tr|B4DY96|B4DY96_HUMAN cDNA FLJ55769, highly similar to Trifunctional enzyme subunit beta, mitochondrial OS=Homo sapiens OX=9606 PE=2 SV=1;tr|F	10	16	16	16	12	11	11	13	9	9	9	10	8	12	11	11	13	9	9	9	10	8	12	11	11	13	9	9	9	10	8	35.2	35.2	35.2	51.294	474	474;469;459;460;351;372;149;175;224;84	0	114.81	28.1	22.2	24.3	31.4	19.8
sp|P55145|MANF_HUMAN;tr|A8K878|A8K878_HUMAN	sp|P55145|MANF_HUMAN;tr|A8K878|A8K878_HUMAN	6;6	6;6	6;6	sp|P55145|MANF_HUMAN Mesencephalic astrocyte-derived neurotrophic factor OS=Homo sapiens OX=9606 GN=MANF PE=1 SV=3;tr|A8K878|A8K878_HUMAN Mesencephalic astrocyte-derived neurotrophic factor OS=Homo sapiens OX=9606 GN=MANF PE=1 SV=1	2	6	6	6	5	4	5	4	4	4	4	4	2	5	4	5	4	4	4	4	4	2	5	4	5	4	4	4	4	4	2	33	33	33	20.7	182	182;185	0	43.36	25.3	28.6	25.3	27.5	27.5
sp|P55160|NCKPL_HUMAN;tr|Q6P1M2|Q6P1M2_HUMAN;tr|Q9BV52|Q9BV52_HUMAN;tr|Q5XG97|Q5XG97_HUMAN;tr|F8W050|F8W050_HUMAN;tr|B2RA26|B2RA26_HUMAN	sp|P55160|NCKPL_HUMAN;tr|Q6P1M2|Q6P1M2_HUMAN;tr|Q9BV52|Q9BV52_HUMAN;tr|Q5XG97|Q5XG97_HUMAN	12;9;9;7;5;5	12;9;9;7;5;5	12;9;9;7;5;5	sp|P55160|NCKPL_HUMAN Nck-associated protein 1-like OS=Homo sapiens OX=9606 GN=NCKAP1L PE=1 SV=3;tr|Q6P1M2|Q6P1M2_HUMAN NCKAP1L protein (Fragment) OS=Homo sapiens OX=9606 GN=NCKAP1L PE=2 SV=1;tr|Q9BV52|Q9BV52_HUMAN NCKAP1L protein (Fragment) OS=Homo sapien	6	12	12	12	7	4	7	7	5	8	7	5	6	7	4	7	7	5	8	7	5	6	7	4	7	7	5	8	7	5	6	11.6	11.6	11.6	128.15	1127	1127;837;865;712;449;613	0	84.828	7	4.3	7.5	7.5	5.4
sp|P55265|DSRAD_HUMAN;tr|D3DV75|D3DV75_HUMAN;tr|H0YCK3|H0YCK3_HUMAN;tr|A0A024DAK3|A0A024DAK3_HUMAN	sp|P55265|DSRAD_HUMAN;tr|D3DV75|D3DV75_HUMAN;tr|H0YCK3|H0YCK3_HUMAN;tr|A0A024DAK3|A0A024DAK3_HUMAN	10;9;9;9	1;1;1;1	1;1;1;1	sp|P55265|DSRAD_HUMAN Double-stranded RNA-specific adenosine deaminase OS=Homo sapiens OX=9606 GN=ADAR PE=1 SV=4;tr|D3DV75|D3DV75_HUMAN Adenosine deaminase, RNA-specific, isoform CRA_b OS=Homo sapiens OX=9606 GN=ADAR PE=4 SV=1;tr|H0YCK3|H0YCK3_HUMAN Double	4	10	1	1	5	3	3	5	5	4	6	5	4	0	0	0	0	0	1	0	0	1	0	0	0	0	0	1	0	0	1	10.3	1.4	1.4	136.06	1226	1226;886;1195;1226	0.0030441	6.1414	5.1	3	3	5.1	5.3
sp|P55735|SEC13_HUMAN;tr|Q53GB2|Q53GB2_HUMAN;tr|A8MXL6|A8MXL6_HUMAN;tr|Q59FA6|Q59FA6_HUMAN;tr|E7ERC8|E7ERC8_HUMAN;tr|A4UCS7|A4UCS7_HUMAN;tr|A8MWR8|A8MWR8_HUMAN	sp|P55735|SEC13_HUMAN;tr|Q53GB2|Q53GB2_HUMAN;tr|A8MXL6|A8MXL6_HUMAN;tr|Q59FA6|Q59FA6_HUMAN	5;4;3;3;1;1;1	5;4;3;3;1;1;1	5;4;3;3;1;1;1	sp|P55735|SEC13_HUMAN Protein SEC13 homolog OS=Homo sapiens OX=9606 GN=SEC13 PE=1 SV=3;tr|Q53GB2|Q53GB2_HUMAN SEC13-like 1 isoform b variant (Fragment) OS=Homo sapiens OX=9606 PE=2 SV=1;tr|A8MXL6|A8MXL6_HUMAN Protein SEC13 homolog OS=Homo sapiens OX=9606 G	7	5	5	5	1	4	3	4	2	3	4	3	3	1	4	3	4	2	3	4	3	3	1	4	3	4	2	3	4	3	3	23.9	23.9	23.9	35.54	322	322;322;284;303;86;177;194	0	40.732	4.7	20.5	13.4	20.5	9.9
sp|P55795|HNRH2_HUMAN;tr|B4DP00|B4DP00_HUMAN;tr|B4DFK9|B4DFK9_HUMAN	sp|P55795|HNRH2_HUMAN;tr|B4DP00|B4DP00_HUMAN;tr|B4DFK9|B4DFK9_HUMAN	7;5;5	4;3;3	4;3;3	sp|P55795|HNRH2_HUMAN Heterogeneous nuclear ribonucleoprotein H2 OS=Homo sapiens OX=9606 GN=HNRNPH2 PE=1 SV=1;tr|B4DP00|B4DP00_HUMAN cDNA FLJ58205, highly similar to Heterogeneous nuclear ribonucleoprotein H OS=Homo sapiens OX=9606 PE=2 SV=1;tr|B4DFK9|B4D	3	7	4	4	5	5	5	5	4	5	4	5	4	2	2	2	2	1	2	1	2	1	2	2	2	2	1	2	1	2	1	20	11.4	11.4	49.263	449	449;355;404	0	29.349	15.8	14	13.4	15.8	11.6
sp|P56378|68MP_HUMAN;tr|A0A0A0MTQ5|A0A0A0MTQ5_HUMAN;tr|G3V556|G3V556_HUMAN;tr|A0A024R6N3|A0A024R6N3_HUMAN	sp|P56378|68MP_HUMAN;tr|A0A0A0MTQ5|A0A0A0MTQ5_HUMAN;tr|G3V556|G3V556_HUMAN;tr|A0A024R6N3|A0A024R6N3_HUMAN	2;2;2;1	2;2;2;1	2;2;2;1	sp|P56378|68MP_HUMAN 6.8 kDa mitochondrial proteolipid OS=Homo sapiens OX=9606 GN=MP68 PE=1 SV=1;tr|A0A0A0MTQ5|A0A0A0MTQ5_HUMAN ATP synthase membrane subunit 6.8PL OS=Homo sapiens OX=9606 GN=ATP5MPL PE=1 SV=1;tr|G3V556|G3V556_HUMAN ATP synthase membrane su	4	2	2	2	2	0	1	2	1	1	0	1	1	2	0	1	2	1	1	0	1	1	2	0	1	2	1	1	0	1	1	32.8	32.8	32.8	6.662	58	58;77;99;75	0.0019554	10.771	32.8	0	12.1	32.8	12.1
sp|P56385|ATP5I_HUMAN	sp|P56385|ATP5I_HUMAN	3	3	3	sp|P56385|ATP5I_HUMAN ATP synthase subunit e, mitochondrial OS=Homo sapiens OX=9606 GN=ATP5I PE=1 SV=2	1	3	3	3	3	3	2	2	2	3	3	2	1	3	3	2	2	2	3	3	2	1	3	3	2	2	2	3	3	2	1	31.9	31.9	31.9	7.9331	69	69	0	20.49	31.9	31.9	17.4	30.4	17.4
sp|P56537|IF6_HUMAN;tr|B7ZBH1|B7ZBH1_HUMAN;tr|A0A0U1RQV5|A0A0U1RQV5_HUMAN	sp|P56537|IF6_HUMAN;tr|B7ZBH1|B7ZBH1_HUMAN	4;2;1	4;2;1	4;2;1	sp|P56537|IF6_HUMAN Eukaryotic translation initiation factor 6 OS=Homo sapiens OX=9606 GN=EIF6 PE=1 SV=1;tr|B7ZBH1|B7ZBH1_HUMAN Eukaryotic translation initiation factor 6 (Fragment) OS=Homo sapiens OX=9606 GN=EIF6 PE=1 SV=1	3	4	4	4	4	4	3	3	3	4	4	1	1	4	4	3	3	3	4	4	1	1	4	4	3	3	3	4	4	1	1	21.6	21.6	21.6	26.599	245	245;108;110	0	62.468	21.6	21.6	17.1	15.9	17.1
sp|P59768|GBG2_HUMAN;tr|G3V3J9|G3V3J9_HUMAN;tr|G3V2N0|G3V2N0_HUMAN;tr|G3V2C9|G3V2C9_HUMAN	sp|P59768|GBG2_HUMAN;tr|G3V3J9|G3V3J9_HUMAN;tr|G3V2N0|G3V2N0_HUMAN	3;2;2;1	3;2;2;1	3;2;2;1	sp|P59768|GBG2_HUMAN Guanine nucleotide-binding protein G(I)/G(S)/G(O) subunit gamma-2 OS=Homo sapiens OX=9606 GN=GNG2 PE=1 SV=2;tr|G3V3J9|G3V3J9_HUMAN Guanine nucleotide-binding protein subunit gamma OS=Homo sapiens OX=9606 GN=GNG2 PE=1 SV=1;tr|G3V2N0|G3V	4	3	3	3	2	1	2	2	1	1	1	2	0	2	1	2	2	1	1	1	2	0	2	1	2	2	1	1	1	2	0	59.2	59.2	59.2	7.8501	71	71;102;110;52	0	19.903	42.3	22.5	42.3	39.4	22.5
sp|P59998|ARPC4_HUMAN;tr|F8WCF6|F8WCF6_HUMAN;tr|F8WDD7|F8WDD7_HUMAN;tr|A0A0A6YYG9|A0A0A6YYG9_HUMAN;tr|Q9H7Z5|Q9H7Z5_HUMAN;tr|H7C0A3|H7C0A3_HUMAN;tr|F8WE39|F8WE39_HUMAN;tr|R4GN08|R4GN08_HUMAN;tr|F8WDW3|F8WDW3_HUMAN	sp|P59998|ARPC4_HUMAN;tr|F8WCF6|F8WCF6_HUMAN;tr|F8WDD7|F8WDD7_HUMAN;tr|A0A0A6YYG9|A0A0A6YYG9_HUMAN;tr|Q9H7Z5|Q9H7Z5_HUMAN;tr|H7C0A3|H7C0A3_HUMAN	7;7;6;6;5;5;2;2;1	7;7;6;6;5;5;2;2;1	7;7;6;6;5;5;2;2;1	sp|P59998|ARPC4_HUMAN Actin-related protein 2/3 complex subunit 4 OS=Homo sapiens OX=9606 GN=ARPC4 PE=1 SV=3;tr|F8WCF6|F8WCF6_HUMAN Actin-related protein 2/3 complex subunit 4 OS=Homo sapiens OX=9606 GN=ARPC4-TTLL3 PE=3 SV=1;tr|F8WDD7|F8WDD7_HUMAN Actin-re	9	7	7	7	5	5	6	5	6	5	5	5	4	5	5	6	5	6	5	5	5	4	5	5	6	5	6	5	5	5	4	36.9	36.9	36.9	19.667	168	168;181;113;625;156;167;47;77;44	0	60.082	29.8	29.8	35.1	29.8	31.5
sp|P60468|SC61B_HUMAN;tr|Q53FA5|Q53FA5_HUMAN;tr|S4R3B5|S4R3B5_HUMAN	sp|P60468|SC61B_HUMAN;tr|Q53FA5|Q53FA5_HUMAN	3;2;1	3;2;1	3;2;1	sp|P60468|SC61B_HUMAN Protein transport protein Sec61 subunit beta OS=Homo sapiens OX=9606 GN=SEC61B PE=1 SV=2;tr|Q53FA5|Q53FA5_HUMAN Protein translocation complex beta variant (Fragment) OS=Homo sapiens OX=9606 PE=2 SV=1	3	3	3	3	2	2	2	3	2	2	2	2	2	2	2	2	3	2	2	2	2	2	2	2	2	3	2	2	2	2	2	37.5	37.5	37.5	9.9743	96	96;96;42	0	37.711	26	26	26	37.5	26
sp|P60866|RS20_HUMAN;tr|E5RJX2|E5RJX2_HUMAN;tr|E5RIP1|E5RIP1_HUMAN;tr|G3XAN0|G3XAN0_HUMAN	sp|P60866|RS20_HUMAN;tr|E5RJX2|E5RJX2_HUMAN;tr|E5RIP1|E5RIP1_HUMAN	5;4;3;1	5;4;3;1	5;4;3;1	sp|P60866|RS20_HUMAN 40S ribosomal protein S20 OS=Homo sapiens OX=9606 GN=RPS20 PE=1 SV=1;tr|E5RJX2|E5RJX2_HUMAN 40S ribosomal protein S20 OS=Homo sapiens OX=9606 GN=RPS20 PE=1 SV=1;tr|E5RIP1|E5RIP1_HUMAN 40S ribosomal protein S20 OS=Homo sapiens OX=9606 G	4	5	5	5	3	4	4	4	3	4	4	3	4	3	4	4	4	3	4	4	3	4	3	4	4	4	3	4	4	3	4	31.1	31.1	31.1	13.373	119	119;61;46;64	0	56.672	25.2	31.1	28.6	28.6	25.2
sp|P60983|GMFB_HUMAN;tr|G3V4P8|G3V4P8_HUMAN	sp|P60983|GMFB_HUMAN;tr|G3V4P8|G3V4P8_HUMAN	3;2	2;1	2;1	sp|P60983|GMFB_HUMAN Glia maturation factor beta OS=Homo sapiens OX=9606 GN=GMFB PE=1 SV=2;tr|G3V4P8|G3V4P8_HUMAN Glia maturation factor beta (Fragment) OS=Homo sapiens OX=9606 GN=GMFB PE=1 SV=1	2	3	2	2	2	1	3	2	1	2	3	3	1	1	0	2	1	0	1	2	2	0	1	0	2	1	0	1	2	2	0	19	12.7	12.7	16.713	142	142;150	0	13.036	11.3	6.3	19	11.3	6.3
sp|P61026|RAB10_HUMAN;tr|Q53T70|Q53T70_HUMAN	sp|P61026|RAB10_HUMAN;tr|Q53T70|Q53T70_HUMAN	8;7	7;7	6;6	sp|P61026|RAB10_HUMAN Ras-related protein Rab-10 OS=Homo sapiens OX=9606 GN=RAB10 PE=1 SV=1;tr|Q53T70|Q53T70_HUMAN Uncharacterized protein RAB10 (Fragment) OS=Homo sapiens OX=9606 GN=RAB10 PE=4 SV=1	2	8	7	6	6	6	5	7	5	5	5	4	3	5	5	4	6	4	4	4	3	2	5	4	3	5	3	3	3	2	1	38.5	33	29.5	22.541	200	200;157	0	74.162	30	27	28	35	29.5
sp|P61160|ARP2_HUMAN;tr|Q8IY98|Q8IY98_HUMAN;tr|F5H6T1|F5H6T1_HUMAN;tr|B4DHK9|B4DHK9_HUMAN;tr|B4DWQ5|B4DWQ5_HUMAN;tr|A0A1B0GWD0|A0A1B0GWD0_HUMAN;tr|A0A1B0GWH0|A0A1B0GWH0_HUMAN	sp|P61160|ARP2_HUMAN;tr|Q8IY98|Q8IY98_HUMAN;tr|F5H6T1|F5H6T1_HUMAN;tr|B4DHK9|B4DHK9_HUMAN;tr|B4DWQ5|B4DWQ5_HUMAN	10;7;7;7;6;2;2	10;7;7;7;6;2;2	10;7;7;7;6;2;2	sp|P61160|ARP2_HUMAN Actin-related protein 2 OS=Homo sapiens OX=9606 GN=ACTR2 PE=1 SV=1;tr|Q8IY98|Q8IY98_HUMAN ACTR2 protein OS=Homo sapiens OX=9606 GN=ACTR2 PE=2 SV=1;tr|F5H6T1|F5H6T1_HUMAN ARP2 actin-related protein 2 homolog (Yeast), isoform CRA_d OS=Ho	7	10	10	10	8	9	9	9	8	10	10	7	6	8	9	9	9	8	10	10	7	6	8	9	9	9	8	10	10	7	6	29.4	29.4	29.4	44.76	394	394;339;339;342;305;53;65	0	160.27	24.1	26.4	27.2	26.4	27.2
sp|P61221|ABCE1_HUMAN;tr|D6R9I9|D6R9I9_HUMAN;tr|H0Y990|H0Y990_HUMAN;tr|D6RGF4|D6RGF4_HUMAN	sp|P61221|ABCE1_HUMAN;tr|D6R9I9|D6R9I9_HUMAN;tr|H0Y990|H0Y990_HUMAN;tr|D6RGF4|D6RGF4_HUMAN	4;3;2;2	4;3;2;2	4;3;2;2	sp|P61221|ABCE1_HUMAN ATP-binding cassette sub-family E member 1 OS=Homo sapiens OX=9606 GN=ABCE1 PE=1 SV=1;tr|D6R9I9|D6R9I9_HUMAN ATP-binding cassette sub-family E member 1 OS=Homo sapiens OX=9606 GN=ABCE1 PE=1 SV=1;tr|H0Y990|H0Y990_HUMAN ATP-binding cass	4	4	4	4	1	1	3	2	2	1	2	3	1	1	1	3	2	2	1	2	3	1	1	1	3	2	2	1	2	3	1	8.5	8.5	8.5	67.314	599	599;421;147;210	0	43.85	2.7	2.7	6.8	4.7	4.7
sp|P61326|MGN_HUMAN;tr|F5H6P7|F5H6P7_HUMAN	sp|P61326|MGN_HUMAN;tr|F5H6P7|F5H6P7_HUMAN	4;2	1;0	1;0	sp|P61326|MGN_HUMAN Protein mago nashi homolog OS=Homo sapiens OX=9606 GN=MAGOH PE=1 SV=1;tr|F5H6P7|F5H6P7_HUMAN Protein mago nashi homolog 2 OS=Homo sapiens OX=9606 GN=MAGOHB PE=4 SV=1	2	4	1	1	2	2	2	3	3	1	1	1	2	1	1	1	1	1	1	1	1	1	1	1	1	1	1	1	1	1	1	29.5	5.5	5.5	17.163	146	146;102	0.0030476	6.1854	12.3	12.3	13	19.9	22.6
sp|P61981|1433G_HUMAN;tr|B3KNB4|B3KNB4_HUMAN;tr|B4DE78|B4DE78_HUMAN;tr|B4DHC4|B4DHC4_HUMAN	sp|P61981|1433G_HUMAN;tr|B3KNB4|B3KNB4_HUMAN;tr|B4DE78|B4DE78_HUMAN;tr|B4DHC4|B4DHC4_HUMAN	11;9;8;8	7;7;4;6	7;7;4;6	sp|P61981|1433G_HUMAN 14-3-3 protein gamma OS=Homo sapiens OX=9606 GN=YWHAG PE=1 SV=2;tr|B3KNB4|B3KNB4_HUMAN cDNA FLJ14168 fis, clone NT2RP2001440, highly similar to 14-3-3 protein gamma OS=Homo sapiens OX=9606 PE=2 SV=1;tr|B4DE78|B4DE78_HUMAN cDNA FLJ5214	4	11	7	7	9	10	10	9	11	9	11	10	9	6	6	6	6	7	7	7	6	6	6	6	6	6	7	7	7	6	6	39.7	25.9	25.9	28.302	247	247;247;207;225	0	153.14	36.4	39.3	39.3	36.4	39.7
sp|P62081|RS7_HUMAN;tr|B5MCP9|B5MCP9_HUMAN	sp|P62081|RS7_HUMAN;tr|B5MCP9|B5MCP9_HUMAN	7;5	7;5	7;5	sp|P62081|RS7_HUMAN 40S ribosomal protein S7 OS=Homo sapiens OX=9606 GN=RPS7 PE=1 SV=1;tr|B5MCP9|B5MCP9_HUMAN 40S ribosomal protein S7 OS=Homo sapiens OX=9606 GN=RPS7 PE=1 SV=1	2	7	7	7	5	2	3	3	2	4	5	4	4	5	2	3	3	2	4	5	4	4	5	2	3	3	2	4	5	4	4	31.4	31.4	31.4	22.127	194	194;187	0	43.333	23.2	9.3	12.4	14.9	12.9
sp|P62136|PP1A_HUMAN;tr|A0A140VJS9|A0A140VJS9_HUMAN;tr|E9PMD7|E9PMD7_HUMAN;tr|B3KXM2|B3KXM2_HUMAN;tr|B4DNE3|B4DNE3_HUMAN;tr|C4TNW6|C4TNW6_HUMAN;tr|H0Y3Y6|H0Y3Y6_HUMAN;tr|F8W1A0|F8W1A0_HUMAN	sp|P62136|PP1A_HUMAN;tr|A0A140VJS9|A0A140VJS9_HUMAN;tr|E9PMD7|E9PMD7_HUMAN;tr|B3KXM2|B3KXM2_HUMAN	10;9;8;7;3;2;1;1	10;9;8;7;3;2;1;1	3;2;3;0;0;0;0;0	sp|P62136|PP1A_HUMAN Serine/threonine-protein phosphatase PP1-alpha catalytic subunit OS=Homo sapiens OX=9606 GN=PPP1CA PE=1 SV=1;tr|A0A140VJS9|A0A140VJS9_HUMAN Serine/threonine-protein phosphatase OS=Homo sapiens OX=9606 PE=2 SV=1;tr|E9PMD7|E9PMD7_HUMAN S	8	10	10	3	6	5	7	10	4	7	6	4	1	6	5	7	10	4	7	6	4	1	3	3	3	3	2	3	3	3	1	27	27	7.6	37.512	330	330;341;253;413;141;51;82;83	0	76.078	17.6	14.5	20	27	14.8
sp|P62249|RS16_HUMAN;tr|M0R210|M0R210_HUMAN;tr|M0R3H0|M0R3H0_HUMAN;tr|M0R1M5|M0R1M5_HUMAN;tr|Q6IPX4|Q6IPX4_HUMAN;tr|M0QX76|M0QX76_HUMAN	sp|P62249|RS16_HUMAN;tr|M0R210|M0R210_HUMAN;tr|M0R3H0|M0R3H0_HUMAN;tr|M0R1M5|M0R1M5_HUMAN;tr|Q6IPX4|Q6IPX4_HUMAN	10;9;7;5;5;4	10;9;7;5;5;4	10;9;7;5;5;4	sp|P62249|RS16_HUMAN 40S ribosomal protein S16 OS=Homo sapiens OX=9606 GN=RPS16 PE=1 SV=2;tr|M0R210|M0R210_HUMAN 40S ribosomal protein S16 OS=Homo sapiens OX=9606 GN=RPS16 PE=1 SV=1;tr|M0R3H0|M0R3H0_HUMAN 40S ribosomal protein S16 OS=Homo sapiens OX=9606 G	6	10	10	10	6	6	5	7	7	9	9	6	4	6	6	5	7	7	9	9	6	4	6	6	5	7	7	9	9	6	4	52.7	52.7	52.7	16.445	146	146;129;100;85;152;50	0	69.411	32.9	41.1	27.4	43.2	42.5
sp|P62263|RS14_HUMAN;tr|H0YB22|H0YB22_HUMAN;tr|E5RH77|E5RH77_HUMAN	sp|P62263|RS14_HUMAN;tr|H0YB22|H0YB22_HUMAN;tr|E5RH77|E5RH77_HUMAN	8;5;5	8;5;5	8;5;5	sp|P62263|RS14_HUMAN 40S ribosomal protein S14 OS=Homo sapiens OX=9606 GN=RPS14 PE=1 SV=3;tr|H0YB22|H0YB22_HUMAN 40S ribosomal protein S14 (Fragment) OS=Homo sapiens OX=9606 GN=RPS14 PE=1 SV=1;tr|E5RH77|E5RH77_HUMAN 40S ribosomal protein S14 OS=Homo sapien	3	8	8	8	4	4	4	4	4	3	5	5	5	4	4	4	4	4	3	5	5	5	4	4	4	4	4	3	5	5	5	35.1	35.1	35.1	16.273	151	151;120;134	0	58.361	32.5	33.1	31.8	33.8	30.5
sp|P62269|RS18_HUMAN;tr|A0A0G2JQH2|A0A0G2JQH2_HUMAN;tr|Q5GGW2|Q5GGW2_HUMAN;tr|J3JS69|J3JS69_HUMAN	sp|P62269|RS18_HUMAN	8;3;3;2	8;3;3;2	8;3;3;2	sp|P62269|RS18_HUMAN 40S ribosomal protein S18 OS=Homo sapiens OX=9606 GN=RPS18 PE=1 SV=3	4	8	8	8	7	7	7	5	5	7	7	6	4	7	7	7	5	5	7	7	6	4	7	7	7	5	5	7	7	6	4	43.4	43.4	43.4	17.718	152	152;33;34;82	0	77.373	42.8	37.5	38.8	32.2	30.3
sp|P62273|RS29_HUMAN;tr|A0A087WTT6|A0A087WTT6_HUMAN	sp|P62273|RS29_HUMAN;tr|A0A087WTT6|A0A087WTT6_HUMAN	3;2	3;2	3;2	sp|P62273|RS29_HUMAN 40S ribosomal protein S29 OS=Homo sapiens OX=9606 GN=RPS29 PE=1 SV=2;tr|A0A087WTT6|A0A087WTT6_HUMAN 40S ribosomal protein S29 OS=Homo sapiens OX=9606 GN=RPS29 PE=1 SV=1	2	3	3	3	1	0	1	2	2	2	2	1	0	1	0	1	2	2	2	2	1	0	1	0	1	2	2	2	2	1	0	46.4	46.4	46.4	6.6767	56	56;53	0	19.357	19.6	0	19.6	32.1	33.9
sp|P62277|RS13_HUMAN;tr|J3KMX5|J3KMX5_HUMAN;tr|E9PS50|E9PS50_HUMAN;tr|A7TZ25|A7TZ25_LEPSM	sp|P62277|RS13_HUMAN;tr|J3KMX5|J3KMX5_HUMAN;tr|E9PS50|E9PS50_HUMAN;tr|A7TZ25|A7TZ25_LEPSM	7;6;4;4	7;6;4;4	7;6;4;4	sp|P62277|RS13_HUMAN 40S ribosomal protein S13 OS=Homo sapiens OX=9606 GN=RPS13 PE=1 SV=2;tr|J3KMX5|J3KMX5_HUMAN 40S ribosomal protein S13 OS=Homo sapiens OX=9606 GN=RPS13 PE=1 SV=1;tr|E9PS50|E9PS50_HUMAN 40S ribosomal protein S13 (Fragment) OS=Homo sapien	4	7	7	7	5	5	5	6	4	6	6	6	4	5	5	5	6	4	6	6	6	4	5	5	5	6	4	6	6	6	4	33.1	33.1	33.1	17.222	151	151;148;116;151	0	54.391	27.8	27.8	27.8	32.5	23.2
sp|P62304|RUXE_HUMAN;tr|A6NHK2|A6NHK2_HUMAN	sp|P62304|RUXE_HUMAN;tr|A6NHK2|A6NHK2_HUMAN	2;1	2;1	2;1	sp|P62304|RUXE_HUMAN Small nuclear ribonucleoprotein E OS=Homo sapiens OX=9606 GN=SNRPE PE=1 SV=1;tr|A6NHK2|A6NHK2_HUMAN Small nuclear ribonucleoprotein E OS=Homo sapiens OX=9606 GN=SNRPE PE=1 SV=1	2	2	2	2	2	1	2	1	2	1	2	0	0	2	1	2	1	2	1	2	0	0	2	1	2	1	2	1	2	0	0	25	25	25	10.803	92	92;52	0	13.779	25	12	25	12	25
sp|P62306|RUXF_HUMAN;tr|A0A0B4J254|A0A0B4J254_HUMAN;tr|F8W0W6|F8W0W6_HUMAN	sp|P62306|RUXF_HUMAN	3;1;1	3;1;1	3;1;1	sp|P62306|RUXF_HUMAN Small nuclear ribonucleoprotein F OS=Homo sapiens OX=9606 GN=SNRPF PE=1 SV=1	3	3	3	3	3	3	3	2	2	2	3	2	2	3	3	3	2	2	2	3	2	2	3	3	3	2	2	2	3	2	2	32.6	32.6	32.6	9.7251	86	86;67;127	0	51.452	32.6	32.6	32.6	24.4	24.4
sp|P62316|SMD2_HUMAN;tr|K7ERG4|K7ERG4_HUMAN	sp|P62316|SMD2_HUMAN;tr|K7ERG4|K7ERG4_HUMAN	4;3	4;3	4;3	sp|P62316|SMD2_HUMAN Small nuclear ribonucleoprotein Sm D2 OS=Homo sapiens OX=9606 GN=SNRPD2 PE=1 SV=1;tr|K7ERG4|K7ERG4_HUMAN Small nuclear ribonucleoprotein Sm D2 OS=Homo sapiens OX=9606 GN=SNRPD2 PE=1 SV=1	2	4	4	4	2	2	2	4	2	1	2	2	1	2	2	2	4	2	1	2	2	1	2	2	2	4	2	1	2	2	1	41.5	41.5	41.5	13.527	118	118;78	0	42.679	16.9	16.9	16.9	41.5	16.9
sp|P62318|SMD3_HUMAN;tr|H3BT13|H3BT13_HUMAN	sp|P62318|SMD3_HUMAN;tr|H3BT13|H3BT13_HUMAN	4;2	4;2	4;2	sp|P62318|SMD3_HUMAN Small nuclear ribonucleoprotein Sm D3 OS=Homo sapiens OX=9606 GN=SNRPD3 PE=1 SV=1;tr|H3BT13|H3BT13_HUMAN Small nuclear ribonucleoprotein Sm D3 OS=Homo sapiens OX=9606 GN=SNRPD3 PE=1 SV=1	2	4	4	4	3	4	2	3	2	2	2	1	2	3	4	2	3	2	2	2	1	2	3	4	2	3	2	2	2	1	2	37.3	37.3	37.3	13.916	126	126;62	0	38.621	31.7	37.3	15.1	31.7	15.1
sp|P62333|PRS10_HUMAN;tr|A0A087X2I1|A0A087X2I1_HUMAN;tr|V9HW24|V9HW24_HUMAN;tr|H0YJX2|H0YJX2_HUMAN;tr|H0YJS8|H0YJS8_HUMAN;tr|H0YJC0|H0YJC0_HUMAN;tr|B4DR91|B4DR91_HUMAN	sp|P62333|PRS10_HUMAN;tr|A0A087X2I1|A0A087X2I1_HUMAN;tr|V9HW24|V9HW24_HUMAN	8;8;7;2;2;2;1	8;8;7;2;2;2;1	8;8;7;2;2;2;1	sp|P62333|PRS10_HUMAN 26S proteasome regulatory subunit 10B OS=Homo sapiens OX=9606 GN=PSMC6 PE=1 SV=1;tr|A0A087X2I1|A0A087X2I1_HUMAN 26S proteasome regulatory subunit 10B OS=Homo sapiens OX=9606 GN=PSMC6 PE=1 SV=1;tr|V9HW24|V9HW24_HUMAN Epididymis secreto	7	8	8	8	3	4	3	4	3	2	3	2	2	3	4	3	4	3	2	3	2	2	3	4	3	4	3	2	3	2	2	23.1	23.1	23.1	44.172	389	389;403;389;67;194;262;186	0	51.691	10.5	11.1	7.2	13.4	8.5
sp|P62424|RL7A_HUMAN;tr|Q9BY74|Q9BY74_HUMAN;tr|Q5T8U2|Q5T8U2_HUMAN;tr|Q5T8U3|Q5T8U3_HUMAN	sp|P62424|RL7A_HUMAN;tr|Q9BY74|Q9BY74_HUMAN;tr|Q5T8U2|Q5T8U2_HUMAN;tr|Q5T8U3|Q5T8U3_HUMAN	12;7;7;7	12;7;7;7	12;7;7;7	sp|P62424|RL7A_HUMAN 60S ribosomal protein L7a OS=Homo sapiens OX=9606 GN=RPL7A PE=1 SV=2;tr|Q9BY74|Q9BY74_HUMAN Ribosomal protein L7a (Fragment) OS=Homo sapiens OX=9606 GN=RP-L7a PE=2 SV=1;tr|Q5T8U2|Q5T8U2_HUMAN 60S ribosomal protein L7a OS=Homo sapiens O	4	12	12	12	3	2	9	8	9	6	7	6	7	3	2	9	8	9	6	7	6	7	3	2	9	8	9	6	7	6	7	43.2	43.2	43.2	29.995	266	266;142;151;191	0	103.23	12	9.8	35.3	34.2	35.3
sp|P62487|RPB7_HUMAN;tr|E9PIU7|E9PIU7_HUMAN;tr|H0YEE4|H0YEE4_HUMAN;tr|E9PKH3|E9PKH3_HUMAN	sp|P62487|RPB7_HUMAN;tr|E9PIU7|E9PIU7_HUMAN;tr|H0YEE4|H0YEE4_HUMAN;tr|E9PKH3|E9PKH3_HUMAN	3;2;2;2	3;2;2;2	3;2;2;2	sp|P62487|RPB7_HUMAN DNA-directed RNA polymerase II subunit RPB7 OS=Homo sapiens OX=9606 GN=POLR2G PE=1 SV=1;tr|E9PIU7|E9PIU7_HUMAN DNA-directed RNA polymerase II subunit RPB7 OS=Homo sapiens OX=9606 GN=POLR2G PE=1 SV=1;tr|H0YEE4|H0YEE4_HUMAN DNA-directed	4	3	3	3	1	0	1	1	0	0	0	1	1	1	0	1	1	0	0	0	1	1	1	0	1	1	0	0	0	1	1	18	18	18	19.294	172	172;41;60;64	0	17.055	4.7	0	7	6.4	0
sp|P62750|RL23A_HUMAN;tr|H7BY10|H7BY10_HUMAN;tr|K7EJV9|K7EJV9_HUMAN;tr|K7ERT8|K7ERT8_HUMAN;tr|A8MUS3|A8MUS3_HUMAN;tr|K7EMA7|K7EMA7_HUMAN;tr|O95014|O95014_HUMAN;tr|B9EJE3|B9EJE3_HUMAN	sp|P62750|RL23A_HUMAN;tr|H7BY10|H7BY10_HUMAN;tr|K7EJV9|K7EJV9_HUMAN;tr|K7ERT8|K7ERT8_HUMAN;tr|A8MUS3|A8MUS3_HUMAN;tr|K7EMA7|K7EMA7_HUMAN	8;6;6;6;6;5;1;1	8;6;6;6;6;5;1;1	8;6;6;6;6;5;1;1	sp|P62750|RL23A_HUMAN 60S ribosomal protein L23a OS=Homo sapiens OX=9606 GN=RPL23A PE=1 SV=1;tr|H7BY10|H7BY10_HUMAN 60S ribosomal protein L23a (Fragment) OS=Homo sapiens OX=9606 GN=RPL23A PE=1 SV=1;tr|K7EJV9|K7EJV9_HUMAN 60S ribosomal protein L23a (Fragmen	8	8	8	8	5	4	6	6	4	6	6	5	6	5	4	6	6	4	6	6	5	6	5	4	6	6	4	6	6	5	6	35.9	35.9	35.9	17.695	156	156;158;170;175;194;70;114;156	0	70.549	21.8	21.2	28.2	28.8	21.2
sp|P62826|RAN_HUMAN;tr|B5MDF5|B5MDF5_HUMAN;tr|F5H018|F5H018_HUMAN;tr|J3KQE5|J3KQE5_HUMAN;tr|Q8MJ37|Q8MJ37_PIG;tr|H0YFC6|H0YFC6_HUMAN;tr|B4DV51|B4DV51_HUMAN;tr|A0A087X0W0|A0A087X0W0_HUMAN	sp|P62826|RAN_HUMAN;tr|B5MDF5|B5MDF5_HUMAN;tr|F5H018|F5H018_HUMAN;tr|J3KQE5|J3KQE5_HUMAN;tr|Q8MJ37|Q8MJ37_PIG;tr|H0YFC6|H0YFC6_HUMAN	6;6;5;5;3;3;2;1	6;6;5;5;3;3;2;1	6;6;5;5;3;3;2;1	sp|P62826|RAN_HUMAN GTP-binding nuclear protein Ran OS=Homo sapiens OX=9606 GN=RAN PE=1 SV=3;tr|B5MDF5|B5MDF5_HUMAN GTP-binding nuclear protein Ran OS=Homo sapiens OX=9606 GN=RAN PE=1 SV=1;tr|F5H018|F5H018_HUMAN GTP-binding nuclear protein Ran (Fragment) O	8	6	6	6	6	6	5	6	6	6	6	5	5	6	6	5	6	6	6	6	5	5	6	6	5	6	6	6	6	5	5	26.4	26.4	26.4	24.423	216	216;233;198;234;103;103;128;53	0	86.501	26.4	26.4	24.5	26.4	26.4
sp|P62851|RS25_HUMAN	sp|P62851|RS25_HUMAN	5	5	5	sp|P62851|RS25_HUMAN 40S ribosomal protein S25 OS=Homo sapiens OX=9606 GN=RPS25 PE=1 SV=1	1	5	5	5	2	3	2	2	2	4	4	3	2	2	3	2	2	2	4	4	3	2	2	3	2	2	2	4	4	3	2	38.4	38.4	38.4	13.742	125	125	0	30.893	15.2	20.8	15.2	15.2	16.8
sp|P62861|RS30_HUMAN;tr|E9PR30|E9PR30_HUMAN	sp|P62861|RS30_HUMAN;tr|E9PR30|E9PR30_HUMAN	2;2	2;2	2;2	sp|P62861|RS30_HUMAN 40S ribosomal protein S30 OS=Homo sapiens OX=9606 GN=FAU PE=1 SV=1;tr|E9PR30|E9PR30_HUMAN 40S ribosomal protein S30 OS=Homo sapiens OX=9606 GN=FAU PE=1 SV=1	2	2	2	2	0	0	2	1	1	2	2	2	2	0	0	2	1	1	2	2	2	2	0	0	2	1	1	2	2	2	2	18.6	18.6	18.6	6.6478	59	59;98	0	14.864	0	0	18.6	18.6	18.6
sp|P62877|RBX1_HUMAN	sp|P62877|RBX1_HUMAN	2	2	2	sp|P62877|RBX1_HUMAN E3 ubiquitin-protein ligase RBX1 OS=Homo sapiens OX=9606 GN=RBX1 PE=1 SV=1	1	2	2	2	0	2	1	1	1	1	0	2	1	0	2	1	1	1	1	0	2	1	0	2	1	1	1	1	0	2	1	24.1	24.1	24.1	12.274	108	108	0	20.219	0	24.1	7.4	7.4	7.4
sp|P62906|RL10A_HUMAN;tr|Q1JQ76|Q1JQ76_HUMAN;tr|A0A024RCW3|A0A024RCW3_HUMAN	sp|P62906|RL10A_HUMAN;tr|Q1JQ76|Q1JQ76_HUMAN;tr|A0A024RCW3|A0A024RCW3_HUMAN	8;7;4	8;7;4	8;7;4	sp|P62906|RL10A_HUMAN 60S ribosomal protein L10a OS=Homo sapiens OX=9606 GN=RPL10A PE=1 SV=2;tr|Q1JQ76|Q1JQ76_HUMAN Ribosomal protein (Fragment) OS=Homo sapiens OX=9606 GN=RPL10A PE=2 SV=1;tr|A0A024RCW3|A0A024RCW3_HUMAN Ribosomal protein OS=Homo sapiens OX	3	8	8	8	5	5	5	7	5	7	8	5	2	5	5	5	7	5	7	8	5	2	5	5	5	7	5	7	8	5	2	35	35	35	24.831	217	217;206;133	0	62.86	25.8	27.2	26.7	27.6	25.8
sp|P62942|FKB1A_HUMAN;tr|Q1JUQ3|Q1JUQ3_HUMAN;tr|Q1JUQ4|Q1JUQ4_HUMAN;tr|Q1JUQ5|Q1JUQ5_HUMAN;tr|A0A087WTS4|A0A087WTS4_HUMAN;tr|Q5W0X3|Q5W0X3_HUMAN;tr|A0A087WV48|A0A087WV48_HUMAN;tr|A0A087WZM5|A0A087WZM5_HUMAN;tr|Q0VDC6|Q0VDC6_HUMAN	sp|P62942|FKB1A_HUMAN;tr|Q1JUQ3|Q1JUQ3_HUMAN;tr|Q1JUQ4|Q1JUQ4_HUMAN;tr|Q1JUQ5|Q1JUQ5_HUMAN;tr|A0A087WTS4|A0A087WTS4_HUMAN;tr|Q5W0X3|Q5W0X3_HUMAN;tr|A0A087WV48|A0A087WV48_HUMAN;tr|A0A087WZM5|A0A087WZM5_HUMAN;tr|Q0VDC6|Q0VDC6_HUMAN	2;1;1;1;1;1;1;1;1	2;1;1;1;1;1;1;1;1	2;1;1;1;1;1;1;1;1	sp|P62942|FKB1A_HUMAN Peptidyl-prolyl cis-trans isomerase FKBP1A OS=Homo sapiens OX=9606 GN=FKBP1A PE=1 SV=2;tr|Q1JUQ3|Q1JUQ3_HUMAN FK506 binding protein12 OS=Homo sapiens OX=9606 GN=FKBP1A PE=2 SV=1;tr|Q1JUQ4|Q1JUQ4_HUMAN FK506 binding protein12 OS=Homo s	9	2	2	2	2	2	2	2	2	2	2	2	2	2	2	2	2	2	2	2	2	2	2	2	2	2	2	2	2	2	2	25	25	25	11.951	108	108;37;89;92;97;103;116;129;145	0	32.715	25	25	25	25	25
sp|P63218|GBG5_HUMAN	sp|P63218|GBG5_HUMAN	2	2	2	sp|P63218|GBG5_HUMAN Guanine nucleotide-binding protein G(I)/G(S)/G(O) subunit gamma-5 OS=Homo sapiens OX=9606 GN=GNG5 PE=1 SV=3	1	2	2	2	1	1	2	1	1	1	1	1	1	1	1	2	1	1	1	1	1	1	1	1	2	1	1	1	1	1	1	27.9	27.9	27.9	7.3184	68	68	0	13.521	14.7	14.7	27.9	14.7	14.7
sp|P63261|ACTG_HUMAN;tr|B4E3A4|B4E3A4_HUMAN;tr|B4DVQ0|B4DVQ0_HUMAN;tr|I3L3I0|I3L3I0_HUMAN;tr|I3L1U9|I3L1U9_HUMAN;tr|I3L3R2|I3L3R2_HUMAN;tr|I3L4N8|I3L4N8_HUMAN;tr|K7EM38|K7EM38_HUMAN;tr|J3KT65|J3KT65_HUMAN	sp|P63261|ACTG_HUMAN;tr|B4E3A4|B4E3A4_HUMAN;tr|B4DVQ0|B4DVQ0_HUMAN;tr|I3L3I0|I3L3I0_HUMAN;tr|I3L1U9|I3L1U9_HUMAN	29;27;25;18;18;13;13;12;12	1;1;1;1;1;1;1;1;1	1;1;1;1;1;1;1;1;1	sp|P63261|ACTG_HUMAN Actin, cytoplasmic 2 OS=Homo sapiens OX=9606 GN=ACTG1 PE=1 SV=1;tr|B4E3A4|B4E3A4_HUMAN cDNA FLJ57283, highly similar to Actin, cytoplasmic 2 OS=Homo sapiens OX=9606 PE=2 SV=1;tr|B4DVQ0|B4DVQ0_HUMAN cDNA FLJ58286, highly similar to Acti	9	29	1	1	27	24	25	25	25	24	25	23	19	1	1	1	1	1	1	1	1	1	1	1	1	1	1	1	1	1	1	69.1	4.5	4.5	41.792	375	375;356;333;214;214;164;241;133;198	0	127.03	68.8	52.5	61.1	60.8	60.8
sp|P63313|TYB10_HUMAN;tr|D6W5K2|D6W5K2_HUMAN	sp|P63313|TYB10_HUMAN;tr|D6W5K2|D6W5K2_HUMAN	4;2	3;1	3;1	sp|P63313|TYB10_HUMAN Thymosin beta-10 OS=Homo sapiens OX=9606 GN=TMSB10 PE=1 SV=2;tr|D6W5K2|D6W5K2_HUMAN Thymosin, beta 10, isoform CRA_a (Fragment) OS=Homo sapiens OX=9606 GN=TMSB10 PE=4 SV=1	2	4	3	3	1	1	3	2	3	2	4	3	4	1	1	3	1	2	2	3	3	3	1	1	3	1	2	2	3	3	3	68.2	68.2	68.2	5.0256	44	44;169	0	84.672	31.8	31.8	68.2	47.7	52.3
sp|P67809|YBOX1_HUMAN;tr|Q6PKI6|Q6PKI6_HUMAN;tr|H0Y449|H0Y449_HUMAN;tr|Q7KZ24|Q7KZ24_HUMAN;tr|A0JLU4|A0JLU4_HUMAN;tr|C9J5V9|C9J5V9_HUMAN;tr|Q2VIK8|Q2VIK8_HUMAN;tr|B2RCC2|B2RCC2_HUMAN;sp|Q9Y2T7|YBOX2_HUMAN;tr|Q15905|Q15905_HUMAN;tr|Q59HE1|Q59HE1_HUMAN	sp|P67809|YBOX1_HUMAN;tr|Q6PKI6|Q6PKI6_HUMAN;tr|H0Y449|H0Y449_HUMAN;tr|Q7KZ24|Q7KZ24_HUMAN;tr|A0JLU4|A0JLU4_HUMAN	15;12;11;10;8;7;7;4;4;1;1	15;12;11;10;8;7;7;4;4;1;1	10;7;9;5;8;6;7;0;0;1;0	sp|P67809|YBOX1_HUMAN Nuclease-sensitive element-binding protein 1 OS=Homo sapiens OX=9606 GN=YBX1 PE=1 SV=3;tr|Q6PKI6|Q6PKI6_HUMAN YBX1 protein (Fragment) OS=Homo sapiens OX=9606 GN=YBX1 PE=2 SV=1;tr|H0Y449|H0Y449_HUMAN Nuclease-sensitive element-binding	11	15	15	10	11	11	11	12	12	11	10	11	10	11	11	11	12	12	11	10	11	10	8	8	8	9	8	8	8	9	7	58.6	58.6	46	35.924	324	324;266;374;322;181;216;319;364;364;74;268	0	323.31	49.1	44.4	49.7	44.8	45.1
sp|P68366|TBA4A_HUMAN;tr|C9JEV8|C9JEV8_HUMAN;tr|C9JQ00|C9JQ00_HUMAN;tr|C9JJQ8|C9JJQ8_HUMAN	sp|P68366|TBA4A_HUMAN	17;5;5;5	3;1;1;1	2;1;1;1	sp|P68366|TBA4A_HUMAN Tubulin alpha-4A chain OS=Homo sapiens OX=9606 GN=TUBA4A PE=1 SV=1	4	17	3	2	13	10	9	15	11	9	10	8	9	2	0	1	2	1	0	0	0	2	2	0	1	1	1	0	0	0	2	32.4	7.4	4.2	49.924	448	448;153;180;198	0	18.194	26.1	23.4	21.9	30.1	24.1
sp|P69849|NOMO3_HUMAN;tr|J3KN36|J3KN36_HUMAN;sp|Q5JPE7|NOMO2_HUMAN;tr|Q1LZN2|Q1LZN2_HUMAN;tr|A0A087WTD5|A0A087WTD5_HUMAN	sp|P69849|NOMO3_HUMAN;tr|J3KN36|J3KN36_HUMAN;sp|Q5JPE7|NOMO2_HUMAN;tr|Q1LZN2|Q1LZN2_HUMAN	13;13;13;9;2	1;1;1;1;1	1;1;1;1;1	sp|P69849|NOMO3_HUMAN Nodal modulator 3 OS=Homo sapiens OX=9606 GN=NOMO3 PE=3 SV=2;tr|J3KN36|J3KN36_HUMAN Nodal modulator 3 OS=Homo sapiens OX=9606 GN=NOMO3 PE=1 SV=1;sp|Q5JPE7|NOMO2_HUMAN Nodal modulator 2 OS=Homo sapiens OX=9606 GN=NOMO2 PE=1 SV=1;tr|Q1L	5	13	1	1	5	6	8	8	7	6	6	5	6	0	0	0	0	1	1	1	1	1	0	0	0	0	1	1	1	1	1	13.9	1.8	1.8	134.13	1222	1222;1267;1267;807;282	0	12.733	5.2	6.4	8.4	8.4	7.5
sp|P78318|IGBP1_HUMAN	sp|P78318|IGBP1_HUMAN	3	3	3	sp|P78318|IGBP1_HUMAN Immunoglobulin-binding protein 1 OS=Homo sapiens OX=9606 GN=IGBP1 PE=1 SV=1	1	3	3	3	0	1	0	1	1	0	1	2	2	0	1	0	1	1	0	1	2	2	0	1	0	1	1	0	1	2	2	10	10	10	39.221	339	339	0	18.056	0	3.5	0	3.5	3.5
sp|P78527|PRKDC_HUMAN;tr|B4DL41|B4DL41_HUMAN;tr|F5GX40|F5GX40_HUMAN;tr|H0YG84|H0YG84_HUMAN	sp|P78527|PRKDC_HUMAN	46;19;2;1	46;19;2;1	46;19;2;1	sp|P78527|PRKDC_HUMAN DNA-dependent protein kinase catalytic subunit OS=Homo sapiens OX=9606 GN=PRKDC PE=1 SV=3	4	46	46	46	13	12	21	25	27	25	22	24	18	13	12	21	25	27	25	22	24	18	13	12	21	25	27	25	22	24	18	12.6	12.6	12.6	469.08	4128	4128;1130;70;90	0	323.31	3.8	3.3	5.7	7.4	7.5
sp|P80217|IN35_HUMAN	sp|P80217|IN35_HUMAN	3	3	3	sp|P80217|IN35_HUMAN Interferon-induced 35 kDa protein OS=Homo sapiens OX=9606 GN=IFI35 PE=1 SV=5	1	3	3	3	0	0	1	1	0	0	0	0	1	0	0	1	1	0	0	0	0	1	0	0	1	1	0	0	0	0	1	11.5	11.5	11.5	31.546	286	286	0	19.222	0	0	3.8	4.5	0
sp|P80723|BASP1_HUMAN;tr|U3KQP0|U3KQP0_HUMAN	sp|P80723|BASP1_HUMAN	11;2	11;2	11;2	sp|P80723|BASP1_HUMAN Brain acid soluble protein 1 OS=Homo sapiens OX=9606 GN=BASP1 PE=1 SV=2	2	11	11	11	11	9	11	10	11	10	10	11	7	11	9	11	10	11	10	10	11	7	11	9	11	10	11	10	10	11	7	81.5	81.5	81.5	22.693	227	227;45	0	207.14	81.5	69.6	81.5	75.8	81.5
sp|P81605|DCD_HUMAN	sp|P81605|DCD_HUMAN	2	2	2	sp|P81605|DCD_HUMAN Dermcidin OS=Homo sapiens OX=9606 GN=DCD PE=1 SV=2	1	2	2	2	0	1	0	0	0	0	0	0	1	0	1	0	0	0	0	0	0	1	0	1	0	0	0	0	0	0	1	20	20	20	11.284	110	110	0	12.408	0	10	0	0	0
sp|P82932|RT06_HUMAN	sp|P82932|RT06_HUMAN	2	2	2	sp|P82932|RT06_HUMAN 28S ribosomal protein S6, mitochondrial OS=Homo sapiens OX=9606 GN=MRPS6 PE=1 SV=3	1	2	2	2	0	0	0	0	0	1	0	0	1	0	0	0	0	0	1	0	0	1	0	0	0	0	0	1	0	0	1	20.8	20.8	20.8	14.226	125	125	0.0011765	10.894	0	0	0	0	0
sp|P82979|SARNP_HUMAN;tr|F8VZQ9|F8VZQ9_HUMAN;tr|F8VS12|F8VS12_HUMAN;tr|Q567R9|Q567R9_HUMAN;tr|H0YHG0|H0YHG0_HUMAN	sp|P82979|SARNP_HUMAN;tr|F8VZQ9|F8VZQ9_HUMAN;tr|F8VS12|F8VS12_HUMAN;tr|Q567R9|Q567R9_HUMAN;tr|H0YHG0|H0YHG0_HUMAN	2;2;1;1;1	2;2;1;1;1	2;2;1;1;1	sp|P82979|SARNP_HUMAN SAP domain-containing ribonucleoprotein OS=Homo sapiens OX=9606 GN=SARNP PE=1 SV=3;tr|F8VZQ9|F8VZQ9_HUMAN SAP domain-containing ribonucleoprotein OS=Homo sapiens OX=9606 GN=SARNP PE=1 SV=1;tr|F8VS12|F8VS12_HUMAN SAP domain-containing	5	2	2	2	1	1	2	2	1	1	1	1	2	1	1	2	2	1	1	1	1	2	1	1	2	2	1	1	1	1	2	9	9	9	23.671	210	210;213;52;150;523	0	14.204	4.8	4.8	9	9	4.8
sp|P83111|LACTB_HUMAN;tr|H0YNN5|H0YNN5_HUMAN	sp|P83111|LACTB_HUMAN	8;3	8;3	8;3	sp|P83111|LACTB_HUMAN Serine beta-lactamase-like protein LACTB, mitochondrial OS=Homo sapiens OX=9606 GN=LACTB PE=1 SV=2	2	8	8	8	4	5	6	8	7	5	4	5	4	4	5	6	8	7	5	4	5	4	4	5	6	8	7	5	4	5	4	13.7	13.7	13.7	60.693	547	547;126	0	70.39	8.2	9.9	9.7	13.7	11.7
sp|P83881|RL36A_HUMAN;tr|J3KQN4|J3KQN4_HUMAN;tr|B2R4V2|B2R4V2_HUMAN;sp|Q969Q0|RL36L_HUMAN;tr|H0Y5B4|H0Y5B4_HUMAN;tr|H7BZ11|H7BZ11_HUMAN;tr|R4GN19|R4GN19_HUMAN;tr|H7BY91|H7BY91_HUMAN;tr|H0Y3V9|H0Y3V9_HUMAN	sp|P83881|RL36A_HUMAN;tr|J3KQN4|J3KQN4_HUMAN;tr|B2R4V2|B2R4V2_HUMAN;sp|Q969Q0|RL36L_HUMAN;tr|H0Y5B4|H0Y5B4_HUMAN;tr|H7BZ11|H7BZ11_HUMAN;tr|R4GN19|R4GN19_HUMAN	4;4;3;3;3;3;2;1;1	4;4;3;3;3;3;2;1;1	4;4;3;3;3;3;2;1;1	sp|P83881|RL36A_HUMAN 60S ribosomal protein L36a OS=Homo sapiens OX=9606 GN=RPL36A PE=1 SV=2;tr|J3KQN4|J3KQN4_HUMAN 60S ribosomal protein L36a OS=Homo sapiens OX=9606 GN=RPL36A PE=1 SV=1;tr|B2R4V2|B2R4V2_HUMAN cDNA, FLJ92227, highly similar to Homo sapiens	9	4	4	4	1	0	2	0	1	1	1	1	2	1	0	2	0	1	1	1	1	2	1	0	2	0	1	1	1	1	2	30.2	30.2	30.2	12.441	106	106;142;106;106;112;118;25;70;77	0	22.287	6.6	0	15.1	0	7.5
sp|Q00610|CLH1_HUMAN;tr|A0A087WVQ6|A0A087WVQ6_HUMAN;tr|J3KS13|J3KS13_HUMAN;tr|A0A087WX41|A0A087WX41_HUMAN;sp|P53675|CLH2_HUMAN;tr|K7EJJ5|K7EJJ5_HUMAN;tr|J3KSQ2|J3KSQ2_HUMAN;tr|J3KRF5|J3KRF5_HUMAN;tr|J3QL20|J3QL20_HUMAN;tr|A4FU99|A4FU99_HUMAN;tr|F5H5N6|F5H5N6_HUMAN	sp|Q00610|CLH1_HUMAN;tr|A0A087WVQ6|A0A087WVQ6_HUMAN	56;56;18;14;14;7;4;3;2;2;1	56;56;18;14;14;7;4;3;2;2;1	56;56;18;14;14;7;4;3;2;2;1	sp|Q00610|CLH1_HUMAN Clathrin heavy chain 1 OS=Homo sapiens OX=9606 GN=CLTC PE=1 SV=5;tr|A0A087WVQ6|A0A087WVQ6_HUMAN Clathrin heavy chain OS=Homo sapiens OX=9606 GN=CLTC PE=1 SV=1	11	56	56	56	45	45	42	49	45	44	44	37	30	45	45	42	49	45	44	44	37	30	45	45	42	49	45	44	44	37	30	34.4	34.4	34.4	191.61	1675	1675;1679;612;1260;1640;222;122;131;97;218;169	0	323.31	28.9	28.3	26.3	32.1	29
sp|Q00722|PLCB2_HUMAN;tr|Q6ZNQ9|Q6ZNQ9_HUMAN;tr|Q59F77|Q59F77_HUMAN;tr|Q9BVT6|Q9BVT6_HUMAN;tr|H0YNI4|H0YNI4_HUMAN;tr|H0YKR9|H0YKR9_HUMAN	sp|Q00722|PLCB2_HUMAN	13;5;5;3;2;1	13;5;5;3;2;1	13;5;5;3;2;1	sp|Q00722|PLCB2_HUMAN 1-phosphatidylinositol 4,5-bisphosphate phosphodiesterase beta-2 OS=Homo sapiens OX=9606 GN=PLCB2 PE=1 SV=2	6	13	13	13	5	2	2	6	2	8	6	5	4	5	2	2	6	2	8	6	5	4	5	2	2	6	2	8	6	5	4	13.3	13.3	13.3	134.02	1185	1185;280;901;199;74;87	0	92.1	4.9	1.5	1.9	6.2	2
sp|Q01081|U2AF1_HUMAN;sp|P0DN76|U2AF5_HUMAN;tr|Q7Z780|Q7Z780_HUMAN;tr|B5BU08|B5BU08_HUMAN;sp|Q8WU68|U2AF4_HUMAN	sp|Q01081|U2AF1_HUMAN;sp|P0DN76|U2AF5_HUMAN;tr|Q7Z780|Q7Z780_HUMAN;tr|B5BU08|B5BU08_HUMAN	3;3;2;2;1	3;3;2;2;1	3;3;2;2;1	sp|Q01081|U2AF1_HUMAN Splicing factor U2AF 35 kDa subunit OS=Homo sapiens OX=9606 GN=U2AF1 PE=1 SV=3;sp|P0DN76|U2AF5_HUMAN Splicing factor U2AF 35 kDa subunit-like protein OS=Homo sapiens OX=9606 GN=U2AF1L5 PE=1 SV=1;tr|Q7Z780|Q7Z780_HUMAN U2 small nuclear	5	3	3	3	1	2	2	3	2	2	2	2	2	1	2	2	3	2	2	2	2	2	1	2	2	3	2	2	2	2	2	15	15	15	27.872	240	240;240;167;240;220	0	31.208	3.8	9.2	9.2	15	9.2
sp|Q01813|PFKAP_HUMAN;tr|O14943|O14943_HUMAN;tr|Q8WTZ9|Q8WTZ9_HUMAN;tr|B1APP8|B1APP8_HUMAN;tr|H0Y757|H0Y757_HUMAN;tr|H0Y3Y3|H0Y3Y3_HUMAN;tr|Q49A78|Q49A78_HUMAN	sp|Q01813|PFKAP_HUMAN;tr|O14943|O14943_HUMAN;tr|Q8WTZ9|Q8WTZ9_HUMAN;tr|B1APP8|B1APP8_HUMAN	4;3;3;2;1;1;1	3;3;3;2;1;1;1	3;3;3;2;1;1;1	sp|Q01813|PFKAP_HUMAN ATP-dependent 6-phosphofructokinase, platelet type OS=Homo sapiens OX=9606 GN=PFKP PE=1 SV=2;tr|O14943|O14943_HUMAN Phosphofructokinase-P (Fragment) OS=Homo sapiens OX=9606 GN=PFK-P PE=2 SV=1;tr|Q8WTZ9|Q8WTZ9_HUMAN Similar to phosphof	7	4	3	3	1	1	1	1	1	3	3	2	1	0	0	0	0	0	2	2	1	0	0	0	0	0	0	2	2	1	0	6.6	4.2	4.2	85.595	784	784;412;447;202;103;166;202	0	19.55	2.4	2.4	2.4	2.4	2.4
sp|Q01970|PLCB3_HUMAN	sp|Q01970|PLCB3_HUMAN	2	2	2	sp|Q01970|PLCB3_HUMAN 1-phosphatidylinositol 4,5-bisphosphate phosphodiesterase beta-3 OS=Homo sapiens OX=9606 GN=PLCB3 PE=1 SV=2	1	2	2	2	1	0	0	2	1	0	0	1	1	1	0	0	2	1	0	0	1	1	1	0	0	2	1	0	0	1	1	2.4	2.4	2.4	138.8	1234	1234	0	12.477	0.8	0	0	2.4	0.8
sp|Q02127|PYRD_HUMAN;tr|I3NI32|I3NI32_HUMAN	sp|Q02127|PYRD_HUMAN;tr|I3NI32|I3NI32_HUMAN	2;1	2;1	2;1	sp|Q02127|PYRD_HUMAN Dihydroorotate dehydrogenase (quinone), mitochondrial OS=Homo sapiens OX=9606 GN=DHODH PE=1 SV=3;tr|I3NI32|I3NI32_HUMAN Dihydroorotate dehydrogenase (quinone), mitochondrial OS=Homo sapiens OX=9606 GN=DHODH PE=1 SV=1	2	2	2	2	0	0	0	0	0	0	1	2	1	0	0	0	0	0	0	1	2	1	0	0	0	0	0	0	1	2	1	8.1	8.1	8.1	42.867	395	395;393	0	13.999	0	0	0	0	0
sp|Q02218|ODO1_HUMAN;tr|A0A0D9SFS3|A0A0D9SFS3_HUMAN;tr|E9PDF2|E9PDF2_HUMAN;tr|E9PCR7|E9PCR7_HUMAN;tr|B4DF00|B4DF00_HUMAN;tr|B4DZ95|B4DZ95_HUMAN;tr|B4E3E9|B4E3E9_HUMAN;tr|B4DH65|B4DH65_HUMAN;tr|E9PFG7|E9PFG7_HUMAN;tr|B4DK55|B4DK55_HUMAN;tr|A0A140VJQ5|A0A140VJQ5_HUMAN;tr|A2VCT2|A2VCT2_HUMAN;tr|A2VCT3|A2VCT3_HUMAN;tr|Q5ISS2|Q5ISS2_MACFA;sp|Q9ULD0|OGDHL_HUMAN;tr|C9J4G7|C9J4G7_HUMAN	sp|Q02218|ODO1_HUMAN;tr|A0A0D9SFS3|A0A0D9SFS3_HUMAN;tr|E9PDF2|E9PDF2_HUMAN;tr|E9PCR7|E9PCR7_HUMAN;tr|B4DF00|B4DF00_HUMAN;tr|B4DZ95|B4DZ95_HUMAN;tr|B4E3E9|B4E3E9_HUMAN;tr|B4DH65|B4DH65_HUMAN;tr|E9PFG7|E9PFG7_HUMAN;tr|B4DK55|B4DK55_HUMAN	18;17;17;17;16;15;15;15;15;15;8;8;8;5;4;3	18;17;17;17;16;15;15;15;15;15;8;8;8;5;4;3	18;17;17;17;16;15;15;15;15;15;8;8;8;5;4;3	sp|Q02218|ODO1_HUMAN 2-oxoglutarate dehydrogenase, mitochondrial OS=Homo sapiens OX=9606 GN=OGDH PE=1 SV=3;tr|A0A0D9SFS3|A0A0D9SFS3_HUMAN 2-oxoglutarate dehydrogenase, mitochondrial OS=Homo sapiens OX=9606 GN=OGDH PE=1 SV=1;tr|E9PDF2|E9PDF2_HUMAN 2-oxoglut	16	18	18	18	8	7	9	9	10	7	10	5	5	8	7	9	9	10	7	10	5	5	8	7	9	9	10	7	10	5	5	18.6	18.6	18.6	115.93	1023	1023;1001;1034;1038;974;812;818;856;873;873;427;636;640;129;1010;211	0	122.03	9.4	8.6	10.2	10.5	11.2
sp|Q02318|CP27A_HUMAN;tr|F8WD90|F8WD90_HUMAN;tr|C9J1K5|C9J1K5_HUMAN;tr|Q96T86|Q96T86_HUMAN	sp|Q02318|CP27A_HUMAN	18;4;3;1	18;4;3;1	18;4;3;1	sp|Q02318|CP27A_HUMAN Sterol 26-hydroxylase, mitochondrial OS=Homo sapiens OX=9606 GN=CYP27A1 PE=1 SV=1	4	18	18	18	13	12	13	15	15	13	14	12	8	13	12	13	15	15	13	14	12	8	13	12	13	15	15	13	14	12	8	29.6	29.6	29.6	60.234	531	531;115;221;41	0	211.45	24.1	23.7	23.7	27.5	28.2
sp|Q02790|FKBP4_HUMAN;tr|B2R9U2|B2R9U2_HUMAN;tr|F5H1U3|F5H1U3_HUMAN;tr|H0YFG2|H0YFG2_HUMAN;tr|F5H120|F5H120_HUMAN	sp|Q02790|FKBP4_HUMAN;tr|B2R9U2|B2R9U2_HUMAN	14;13;4;2;1	14;13;4;2;1	14;13;4;2;1	sp|Q02790|FKBP4_HUMAN Peptidyl-prolyl cis-trans isomerase FKBP4 OS=Homo sapiens OX=9606 GN=FKBP4 PE=1 SV=3;tr|B2R9U2|B2R9U2_HUMAN Peptidylprolyl isomerase OS=Homo sapiens OX=9606 PE=2 SV=1	5	14	14	14	12	10	8	9	8	9	9	7	8	12	10	8	9	8	9	9	7	8	12	10	8	9	8	9	9	7	8	40.5	40.5	40.5	51.804	459	459;459;86;84;51	0	184.85	36.6	30.9	26.8	27.5	26.8
sp|Q03169|TNAP2_HUMAN;tr|H0YKI8|H0YKI8_HUMAN;tr|B4DZH8|B4DZH8_HUMAN;tr|H0YLC0|H0YLC0_HUMAN;tr|A1A584|A1A584_HUMAN	sp|Q03169|TNAP2_HUMAN	3;1;1;1;1	3;1;1;1;1	3;1;1;1;1	sp|Q03169|TNAP2_HUMAN Tumor necrosis factor alpha-induced protein 2 OS=Homo sapiens OX=9606 GN=TNFAIP2 PE=2 SV=2	5	3	3	3	1	1	2	1	2	0	0	0	0	1	1	2	1	2	0	0	0	0	1	1	2	1	2	0	0	0	0	4.9	4.9	4.9	72.66	654	654;97;323;347;431	0	17.01	1.4	1.4	2.6	1.4	3.7
sp|Q03252|LMNB2_HUMAN;tr|A0A0A7M1X5|A0A0A7M1X5_HUMAN	sp|Q03252|LMNB2_HUMAN;tr|A0A0A7M1X5|A0A0A7M1X5_HUMAN	16;10	12;7	12;7	sp|Q03252|LMNB2_HUMAN Lamin-B2 OS=Homo sapiens OX=9606 GN=LMNB2 PE=1 SV=4;tr|A0A0A7M1X5|A0A0A7M1X5_HUMAN Lamin B2, isoform CRA_b OS=Homo sapiens OX=9606 GN=LMNB2 PE=2 SV=1	2	16	12	12	10	13	4	9	7	8	6	5	2	7	9	3	5	4	5	3	3	0	7	9	3	5	4	5	3	3	0	26.1	22.1	22.1	69.948	620	620;483	0	88.811	17.6	20.6	7.1	14.2	10.8
sp|Q03405|UPAR_HUMAN;tr|M0R1I2|M0R1I2_HUMAN;tr|M0R2E9|M0R2E9_HUMAN;tr|M0R0H5|M0R0H5_HUMAN;tr|M0R0Y4|M0R0Y4_HUMAN;tr|M0QYR6|M0QYR6_HUMAN;tr|Q9UPI5|Q9UPI5_HUMAN;tr|M0QX27|M0QX27_HUMAN;tr|M0QYS6|M0QYS6_HUMAN	sp|Q03405|UPAR_HUMAN;tr|M0R1I2|M0R1I2_HUMAN;tr|M0R2E9|M0R2E9_HUMAN;tr|M0R0H5|M0R0H5_HUMAN;tr|M0R0Y4|M0R0Y4_HUMAN;tr|M0QYR6|M0QYR6_HUMAN;tr|Q9UPI5|Q9UPI5_HUMAN	4;3;2;2;2;2;2;1;1	4;3;2;2;2;2;2;1;1	4;3;2;2;2;2;2;1;1	sp|Q03405|UPAR_HUMAN Urokinase plasminogen activator surface receptor OS=Homo sapiens OX=9606 GN=PLAUR PE=1 SV=1;tr|M0R1I2|M0R1I2_HUMAN Urokinase plasminogen activator surface receptor OS=Homo sapiens OX=9606 GN=PLAUR PE=1 SV=1;tr|M0R2E9|M0R2E9_HUMAN Uroki	9	4	4	4	4	3	4	4	3	4	3	3	3	4	3	4	4	3	4	3	3	3	4	3	4	4	3	4	3	3	3	17	17	17	36.978	335	335;286;152;152;185;226;251;78;133	0	49.21	17	13.1	17	17	13.1
sp|Q05209|PTN12_HUMAN;tr|B4E105|B4E105_HUMAN;tr|H0YC15|H0YC15_HUMAN;tr|H3BM04|H3BM04_HUMAN;tr|C9J1X8|C9J1X8_HUMAN;tr|F8WB51|F8WB51_HUMAN	sp|Q05209|PTN12_HUMAN;tr|B4E105|B4E105_HUMAN	10;5;2;2;1;1	10;5;2;2;1;1	10;5;2;2;1;1	sp|Q05209|PTN12_HUMAN Tyrosine-protein phosphatase non-receptor type 12 OS=Homo sapiens OX=9606 GN=PTPN12 PE=1 SV=3;tr|B4E105|B4E105_HUMAN cDNA FLJ51710, highly similar to Tyrosine-protein phosphatase non-receptor type 12 (EC 3.1.3.48) OS=Homo sapiens OX=9	6	10	10	10	6	3	5	6	5	3	2	4	4	6	3	5	6	5	3	2	4	4	6	3	5	6	5	3	2	4	4	18.5	18.5	18.5	88.105	780	780;543;214;234;86;113	0	105.84	9.7	4.4	7.8	9.6	8.1
sp|Q06187|BTK_HUMAN;tr|U3NG26|U3NG26_HUMAN;tr|Q3MS96|Q3MS96_HUMAN;tr|Q5JY90|Q5JY90_HUMAN;tr|Q9P0M0|Q9P0M0_HUMAN;tr|Q9P0L3|Q9P0L3_HUMAN;tr|Q9P0L6|Q9P0L6_HUMAN;tr|Q9P0L5|Q9P0L5_HUMAN;tr|Q9NPI3|Q9NPI3_HUMAN;tr|Q3MS94|Q3MS94_HUMAN;tr|Q3MS92|Q3MS92_HUMAN;tr|Q572P5|Q572P5_HUMAN;tr|Q572P1|Q572P1_HUMAN;tr|Q3MS93|Q3MS93_HUMAN;tr|Q3MS87|Q3MS87_HUMAN;tr|Q572P3|Q572P3_HUMAN;tr|Q3MS95|Q3MS95_HUMAN;tr|Q9P0L7|Q…	sp|Q06187|BTK_HUMAN;tr|U3NG26|U3NG26_HUMAN;tr|Q3MS96|Q3MS96_HUMAN;tr|Q5JY90|Q5JY90_HUMAN	7;6;5;4;3;3;3;3;3;3;3;3;2;2;2;2;2;2;2;1	7;6;5;4;3;3;3;3;3;3;3;3;2;2;2;2;2;2;2;1	7;6;5;4;3;3;3;3;3;3;3;3;2;2;2;2;2;2;2;1	sp|Q06187|BTK_HUMAN Tyrosine-protein kinase BTK OS=Homo sapiens OX=9606 GN=BTK PE=1 SV=3;tr|U3NG26|U3NG26_HUMAN Tyrosine-protein kinase OS=Homo sapiens OX=9606 GN=BTK PE=1 SV=1;tr|Q3MS96|Q3MS96_HUMAN Non-specific protein-tyrosine kinase (Fragment) OS=Homo	20	7	7	7	2	3	1	4	4	5	3	3	3	2	3	1	4	4	5	3	3	3	2	3	1	4	4	5	3	3	3	13.4	13.4	13.4	76.28	659	659;568;319;483;149;172;174;174;174;197;208;234;94;95;118;128;172;174;174;139	0	47.752	3.9	5.2	1.7	7.9	7.4
sp|Q06210|GFPT1_HUMAN;tr|B3KM63|B3KM63_HUMAN;tr|B4DN38|B4DN38_HUMAN;tr|B3KMR8|B3KMR8_HUMAN;tr|B2RB90|B2RB90_HUMAN;tr|A0A0S2Z4X9|A0A0S2Z4X9_HUMAN;sp|O94808|GFPT2_HUMAN	sp|Q06210|GFPT1_HUMAN	6;1;1;1;1;1;1	6;1;1;1;1;1;1	6;1;1;1;1;1;1	sp|Q06210|GFPT1_HUMAN Glutamine--fructose-6-phosphate aminotransferase [isomerizing] 1 OS=Homo sapiens OX=9606 GN=GFPT1 PE=1 SV=3	7	6	6	6	3	3	4	2	3	2	3	4	2	3	3	4	2	3	2	3	4	2	3	3	4	2	3	2	3	4	2	9.9	9.9	9.9	78.806	699	699;357;607;682;682;682;682	0	46.507	6	5.4	7.2	4	6
sp|Q07812|BAX_HUMAN;tr|K4JQN1|K4JQN1_HUMAN;tr|A0A0C4MW46|A0A0C4MW46_HUMAN;tr|A0A0C4MWS3|A0A0C4MWS3_HUMAN;tr|A0A0C4MVT1|A0A0C4MVT1_HUMAN;tr|Q8WXU1|Q8WXU1_HUMAN;tr|Q5ZPJ1|Q5ZPJ1_HUMAN;tr|I6LPK7|I6LPK7_HUMAN	sp|Q07812|BAX_HUMAN;tr|K4JQN1|K4JQN1_HUMAN;tr|A0A0C4MW46|A0A0C4MW46_HUMAN;tr|A0A0C4MWS3|A0A0C4MWS3_HUMAN;tr|A0A0C4MVT1|A0A0C4MVT1_HUMAN	6;3;3;3;3;2;1;1	6;3;3;3;3;2;1;1	6;3;3;3;3;2;1;1	sp|Q07812|BAX_HUMAN Apoptosis regulator BAX OS=Homo sapiens OX=9606 GN=BAX PE=1 SV=1;tr|K4JQN1|K4JQN1_HUMAN Apoptosis regulator BAX OS=Homo sapiens OX=9606 GN=BAX PE=1 SV=1;tr|A0A0C4MW46|A0A0C4MW46_HUMAN Bax protein OS=Homo sapiens OX=9606 GN=Bax PE=2 SV=1	8	6	6	6	5	5	5	6	5	5	5	5	4	5	5	5	6	5	5	5	5	4	5	5	5	6	5	5	5	5	4	40.6	40.6	40.6	21.184	192	192;175;175;204;204;24;112;140	0	66.06	35.9	35.9	33.9	40.6	35.9
sp|Q07954|LRP1_HUMAN;tr|Q59FG2|Q59FG2_HUMAN;tr|Q6LBN5|Q6LBN5_HUMAN;tr|Q6PJ72|Q6PJ72_HUMAN;tr|H0YJI8|H0YJI8_HUMAN;tr|Q7Z7K9|Q7Z7K9_HUMAN;REV__tr|Q6LBN5|Q6LBN5_HUMAN;tr|Q53S76|Q53S76_HUMAN;tr|Q59EV4|Q59EV4_HUMAN;REV__sp|Q07954|LRP1_HUMAN;sp|Q9NZR2|LRP1B_HUMAN	sp|Q07954|LRP1_HUMAN;tr|Q59FG2|Q59FG2_HUMAN	80;42;11;6;4;4;1;1;1;1;1	80;42;11;6;4;4;1;1;1;1;1	80;42;11;6;4;4;1;1;1;1;1	sp|Q07954|LRP1_HUMAN Prolow-density lipoprotein receptor-related protein 1 OS=Homo sapiens OX=9606 GN=LRP1 PE=1 SV=2;tr|Q59FG2|Q59FG2_HUMAN Low density lipoprotein-related protein 1 variant (Fragment) OS=Homo sapiens OX=9606 PE=2 SV=1	11	80	80	80	52	51	41	57	50	48	49	52	36	52	51	41	57	50	48	49	52	36	52	51	41	57	50	48	49	52	36	21.8	21.8	21.8	504.6	4544	4544;2359;591;439;139;296;591;1126;1720;4544;4599	0	323.31	14.2	14	11.8	15.2	14.1
sp|Q07955|SRSF1_HUMAN;tr|J3KTL2|J3KTL2_HUMAN;tr|Q59FA2|Q59FA2_HUMAN;tr|A8K1L8|A8K1L8_HUMAN;tr|J3KSR8|J3KSR8_HUMAN;tr|J3QQV5|J3QQV5_HUMAN;tr|J3KSW7|J3KSW7_HUMAN;tr|A0A2I7N9Y9|A0A2I7N9Y9_HUMAN;tr|B7Z570|B7Z570_HUMAN	sp|Q07955|SRSF1_HUMAN;tr|J3KTL2|J3KTL2_HUMAN;tr|Q59FA2|Q59FA2_HUMAN;tr|A8K1L8|A8K1L8_HUMAN	11;11;10;8;5;4;4;4;4	11;11;10;8;5;4;4;4;4	11;11;10;8;5;4;4;4;4	sp|Q07955|SRSF1_HUMAN Serine/arginine-rich splicing factor 1 OS=Homo sapiens OX=9606 GN=SRSF1 PE=1 SV=2;tr|J3KTL2|J3KTL2_HUMAN Serine/arginine-rich-splicing factor 1 OS=Homo sapiens OX=9606 GN=SRSF1 PE=1 SV=1;tr|Q59FA2|Q59FA2_HUMAN Splicing factor, arginin	9	11	11	11	7	7	7	8	7	8	7	5	9	7	7	7	8	7	8	7	5	9	7	7	7	8	7	8	7	5	9	44.4	44.4	44.4	27.744	248	248;253;233;248;143;65;73;114;143	0	89.548	28.6	30.2	28.2	36.3	26.6
sp|Q07960|RHG01_HUMAN;tr|H0YE29|H0YE29_HUMAN;tr|B4DPZ4|B4DPZ4_HUMAN;tr|E9PNR6|E9PNR6_HUMAN;tr|O15376|O15376_HUMAN	sp|Q07960|RHG01_HUMAN;tr|H0YE29|H0YE29_HUMAN;tr|B4DPZ4|B4DPZ4_HUMAN	7;6;6;3;3	7;6;6;3;3	7;6;6;3;3	sp|Q07960|RHG01_HUMAN Rho GTPase-activating protein 1 OS=Homo sapiens OX=9606 GN=ARHGAP1 PE=1 SV=1;tr|H0YE29|H0YE29_HUMAN Rho GTPase-activating protein 1 (Fragment) OS=Homo sapiens OX=9606 GN=ARHGAP1 PE=1 SV=1;tr|B4DPZ4|B4DPZ4_HUMAN cDNA FLJ60782, highly s	5	7	7	7	4	4	4	4	4	6	5	5	4	4	4	4	4	4	6	5	5	4	4	4	4	4	4	6	5	5	4	16.4	16.4	16.4	50.435	439	439;334;458;192;223	0	84.976	9.3	9.1	9.3	8.9	9.1
sp|Q08211|DHX9_HUMAN;tr|Q58F26|Q58F26_HUMAN;tr|Q6PJK6|Q6PJK6_HUMAN;tr|B3KU66|B3KU66_HUMAN	sp|Q08211|DHX9_HUMAN;tr|Q58F26|Q58F26_HUMAN;tr|Q6PJK6|Q6PJK6_HUMAN	24;14;14;7	24;14;14;7	24;14;14;7	sp|Q08211|DHX9_HUMAN ATP-dependent RNA helicase A OS=Homo sapiens OX=9606 GN=DHX9 PE=1 SV=4;tr|Q58F26|Q58F26_HUMAN DHX9 protein (Fragment) OS=Homo sapiens OX=9606 GN=DHX9 PE=2 SV=1;tr|Q6PJK6|Q6PJK6_HUMAN DHX9 protein (Fragment) OS=Homo sapiens OX=9606 GN=D	4	24	24	24	19	15	14	16	13	15	15	15	9	19	15	14	16	13	15	15	15	9	19	15	14	16	13	15	15	15	9	20.6	20.6	20.6	140.96	1270	1270;596;599;549	0	301.28	16.3	12.9	12.1	14.3	12.3
sp|Q08378|GOGA3_HUMAN	sp|Q08378|GOGA3_HUMAN	4	4	4	sp|Q08378|GOGA3_HUMAN Golgin subfamily A member 3 OS=Homo sapiens OX=9606 GN=GOLGA3 PE=1 SV=2	1	4	4	4	1	2	0	1	0	1	1	2	0	1	2	0	1	0	1	1	2	0	1	2	0	1	0	1	1	2	0	3	3	3	167.35	1498	1498	0	23.233	0.8	1.3	0	0.8	0
sp|Q08AM6|VAC14_HUMAN;tr|B4DMP4|B4DMP4_HUMAN;tr|H3BUU8|H3BUU8_HUMAN;tr|H3BQD9|H3BQD9_HUMAN;tr|Q9NW56|Q9NW56_HUMAN;tr|A0A087WT26|A0A087WT26_HUMAN;tr|H3BN23|H3BN23_HUMAN;tr|Q9NTB8|Q9NTB8_HUMAN	sp|Q08AM6|VAC14_HUMAN;tr|B4DMP4|B4DMP4_HUMAN	8;7;3;3;3;2;1;1	8;7;3;3;3;2;1;1	8;7;3;3;3;2;1;1	sp|Q08AM6|VAC14_HUMAN Protein VAC14 homolog OS=Homo sapiens OX=9606 GN=VAC14 PE=1 SV=1;tr|B4DMP4|B4DMP4_HUMAN cDNA FLJ53136, highly similar to Homo sapiens Vac14 homolog (VAC14), mRNA OS=Homo sapiens OX=9606 PE=2 SV=1	8	8	8	8	4	4	4	5	5	4	5	4	3	4	4	4	5	5	4	5	4	3	4	4	4	5	5	4	5	4	3	12.1	12.1	12.1	87.972	782	782;712;201;260;347;185;40;131	0	65.627	5.5	6.8	6.8	8.2	7.7
sp|Q08J23|NSUN2_HUMAN;tr|A0A140T9Y7|A0A140T9Y7_HUMAN	sp|Q08J23|NSUN2_HUMAN	3;1	3;1	3;1	sp|Q08J23|NSUN2_HUMAN tRNA (cytosine(34)-C(5))-methyltransferase OS=Homo sapiens OX=9606 GN=NSUN2 PE=1 SV=2	2	3	3	3	2	1	2	1	2	2	3	1	1	2	1	2	1	2	2	3	1	1	2	1	2	1	2	2	3	1	1	5.7	5.7	5.7	86.47	767	767;202	0	22.562	3.3	1.8	3.3	1.4	3.3
sp|Q09028|RBBP4_HUMAN;tr|Q5JP02|Q5JP02_HUMAN;tr|H0YCT5|H0YCT5_HUMAN;tr|H0YF10|H0YF10_HUMAN;tr|H0YDK2|H0YDK2_HUMAN;tr|H0YEU5|H0YEU5_HUMAN;tr|B4DRT0|B4DRT0_HUMAN;tr|E9PNS2|E9PNS2_HUMAN;tr|Q5JNZ6|Q5JNZ6_HUMAN;tr|E9PIC4|E9PIC4_HUMAN;tr|E9PNS6|E9PNS6_HUMAN	sp|Q09028|RBBP4_HUMAN;tr|Q5JP02|Q5JP02_HUMAN;tr|H0YCT5|H0YCT5_HUMAN;tr|H0YF10|H0YF10_HUMAN;tr|H0YDK2|H0YDK2_HUMAN	6;3;3;3;3;2;2;1;1;1;1	6;3;3;3;3;2;2;1;1;1;1	3;0;0;0;0;0;0;1;0;1;1	sp|Q09028|RBBP4_HUMAN Histone-binding protein RBBP4 OS=Homo sapiens OX=9606 GN=RBBP4 PE=1 SV=3;tr|Q5JP02|Q5JP02_HUMAN Histone-binding protein RBBP7 (Fragment) OS=Homo sapiens OX=9606 GN=RBBP7 PE=1 SV=1;tr|H0YCT5|H0YCT5_HUMAN Histone-binding protein RBBP4 (	11	6	6	3	5	4	6	4	6	3	5	5	4	5	4	6	4	6	3	5	5	4	3	2	3	2	3	1	2	3	2	15.3	15.3	9.9	47.655	425	425;175;180;207;262;167;173;62;85;87;104	0	51.32	13.4	10.8	15.3	9.6	15.3
sp|Q09666|AHNK_HUMAN;tr|Q6ZQN2|Q6ZQN2_HUMAN;tr|B4DTV0|B4DTV0_HUMAN;tr|Q8N274|Q8N274_HUMAN;tr|Q13727|Q13727_HUMAN;tr|E9PJZ0|E9PJZ0_HUMAN;tr|E9PKR9|E9PKR9_HUMAN;tr|E9PJC6|E9PJC6_HUMAN;tr|E9PLK4|E9PLK4_HUMAN;tr|Q96EC4|Q96EC4_HUMAN;tr|E9PQE3|E9PQE3_HUMAN;tr|Q9BVU3|Q9BVU3_HUMAN	sp|Q09666|AHNK_HUMAN	166;51;42;29;20;3;3;3;3;3;2;2	166;51;42;29;20;3;3;3;3;3;2;2	166;51;42;29;20;3;3;3;3;3;2;2	sp|Q09666|AHNK_HUMAN Neuroblast differentiation-associated protein AHNAK OS=Homo sapiens OX=9606 GN=AHNAK PE=1 SV=2	12	166	166	166	112	117	86	132	94	98	94	89	69	112	117	86	132	94	98	94	89	69	112	117	86	132	94	98	94	89	69	48.5	48.5	48.5	629.09	5890	5890;1714;1079;791;534;121;123;131;144;149;85;150	0	323.31	37.3	38.8	30.1	40.8	31.3
sp|Q0JRZ9|FCHO2_HUMAN;tr|A0JLQ4|A0JLQ4_HUMAN;tr|B4DEU7|B4DEU7_HUMAN;tr|H7BXJ4|H7BXJ4_HUMAN	sp|Q0JRZ9|FCHO2_HUMAN	3;1;1;1	3;1;1;1	3;1;1;1	sp|Q0JRZ9|FCHO2_HUMAN F-BAR domain only protein 2 OS=Homo sapiens OX=9606 GN=FCHO2 PE=1 SV=2	4	3	3	3	1	1	1	3	2	1	1	1	0	1	1	1	3	2	1	1	1	0	1	1	1	3	2	1	1	1	0	4.6	4.6	4.6	88.923	810	810;197;238;378	0	28.921	1.7	1.7	1.7	4.6	3.5
sp|Q0VD83|APOBR_HUMAN	sp|Q0VD83|APOBR_HUMAN	25	25	1	sp|Q0VD83|APOBR_HUMAN Apolipoprotein B receptor OS=Homo sapiens OX=9606 GN=APOBR PE=1 SV=2	1	25	25	1	20	17	15	21	21	17	20	16	13	20	17	15	21	21	17	20	16	13	1	1	1	1	1	1	1	1	1	30.5	30.5	1	114.87	1088	1088	0	323.31	23.3	18.8	18	25.3	24
sp|Q10469|MGAT2_HUMAN;tr|B4DDK9|B4DDK9_HUMAN	sp|Q10469|MGAT2_HUMAN;tr|B4DDK9|B4DDK9_HUMAN	3;3	3;3	3;3	sp|Q10469|MGAT2_HUMAN Alpha-1,6-mannosyl-glycoprotein 2-beta-N-acetylglucosaminyltransferase OS=Homo sapiens OX=9606 GN=MGAT2 PE=1 SV=1;tr|B4DDK9|B4DDK9_HUMAN cDNA FLJ55952, highly similar to Alpha-1,6-mannosyl-glycoprotein2-beta-N- acetylglucosaminyltrans	2	3	3	3	0	0	0	1	1	1	1	0	0	0	0	0	1	1	1	1	0	0	0	0	0	1	1	1	1	0	0	9.4	9.4	9.4	51.55	447	447;453	0	16.466	0	0	0	4.3	1.6
sp|Q10567|AP1B1_HUMAN;tr|C9J1E7|C9J1E7_HUMAN;tr|B4DS79|B4DS79_HUMAN;tr|B4DKH5|B4DKH5_HUMAN;tr|B4DG47|B4DG47_HUMAN;tr|Q7Z3M8|Q7Z3M8_HUMAN	sp|Q10567|AP1B1_HUMAN;tr|C9J1E7|C9J1E7_HUMAN	16;12;5;4;4;3	6;3;4;3;3;2	6;3;4;3;3;2	sp|Q10567|AP1B1_HUMAN AP-1 complex subunit beta-1 OS=Homo sapiens OX=9606 GN=AP1B1 PE=1 SV=2;tr|C9J1E7|C9J1E7_HUMAN AP-1 complex subunit beta-1 (Fragment) OS=Homo sapiens OX=9606 GN=AP1B1 PE=1 SV=1	6	16	6	6	12	15	7	9	8	10	7	6	7	4	6	2	1	1	3	2	2	2	4	6	2	1	1	3	2	2	2	17.7	7	7	104.64	949	949;578;499;287;502;180	0	37.868	13.3	16.6	7.7	10.2	9.2
sp|Q10588|BST1_HUMAN;tr|A6NC48|A6NC48_HUMAN;tr|H0Y984|H0Y984_HUMAN;tr|H0Y9Q9|H0Y9Q9_HUMAN;tr|H0Y8G4|H0Y8G4_HUMAN	sp|Q10588|BST1_HUMAN;tr|A6NC48|A6NC48_HUMAN;tr|H0Y984|H0Y984_HUMAN;tr|H0Y9Q9|H0Y9Q9_HUMAN;tr|H0Y8G4|H0Y8G4_HUMAN	6;6;5;3;3	6;6;5;3;3	6;6;5;3;3	sp|Q10588|BST1_HUMAN ADP-ribosyl cyclase/cyclic ADP-ribose hydrolase 2 OS=Homo sapiens OX=9606 GN=BST1 PE=1 SV=2;tr|A6NC48|A6NC48_HUMAN ADP-ribosyl cyclase/cyclic ADP-ribose hydrolase 2 OS=Homo sapiens OX=9606 GN=BST1 PE=1 SV=1;tr|H0Y984|H0Y984_HUMAN ADP-r	5	6	6	6	4	4	3	6	4	2	1	1	0	4	4	3	6	4	2	1	1	0	4	4	3	6	4	2	1	1	0	23.6	23.6	23.6	35.724	318	318;333;186;97;155	0	41.081	13.8	13.8	11.3	23.6	13.8
sp|Q10713|MPPA_HUMAN;tr|B4DRK5|B4DRK5_HUMAN;tr|Q5SXN9|Q5SXN9_HUMAN	sp|Q10713|MPPA_HUMAN;tr|B4DRK5|B4DRK5_HUMAN	5;4;1	5;4;1	5;4;1	sp|Q10713|MPPA_HUMAN Mitochondrial-processing peptidase subunit alpha OS=Homo sapiens OX=9606 GN=PMPCA PE=1 SV=2;tr|B4DRK5|B4DRK5_HUMAN cDNA FLJ59584, highly similar to Mitochondrial-processing peptidase alpha subunit, mitochondrial (EC 3.4.24.64) OS=Homo	3	5	5	5	2	1	4	3	2	1	2	3	1	2	1	4	3	2	1	2	3	1	2	1	4	3	2	1	2	3	1	9.9	9.9	9.9	58.252	525	525;257;271	0	32.508	3.6	1.9	7.8	6.1	4
sp|Q12768|WASC5_HUMAN;tr|Q53EL1|Q53EL1_HUMAN;tr|E7EQI7|E7EQI7_HUMAN;tr|B4DLF2|B4DLF2_HUMAN;tr|E5RFU6|E5RFU6_HUMAN	sp|Q12768|WASC5_HUMAN;tr|Q53EL1|Q53EL1_HUMAN;tr|E7EQI7|E7EQI7_HUMAN;tr|B4DLF2|B4DLF2_HUMAN	6;6;5;5;1	6;6;5;5;1	6;6;5;5;1	sp|Q12768|WASC5_HUMAN WASH complex subunit 5 OS=Homo sapiens OX=9606 GN=WASHC5 PE=1 SV=1;tr|Q53EL1|Q53EL1_HUMAN Protein KIAA0196 variant (Fragment) OS=Homo sapiens OX=9606 PE=2 SV=1;tr|E7EQI7|E7EQI7_HUMAN WASH complex subunit 5 OS=Homo sapiens OX=9606 GN=W	5	6	6	6	5	5	4	5	3	3	4	3	3	5	5	4	5	3	3	4	3	3	5	5	4	5	3	3	4	3	3	6.1	6.1	6.1	134.28	1159	1159;1164;1011;1011;163	0	45.282	5.1	5.1	4.2	5.3	2.9
sp|Q12792|TWF1_HUMAN;tr|F8VS81|F8VS81_HUMAN;tr|F8W645|F8W645_HUMAN;tr|F8VRG3|F8VRG3_HUMAN;tr|F8W1Q9|F8W1Q9_HUMAN	sp|Q12792|TWF1_HUMAN;tr|F8VS81|F8VS81_HUMAN	4;3;1;1;1	2;1;0;1;0	2;1;0;1;0	sp|Q12792|TWF1_HUMAN Twinfilin-1 OS=Homo sapiens OX=9606 GN=TWF1 PE=1 SV=3;tr|F8VS81|F8VS81_HUMAN Twinfilin-1 (Fragment) OS=Homo sapiens OX=9606 GN=TWF1 PE=1 SV=1	5	4	2	2	1	3	1	2	2	4	2	3	2	1	2	1	2	2	2	1	2	2	1	2	1	2	2	2	1	2	2	11.4	7.4	7.4	40.282	350	350;291;15;59;113	0	18.597	3.7	9.4	3.7	7.4	7.4
sp|Q12797|ASPH_HUMAN;tr|B8Y0L3|B8Y0L3_HUMAN;tr|E5RHJ2|E5RHJ2_HUMAN;tr|A0A087WW51|A0A087WW51_HUMAN;tr|Q6PJH4|Q6PJH4_HUMAN;tr|A8K721|A8K721_HUMAN;tr|E5RG56|E5RG56_HUMAN;tr|B3GQE5|B3GQE5_HUMAN	sp|Q12797|ASPH_HUMAN;tr|B8Y0L3|B8Y0L3_HUMAN	3;2;1;1;1;1;1;1	3;2;1;1;1;1;1;1	3;2;1;1;1;1;1;1	sp|Q12797|ASPH_HUMAN Aspartyl/asparaginyl beta-hydroxylase OS=Homo sapiens OX=9606 GN=ASPH PE=1 SV=3;tr|B8Y0L3|B8Y0L3_HUMAN Aspartate beta-hydroxylase (Fragment) OS=Homo sapiens OX=9606 GN=ASPH PE=2 SV=1	8	3	3	3	3	3	2	2	2	3	3	2	1	3	3	2	2	2	3	3	2	1	3	3	2	2	2	3	3	2	1	6.5	6.5	6.5	85.862	758	758;429;113;195;297;313;327;330	0	45.545	6.5	6.5	3.2	4.6	5.1
sp|Q12802|AKP13_HUMAN;tr|B7ZW05|B7ZW05_HUMAN;tr|A0A087WTD7|A0A087WTD7_HUMAN;tr|A8MYJ1|A8MYJ1_HUMAN;tr|H0YMW2|H0YMW2_HUMAN	sp|Q12802|AKP13_HUMAN;tr|B7ZW05|B7ZW05_HUMAN;tr|A0A087WTD7|A0A087WTD7_HUMAN;tr|A8MYJ1|A8MYJ1_HUMAN;tr|H0YMW2|H0YMW2_HUMAN	2;1;1;1;1	2;1;1;1;1	2;1;1;1;1	sp|Q12802|AKP13_HUMAN A-kinase anchor protein 13 OS=Homo sapiens OX=9606 GN=AKAP13 PE=1 SV=2;tr|B7ZW05|B7ZW05_HUMAN AKAP13 protein (Fragment) OS=Homo sapiens OX=9606 GN=AKAP13 PE=2 SV=1;tr|A0A087WTD7|A0A087WTD7_HUMAN A-kinase anchor protein 13 OS=Homo sapi	5	2	2	2	0	0	1	1	1	0	1	0	1	0	0	1	1	1	0	1	0	1	0	0	1	1	1	0	1	0	1	1	1	1	307.55	2813	2813;1085;1429;1434;1745	0	13.361	0	0	0.6	0.6	0.6
sp|Q12846|STX4_HUMAN;tr|B7Z425|B7Z425_HUMAN;tr|C9JFM5|C9JFM5_HUMAN;tr|A0A087WWW0|A0A087WWW0_HUMAN	sp|Q12846|STX4_HUMAN;tr|B7Z425|B7Z425_HUMAN;tr|C9JFM5|C9JFM5_HUMAN	4;3;2;1	4;3;2;1	4;3;2;1	sp|Q12846|STX4_HUMAN Syntaxin-4 OS=Homo sapiens OX=9606 GN=STX4 PE=1 SV=2;tr|B7Z425|B7Z425_HUMAN Syntaxin 4A (Placental), isoform CRA_a OS=Homo sapiens OX=9606 GN=STX4A PE=2 SV=1;tr|C9JFM5|C9JFM5_HUMAN Syntaxin-4 (Fragment) OS=Homo sapiens OX=9606 GN=STX4	4	4	4	4	1	1	1	3	1	2	1	1	0	1	1	1	3	1	2	1	1	0	1	1	1	3	1	2	1	1	0	18.5	18.5	18.5	34.18	297	297;219;175;115	0	38.304	5.4	6.4	5.4	14.8	5.4
sp|Q12882|DPYD_HUMAN	sp|Q12882|DPYD_HUMAN	4	4	4	sp|Q12882|DPYD_HUMAN Dihydropyrimidine dehydrogenase [NADP(+)] OS=Homo sapiens OX=9606 GN=DPYD PE=1 SV=2	1	4	4	4	2	1	1	3	2	1	0	2	1	2	1	1	3	2	1	0	2	1	2	1	1	3	2	1	0	2	1	4.9	4.9	4.9	111.4	1025	1025	0	30.576	2.2	1	1.3	3.5	2.5
sp|Q12904|AIMP1_HUMAN;tr|B4DNK3|B4DNK3_HUMAN;tr|D6R937|D6R937_HUMAN	sp|Q12904|AIMP1_HUMAN;tr|B4DNK3|B4DNK3_HUMAN	8;7;1	8;7;1	8;7;1	sp|Q12904|AIMP1_HUMAN Aminoacyl tRNA synthase complex-interacting multifunctional protein 1 OS=Homo sapiens OX=9606 GN=AIMP1 PE=1 SV=2;tr|B4DNK3|B4DNK3_HUMAN cDNA FLJ52127, highly similar to Multisynthetase complex auxiliary component p43 OS=Homo sapiens O	3	8	8	8	6	3	5	6	4	3	3	3	1	6	3	5	6	4	3	3	3	1	6	3	5	6	4	3	3	3	1	40.7	40.7	40.7	34.352	312	312;269;150	0	65.018	30.1	14.1	23.1	32.1	18.3
sp|Q12913|PTPRJ_HUMAN;tr|A0A087WTK0|A0A087WTK0_HUMAN;tr|A0A087WVC6|A0A087WVC6_HUMAN;tr|Q9NPR5|Q9NPR5_HUMAN	sp|Q12913|PTPRJ_HUMAN;tr|A0A087WTK0|A0A087WTK0_HUMAN;tr|A0A087WVC6|A0A087WVC6_HUMAN;tr|Q9NPR5|Q9NPR5_HUMAN	5;5;5;3	5;5;5;3	5;5;5;3	sp|Q12913|PTPRJ_HUMAN Receptor-type tyrosine-protein phosphatase eta OS=Homo sapiens OX=9606 GN=PTPRJ PE=1 SV=3;tr|A0A087WTK0|A0A087WTK0_HUMAN Receptor-type tyrosine-protein phosphatase eta OS=Homo sapiens OX=9606 GN=PTPRJ PE=1 SV=1;tr|A0A087WVC6|A0A087WVC	4	5	5	5	3	1	3	4	3	1	1	2	2	3	1	3	4	3	1	1	2	2	3	1	3	4	3	1	1	2	2	5.2	5.2	5.2	145.94	1337	1337;1338;1342;425	0	33.954	2.9	1	3.4	3.8	2.9
sp|Q13011|ECH1_HUMAN;tr|M0R248|M0R248_HUMAN;tr|M0QZW4|M0QZW4_HUMAN;tr|B4DVS4|B4DVS4_HUMAN;tr|M0QXS7|M0QXS7_HUMAN;tr|M0R280|M0R280_HUMAN;tr|M0R1A2|M0R1A2_HUMAN	sp|Q13011|ECH1_HUMAN;tr|M0R248|M0R248_HUMAN	11;8;4;4;2;1;1	11;8;4;4;2;1;1	8;5;1;1;0;0;0	sp|Q13011|ECH1_HUMAN Delta(3,5)-Delta(2,4)-dienoyl-CoA isomerase, mitochondrial OS=Homo sapiens OX=9606 GN=ECH1 PE=1 SV=2;tr|M0R248|M0R248_HUMAN Delta(3,5)-Delta(2,4)-dienoyl-CoA isomerase, mitochondrial (Fragment) OS=Homo sapiens OX=9606 GN=ECH1 PE=1 SV=1	7	11	11	8	10	7	10	9	8	7	7	7	6	10	7	10	9	8	7	7	7	6	7	5	8	7	6	5	5	5	4	34.5	34.5	25.3	35.816	328	328;267;181;191;36;17;55	0	142.17	34.5	21.3	30.5	30.2	25.9
sp|Q13043|STK4_HUMAN;tr|Q59FZ4|Q59FZ4_HUMAN;tr|A0PJ51|A0PJ51_HUMAN;tr|Q5H9T5|Q5H9T5_HUMAN;tr|F5H5B4|F5H5B4_HUMAN;tr|Q86YK3|Q86YK3_HUMAN;sp|Q13188|STK3_HUMAN;tr|E5RIM6|E5RIM6_HUMAN;tr|Q15452|Q15452_HUMAN;tr|A0A087WVN8|A0A087WVN8_HUMAN;tr|Q8NBU1|Q8NBU1_HUMAN;tr|E5RFQ9|E5RFQ9_HUMAN;tr|A0A087WZ06|A0A087WZ06_HUMAN	sp|Q13043|STK4_HUMAN;tr|Q59FZ4|Q59FZ4_HUMAN;tr|A0PJ51|A0PJ51_HUMAN;tr|Q5H9T5|Q5H9T5_HUMAN;tr|F5H5B4|F5H5B4_HUMAN	7;7;6;6;6;3;3;1;1;1;1;1;1	7;7;6;6;6;3;3;1;1;1;1;1;1	7;7;6;6;6;3;3;1;1;1;1;1;1	sp|Q13043|STK4_HUMAN Serine/threonine-protein kinase 4 OS=Homo sapiens OX=9606 GN=STK4 PE=1 SV=2;tr|Q59FZ4|Q59FZ4_HUMAN Serine/threonine kinase 4 variant (Fragment) OS=Homo sapiens OX=9606 PE=2 SV=1;tr|A0PJ51|A0PJ51_HUMAN STK4 protein (Fragment) OS=Homo sa	13	7	7	7	2	1	3	4	1	2	3	1	3	2	1	3	4	1	2	3	1	3	2	1	3	4	1	2	3	1	3	18.1	18.1	18.1	55.63	487	487;511;405;432;432;256;491;82;101;155;168;228;380	0	43.804	6	2.7	7.2	11.1	2.3
sp|Q13045|FLII_HUMAN;tr|B4DIX0|B4DIX0_HUMAN;tr|Q59H95|Q59H95_HUMAN;tr|J3KS54|J3KS54_HUMAN;tr|B4DNA8|B4DNA8_HUMAN;tr|J3QQQ2|J3QQQ2_HUMAN;tr|J3KS39|J3KS39_HUMAN;tr|J3QQU5|J3QQU5_HUMAN;tr|J3QLR6|J3QLR6_HUMAN	sp|Q13045|FLII_HUMAN;tr|B4DIX0|B4DIX0_HUMAN;tr|Q59H95|Q59H95_HUMAN;tr|J3KS54|J3KS54_HUMAN	19;16;15;10;7;5;2;2;1	19;16;15;10;7;5;2;2;1	19;16;15;10;7;5;2;2;1	sp|Q13045|FLII_HUMAN Protein flightless-1 homolog OS=Homo sapiens OX=9606 GN=FLII PE=1 SV=2;tr|B4DIX0|B4DIX0_HUMAN cDNA FLJ50778, highly similar to Protein flightless-1 homolog OS=Homo sapiens OX=9606 PE=2 SV=1;tr|Q59H95|Q59H95_HUMAN Flightless I homolog v	9	19	19	19	10	8	11	12	11	13	11	11	9	10	8	11	12	11	13	11	11	9	10	8	11	12	11	13	11	11	9	16.2	16.2	16.2	144.75	1269	1269;1238;1101;700;457;279;51;117;185	0	185.77	9.1	7.4	9.9	11.2	9.1
sp|Q13126|MTAP_HUMAN;tr|B4DUC8|B4DUC8_HUMAN;tr|A0A140CZL6|A0A140CZL6_HUMAN;tr|A0A140CZL5|A0A140CZL5_HUMAN;tr|Q05DJ2|Q05DJ2_HUMAN;tr|J3QSB7|J3QSB7_HUMAN;tr|A0A140CZL4|A0A140CZL4_HUMAN;tr|Q6FHT1|Q6FHT1_HUMAN;tr|Q6FHP1|Q6FHP1_HUMAN;tr|F2Z2F3|F2Z2F3_HUMAN;tr|Q8WV80|Q8WV80_HUMAN;tr|F8WES2|F8WES2_HUMAN	sp|Q13126|MTAP_HUMAN;tr|B4DUC8|B4DUC8_HUMAN;tr|A0A140CZL6|A0A140CZL6_HUMAN;tr|A0A140CZL5|A0A140CZL5_HUMAN;tr|Q05DJ2|Q05DJ2_HUMAN;tr|J3QSB7|J3QSB7_HUMAN;tr|A0A140CZL4|A0A140CZL4_HUMAN;tr|Q6FHT1|Q6FHT1_HUMAN;tr|Q6FHP1|Q6FHP1_HUMAN;tr|F2Z2F3|F2Z2F3_HUMAN;tr|Q8WV80|Q8WV80_HUMAN	4;4;3;3;3;3;3;3;3;2;2;1	4;4;3;3;3;3;3;3;3;2;2;1	4;4;3;3;3;3;3;3;3;2;2;1	sp|Q13126|MTAP_HUMAN S-methyl-5-thioadenosine phosphorylase OS=Homo sapiens OX=9606 GN=MTAP PE=1 SV=2;tr|B4DUC8|B4DUC8_HUMAN S-methyl-5-thioadenosine phosphorylase OS=Homo sapiens OX=9606 GN=MTAP PE=1 SV=1;tr|A0A140CZL6|A0A140CZL6_HUMAN Purine nucleoside	12	4	4	4	2	2	1	2	1	0	0	0	0	2	2	1	2	1	0	0	0	0	2	2	1	2	1	0	0	0	0	18.7	18.7	18.7	31.236	283	283;300;233;233;242;242;274;283;283;143;154;50	0	25.457	12.4	9.9	2.5	12.4	2.5
sp|Q13144|EI2BE_HUMAN;tr|C9JRD9|C9JRD9_HUMAN;tr|Q59HD8|Q59HD8_HUMAN	sp|Q13144|EI2BE_HUMAN	3;1;1	3;1;1	3;1;1	sp|Q13144|EI2BE_HUMAN Translation initiation factor eIF-2B subunit epsilon OS=Homo sapiens OX=9606 GN=EIF2B5 PE=1 SV=3	3	3	3	3	2	2	1	0	0	2	2	1	0	2	2	1	0	0	2	2	1	0	2	2	1	0	0	2	2	1	0	5	5	5	80.379	721	721;107;338	0	19.244	3.1	3.1	1.7	0	0
sp|Q13151|ROA0_HUMAN	sp|Q13151|ROA0_HUMAN	2	2	2	sp|Q13151|ROA0_HUMAN Heterogeneous nuclear ribonucleoprotein A0 OS=Homo sapiens OX=9606 GN=HNRNPA0 PE=1 SV=1	1	2	2	2	0	1	0	0	1	0	1	1	0	0	1	0	0	1	0	1	1	0	0	1	0	0	1	0	1	1	0	6.9	6.9	6.9	30.84	305	305	0	13.253	0	2.6	0	0	4.3
sp|Q13177|PAK2_HUMAN;tr|A8K5M4|A8K5M4_HUMAN;tr|H7C1X3|H7C1X3_HUMAN;tr|H9XFB4|H9XFB4_HUMAN;tr|B1AKS5|B1AKS5_HUMAN	sp|Q13177|PAK2_HUMAN;tr|A8K5M4|A8K5M4_HUMAN	11;10;3;2;2	11;10;3;2;2	5;5;1;0;0	sp|Q13177|PAK2_HUMAN Serine/threonine-protein kinase PAK 2 OS=Homo sapiens OX=9606 GN=PAK2 PE=1 SV=3;tr|A8K5M4|A8K5M4_HUMAN Non-specific serine/threonine protein kinase OS=Homo sapiens OX=9606 PE=2 SV=1	5	11	11	5	7	5	5	8	4	5	4	6	5	7	5	5	8	4	5	4	6	5	3	1	3	4	2	2	2	3	4	30.3	30.3	15.3	58.042	524	524;524;221;49;181	0	101.38	18.5	11.6	13	24.2	13.5
sp|Q13200|PSMD2_HUMAN;tr|Q59EG8|Q59EG8_HUMAN;tr|B4DM22|B4DM22_HUMAN;tr|Q9NSM5|Q9NSM5_HUMAN;tr|Q13041|Q13041_HUMAN;tr|H7C1H2|H7C1H2_HUMAN;tr|C9JPC0|C9JPC0_HUMAN;tr|F8WBS8|F8WBS8_HUMAN;tr|H7C2Q3|H7C2Q3_HUMAN	sp|Q13200|PSMD2_HUMAN;tr|Q59EG8|Q59EG8_HUMAN;tr|B4DM22|B4DM22_HUMAN;tr|Q9NSM5|Q9NSM5_HUMAN;tr|Q13041|Q13041_HUMAN	15;14;13;9;8;5;4;2;2	15;14;13;9;8;5;4;2;2	15;14;13;9;8;5;4;2;2	sp|Q13200|PSMD2_HUMAN 26S proteasome non-ATPase regulatory subunit 2 OS=Homo sapiens OX=9606 GN=PSMD2 PE=1 SV=3;tr|Q59EG8|Q59EG8_HUMAN Proteasome 26S non-ATPase subunit 2 variant (Fragment) OS=Homo sapiens OX=9606 PE=2 SV=1;tr|B4DM22|B4DM22_HUMAN 26S prote	9	15	15	15	9	9	9	10	9	8	9	9	8	9	9	9	10	9	8	9	9	8	9	9	9	10	9	8	9	9	8	20.9	20.9	20.9	100.2	908	908;913;900;632;591;203;217;59;143	0	132.07	12.2	12	11.6	14.9	13.1
sp|Q13242|SRSF9_HUMAN;tr|H0YIB4|H0YIB4_HUMAN;tr|A8K3M9|A8K3M9_HUMAN	sp|Q13242|SRSF9_HUMAN;tr|H0YIB4|H0YIB4_HUMAN;tr|A8K3M9|A8K3M9_HUMAN	3;2;2	3;2;2	3;2;2	sp|Q13242|SRSF9_HUMAN Serine/arginine-rich splicing factor 9 OS=Homo sapiens OX=9606 GN=SRSF9 PE=1 SV=1;tr|H0YIB4|H0YIB4_HUMAN Serine/arginine-rich-splicing factor 9 (Fragment) OS=Homo sapiens OX=9606 GN=SRSF9 PE=1 SV=8;tr|A8K3M9|A8K3M9_HUMAN cDNA FLJ76387	3	3	3	3	2	1	2	2	2	2	2	2	1	2	1	2	2	2	2	2	2	1	2	1	2	2	2	2	2	2	1	14.5	14.5	14.5	25.542	221	221;109;221	0	20.303	10	5.4	10	10	10
sp|Q13287|NMI_HUMAN;tr|A8K683|A8K683_HUMAN;tr|B4DQD4|B4DQD4_HUMAN;tr|A4UCT9|A4UCT9_HUMAN;tr|C9JW17|C9JW17_HUMAN	sp|Q13287|NMI_HUMAN;tr|A8K683|A8K683_HUMAN;tr|B4DQD4|B4DQD4_HUMAN	6;5;4;2;1	6;5;4;2;1	6;5;4;2;1	sp|Q13287|NMI_HUMAN N-myc-interactor OS=Homo sapiens OX=9606 GN=NMI PE=1 SV=2;tr|A8K683|A8K683_HUMAN cDNA FLJ75708, highly similar to Homo sapiens N-myc (and STAT) interactor (NMI), mRNA OS=Homo sapiens OX=9606 PE=2 SV=1;tr|B4DQD4|B4DQD4_HUMAN cDNA FLJ5838	5	6	6	6	1	3	3	3	3	3	3	2	4	1	3	3	3	3	3	3	2	4	1	3	3	3	3	3	3	2	4	24.8	24.8	24.8	35.056	307	307;307;152;120;28	0	40.908	3.3	11.4	11.7	13.4	11.4
sp|Q13325|IFIT5_HUMAN	sp|Q13325|IFIT5_HUMAN	2	2	2	sp|Q13325|IFIT5_HUMAN Interferon-induced protein with tetratricopeptide repeats 5 OS=Homo sapiens OX=9606 GN=IFIT5 PE=1 SV=1	1	2	2	2	0	0	0	1	2	0	0	0	2	0	0	0	1	2	0	0	0	2	0	0	0	1	2	0	0	0	2	4.6	4.6	4.6	55.846	482	482	0	11.664	0	0	0	2.1	4.6
sp|Q13404|UB2V1_HUMAN;tr|I3L0A0|I3L0A0_HUMAN;tr|G3V2F7|G3V2F7_HUMAN;tr|A0A0A0MSL3|A0A0A0MSL3_HUMAN;tr|E5RIF1|E5RIF1_HUMAN;tr|D6RG00|D6RG00_HUMAN;tr|H0YBX6|H0YBX6_HUMAN	sp|Q13404|UB2V1_HUMAN;tr|I3L0A0|I3L0A0_HUMAN;tr|G3V2F7|G3V2F7_HUMAN;tr|A0A0A0MSL3|A0A0A0MSL3_HUMAN	8;6;5;4;2;2;2	8;6;5;4;2;2;2	5;3;3;3;0;0;0	sp|Q13404|UB2V1_HUMAN Ubiquitin-conjugating enzyme E2 variant 1 OS=Homo sapiens OX=9606 GN=UBE2V1 PE=1 SV=2;tr|I3L0A0|I3L0A0_HUMAN HCG2044781 OS=Homo sapiens OX=9606 GN=TMEM189-UBE2V1 PE=4 SV=1;tr|G3V2F7|G3V2F7_HUMAN Ubiquitin-conjugating enzyme E2 variant	7	8	8	5	4	5	5	6	4	3	4	6	5	4	5	5	6	4	3	4	6	5	1	3	3	3	1	1	2	4	3	51.7	51.7	33.3	16.495	147	147;370;105;103;52;89;154	0	63.133	29.3	38.8	38.8	41.5	29.3
sp|Q13442|HAP28_HUMAN;tr|F8WBW6|F8WBW6_HUMAN	sp|Q13442|HAP28_HUMAN	3;1	3;1	3;1	sp|Q13442|HAP28_HUMAN 28 kDa heat- and acid-stable phosphoprotein OS=Homo sapiens OX=9606 GN=PDAP1 PE=1 SV=1	2	3	3	3	2	1	2	2	3	2	1	2	3	2	1	2	2	3	2	1	2	3	2	1	2	2	3	2	1	2	3	26.5	26.5	26.5	20.63	181	181;39	0	36.375	17.7	7.2	17.7	17.7	26.5
sp|Q13501|SQSTM_HUMAN;tr|E7EMC7|E7EMC7_HUMAN;tr|E3WH17|E3WH17_HUMAN;tr|E3W990|E3W990_HUMAN;tr|B4DE82|B4DE82_HUMAN;tr|E9PFW8|E9PFW8_HUMAN;tr|C9JRJ8|C9JRJ8_HUMAN;tr|B4E3V2|B4E3V2_HUMAN;tr|D6RBF1|D6RBF1_HUMAN;tr|C9J6J8|C9J6J8_HUMAN;tr|Q13502|Q13502_HUMAN	sp|Q13501|SQSTM_HUMAN;tr|E7EMC7|E7EMC7_HUMAN;tr|E3WH17|E3WH17_HUMAN;tr|E3W990|E3W990_HUMAN;tr|B4DE82|B4DE82_HUMAN;tr|E9PFW8|E9PFW8_HUMAN	13;12;10;8;8;7;5;5;3;3;2	13;12;10;8;8;7;5;5;3;3;2	13;12;10;8;8;7;5;5;3;3;2	sp|Q13501|SQSTM_HUMAN Sequestosome-1 OS=Homo sapiens OX=9606 GN=SQSTM1 PE=1 SV=1;tr|E7EMC7|E7EMC7_HUMAN Sequestosome-1 OS=Homo sapiens OX=9606 GN=SQSTM1 PE=1 SV=1;tr|E3WH17|E3WH17_HUMAN Tyrosine-protein kinase receptor OS=Homo sapiens OX=9606 GN=SQSTM1-ALK	11	13	13	13	11	12	10	8	7	7	6	8	4	11	12	10	8	7	7	6	8	4	11	12	10	8	7	7	6	8	4	40.7	40.7	40.7	47.687	440	440;378;814;190;232;167;140;296;69;73;420	0	323.31	34.8	38.6	32.7	33.4	21.6
sp|Q13564|ULA1_HUMAN	sp|Q13564|ULA1_HUMAN	2	2	2	sp|Q13564|ULA1_HUMAN NEDD8-activating enzyme E1 regulatory subunit OS=Homo sapiens OX=9606 GN=NAE1 PE=1 SV=1	1	2	2	2	1	0	1	0	0	0	1	1	1	1	0	1	0	0	0	1	1	1	1	0	1	0	0	0	1	1	1	4.9	4.9	4.9	60.246	534	534	0	13.496	2.1	0	2.8	0	0
sp|Q13568|IRF5_HUMAN;tr|C9JAU6|C9JAU6_HUMAN;tr|A0A0G2UUJ1|A0A0G2UUJ1_HUMAN;tr|A0A0G2USB5|A0A0G2USB5_HUMAN;tr|A0A024R756|A0A024R756_HUMAN;tr|Q64GB0|Q64GB0_HUMAN;tr|F8WDH6|F8WDH6_HUMAN;tr|C9JYP7|C9JYP7_HUMAN;tr|B7Z1M2|B7Z1M2_HUMAN;tr|C9J7M2|C9J7M2_HUMAN;tr|A9LSF6|A9LSF6_HUMAN;tr|A9LSF4|A9LSF4_HUMAN;tr|Q64GA8|Q64GA8_HUMAN;tr|A0A087WWA0|A0A087WWA0_HUMAN;tr|B4DLN8|B4DLN8_HUMAN;tr|A0A0G2UM11|A0A0G2UM11…	sp|Q13568|IRF5_HUMAN;tr|C9JAU6|C9JAU6_HUMAN;tr|A0A0G2UUJ1|A0A0G2UUJ1_HUMAN;tr|A0A0G2USB5|A0A0G2USB5_HUMAN;tr|A0A024R756|A0A024R756_HUMAN;tr|Q64GB0|Q64GB0_HUMAN	5;5;4;4;3;3;2;2;2;2;2;2;2;2;2;1;1;1;1	5;5;4;4;3;3;2;2;2;2;2;2;2;2;2;1;1;1;1	5;5;4;4;3;3;2;2;2;2;2;2;2;2;2;1;1;1;1	sp|Q13568|IRF5_HUMAN Interferon regulatory factor 5 OS=Homo sapiens OX=9606 GN=IRF5 PE=1 SV=2;tr|C9JAU6|C9JAU6_HUMAN Interferon regulatory factor 5 OS=Homo sapiens OX=9606 GN=IRF5 PE=1 SV=9;tr|A0A0G2UUJ1|A0A0G2UUJ1_HUMAN Interferon regulatory factor 5 (Fra	19	5	5	5	1	2	0	2	2	1	2	1	1	1	2	0	2	2	1	2	1	1	1	2	0	2	2	1	2	1	1	13.9	13.9	13.9	56.043	498	498;514;401;417;255;389;104;106;140;141;155;155;157;157;170;47;59;116;186	0	39.651	2.6	4.8	0	6.6	6.6
sp|Q13619|CUL4A_HUMAN;tr|A0A087WWN2|A0A087WWN2_HUMAN;tr|B4DKT2|B4DKT2_HUMAN;tr|B2RBV7|B2RBV7_HUMAN;tr|A0A0A0MR50|A0A0A0MR50_HUMAN	sp|Q13619|CUL4A_HUMAN;tr|A0A087WWN2|A0A087WWN2_HUMAN;tr|B4DKT2|B4DKT2_HUMAN;tr|B2RBV7|B2RBV7_HUMAN;tr|A0A0A0MR50|A0A0A0MR50_HUMAN	2;1;1;1;1	2;1;1;1;1	2;1;1;1;1	sp|Q13619|CUL4A_HUMAN Cullin-4A OS=Homo sapiens OX=9606 GN=CUL4A PE=1 SV=3;tr|A0A087WWN2|A0A087WWN2_HUMAN Cullin-4A OS=Homo sapiens OX=9606 GN=CUL4A PE=1 SV=1;tr|B4DKT2|B4DKT2_HUMAN cDNA FLJ58013, highly similar to Cullin-4A OS=Homo sapiens OX=9606 PE=2 SV	5	2	2	2	1	1	1	2	2	1	0	1	1	1	1	1	2	2	1	0	1	1	1	1	1	2	2	1	0	1	1	2.8	2.8	2.8	87.679	759	759;174;438;659;667	0	14.244	1.2	1.2	1.6	2.8	2.8
sp|Q13636|RAB31_HUMAN;tr|Q53EY4|Q53EY4_HUMAN;tr|J3QR51|J3QR51_HUMAN;sp|Q9UL26|RB22A_HUMAN	sp|Q13636|RAB31_HUMAN;tr|Q53EY4|Q53EY4_HUMAN;tr|J3QR51|J3QR51_HUMAN;sp|Q9UL26|RB22A_HUMAN	3;3;2;2	3;3;2;2	2;2;2;2	sp|Q13636|RAB31_HUMAN Ras-related protein Rab-31 OS=Homo sapiens OX=9606 GN=RAB31 PE=1 SV=1;tr|Q53EY4|Q53EY4_HUMAN RAB31, member RAS oncogene family variant (Fragment) OS=Homo sapiens OX=9606 PE=2 SV=1;tr|J3QR51|J3QR51_HUMAN Ras-related protein Rab-31 OS=H	4	3	3	2	1	1	2	1	3	1	0	1	1	1	1	2	1	3	1	0	1	1	1	1	2	0	2	1	0	1	1	16.5	16.5	11.3	21.569	194	194;195;74;194	0	19.59	5.7	5.7	11.3	5.2	16.5
sp|Q13740|CD166_HUMAN;tr|F5GXJ9|F5GXJ9_HUMAN;tr|B3KNN9|B3KNN9_HUMAN;tr|B4DX43|B4DX43_HUMAN;tr|H7C543|H7C543_HUMAN	sp|Q13740|CD166_HUMAN;tr|F5GXJ9|F5GXJ9_HUMAN;tr|B3KNN9|B3KNN9_HUMAN	6;5;4;2;2	6;5;4;2;2	6;5;4;2;2	sp|Q13740|CD166_HUMAN CD166 antigen OS=Homo sapiens OX=9606 GN=ALCAM PE=1 SV=2;tr|F5GXJ9|F5GXJ9_HUMAN CD166 antigen OS=Homo sapiens OX=9606 GN=ALCAM PE=1 SV=1;tr|B3KNN9|B3KNN9_HUMAN cDNA FLJ30070 fis, clone ASTRO2000046, highly similar to CD166 ANTIGEN OS=	5	6	6	6	3	3	2	3	3	2	4	1	2	3	3	2	3	3	2	4	1	2	3	3	2	3	3	2	4	1	2	12	12	12	65.102	583	583;532;555;279;344	0	44.385	6.5	6.5	4.6	6.3	6.5
sp|Q13884|SNTB1_HUMAN	sp|Q13884|SNTB1_HUMAN	2	2	2	sp|Q13884|SNTB1_HUMAN Beta-1-syntrophin OS=Homo sapiens OX=9606 GN=SNTB1 PE=1 SV=3	1	2	2	2	1	0	0	1	2	1	0	1	1	1	0	0	1	2	1	0	1	1	1	0	0	1	2	1	0	1	1	7.4	7.4	7.4	58.06	538	538	0	12.065	4.1	0	0	4.1	7.4
sp|Q13895|BYST_HUMAN;tr|H7BY94|H7BY94_HUMAN;tr|F8WBL2|F8WBL2_HUMAN	sp|Q13895|BYST_HUMAN	3;1;1	3;1;1	3;1;1	sp|Q13895|BYST_HUMAN Bystin OS=Homo sapiens OX=9606 GN=BYSL PE=1 SV=3	3	3	3	3	2	2	2	2	2	2	3	2	1	2	2	2	2	2	2	3	2	1	2	2	2	2	2	2	3	2	1	6.9	6.9	6.9	49.601	437	437;183;194	0	18.951	5	4.8	4.8	5	5
sp|Q13907|IDI1_HUMAN;tr|C9JKM8|C9JKM8_HUMAN;tr|C9JD53|C9JD53_HUMAN;sp|Q9BXS1|IDI2_HUMAN	sp|Q13907|IDI1_HUMAN;tr|C9JKM8|C9JKM8_HUMAN	6;4;1;1	6;4;1;1	6;4;1;1	sp|Q13907|IDI1_HUMAN Isopentenyl-diphosphate Delta-isomerase 1 OS=Homo sapiens OX=9606 GN=IDI1 PE=1 SV=2;tr|C9JKM8|C9JKM8_HUMAN Isopentenyl-diphosphate Delta-isomerase 1 (Fragment) OS=Homo sapiens OX=9606 GN=IDI1 PE=1 SV=1	4	6	6	6	2	2	2	6	3	1	3	0	1	2	2	2	6	3	1	3	0	1	2	2	2	6	3	1	3	0	1	23.8	23.8	23.8	26.319	227	227;122;120;227	0	38.078	8.8	10.6	9.3	23.8	14.5
sp|Q14008|CKAP5_HUMAN;tr|Q8IYN5|Q8IYN5_HUMAN;tr|Q8NAH3|Q8NAH3_HUMAN;tr|E9PQH5|E9PQH5_HUMAN;tr|H0YCF6|H0YCF6_HUMAN;tr|H0YEK7|H0YEK7_HUMAN	sp|Q14008|CKAP5_HUMAN	9;4;2;1;1;1	9;4;2;1;1;1	9;4;2;1;1;1	sp|Q14008|CKAP5_HUMAN Cytoskeleton-associated protein 5 OS=Homo sapiens OX=9606 GN=CKAP5 PE=1 SV=3	6	9	9	9	3	4	2	3	3	3	3	4	3	3	4	2	3	3	3	3	4	3	3	4	2	3	3	3	3	4	3	6.2	6.2	6.2	225.49	2032	2032;953;302;151;166;190	0	59.083	1.9	2.6	1.1	2.2	2
sp|Q14019|COTL1_HUMAN;tr|H3BT58|H3BT58_HUMAN	sp|Q14019|COTL1_HUMAN;tr|H3BT58|H3BT58_HUMAN	8;6	8;6	8;6	sp|Q14019|COTL1_HUMAN Coactosin-like protein OS=Homo sapiens OX=9606 GN=COTL1 PE=1 SV=3;tr|H3BT58|H3BT58_HUMAN Coactosin-like protein OS=Homo sapiens OX=9606 GN=COTL1 PE=1 SV=1	2	8	8	8	7	7	6	5	8	7	7	7	8	7	7	6	5	8	7	7	7	8	7	7	6	5	8	7	7	7	8	36.6	36.6	36.6	15.945	142	142;73	0	54.854	31.7	31.7	28.2	30.3	36.6
sp|Q14061|COX17_HUMAN;tr|C9J8T6|C9J8T6_HUMAN;tr|H7C4E5|H7C4E5_HUMAN	sp|Q14061|COX17_HUMAN;tr|C9J8T6|C9J8T6_HUMAN;tr|H7C4E5|H7C4E5_HUMAN	3;3;2	3;3;2	3;3;2	sp|Q14061|COX17_HUMAN Cytochrome c oxidase copper chaperone OS=Homo sapiens OX=9606 GN=COX17 PE=1 SV=2;tr|C9J8T6|C9J8T6_HUMAN Cytochrome c oxidase copper chaperone OS=Homo sapiens OX=9606 GN=COX17 PE=1 SV=1;tr|H7C4E5|H7C4E5_HUMAN Cytochrome c oxidase coppe	3	3	3	3	2	1	1	2	2	2	2	2	1	2	1	1	2	2	2	2	2	1	2	1	1	2	2	2	2	2	1	66.7	66.7	66.7	6.9151	63	63;98;58	0	31.604	46	25.4	25.4	46	46
sp|Q14157|UBP2L_HUMAN;tr|B4DYY5|B4DYY5_HUMAN;tr|F8W726|F8W726_HUMAN;tr|B4DZJ6|B4DZJ6_HUMAN;tr|Q5VU77|Q5VU77_HUMAN;tr|H0Y5H6|H0Y5H6_HUMAN;tr|Q5VU81|Q5VU81_HUMAN;tr|Q5VU80|Q5VU80_HUMAN;tr|Q5VU79|Q5VU79_HUMAN;tr|Q5VU78|Q5VU78_HUMAN;tr|H7C2T8|H7C2T8_HUMAN	sp|Q14157|UBP2L_HUMAN;tr|B4DYY5|B4DYY5_HUMAN;tr|F8W726|F8W726_HUMAN;tr|B4DZJ6|B4DZJ6_HUMAN	8;7;7;6;2;2;1;1;1;1;1	8;7;7;6;2;2;1;1;1;1;1	8;7;7;6;2;2;1;1;1;1;1	sp|Q14157|UBP2L_HUMAN Ubiquitin-associated protein 2-like OS=Homo sapiens OX=9606 GN=UBAP2L PE=1 SV=2;tr|B4DYY5|B4DYY5_HUMAN cDNA FLJ55671, highly similar to Ubiquitin-associated protein 2-like OS=Homo sapiens OX=9606 PE=2 SV=1;tr|F8W726|F8W726_HUMAN Ubiqu	11	8	8	8	3	3	4	4	4	3	4	4	2	3	3	4	4	4	3	4	4	2	3	3	4	4	4	3	4	4	2	11.2	11.2	11.2	114.53	1087	1087;1078;1079;897;350;383;182;234;265;280;399	0	89.655	3.5	3.5	5.6	4.7	4.8
sp|Q14165|MLEC_HUMAN;tr|F5H1S8|F5H1S8_HUMAN;tr|H0YG07|H0YG07_HUMAN;tr|F5GX14|F5GX14_HUMAN	sp|Q14165|MLEC_HUMAN;tr|F5H1S8|F5H1S8_HUMAN;tr|H0YG07|H0YG07_HUMAN;tr|F5GX14|F5GX14_HUMAN	8;6;4;4	8;6;4;4	8;6;4;4	sp|Q14165|MLEC_HUMAN Malectin OS=Homo sapiens OX=9606 GN=MLEC PE=1 SV=1;tr|F5H1S8|F5H1S8_HUMAN Malectin (Fragment) OS=Homo sapiens OX=9606 GN=MLEC PE=1 SV=1;tr|H0YG07|H0YG07_HUMAN Malectin (Fragment) OS=Homo sapiens OX=9606 GN=MLEC PE=1 SV=1;tr|F5GX14|F5GX	4	8	8	8	6	5	4	7	6	6	6	5	3	6	5	4	7	6	6	6	5	3	6	5	4	7	6	6	6	5	3	33.6	33.6	33.6	32.233	292	292;146;173;217	0	86.291	22.9	17.5	13.4	29.1	23.6
sp|Q14204|DYHC1_HUMAN;tr|H0YJ21|H0YJ21_HUMAN;tr|Q6P2H7|Q6P2H7_HUMAN;tr|Q92862|Q92862_HUMAN;tr|B4DSR6|B4DSR6_HUMAN	sp|Q14204|DYHC1_HUMAN	82;7;3;2;2	82;7;3;2;2	82;7;3;2;2	sp|Q14204|DYHC1_HUMAN Cytoplasmic dynein 1 heavy chain 1 OS=Homo sapiens OX=9606 GN=DYNC1H1 PE=1 SV=5	5	82	82	82	49	34	44	56	46	36	40	44	31	49	34	44	56	46	36	40	44	31	49	34	44	56	46	36	40	44	31	20.3	20.3	20.3	532.4	4646	4646;180;197;77;257	0	323.31	11.9	7.9	10.4	14.1	11.7
sp|Q14232|EI2BA_HUMAN;tr|F5H0D0|F5H0D0_HUMAN;tr|H0YGG4|H0YGG4_HUMAN	sp|Q14232|EI2BA_HUMAN;tr|F5H0D0|F5H0D0_HUMAN	3;2;1	3;2;1	3;2;1	sp|Q14232|EI2BA_HUMAN Translation initiation factor eIF-2B subunit alpha OS=Homo sapiens OX=9606 GN=EIF2B1 PE=1 SV=1;tr|F5H0D0|F5H0D0_HUMAN Translation initiation factor eIF-2B subunit alpha OS=Homo sapiens OX=9606 GN=EIF2B1 PE=1 SV=1	3	3	3	3	1	0	1	2	1	0	2	1	2	1	0	1	2	1	0	2	1	2	1	0	1	2	1	0	2	1	2	8.9	8.9	8.9	33.712	305	305;202;152	0	18.532	3.6	0	3.6	5.9	3.6
sp|Q14258|TRI25_HUMAN	sp|Q14258|TRI25_HUMAN	9	9	2	sp|Q14258|TRI25_HUMAN E3 ubiquitin/ISG15 ligase TRIM25 OS=Homo sapiens OX=9606 GN=TRIM25 PE=1 SV=2	1	9	9	2	4	5	2	6	4	4	2	5	3	4	5	2	6	4	4	2	5	3	0	0	0	2	0	1	0	1	1	19.5	19.5	5.2	70.973	630	630	0	68.676	9	10.5	5.1	14.3	8.3
sp|Q14289|FAK2_HUMAN	sp|Q14289|FAK2_HUMAN	2	2	2	sp|Q14289|FAK2_HUMAN Protein-tyrosine kinase 2-beta OS=Homo sapiens OX=9606 GN=PTK2B PE=1 SV=2	1	2	2	2	1	0	0	1	2	0	0	0	0	1	0	0	1	2	0	0	0	0	1	0	0	1	2	0	0	0	0	3	3	3	115.87	1009	1009	0	12.367	1.4	0	0	1.4	3
sp|Q14315|FLNC_HUMAN;tr|Q59H94|Q59H94_HUMAN	sp|Q14315|FLNC_HUMAN	12;2	1;1	1;1	sp|Q14315|FLNC_HUMAN Filamin-C OS=Homo sapiens OX=9606 GN=FLNC PE=1 SV=3	2	12	1	1	8	9	8	10	8	9	7	7	8	0	0	0	0	1	0	0	0	0	0	0	0	0	1	0	0	0	0	3.9	0.3	0.3	291.02	2725	2725;1342	0.0030041	5.4008	2.5	2.5	2.3	3.6	2.5
sp|Q14444|CAPR1_HUMAN;tr|G3V153|G3V153_HUMAN;tr|B3KXU8|B3KXU8_HUMAN;tr|E9PLA9|E9PLA9_HUMAN;tr|B4DSF8|B4DSF8_HUMAN	sp|Q14444|CAPR1_HUMAN;tr|G3V153|G3V153_HUMAN;tr|B3KXU8|B3KXU8_HUMAN;tr|E9PLA9|E9PLA9_HUMAN;tr|B4DSF8|B4DSF8_HUMAN	8;7;7;5;4	8;7;7;5;4	8;7;7;5;4	sp|Q14444|CAPR1_HUMAN Caprin-1 OS=Homo sapiens OX=9606 GN=CAPRIN1 PE=1 SV=2;tr|G3V153|G3V153_HUMAN Caprin-1 OS=Homo sapiens OX=9606 GN=CAPRIN1 PE=1 SV=1;tr|B3KXU8|B3KXU8_HUMAN cDNA FLJ46087 fis, clone TESTI2009497, highly similar to GPI-anchored protein p1	5	8	8	8	4	7	4	2	3	3	6	2	5	4	7	4	2	3	3	6	2	5	4	7	4	2	3	3	6	2	5	12.1	12.1	12.1	78.365	709	709;628;628;186;372	0	72.103	6.6	10.6	6.5	3.5	5.1
sp|Q14554|PDIA5_HUMAN;tr|H7C4F9|H7C4F9_HUMAN	sp|Q14554|PDIA5_HUMAN;tr|H7C4F9|H7C4F9_HUMAN	2;1	2;1	2;1	sp|Q14554|PDIA5_HUMAN Protein disulfide-isomerase A5 OS=Homo sapiens OX=9606 GN=PDIA5 PE=1 SV=1;tr|H7C4F9|H7C4F9_HUMAN Protein disulfide-isomerase A5 (Fragment) OS=Homo sapiens OX=9606 GN=PDIA5 PE=1 SV=1	2	2	2	2	1	1	1	1	1	0	1	0	0	1	1	1	1	1	0	1	0	0	1	1	1	1	1	0	1	0	0	3.9	3.9	3.9	59.594	519	519;83	0	12.847	1.9	1.9	1.9	1.9	1.9
sp|Q14571|ITPR2_HUMAN;sp|Q14643|ITPR1_HUMAN;tr|B4DJU3|B4DJU3_HUMAN;tr|B4DGH1|B4DGH1_HUMAN;tr|B7ZMI3|B7ZMI3_HUMAN;tr|Q59H91|Q59H91_HUMAN;tr|Q59ES2|Q59ES2_HUMAN;sp|Q14573|ITPR3_HUMAN	sp|Q14571|ITPR2_HUMAN;sp|Q14643|ITPR1_HUMAN	4;2;1;1;1;1;1;1	4;2;1;1;1;1;1;1	4;2;1;1;1;1;1;1	sp|Q14571|ITPR2_HUMAN Inositol 1,4,5-trisphosphate receptor type 2 OS=Homo sapiens OX=9606 GN=ITPR2 PE=1 SV=2;sp|Q14643|ITPR1_HUMAN Inositol 1,4,5-trisphosphate receptor type 1 OS=Homo sapiens OX=9606 GN=ITPR1 PE=1 SV=3	8	4	4	4	2	1	2	2	1	2	0	2	2	2	1	2	2	1	2	0	2	2	2	1	2	2	1	2	0	2	2	1.5	1.5	1.5	308.06	2701	2701;2758;434;466;721;1207;2341;2671	0	25.72	0.7	0.4	0.9	0.9	0.4
sp|Q14669|TRIPC_HUMAN;tr|F8W9P3|F8W9P3_HUMAN;tr|C9JLJ5|C9JLJ5_HUMAN;tr|C9JSX9|C9JSX9_HUMAN;tr|C9JLD7|C9JLD7_HUMAN;tr|B4DYJ6|B4DYJ6_HUMAN;tr|G5E9G6|G5E9G6_HUMAN	sp|Q14669|TRIPC_HUMAN	5;1;1;1;1;1;1	5;1;1;1;1;1;1	5;1;1;1;1;1;1	sp|Q14669|TRIPC_HUMAN E3 ubiquitin-protein ligase TRIP12 OS=Homo sapiens OX=9606 GN=TRIP12 PE=1 SV=1	7	5	5	5	0	0	2	2	1	1	2	0	1	0	0	2	2	1	1	2	0	1	0	0	2	2	1	1	2	0	1	3.5	3.5	3.5	220.43	1992	1992;99;149;154;190;346;430	0	38.988	0	0	1.2	1.6	0.7
sp|Q14694|UBP10_HUMAN;tr|H3BQP1|H3BQP1_HUMAN;tr|Q6P2I0|Q6P2I0_HUMAN;tr|J3KT19|J3KT19_HUMAN;tr|H3BNS8|H3BNS8_HUMAN;tr|B4DDR4|B4DDR4_HUMAN	sp|Q14694|UBP10_HUMAN	6;2;2;2;1;1	6;2;2;2;1;1	6;2;2;2;1;1	sp|Q14694|UBP10_HUMAN Ubiquitin carboxyl-terminal hydrolase 10 OS=Homo sapiens OX=9606 GN=USP10 PE=1 SV=2	6	6	6	6	0	4	1	0	3	2	3	3	2	0	4	1	0	3	2	3	3	2	0	4	1	0	3	2	3	3	2	11.3	11.3	11.3	87.133	798	798;110;194;208;76;229	0	37.767	0	8.3	1.5	0	6
sp|Q14696|MESD_HUMAN;tr|H0YLI4|H0YLI4_HUMAN	sp|Q14696|MESD_HUMAN	5;1	5;1	5;1	sp|Q14696|MESD_HUMAN LRP chaperone MESD OS=Homo sapiens OX=9606 GN=MESD PE=1 SV=2	2	5	5	5	3	3	4	3	2	2	3	3	2	3	3	4	3	2	2	3	3	2	3	3	4	3	2	2	3	3	2	22.6	22.6	22.6	26.076	234	234;80	0	31.264	15	15	16.7	12.8	9
sp|Q14789|GOGB1_HUMAN;tr|B4DQW7|B4DQW7_HUMAN;tr|B4DL98|B4DL98_HUMAN;tr|H0Y867|H0Y867_HUMAN;tr|B4DTZ9|B4DTZ9_HUMAN;tr|E7EU81|E7EU81_HUMAN	sp|Q14789|GOGB1_HUMAN;tr|B4DQW7|B4DQW7_HUMAN;tr|B4DL98|B4DL98_HUMAN;tr|H0Y867|H0Y867_HUMAN;tr|B4DTZ9|B4DTZ9_HUMAN;tr|E7EU81|E7EU81_HUMAN	2;1;1;1;1;1	2;1;1;1;1;1	2;1;1;1;1;1	sp|Q14789|GOGB1_HUMAN Golgin subfamily B member 1 OS=Homo sapiens OX=9606 GN=GOLGB1 PE=1 SV=2;tr|B4DQW7|B4DQW7_HUMAN cDNA FLJ54378, highly similar to Golgin subfamily B member 1 (Fragment) OS=Homo sapiens OX=9606 PE=2 SV=1;tr|B4DL98|B4DL98_HUMAN cDNA FLJ56	6	2	2	2	0	2	0	0	0	1	0	1	0	0	2	0	0	0	1	0	1	0	0	2	0	0	0	1	0	1	0	0.7	0.7	0.7	376.01	3259	3259;889;972;1031;1174;1640	0	12.19	0	0.7	0	0	0
sp|Q14964|RB39A_HUMAN	sp|Q14964|RB39A_HUMAN	2	1	1	sp|Q14964|RB39A_HUMAN Ras-related protein Rab-39A OS=Homo sapiens OX=9606 GN=RAB39A PE=1 SV=2	1	2	1	1	2	2	1	1	2	1	1	2	1	1	1	0	0	1	0	0	1	0	1	1	0	0	1	0	0	1	0	12	6.9	6.9	25.006	217	217	0.0030757	7.1818	12	12	5.1	5.1	12
sp|Q14CN4|K2C72_HUMAN;CON__Q14CN4-1;tr|H0YHD9|H0YHD9_HUMAN	sp|Q14CN4|K2C72_HUMAN;CON__Q14CN4-1;tr|H0YHD9|H0YHD9_HUMAN	3;3;2	2;2;1	1;1;1	sp|Q14CN4|K2C72_HUMAN Keratin, type II cytoskeletal 72 OS=Homo sapiens OX=9606 GN=KRT72 PE=1 SV=2;;tr|H0YHD9|H0YHD9_HUMAN Keratin, type II cytoskeletal 72 (Fragment) OS=Homo sapiens OX=9606 GN=KRT72 PE=1 SV=1	3	3	2	1	2	0	1	2	1	1	1	0	2	1	0	0	1	0	0	0	0	1	1	0	0	1	0	0	0	0	0	5.5	4.1	1.8	55.877	511	511;511;143	0	12.292	3.1	0	1.4	3.1	1.4
sp|Q15008|PSMD6_HUMAN;tr|B3KT66|B3KT66_HUMAN;tr|C9J0E9|C9J0E9_HUMAN;tr|H7C531|H7C531_HUMAN;tr|C9J7B7|C9J7B7_HUMAN	sp|Q15008|PSMD6_HUMAN;tr|B3KT66|B3KT66_HUMAN	9;8;2;1;1	9;8;2;1;1	9;8;2;1;1	sp|Q15008|PSMD6_HUMAN 26S proteasome non-ATPase regulatory subunit 6 OS=Homo sapiens OX=9606 GN=PSMD6 PE=1 SV=1;tr|B3KT66|B3KT66_HUMAN Proteasome (Prosome, macropain) 26S subunit, non-ATPase, 6, isoform CRA_c OS=Homo sapiens OX=9606 GN=PSMD6 PE=2 SV=1	5	9	9	9	5	6	6	4	4	4	4	4	1	5	6	6	4	4	4	4	4	1	5	6	6	4	4	4	4	4	1	22.9	22.9	22.9	45.531	389	389;343;226;138;144	0	57.831	13.6	15.7	16.2	11.6	11.6
sp|Q15018|ABRX2_HUMAN	sp|Q15018|ABRX2_HUMAN	3	3	3	sp|Q15018|ABRX2_HUMAN BRISC complex subunit Abraxas 2 OS=Homo sapiens OX=9606 GN=ABRAXAS2 PE=1 SV=2	1	3	3	3	1	0	0	1	1	1	1	1	1	1	0	0	1	1	1	1	1	1	1	0	0	1	1	1	1	1	1	8.9	8.9	8.9	46.9	415	415	0	19.448	2.7	0	0	2.7	2.7
sp|Q15046|SYK_HUMAN;tr|Q6ZTI3|Q6ZTI3_HUMAN;tr|H3BVA8|H3BVA8_HUMAN;tr|H3BRC9|H3BRC9_HUMAN;tr|J3KRL2|J3KRL2_HUMAN;tr|H3BPV7|H3BPV7_HUMAN	sp|Q15046|SYK_HUMAN;tr|Q6ZTI3|Q6ZTI3_HUMAN	12;9;3;2;2;1	12;9;3;2;2;1	12;9;3;2;2;1	sp|Q15046|SYK_HUMAN Lysine--tRNA ligase OS=Homo sapiens OX=9606 GN=KARS PE=1 SV=3;tr|Q6ZTI3|Q6ZTI3_HUMAN cDNA FLJ44621 fis, clone BRACE2016896, highly similar to Lysyl-tRNA synthetase (EC 6.1.1.6) OS=Homo sapiens OX=9606 PE=2 SV=1	6	12	12	12	8	7	6	5	7	10	8	7	8	8	7	6	5	7	10	8	7	8	8	7	6	5	7	10	8	7	8	18.6	18.6	18.6	68.047	597	597;423;256;76;102;104	0	98.712	13.9	12.1	9.9	9	11.7
sp|Q15050|RRS1_HUMAN	sp|Q15050|RRS1_HUMAN	2	2	2	sp|Q15050|RRS1_HUMAN Ribosome biogenesis regulatory protein homolog OS=Homo sapiens OX=9606 GN=RRS1 PE=1 SV=2	1	2	2	2	2	0	2	1	0	2	1	1	0	2	0	2	1	0	2	1	1	0	2	0	2	1	0	2	1	1	0	7.4	7.4	7.4	41.193	365	365	0	13.255	7.4	0	7.4	3.3	0
sp|Q15056|IF4H_HUMAN;tr|Q75MT8|Q75MT8_HUMAN;tr|A4D198|A4D198_HUMAN;tr|Q75MU1|Q75MU1_HUMAN;tr|B4DMV6|B4DMV6_HUMAN;tr|Q75MU2|Q75MU2_HUMAN	sp|Q15056|IF4H_HUMAN;tr|Q75MT8|Q75MT8_HUMAN;tr|A4D198|A4D198_HUMAN	5;4;3;1;1;1	5;4;3;1;1;1	5;4;3;1;1;1	sp|Q15056|IF4H_HUMAN Eukaryotic translation initiation factor 4H OS=Homo sapiens OX=9606 GN=EIF4H PE=1 SV=5;tr|Q75MT8|Q75MT8_HUMAN Uncharacterized protein WBSCR1 (Fragment) OS=Homo sapiens OX=9606 GN=WBSCR1 PE=4 SV=1;tr|A4D198|A4D198_HUMAN Similar to mKIAA	6	5	5	5	3	3	2	3	3	5	4	2	2	3	3	2	3	3	5	4	2	2	3	3	2	3	3	5	4	2	2	23.8	23.8	23.8	27.385	248	248;91;294;136;141;156	0	55.74	17.3	12.9	8.9	17.3	17.3
sp|Q15075|EEA1_HUMAN;tr|A8K7J3|A8K7J3_HUMAN;tr|Q05D76|Q05D76_HUMAN	sp|Q15075|EEA1_HUMAN;tr|A8K7J3|A8K7J3_HUMAN	10;6;1	10;6;1	10;6;1	sp|Q15075|EEA1_HUMAN Early endosome antigen 1 OS=Homo sapiens OX=9606 GN=EEA1 PE=1 SV=2;tr|A8K7J3|A8K7J3_HUMAN cDNA FLJ75535, highly similar to Homo sapiens early endosome antigen 1, 162kD (EEA1), mRNA (Fragment) OS=Homo sapiens OX=9606 PE=2 SV=1	3	10	10	10	4	6	4	6	5	4	3	4	6	4	6	4	6	5	4	3	4	6	4	6	4	6	5	4	3	4	6	8.1	8.1	8.1	162.46	1411	1411;807;311	0	66.432	3	4.8	3	4.6	4.3
sp|Q15084|PDIA6_HUMAN	sp|Q15084|PDIA6_HUMAN	14	14	14	sp|Q15084|PDIA6_HUMAN Protein disulfide-isomerase A6 OS=Homo sapiens OX=9606 GN=PDIA6 PE=1 SV=1	1	14	14	14	10	12	9	11	11	11	12	11	7	10	12	9	11	11	11	12	11	7	10	12	9	11	11	11	12	11	7	35.2	35.2	35.2	48.121	440	440	0	299.75	26.8	31.8	22.7	32	29.8
sp|Q15149|PLEC_HUMAN;tr|D3DWL0|D3DWL0_HUMAN;tr|Q96IE3|Q96IE3_HUMAN;tr|E9PMV1|E9PMV1_HUMAN;tr|H0YDN1|H0YDN1_HUMAN;tr|E9PKG0|E9PKG0_HUMAN;tr|A0A075B730|A0A075B730_HUMAN;sp|P58107|EPIPL_HUMAN;tr|E9PQ28|E9PQ28_HUMAN;tr|E9PIA2|E9PIA2_HUMAN	sp|Q15149|PLEC_HUMAN	169;80;35;18;7;6;5;5;3;3	169;80;35;18;7;6;5;5;3;3	169;80;35;18;7;6;5;5;3;3	sp|Q15149|PLEC_HUMAN Plectin OS=Homo sapiens OX=9606 GN=PLEC PE=1 SV=3	10	169	169	169	111	107	105	126	109	102	104	92	77	111	107	105	126	109	102	104	92	77	111	107	105	126	109	102	104	92	77	38.5	38.5	38.5	531.78	4684	4684;2105;1029;703;199;190;5063;5088;83;174	0	323.31	26.2	25.6	24.7	31.2	26.1
sp|Q15155|NOMO1_HUMAN;tr|A0A0G2JN29|A0A0G2JN29_HUMAN;tr|A0A087X117|A0A087X117_HUMAN;tr|A0A0G2JP90|A0A0G2JP90_HUMAN;tr|A0A087WW46|A0A087WW46_HUMAN;tr|H3BUC9|H3BUC9_HUMAN;tr|H3BPS9|H3BPS9_HUMAN;tr|Q9H049|Q9H049_HUMAN	sp|Q15155|NOMO1_HUMAN;tr|A0A0G2JN29|A0A0G2JN29_HUMAN;tr|A0A087X117|A0A087X117_HUMAN;tr|A0A0G2JP90|A0A0G2JP90_HUMAN;tr|A0A087WW46|A0A087WW46_HUMAN	14;14;14;12;12;3;3;3	14;14;14;12;12;3;3;3	2;2;2;2;2;2;0;2	sp|Q15155|NOMO1_HUMAN Nodal modulator 1 OS=Homo sapiens OX=9606 GN=NOMO1 PE=1 SV=5;tr|A0A0G2JN29|A0A0G2JN29_HUMAN Nodal modulator 1 OS=Homo sapiens OX=9606 GN=NOMO1 PE=1 SV=1;tr|A0A087X117|A0A087X117_HUMAN Nodal modulator 1 OS=Homo sapiens OX=9606 GN=NOMO1	8	14	14	2	7	8	10	8	7	5	5	5	5	7	8	10	8	7	5	5	5	5	2	2	2	0	1	0	0	1	0	13.5	13.5	1.4	134.32	1222	1222;1267;1267;1100;1100;144;223;282	0	118.56	6.5	7.8	9.8	8.4	7.1
sp|Q15172|2A5A_HUMAN	sp|Q15172|2A5A_HUMAN	3	3	3	sp|Q15172|2A5A_HUMAN Serine/threonine-protein phosphatase 2A 56 kDa regulatory subunit alpha isoform OS=Homo sapiens OX=9606 GN=PPP2R5A PE=1 SV=1	1	3	3	3	3	0	1	1	0	2	2	2	1	3	0	1	1	0	2	2	2	1	3	0	1	1	0	2	2	2	1	7.6	7.6	7.6	56.193	486	486	0	24.628	7.6	0	2.7	2.7	0
sp|Q15393|SF3B3_HUMAN;tr|A8K6V3|A8K6V3_HUMAN;tr|B3KQH1|B3KQH1_HUMAN;tr|B3KM77|B3KM77_HUMAN;tr|J3QL37|J3QL37_HUMAN;tr|J3QRB2|J3QRB2_HUMAN;tr|I3L4G7|I3L4G7_HUMAN	sp|Q15393|SF3B3_HUMAN;tr|A8K6V3|A8K6V3_HUMAN;tr|B3KQH1|B3KQH1_HUMAN	18;17;9;6;3;2;1	18;17;9;6;3;2;1	18;17;9;6;3;2;1	sp|Q15393|SF3B3_HUMAN Splicing factor 3B subunit 3 OS=Homo sapiens OX=9606 GN=SF3B3 PE=1 SV=4;tr|A8K6V3|A8K6V3_HUMAN cDNA FLJ78677, highly similar to Homo sapiens splicing factor 3b, subunit 3, 130kDa (SF3B3), mRNA OS=Homo sapiens OX=9606 PE=2 SV=1;tr|B3KQ	7	18	18	18	12	11	9	15	11	11	11	11	9	12	11	9	15	11	11	11	11	9	12	11	9	15	11	11	11	11	9	17.2	17.2	17.2	135.58	1217	1217;1217;897;503;57;31;72	0	140.51	11.8	10.7	9.5	15	10.8
sp|Q15404|RSU1_HUMAN;tr|Q32Q10|Q32Q10_HUMAN;tr|B0YJ73|B0YJ73_HUMAN	sp|Q15404|RSU1_HUMAN;tr|Q32Q10|Q32Q10_HUMAN;tr|B0YJ73|B0YJ73_HUMAN	9;8;7	9;8;7	9;8;7	sp|Q15404|RSU1_HUMAN Ras suppressor protein 1 OS=Homo sapiens OX=9606 GN=RSU1 PE=1 SV=3;tr|Q32Q10|Q32Q10_HUMAN RSU1 protein (Fragment) OS=Homo sapiens OX=9606 GN=RSU1 PE=2 SV=1;tr|B0YJ73|B0YJ73_HUMAN Ras suppressor protein 1 variant 5 OS=Homo sapiens OX=96	3	9	9	9	1	1	5	4	2	4	3	3	3	1	1	5	4	2	4	3	3	3	1	1	5	4	2	4	3	3	3	32.9	32.9	32.9	31.54	277	277;280;229	0	53.626	2.5	2.5	16.6	16.2	5.4
sp|Q15643|TRIPB_HUMAN;tr|G3V4R7|G3V4R7_HUMAN;tr|Q6MZL5|Q6MZL5_HUMAN;tr|H0YJ97|H0YJ97_HUMAN	sp|Q15643|TRIPB_HUMAN;tr|G3V4R7|G3V4R7_HUMAN;tr|Q6MZL5|Q6MZL5_HUMAN;tr|H0YJ97|H0YJ97_HUMAN	2;1;1;1	2;1;1;1	2;1;1;1	sp|Q15643|TRIPB_HUMAN Thyroid receptor-interacting protein 11 OS=Homo sapiens OX=9606 GN=TRIP11 PE=1 SV=3;tr|G3V4R7|G3V4R7_HUMAN Thyroid receptor-interacting protein 11 (Fragment) OS=Homo sapiens OX=9606 GN=TRIP11 PE=1 SV=1;tr|Q6MZL5|Q6MZL5_HUMAN Uncharact	4	2	2	2	0	0	1	0	0	0	0	1	0	0	0	1	0	0	0	0	1	0	0	0	1	0	0	0	0	1	0	1.4	1.4	1.4	227.58	1979	1979;67;1694;1695	0	12.866	0	0	0.7	0	0
sp|Q15717|ELAV1_HUMAN;tr|M0QZR9|M0QZR9_HUMAN;tr|M0R055|M0R055_HUMAN;tr|B1AM48|B1AM48_HUMAN;tr|B7Z5E0|B7Z5E0_HUMAN;sp|Q12926|ELAV2_HUMAN;tr|B1APY9|B1APY9_HUMAN;sp|P26378|ELAV4_HUMAN;tr|B1APY8|B1APY8_HUMAN;tr|A0A0A0MRX1|A0A0A0MRX1_HUMAN;tr|A0A0R4J2E6|A0A0R4J2E6_HUMAN	sp|Q15717|ELAV1_HUMAN;tr|M0QZR9|M0QZR9_HUMAN	8;4;2;1;1;1;1;1;1;1;1	8;4;2;1;1;1;1;1;1;1;1	8;4;2;1;1;1;1;1;1;1;1	sp|Q15717|ELAV1_HUMAN ELAV-like protein 1 OS=Homo sapiens OX=9606 GN=ELAVL1 PE=1 SV=2;tr|M0QZR9|M0QZR9_HUMAN ELAV-like protein 1 OS=Homo sapiens OX=9606 GN=ELAVL1 PE=1 SV=1	11	8	8	8	4	4	5	5	5	4	5	3	5	4	4	5	5	5	4	5	3	5	4	4	5	5	5	4	5	3	5	22.4	22.4	22.4	36.091	326	326;153;133;189;332;359;371;380;385;389;402	0	57.164	13.5	13.5	16.3	16.3	16.3
sp|Q15722|LT4R1_HUMAN;tr|G3V4Q5|G3V4Q5_HUMAN	sp|Q15722|LT4R1_HUMAN;tr|G3V4Q5|G3V4Q5_HUMAN	2;1	2;1	2;1	sp|Q15722|LT4R1_HUMAN Leukotriene B4 receptor 1 OS=Homo sapiens OX=9606 GN=LTB4R PE=1 SV=2;tr|G3V4Q5|G3V4Q5_HUMAN Leukotriene B4 receptor 1 (Fragment) OS=Homo sapiens OX=9606 GN=LTB4R PE=1 SV=1	2	2	2	2	0	0	0	0	0	2	1	2	1	0	0	0	0	0	2	1	2	1	0	0	0	0	0	2	1	2	1	9.9	9.9	9.9	37.557	352	352;232	0	20.408	0	0	0	0	0
sp|Q15907|RB11B_HUMAN;tr|H3BMH2|H3BMH2_HUMAN;tr|H3BSC1|H3BSC1_HUMAN;tr|A0A024R5Z8|A0A024R5Z8_HUMAN;sp|P62491|RB11A_HUMAN;tr|B4DMN1|B4DMN1_HUMAN;tr|B4DQU5|B4DQU5_HUMAN;tr|M0R377|M0R377_HUMAN;tr|M0R2D0|M0R2D0_HUMAN;tr|H3BN38|H3BN38_HUMAN;sp|P57735|RAB25_HUMAN	sp|Q15907|RB11B_HUMAN;tr|H3BMH2|H3BMH2_HUMAN;tr|H3BSC1|H3BSC1_HUMAN;tr|A0A024R5Z8|A0A024R5Z8_HUMAN;sp|P62491|RB11A_HUMAN;tr|B4DMN1|B4DMN1_HUMAN	10;9;9;9;9;8;4;1;1;1;1	10;9;9;9;9;8;4;1;1;1;1	10;9;9;9;9;8;4;1;1;1;1	sp|Q15907|RB11B_HUMAN Ras-related protein Rab-11B OS=Homo sapiens OX=9606 GN=RAB11B PE=1 SV=4;tr|H3BMH2|H3BMH2_HUMAN Ras-related protein Rab-11A (Fragment) OS=Homo sapiens OX=9606 GN=RAB11A PE=4 SV=1;tr|H3BSC1|H3BSC1_HUMAN Ras-related protein Rab-11A OS=Ho	11	10	10	10	8	8	8	8	8	8	7	8	9	8	8	8	8	8	8	7	8	9	8	8	8	8	8	8	7	8	9	40.4	40.4	40.4	24.488	218	218;155;198;216;216;261;146;46;60;81;213	0	68.273	33	35.3	31.7	31.7	31.7
sp|Q15942|ZYX_HUMAN;tr|H0Y2Y8|H0Y2Y8_HUMAN;tr|Q96AF9|Q96AF9_HUMAN;tr|Q9BUS0|Q9BUS0_HUMAN;tr|B4DQR8|B4DQR8_HUMAN;tr|Q28617|Q28617_HUMAN;tr|B4DY85|B4DY85_HUMAN;tr|H7C3D3|H7C3D3_HUMAN;tr|C9JJK5|C9JJK5_HUMAN;tr|C9IZ41|C9IZ41_HUMAN;tr|H7C3R3|H7C3R3_HUMAN	sp|Q15942|ZYX_HUMAN;tr|H0Y2Y8|H0Y2Y8_HUMAN;tr|Q96AF9|Q96AF9_HUMAN;tr|Q9BUS0|Q9BUS0_HUMAN;tr|B4DQR8|B4DQR8_HUMAN;tr|Q28617|Q28617_HUMAN;tr|B4DY85|B4DY85_HUMAN	15;14;13;13;12;12;12;5;3;2;2	15;14;13;13;12;12;12;5;3;2;2	15;14;13;13;12;12;12;5;3;2;2	sp|Q15942|ZYX_HUMAN Zyxin OS=Homo sapiens OX=9606 GN=ZYX PE=1 SV=1;tr|H0Y2Y8|H0Y2Y8_HUMAN Zyxin (Fragment) OS=Homo sapiens OX=9606 GN=ZYX PE=1 SV=1;tr|Q96AF9|Q96AF9_HUMAN ZYX protein (Fragment) OS=Homo sapiens OX=9606 GN=ZYX PE=2 SV=2;tr|Q9BUS0|Q9BUS0_HUMA	11	15	15	15	12	12	10	14	11	12	12	10	8	12	12	10	14	11	12	12	10	8	12	12	10	14	11	12	12	10	8	44.8	44.8	44.8	61.277	572	572;540;466;581;485;493;516;176;171;164;177	0	278.49	35.5	35.5	29.9	42.8	33.6
sp|Q16181|SEPT7_HUMAN;tr|B4DNE4|B4DNE4_HUMAN;tr|B4DPQ6|B4DPQ6_HUMAN;tr|A0A024RA87|A0A024RA87_HUMAN;tr|G3V1Q4|G3V1Q4_HUMAN;tr|A0A023T695|A0A023T695_HUMAN;tr|B4DUD6|B4DUD6_HUMAN;tr|Q8TC62|Q8TC62_HUMAN;tr|E7ES33|E7ES33_HUMAN;tr|Q3LIE9|Q3LIE9_HUMAN;tr|A4GYY8|A4GYY8_HUMAN;tr|A8K3D0|A8K3D0_HUMAN;tr|E7EPK1|E7EPK1_HUMAN;tr|Q59EY4|Q59EY4_HUMAN;tr|A0A0U1RRE1|A0A0U1RRE1_HUMAN;tr|Q3B7A3|Q3B7A3_HUMAN;tr|A0A0U…	sp|Q16181|SEPT7_HUMAN;tr|B4DNE4|B4DNE4_HUMAN;tr|B4DPQ6|B4DPQ6_HUMAN;tr|A0A024RA87|A0A024RA87_HUMAN;tr|G3V1Q4|G3V1Q4_HUMAN;tr|A0A023T695|A0A023T695_HUMAN;tr|B4DUD6|B4DUD6_HUMAN;tr|Q8TC62|Q8TC62_HUMAN;tr|E7ES33|E7ES33_HUMAN;tr|Q3LIE9|Q3LIE9_HUMAN;tr|A4GYY8|A4GYY8_HUMAN;tr|A8K3D0|A8K3D0_HUMAN;tr|E7EPK1|E7EPK1_HUMAN;tr|Q59EY4|Q59EY4_HUMAN	10;9;9;9;9;9;9;9;9;9;9;9;9;8;3;3;2;2;1;1;1;1	10;9;9;9;9;9;9;9;9;9;9;9;9;8;3;3;2;2;1;1;1;1	10;9;9;9;9;9;9;9;9;9;9;9;9;8;3;3;2;2;1;1;1;1	sp|Q16181|SEPT7_HUMAN Septin-7 OS=Homo sapiens OX=9606 GN=SEPT7 PE=1 SV=2;tr|B4DNE4|B4DNE4_HUMAN cDNA FLJ52574, highly similar to Septin-7 OS=Homo sapiens OX=9606 PE=2 SV=1;tr|B4DPQ6|B4DPQ6_HUMAN cDNA FLJ53636, highly similar to Septin-7 OS=Homo sapiens OX	22	10	10	10	6	7	6	5	6	6	6	5	5	6	7	6	5	6	6	6	5	5	6	7	6	5	6	6	6	5	5	24.3	24.3	24.3	50.679	437	437;382;384;384;401;407;410;417;417;418;433;436;437;381;157;235;147;387;77;88;111;432	0	74.948	15.1	16	15.3	11.9	14.6
sp|Q16186|ADRM1_HUMAN;tr|B4DMP7|B4DMP7_HUMAN;tr|Q68E00|Q68E00_HUMAN;tr|A0A087WX59|A0A087WX59_HUMAN;tr|A0A087WUX6|A0A087WUX6_HUMAN	sp|Q16186|ADRM1_HUMAN;tr|B4DMP7|B4DMP7_HUMAN;tr|Q68E00|Q68E00_HUMAN;tr|A0A087WX59|A0A087WX59_HUMAN	4;3;3;2;1	4;3;3;2;1	4;3;3;2;1	sp|Q16186|ADRM1_HUMAN Proteasomal ubiquitin receptor ADRM1 OS=Homo sapiens OX=9606 GN=ADRM1 PE=1 SV=2;tr|B4DMP7|B4DMP7_HUMAN cDNA FLJ56666, highly similar to Adhesion-regulating molecule 1 OS=Homo sapiens OX=9606 PE=2 SV=1;tr|Q68E00|Q68E00_HUMAN Uncharacte	5	4	4	4	4	3	3	4	3	3	3	3	3	4	3	3	4	3	3	3	3	3	4	3	3	4	3	3	3	3	3	11.8	11.8	11.8	42.153	407	407;188;315;368;141	0	77.083	11.8	9.6	9.6	11.8	9.6
sp|Q16512|PKN1_HUMAN;tr|K7EN76|K7EN76_HUMAN;tr|K7EKY9|K7EKY9_HUMAN;tr|K7EM57|K7EM57_HUMAN;tr|Q15523|Q15523_HUMAN	sp|Q16512|PKN1_HUMAN;tr|K7EN76|K7EN76_HUMAN;tr|K7EKY9|K7EKY9_HUMAN;tr|K7EM57|K7EM57_HUMAN	4;2;2;2;1	4;2;2;2;1	4;2;2;2;1	sp|Q16512|PKN1_HUMAN Serine/threonine-protein kinase N1 OS=Homo sapiens OX=9606 GN=PKN1 PE=1 SV=2;tr|K7EN76|K7EN76_HUMAN Serine/threonine-protein kinase N1 (Fragment) OS=Homo sapiens OX=9606 GN=PKN1 PE=1 SV=1;tr|K7EKY9|K7EKY9_HUMAN Serine/threonine-protein	5	4	4	4	2	1	1	2	3	4	2	0	1	2	1	1	2	3	4	2	0	1	2	1	1	2	3	4	2	0	1	6.2	6.2	6.2	103.93	942	942;151;255;263;479	0	32.776	2.4	1.1	1.4	2.4	4.8
sp|Q16531|DDB1_HUMAN;tr|F5GY55|F5GY55_HUMAN;tr|B7Z2A1|B7Z2A1_HUMAN;tr|B4DSA8|B4DSA8_HUMAN;tr|B4DZP5|B4DZP5_HUMAN;tr|F5GWI0|F5GWI0_HUMAN;tr|F5GZY8|F5GZY8_HUMAN;tr|F5H2L3|F5H2L3_HUMAN;tr|F5GYG8|F5GYG8_HUMAN;tr|F5H198|F5H198_HUMAN;tr|B7Z859|B7Z859_HUMAN	sp|Q16531|DDB1_HUMAN;tr|F5GY55|F5GY55_HUMAN;tr|B7Z2A1|B7Z2A1_HUMAN;tr|B4DSA8|B4DSA8_HUMAN;tr|B4DZP5|B4DZP5_HUMAN	9;8;8;7;6;2;2;2;1;1;1	9;8;8;7;6;2;2;2;1;1;1	9;8;8;7;6;2;2;2;1;1;1	sp|Q16531|DDB1_HUMAN DNA damage-binding protein 1 OS=Homo sapiens OX=9606 GN=DDB1 PE=1 SV=1;tr|F5GY55|F5GY55_HUMAN DNA damage-binding protein 1 OS=Homo sapiens OX=9606 GN=DDB1 PE=1 SV=1;tr|B7Z2A1|B7Z2A1_HUMAN cDNA FLJ56068, highly similar to DNA damage-bin	11	9	9	9	5	5	6	6	6	6	6	4	5	5	5	6	6	6	6	6	4	5	5	5	6	6	6	6	6	4	5	9.5	9.5	9.5	126.97	1140	1140;1092;1092;1009;826;139;146;165;109;162;222	0	107.29	4.7	4.8	5.4	7.4	5.4
sp|Q16555|DPYL2_HUMAN;tr|Q59GB4|Q59GB4_HUMAN;tr|A0A1C7CYX9|A0A1C7CYX9_HUMAN;tr|Q53ET2|Q53ET2_HUMAN;tr|Q8NAN9|Q8NAN9_HUMAN	sp|Q16555|DPYL2_HUMAN;tr|Q59GB4|Q59GB4_HUMAN;tr|A0A1C7CYX9|A0A1C7CYX9_HUMAN;tr|Q53ET2|Q53ET2_HUMAN;tr|Q8NAN9|Q8NAN9_HUMAN	14;14;14;13;7	14;14;14;13;7	7;7;7;6;6	sp|Q16555|DPYL2_HUMAN Dihydropyrimidinase-related protein 2 OS=Homo sapiens OX=9606 GN=DPYSL2 PE=1 SV=1;tr|Q59GB4|Q59GB4_HUMAN Dihydropyrimidinase-like 2 variant (Fragment) OS=Homo sapiens OX=9606 PE=2 SV=1;tr|A0A1C7CYX9|A0A1C7CYX9_HUMAN Dihydropyrimidinas	5	14	14	7	8	10	11	11	9	10	9	9	7	8	10	11	11	9	10	9	9	7	3	3	4	6	3	3	2	2	2	33.2	33.2	16.8	62.293	572	572;628;677;572;198	0	199	20.8	23.1	25	26.9	23.1
sp|Q16706|MA2A1_HUMAN;tr|A5PKX5|A5PKX5_HUMAN	sp|Q16706|MA2A1_HUMAN;tr|A5PKX5|A5PKX5_HUMAN	5;4	5;4	5;4	sp|Q16706|MA2A1_HUMAN Alpha-mannosidase 2 OS=Homo sapiens OX=9606 GN=MAN2A1 PE=1 SV=2;tr|A5PKX5|A5PKX5_HUMAN Alpha-mannosidase OS=Homo sapiens OX=9606 GN=MAN2A1 PE=2 SV=1	2	5	5	5	1	2	2	4	1	1	2	2	0	1	2	2	4	1	1	2	2	0	1	2	2	4	1	1	2	2	0	5.5	5.5	5.5	131.14	1144	1144;1143	0	34.164	1.1	2.2	2.2	4.5	1
sp|Q16799|RTN1_HUMAN;tr|Q2NKQ5|Q2NKQ5_HUMAN;sp|Q5IS59|RTN1_PANTR;tr|Q2L7A7|Q2L7A7_HUMAN;tr|B7Z4K5|B7Z4K5_HUMAN;tr|A8MT72|A8MT72_HUMAN;tr|Q6IAX4|Q6IAX4_HUMAN;tr|A8K3B9|A8K3B9_HUMAN	sp|Q16799|RTN1_HUMAN;tr|Q2NKQ5|Q2NKQ5_HUMAN;sp|Q5IS59|RTN1_PANTR	6;4;4;2;1;1;1;1	6;4;4;2;1;1;1;1	6;4;4;2;1;1;1;1	sp|Q16799|RTN1_HUMAN Reticulon-1 OS=Homo sapiens OX=9606 GN=RTN1 PE=1 SV=1;tr|Q2NKQ5|Q2NKQ5_HUMAN Reticulon OS=Homo sapiens OX=9606 GN=RTN1 PE=1 SV=1;sp|Q5IS59|RTN1_PANTR Reticulon-1 OS=Pan troglodytes OX=9598 GN=RTN1 PE=2 SV=1	8	6	6	6	1	1	1	4	3	5	5	4	2	1	1	1	4	3	5	5	4	2	1	1	1	4	3	5	5	4	2	10.7	10.7	10.7	83.617	776	776;702;776;252;193;193;208;208	0	44.749	1	1	1	7.3	4.8
sp|Q16831|UPP1_HUMAN;tr|C9J486|C9J486_HUMAN;tr|C9JIP2|C9JIP2_HUMAN;tr|B4DND0|B4DND0_HUMAN;tr|F8WD51|F8WD51_HUMAN;tr|Q86Y75|Q86Y75_HUMAN;tr|C9K0J2|C9K0J2_HUMAN	sp|Q16831|UPP1_HUMAN;tr|C9J486|C9J486_HUMAN;tr|C9JIP2|C9JIP2_HUMAN;tr|B4DND0|B4DND0_HUMAN	9;6;6;6;3;3;1	9;6;6;6;3;3;1	9;6;6;6;3;3;1	sp|Q16831|UPP1_HUMAN Uridine phosphorylase 1 OS=Homo sapiens OX=9606 GN=UPP1 PE=1 SV=1;tr|C9J486|C9J486_HUMAN Uridine phosphorylase 1 (Fragment) OS=Homo sapiens OX=9606 GN=UPP1 PE=1 SV=1;tr|C9JIP2|C9JIP2_HUMAN Uridine phosphorylase 1 (Fragment) OS=Homo sap	7	9	9	9	6	7	9	3	6	6	6	5	4	6	7	9	3	6	6	6	5	4	6	7	9	3	6	6	6	5	4	29.7	29.7	29.7	33.934	310	310;144;146;171;85;173;29	0	62.649	19.4	23.9	29.7	11	20
sp|Q1KMD3|HNRL2_HUMAN;tr|H3BQZ7|H3BQZ7_HUMAN	sp|Q1KMD3|HNRL2_HUMAN;tr|H3BQZ7|H3BQZ7_HUMAN	11;10	11;10	11;10	sp|Q1KMD3|HNRL2_HUMAN Heterogeneous nuclear ribonucleoprotein U-like protein 2 OS=Homo sapiens OX=9606 GN=HNRNPUL2 PE=1 SV=1;tr|H3BQZ7|H3BQZ7_HUMAN HCG2044799 OS=Homo sapiens OX=9606 GN=HNRNPUL2-BSCL2 PE=4 SV=1	2	11	11	11	6	8	5	10	7	8	9	6	3	6	8	5	10	7	8	9	6	3	6	8	5	10	7	8	9	6	3	15.3	15.3	15.3	85.104	747	747;746	0	104.99	8.4	11.5	7.2	14.1	10.3
sp|Q27J81|INF2_HUMAN;tr|A0A0A0MQU1|A0A0A0MQU1_HUMAN	sp|Q27J81|INF2_HUMAN;tr|A0A0A0MQU1|A0A0A0MQU1_HUMAN	5;3	5;3	5;3	sp|Q27J81|INF2_HUMAN Inverted formin-2 OS=Homo sapiens OX=9606 GN=INF2 PE=1 SV=2;tr|A0A0A0MQU1|A0A0A0MQU1_HUMAN Inverted formin-2 (Fragment) OS=Homo sapiens OX=9606 GN=INF2 PE=1 SV=1	2	5	5	5	2	2	3	3	2	3	2	4	2	2	2	3	3	2	3	2	4	2	2	2	3	3	2	3	2	4	2	6	6	6	135.62	1249	1249;717	0	43.227	1.9	1.9	3.8	3	1.9
sp|Q2M1Z3|RHG31_HUMAN;tr|B7Z1P4|B7Z1P4_HUMAN	sp|Q2M1Z3|RHG31_HUMAN;tr|B7Z1P4|B7Z1P4_HUMAN	2;1	2;1	2;1	sp|Q2M1Z3|RHG31_HUMAN Rho GTPase-activating protein 31 OS=Homo sapiens OX=9606 GN=ARHGAP31 PE=1 SV=2;tr|B7Z1P4|B7Z1P4_HUMAN cDNA FLJ61628, highly similar to Homo sapiens Cdc42 GTPase-activating protein (CDGAP), mRNA OS=Homo sapiens OX=9606 PE=2 SV=1	2	2	2	2	1	0	0	0	0	1	0	1	0	1	0	0	0	0	1	0	1	0	1	0	0	0	0	1	0	1	0	2.3	2.3	2.3	156.98	1444	1444;1099	0	15.657	1.2	0	0	0	0
sp|Q2NL82|TSR1_HUMAN;tr|I3L1Q5|I3L1Q5_HUMAN	sp|Q2NL82|TSR1_HUMAN;tr|I3L1Q5|I3L1Q5_HUMAN	2;1	2;1	2;1	sp|Q2NL82|TSR1_HUMAN Pre-rRNA-processing protein TSR1 homolog OS=Homo sapiens OX=9606 GN=TSR1 PE=1 SV=1;tr|I3L1Q5|I3L1Q5_HUMAN Pre-rRNA-processing protein TSR1 homolog OS=Homo sapiens OX=9606 GN=TSR1 PE=1 SV=2	2	2	2	2	0	0	0	1	0	1	1	1	0	0	0	0	1	0	1	1	1	0	0	0	0	1	0	1	1	1	0	3.1	3.1	3.1	91.809	804	804;368	0	12.103	0	0	0	1.4	0
sp|Q3KQV9|UAP1L_HUMAN;tr|B7ZKJ7|B7ZKJ7_HUMAN;tr|B3KTC8|B3KTC8_HUMAN;tr|A0A140VKC0|A0A140VKC0_HUMAN;sp|Q16222|UAP1_HUMAN	sp|Q3KQV9|UAP1L_HUMAN;tr|B7ZKJ7|B7ZKJ7_HUMAN;tr|B3KTC8|B3KTC8_HUMAN	5;4;4;1;1	5;4;4;1;1	5;4;4;1;1	sp|Q3KQV9|UAP1L_HUMAN UDP-N-acetylhexosamine pyrophosphorylase-like protein 1 OS=Homo sapiens OX=9606 GN=UAP1L1 PE=1 SV=2;tr|B7ZKJ7|B7ZKJ7_HUMAN UAP1L1 protein (Fragment) OS=Homo sapiens OX=9606 GN=UAP1L1 PE=2 SV=1;tr|B3KTC8|B3KTC8_HUMAN cDNA FLJ38074 fis,	5	5	5	5	2	1	1	2	0	3	3	2	3	2	1	1	2	0	3	3	2	3	2	1	1	2	0	3	3	2	3	10.5	10.5	10.5	57.03	507	507;373;381;505;522	0	30.134	3.2	1.4	1.4	4.3	0
sp|Q3MHD2|LSM12_HUMAN;tr|K7ELG9|K7ELG9_HUMAN;tr|B4DUG4|B4DUG4_HUMAN	sp|Q3MHD2|LSM12_HUMAN;tr|K7ELG9|K7ELG9_HUMAN;tr|B4DUG4|B4DUG4_HUMAN	2;2;1	2;2;1	2;2;1	sp|Q3MHD2|LSM12_HUMAN Protein LSM12 homolog OS=Homo sapiens OX=9606 GN=LSM12 PE=1 SV=2;tr|K7ELG9|K7ELG9_HUMAN Protein LSM12 homolog OS=Homo sapiens OX=9606 GN=LSM12 PE=1 SV=1;tr|B4DUG4|B4DUG4_HUMAN cDNA FLJ51308 OS=Homo sapiens OX=9606 PE=2 SV=1	3	2	2	2	1	1	2	1	0	1	0	1	0	1	1	2	1	0	1	0	1	0	1	1	2	1	0	1	0	1	0	13.8	13.8	13.8	21.701	195	195;230;113	0	14.241	6.7	6.7	13.8	6.7	0
sp|Q3YEC7|RABL6_HUMAN;tr|H0Y4Z8|H0Y4Z8_HUMAN;tr|G3V154|G3V154_HUMAN;tr|B3KSV0|B3KSV0_HUMAN;tr|F2Z2T0|F2Z2T0_HUMAN;tr|Q9NWD6|Q9NWD6_HUMAN;tr|Q9NW45|Q9NW45_HUMAN	sp|Q3YEC7|RABL6_HUMAN;tr|H0Y4Z8|H0Y4Z8_HUMAN;tr|G3V154|G3V154_HUMAN;tr|B3KSV0|B3KSV0_HUMAN;tr|F2Z2T0|F2Z2T0_HUMAN;tr|Q9NWD6|Q9NWD6_HUMAN;tr|Q9NW45|Q9NW45_HUMAN	2;2;1;1;1;1;1	2;2;1;1;1;1;1	2;2;1;1;1;1;1	sp|Q3YEC7|RABL6_HUMAN Rab-like protein 6 OS=Homo sapiens OX=9606 GN=RABL6 PE=1 SV=2;tr|H0Y4Z8|H0Y4Z8_HUMAN Chromosome 9 open reading frame 86, isoform CRA_b OS=Homo sapiens OX=9606 GN=RABL6 PE=1 SV=2;tr|G3V154|G3V154_HUMAN Chromosome 9 open reading frame 8	7	2	2	2	0	1	0	2	1	0	1	0	1	0	1	0	2	1	0	1	0	1	0	1	0	2	1	0	1	0	1	4.1	4.1	4.1	79.548	729	729;730;471;471;484;539;539	0	13.341	0	2.1	0	4.1	2.1
sp|Q3ZCQ8|TIM50_HUMAN;tr|Q0VAB1|Q0VAB1_HUMAN;tr|A0A024R0M6|A0A024R0M6_HUMAN;tr|M0R1Y4|M0R1Y4_HUMAN;tr|M0R003|M0R003_HUMAN;tr|M0QXC3|M0QXC3_HUMAN;tr|M0R2Z3|M0R2Z3_HUMAN;tr|M0R303|M0R303_HUMAN;tr|M0R2D2|M0R2D2_HUMAN;tr|M0R2F8|M0R2F8_HUMAN;tr|M0R047|M0R047_HUMAN;tr|M0R0C3|M0R0C3_HUMAN;tr|M0R2Q2|M0R2Q2_HUMAN	sp|Q3ZCQ8|TIM50_HUMAN;tr|Q0VAB1|Q0VAB1_HUMAN;tr|A0A024R0M6|A0A024R0M6_HUMAN;tr|M0R1Y4|M0R1Y4_HUMAN;tr|M0R003|M0R003_HUMAN	5;5;5;3;3;2;2;2;2;2;2;1;1	5;5;5;3;3;2;2;2;2;2;2;1;1	5;5;5;3;3;2;2;2;2;2;2;1;1	sp|Q3ZCQ8|TIM50_HUMAN Mitochondrial import inner membrane translocase subunit TIM50 OS=Homo sapiens OX=9606 GN=TIMM50 PE=1 SV=2;tr|Q0VAB1|Q0VAB1_HUMAN Translocase of inner mitochondrial membrane 50 homolog (S. cerevisiae) OS=Homo sapiens OX=9606 GN=TIMM50	13	5	5	5	3	2	1	4	1	1	1	1	0	3	2	1	4	1	1	1	1	0	3	2	1	4	1	1	1	1	0	17.8	17.8	17.8	39.646	353	353;456;456;256;257;111;116;117;141;157;227;104;200	0	57.976	9.9	9.3	4.8	15.9	3.1
sp|Q4G0J3|LARP7_HUMAN;tr|D6RFF0|D6RFF0_HUMAN;tr|H0YA82|H0YA82_HUMAN;tr|D6R9Z6|D6R9Z6_HUMAN;tr|A0A024RDH5|A0A024RDH5_HUMAN	sp|Q4G0J3|LARP7_HUMAN;tr|D6RFF0|D6RFF0_HUMAN;tr|H0YA82|H0YA82_HUMAN	3;2;2;1;1	3;2;2;1;1	3;2;2;1;1	sp|Q4G0J3|LARP7_HUMAN La-related protein 7 OS=Homo sapiens OX=9606 GN=LARP7 PE=1 SV=1;tr|D6RFF0|D6RFF0_HUMAN La-related protein 7 (Fragment) OS=Homo sapiens OX=9606 GN=LARP7 PE=1 SV=1;tr|H0YA82|H0YA82_HUMAN La-related protein 7 (Fragment) OS=Homo sapiens O	5	3	3	3	1	0	0	1	2	2	2	3	1	1	0	0	1	2	2	2	3	1	1	0	0	1	2	2	2	3	1	7.2	7.2	7.2	66.898	582	582;299;334;155;214	0	20.327	2.6	0	0	2.6	4.8
sp|Q4G0P3|HYDIN_HUMAN	sp|Q4G0P3|HYDIN_HUMAN	2	2	2	sp|Q4G0P3|HYDIN_HUMAN Hydrocephalus-inducing protein homolog OS=Homo sapiens OX=9606 GN=HYDIN PE=1 SV=3	1	2	2	2	0	0	0	0	1	1	0	0	0	0	0	0	0	1	1	0	0	0	0	0	0	0	1	1	0	0	0	0.4	0.4	0.4	575.89	5121	5121	0	11.372	0	0	0	0	0.3
sp|Q4KMP7|TB10B_HUMAN	sp|Q4KMP7|TB10B_HUMAN	2	2	2	sp|Q4KMP7|TB10B_HUMAN TBC1 domain family member 10B OS=Homo sapiens OX=9606 GN=TBC1D10B PE=1 SV=3	1	2	2	2	1	1	1	0	1	1	1	1	1	1	1	1	0	1	1	1	1	1	1	1	1	0	1	1	1	1	1	4.2	4.2	4.2	87.198	808	808	0	17.43	2.6	2.6	2.6	0	2.6
sp|Q52LJ0|FA98B_HUMAN	sp|Q52LJ0|FA98B_HUMAN	2	2	2	sp|Q52LJ0|FA98B_HUMAN Protein FAM98B OS=Homo sapiens OX=9606 GN=FAM98B PE=1 SV=1	1	2	2	2	2	2	2	2	2	2	2	2	2	2	2	2	2	2	2	2	2	2	2	2	2	2	2	2	2	2	2	7.6	7.6	7.6	37.19	330	330	0	18.331	7.6	7.6	7.6	7.6	7.6
sp|Q53EP0|FND3B_HUMAN	sp|Q53EP0|FND3B_HUMAN	4	4	4	sp|Q53EP0|FND3B_HUMAN Fibronectin type III domain-containing protein 3B OS=Homo sapiens OX=9606 GN=FNDC3B PE=1 SV=2	1	4	4	4	1	2	1	0	2	2	1	1	0	1	2	1	0	2	2	1	1	0	1	2	1	0	2	2	1	1	0	5.9	5.9	5.9	132.89	1204	1204	0	34.393	1.1	2.7	1.2	0	2.2
sp|Q53LP3|SWAHC_HUMAN	sp|Q53LP3|SWAHC_HUMAN	2	2	2	sp|Q53LP3|SWAHC_HUMAN Ankyrin repeat domain-containing protein SOWAHC OS=Homo sapiens OX=9606 GN=SOWAHC PE=1 SV=1	1	2	2	2	0	0	0	1	1	0	1	1	1	0	0	0	1	1	0	1	1	1	0	0	0	1	1	0	1	1	1	6.5	6.5	6.5	55.671	525	525	0	11.911	0	0	0	3.2	3.2
sp|Q562R1|ACTBL_HUMAN	sp|Q562R1|ACTBL_HUMAN	8	1	1	sp|Q562R1|ACTBL_HUMAN Beta-actin-like protein 2 OS=Homo sapiens OX=9606 GN=ACTBL2 PE=1 SV=2	1	8	1	1	8	7	7	7	7	7	7	7	6	1	1	1	1	1	1	1	1	1	1	1	1	1	1	1	1	1	1	20.2	4.8	4.8	42.003	376	376	0.0030888	7.4556	20.2	19.7	19.7	19.7	19.7
sp|Q58FF6|H90B4_HUMAN	sp|Q58FF6|H90B4_HUMAN	7	1	1	sp|Q58FF6|H90B4_HUMAN Putative heat shock protein HSP 90-beta 4 OS=Homo sapiens OX=9606 GN=HSP90AB4P PE=5 SV=1	1	7	1	1	7	6	6	7	7	6	6	6	5	1	1	1	1	1	1	1	1	1	1	1	1	1	1	1	1	1	1	10.1	2.2	2.2	58.264	505	505	0	14.147	10.1	8.9	8.9	10.1	10.1
sp|Q58FF8|H90B2_HUMAN	sp|Q58FF8|H90B2_HUMAN	14	1	1	sp|Q58FF8|H90B2_HUMAN Putative heat shock protein HSP 90-beta 2 OS=Homo sapiens OX=9606 GN=HSP90AB2P PE=1 SV=2	1	14	1	1	9	12	10	13	13	11	11	11	9	0	0	0	1	0	0	0	0	0	0	0	0	1	0	0	0	0	0	25.2	3.9	3.9	44.348	381	381	0.0030019	5.3632	17.3	19.2	17.3	25.2	21.3
sp|Q5EBM0|CMPK2_HUMAN	sp|Q5EBM0|CMPK2_HUMAN	3	3	3	sp|Q5EBM0|CMPK2_HUMAN UMP-CMP kinase 2, mitochondrial OS=Homo sapiens OX=9606 GN=CMPK2 PE=1 SV=3	1	3	3	3	0	1	0	0	1	1	0	0	3	0	1	0	0	1	1	0	0	3	0	1	0	0	1	1	0	0	3	7.8	7.8	7.8	49.447	449	449	0	21.182	0	3.1	0	0	3.1
sp|Q5JRA6|TGO1_HUMAN;tr|A0A0A0MRH6|A0A0A0MRH6_HUMAN	sp|Q5JRA6|TGO1_HUMAN;tr|A0A0A0MRH6|A0A0A0MRH6_HUMAN	5;4	5;4	5;4	sp|Q5JRA6|TGO1_HUMAN Transport and Golgi organization protein 1 homolog OS=Homo sapiens OX=9606 GN=MIA3 PE=1 SV=1;tr|A0A0A0MRH6|A0A0A0MRH6_HUMAN Transport and Golgi organization protein 1 homolog (Fragment) OS=Homo sapiens OX=9606 GN=MIA3 PE=1 SV=6	2	5	5	5	2	1	1	0	0	0	0	1	0	2	1	1	0	0	0	0	1	0	2	1	1	0	0	0	0	1	0	3	3	3	213.7	1907	1907;1015	0	28.328	0.9	0.6	0.7	0	0
sp|Q5JSH3|WDR44_HUMAN;tr|Q8N397|Q8N397_HUMAN;tr|H7BY83|H7BY83_HUMAN	sp|Q5JSH3|WDR44_HUMAN;tr|Q8N397|Q8N397_HUMAN;tr|H7BY83|H7BY83_HUMAN	2;1;1	2;1;1	2;1;1	sp|Q5JSH3|WDR44_HUMAN WD repeat-containing protein 44 OS=Homo sapiens OX=9606 GN=WDR44 PE=1 SV=1;tr|Q8N397|Q8N397_HUMAN Uncharacterized protein DKFZp761M142 (Fragment) OS=Homo sapiens OX=9606 GN=DKFZp761M142 PE=2 SV=1;tr|H7BY83|H7BY83_HUMAN WD repeat-conta	3	2	2	2	0	1	1	0	0	1	1	0	2	0	1	1	0	0	1	1	0	2	0	1	1	0	0	1	1	0	2	3.2	3.2	3.2	101.37	913	913;805;806	0	13.858	0	1.3	1.9	0	0
sp|Q5JSL3|DOC11_HUMAN;tr|A6NIW2|A6NIW2_HUMAN;tr|A0A0J9YW64|A0A0J9YW64_HUMAN	sp|Q5JSL3|DOC11_HUMAN;tr|A6NIW2|A6NIW2_HUMAN;tr|A0A0J9YW64|A0A0J9YW64_HUMAN	4;4;3	4;4;3	4;4;3	sp|Q5JSL3|DOC11_HUMAN Dedicator of cytokinesis protein 11 OS=Homo sapiens OX=9606 GN=DOCK11 PE=1 SV=2;tr|A6NIW2|A6NIW2_HUMAN Dedicator of cytokinesis protein 11 OS=Homo sapiens OX=9606 GN=DOCK11 PE=1 SV=2;tr|A0A0J9YW64|A0A0J9YW64_HUMAN Dedicator of cytokin	3	4	4	4	2	0	0	0	1	0	1	3	0	2	0	0	0	1	0	1	3	0	2	0	0	0	1	0	1	3	0	2	2	2	237.67	2073	2073;2077;1902	0	29.01	1.2	0	0	0	0.6
sp|Q5K4L6|S27A3_HUMAN;tr|X6R3N0|X6R3N0_HUMAN;tr|H7BZH4|H7BZH4_HUMAN;tr|H0YDP0|H0YDP0_HUMAN	sp|Q5K4L6|S27A3_HUMAN;tr|X6R3N0|X6R3N0_HUMAN	6;6;2;1	6;6;2;1	6;6;2;1	sp|Q5K4L6|S27A3_HUMAN Long-chain fatty acid transport protein 3 OS=Homo sapiens OX=9606 GN=SLC27A3 PE=2 SV=3;tr|X6R3N0|X6R3N0_HUMAN Long-chain fatty acid transport protein 3 OS=Homo sapiens OX=9606 GN=SLC27A3 PE=1 SV=1	4	6	6	6	3	3	3	5	5	5	5	3	2	3	3	3	5	5	5	5	3	2	3	3	3	5	5	5	5	3	2	10.4	10.4	10.4	78.643	730	730;811;400;152	0	64.028	6.6	4.1	6.3	9.3	9.3
sp|Q5KU26|COL12_HUMAN	sp|Q5KU26|COL12_HUMAN	2	2	2	sp|Q5KU26|COL12_HUMAN Collectin-12 OS=Homo sapiens OX=9606 GN=COLEC12 PE=1 SV=3	1	2	2	2	1	0	0	0	1	0	0	1	1	1	0	0	0	1	0	0	1	1	1	0	0	0	1	0	0	1	1	2.7	2.7	2.7	81.514	742	742	0	12.892	1.5	0	0	0	1.2
sp|Q5SRE5|NU188_HUMAN;tr|Q9BS12|Q9BS12_HUMAN	sp|Q5SRE5|NU188_HUMAN;tr|Q9BS12|Q9BS12_HUMAN	2;1	2;1	2;1	sp|Q5SRE5|NU188_HUMAN Nucleoporin NUP188 homolog OS=Homo sapiens OX=9606 GN=NUP188 PE=1 SV=1;tr|Q9BS12|Q9BS12_HUMAN NUP188 protein (Fragment) OS=Homo sapiens OX=9606 GN=NUP188 PE=2 SV=1	2	2	2	2	1	1	1	0	0	1	1	0	0	1	1	1	0	0	1	1	0	0	1	1	1	0	0	1	1	0	0	1.8	1.8	1.8	196.04	1749	1749;853	0	12.82	0.9	0.9	0.9	0	0
sp|Q5SW79|CE170_HUMAN;tr|H0Y2V6|H0Y2V6_HUMAN	sp|Q5SW79|CE170_HUMAN;tr|H0Y2V6|H0Y2V6_HUMAN	6;5	1;1	1;1	sp|Q5SW79|CE170_HUMAN Centrosomal protein of 170 kDa OS=Homo sapiens OX=9606 GN=CEP170 PE=1 SV=1;tr|H0Y2V6|H0Y2V6_HUMAN Centrosomal protein of 170 kDa (Fragment) OS=Homo sapiens OX=9606 GN=CEP170 PE=1 SV=1	2	6	1	1	2	4	4	3	2	2	4	4	2	0	0	0	1	0	0	0	0	0	0	0	0	1	0	0	0	0	0	5.3	0.9	0.9	175.29	1584	1584;1558	0.0030372	5.9877	1.8	3.5	3.7	2.8	1.9
sp|Q5T1M5|FKB15_HUMAN;tr|A0A0A0MT60|A0A0A0MT60_HUMAN;tr|B4DVS2|B4DVS2_HUMAN;tr|B4DZS8|B4DZS8_HUMAN;tr|X6RKW4|X6RKW4_HUMAN	sp|Q5T1M5|FKB15_HUMAN;tr|A0A0A0MT60|A0A0A0MT60_HUMAN;tr|B4DVS2|B4DVS2_HUMAN;tr|B4DZS8|B4DZS8_HUMAN	12;12;9;8;2	12;12;9;8;2	12;12;9;8;2	sp|Q5T1M5|FKB15_HUMAN FK506-binding protein 15 OS=Homo sapiens OX=9606 GN=FKBP15 PE=1 SV=2;tr|A0A0A0MT60|A0A0A0MT60_HUMAN Peptidylprolyl isomerase (Fragment) OS=Homo sapiens OX=9606 GN=FKBP15 PE=1 SV=1;tr|B4DVS2|B4DVS2_HUMAN cDNA FLJ57617 OS=Homo sapiens O	5	12	12	12	10	6	7	7	7	7	5	5	5	10	6	7	7	7	7	5	5	5	10	6	7	7	7	7	5	5	5	13.9	13.9	13.9	133.63	1219	1219;1244;800;877;497	0	173.42	11.8	7.5	8	8.4	8.4
sp|Q5T2N8|ATD3C_HUMAN	sp|Q5T2N8|ATD3C_HUMAN	2	1	1	sp|Q5T2N8|ATD3C_HUMAN ATPase family AAA domain-containing protein 3C OS=Homo sapiens OX=9606 GN=ATAD3C PE=2 SV=2	1	2	1	1	0	0	0	0	2	1	0	1	0	0	0	0	0	1	0	0	0	0	0	0	0	0	1	0	0	0	0	3.9	1.9	1.9	46.379	411	411	0.0030166	5.5238	0	0	0	0	3.9
sp|Q5T4S7|UBR4_HUMAN;tr|A0A0A0MSW0|A0A0A0MSW0_HUMAN;tr|X6RE05|X6RE05_HUMAN;tr|A0A024RAC9|A0A024RAC9_HUMAN	sp|Q5T4S7|UBR4_HUMAN;tr|A0A0A0MSW0|A0A0A0MSW0_HUMAN	6;4;2;1	6;4;2;1	6;4;2;1	sp|Q5T4S7|UBR4_HUMAN E3 ubiquitin-protein ligase UBR4 OS=Homo sapiens OX=9606 GN=UBR4 PE=1 SV=1;tr|A0A0A0MSW0|A0A0A0MSW0_HUMAN E3 ubiquitin-protein ligase UBR4 (Fragment) OS=Homo sapiens OX=9606 GN=UBR4 PE=1 SV=1	4	6	6	6	1	2	5	1	3	2	2	2	3	1	2	5	1	3	2	2	2	3	1	2	5	1	3	2	2	2	3	1.3	1.3	1.3	573.83	5183	5183;2058;984;2601	0	36.68	0.3	0.4	1.1	0.3	0.7
sp|Q5T6V5|QSPP_HUMAN;tr|Q5T6V7|Q5T6V7_HUMAN	sp|Q5T6V5|QSPP_HUMAN;tr|Q5T6V7|Q5T6V7_HUMAN	2;1	2;1	2;1	sp|Q5T6V5|QSPP_HUMAN Queuosine salvage protein OS=Homo sapiens OX=9606 GN=C9orf64 PE=1 SV=1;tr|Q5T6V7|Q5T6V7_HUMAN Queuosine salvage protein OS=Homo sapiens OX=9606 GN=C9orf64 PE=1 SV=1	2	2	2	2	0	1	0	0	0	0	0	0	1	0	1	0	0	0	0	0	0	1	0	1	0	0	0	0	0	0	1	6.7	6.7	6.7	39.028	341	341;200	0.0011774	10.906	0	2.9	0	0	0
sp|Q5T8P6|RBM26_HUMAN;tr|A0A087X0H9|A0A087X0H9_HUMAN;tr|D3DQF6|D3DQF6_HUMAN;tr|B3KY61|B3KY61_HUMAN;tr|U3KPZ7|U3KPZ7_HUMAN;sp|Q9P2N5|RBM27_HUMAN	sp|Q5T8P6|RBM26_HUMAN;tr|A0A087X0H9|A0A087X0H9_HUMAN;tr|D3DQF6|D3DQF6_HUMAN;tr|B3KY61|B3KY61_HUMAN;tr|U3KPZ7|U3KPZ7_HUMAN;sp|Q9P2N5|RBM27_HUMAN	2;2;1;1;1;1	2;2;1;1;1;1	2;2;1;1;1;1	sp|Q5T8P6|RBM26_HUMAN RNA-binding protein 26 OS=Homo sapiens OX=9606 GN=RBM26 PE=1 SV=3;tr|A0A087X0H9|A0A087X0H9_HUMAN RNA-binding protein 26 OS=Homo sapiens OX=9606 GN=RBM26 PE=1 SV=1;tr|D3DQF6|D3DQF6_HUMAN POU domain, class 4, transcription factor 3, iso	6	2	2	2	1	0	0	1	0	0	0	1	0	1	0	0	1	0	0	0	1	0	1	0	0	1	0	0	0	1	0	2.5	2.5	2.5	113.6	1007	1007;1009;771;793;1027;1060	0	12.597	1.3	0	0	1.2	0
sp|Q5TEJ8|THMS2_HUMAN;tr|H7C124|H7C124_HUMAN;tr|Q5TEK2|Q5TEK2_HUMAN;tr|X6RK39|X6RK39_HUMAN	sp|Q5TEJ8|THMS2_HUMAN;tr|H7C124|H7C124_HUMAN;tr|Q5TEK2|Q5TEK2_HUMAN	8;5;4;2	8;5;4;2	8;5;4;2	sp|Q5TEJ8|THMS2_HUMAN Protein THEMIS2 OS=Homo sapiens OX=9606 GN=THEMIS2 PE=1 SV=1;tr|H7C124|H7C124_HUMAN Protein THEMIS2 (Fragment) OS=Homo sapiens OX=9606 GN=THEMIS2 PE=1 SV=1;tr|Q5TEK2|Q5TEK2_HUMAN Protein THEMIS2 (Fragment) OS=Homo sapiens OX=9606 GN=T	4	8	8	8	2	1	4	4	3	2	2	3	1	2	1	4	4	3	2	2	3	1	2	1	4	4	3	2	2	3	1	16.3	16.3	16.3	72.048	643	643;391;133;246	0	53.851	3.3	1.9	8.4	7.6	7.2
sp|Q5TFQ8|SIRBL_HUMAN;tr|H3BQ21|H3BQ21_HUMAN;tr|H3BSK5|H3BSK5_HUMAN;tr|Q2QD20|Q2QD20_HUMAN	sp|Q5TFQ8|SIRBL_HUMAN	8;3;2;2	1;1;1;1	1;1;1;1	sp|Q5TFQ8|SIRBL_HUMAN Signal-regulatory protein beta-1 isoform 3 OS=Homo sapiens OX=9606 GN=SIRPB1 PE=1 SV=1	4	8	1	1	2	5	2	7	2	2	3	3	2	0	0	0	1	0	0	0	0	0	0	0	0	1	0	0	0	0	0	24.1	2.8	2.8	43.359	398	398;236;131;402	0.0029762	5.1481	7	14.6	7	22.4	7
sp|Q5W0V3|F16B1_HUMAN	sp|Q5W0V3|F16B1_HUMAN	2	2	2	sp|Q5W0V3|F16B1_HUMAN Protein FAM160B1 OS=Homo sapiens OX=9606 GN=FAM160B1 PE=1 SV=1	1	2	2	2	1	1	1	1	0	1	1	1	0	1	1	1	1	0	1	1	1	0	1	1	1	1	0	1	1	1	0	3.5	3.5	3.5	86.557	765	765	0	12.801	1.7	1.7	1.7	1.8	0
sp|Q5VTQ0|TT39B_HUMAN	sp|Q5VTQ0|TT39B_HUMAN	2	2	2	sp|Q5VTQ0|TT39B_HUMAN Tetratricopeptide repeat protein 39B OS=Homo sapiens OX=9606 GN=TTC39B PE=1 SV=4	1	2	2	2	0	1	1	1	1	1	0	1	0	0	1	1	1	1	1	0	1	0	0	1	1	1	1	1	0	1	0	2.8	2.8	2.8	76.955	682	682	0	11.984	0	1.2	1.2	1.6	1.2
sp|Q5VTU8|AT5EL_HUMAN;sp|P56381|ATP5E_HUMAN	sp|Q5VTU8|AT5EL_HUMAN;sp|P56381|ATP5E_HUMAN	2;2	2;2	2;2	sp|Q5VTU8|AT5EL_HUMAN ATP synthase subunit epsilon-like protein, mitochondrial OS=Homo sapiens OX=9606 GN=ATP5EP2 PE=3 SV=1;sp|P56381|ATP5E_HUMAN ATP synthase subunit epsilon, mitochondrial OS=Homo sapiens OX=9606 GN=ATP5F1E PE=1 SV=2	2	2	2	2	0	0	1	0	0	2	0	0	1	0	0	1	0	0	2	0	0	1	0	0	1	0	0	2	0	0	1	29.4	29.4	29.4	5.8068	51	51;51	0	11.686	0	0	13.7	0	0
sp|Q5VZ89|DEN4C_HUMAN;tr|B3KXP9|B3KXP9_HUMAN;tr|B7Z850|B7Z850_HUMAN;tr|B7Z660|B7Z660_HUMAN;tr|X6RAE7|X6RAE7_HUMAN;tr|R4GMN2|R4GMN2_HUMAN;tr|Q9NWQ5|Q9NWQ5_HUMAN;tr|X6R5W5|X6R5W5_HUMAN	sp|Q5VZ89|DEN4C_HUMAN;tr|B3KXP9|B3KXP9_HUMAN	9;7;3;3;2;1;1;1	9;7;3;3;2;1;1;1	9;7;3;3;2;1;1;1	sp|Q5VZ89|DEN4C_HUMAN DENN domain-containing protein 4C OS=Homo sapiens OX=9606 GN=DENND4C PE=1 SV=3;tr|B3KXP9|B3KXP9_HUMAN cDNA FLJ45834 fis, clone NT2RP8007920 OS=Homo sapiens OX=9606 PE=2 SV=1	8	9	9	9	1	1	1	2	3	2	4	4	1	1	1	1	2	3	2	4	4	1	1	1	1	2	3	2	4	4	1	6.1	6.1	6.1	212.71	1909	1909;1113;961;1003;881;378;452;696	0	65.751	0.8	0.8	0.8	1.3	2.2
sp|Q68CZ2|TENS3_HUMAN;tr|Q8NDL6|Q8NDL6_HUMAN;tr|E9PCX8|E9PCX8_HUMAN;tr|Q59GW4|Q59GW4_HUMAN;tr|Q9H8D5|Q9H8D5_HUMAN;tr|A0A0A7M2D8|A0A0A7M2D8_HUMAN;tr|Q9UFN8|Q9UFN8_HUMAN;tr|Q6PJM3|Q6PJM3_HUMAN;tr|A0A0A7M2A0|A0A0A7M2A0_HUMAN;tr|C9JWN9|C9JWN9_HUMAN;tr|C9JTD0|C9JTD0_HUMAN;tr|Q9H757|Q9H757_HUMAN;tr|C9JHU5|C9JHU5_HUMAN;tr|B3KYA3|B3KYA3_HUMAN;tr|A0A024RB48|A0A024RB48_HUMAN;tr|F8VV64|F8VV64_HUMAN;tr|A7E2A…	sp|Q68CZ2|TENS3_HUMAN;tr|Q8NDL6|Q8NDL6_HUMAN;tr|E9PCX8|E9PCX8_HUMAN;tr|Q59GW4|Q59GW4_HUMAN	14;12;8;8;4;3;2;2;1;1;1;1;1;1;1;1;1;1	14;12;8;8;4;3;2;2;1;1;1;1;1;1;1;1;1;1	12;10;8;8;2;3;0;0;1;1;1;0;1;0;0;0;0;0	sp|Q68CZ2|TENS3_HUMAN Tensin-3 OS=Homo sapiens OX=9606 GN=TNS3 PE=1 SV=2;tr|Q8NDL6|Q8NDL6_HUMAN Uncharacterized protein DKFZp434I2435 (Fragment) OS=Homo sapiens OX=9606 GN=DKFZp434I2435 PE=2 SV=1;tr|E9PCX8|E9PCX8_HUMAN Tensin-3 (Fragment) OS=Homo sapiens O	18	14	14	12	7	5	5	10	8	3	3	5	4	7	5	5	10	8	3	3	5	4	6	4	4	8	7	2	2	4	3	14.1	14.1	12.7	155.26	1445	1445;903;1249;1271;261;162;270;438;93;108;138;235;544;781;1285;1344;1409;1409	0	98.609	7.2	4.1	4.8	10.4	7.7
sp|Q68DK2|ZFY26_HUMAN;tr|G3V2D8|G3V2D8_HUMAN;tr|G3V230|G3V230_HUMAN	sp|Q68DK2|ZFY26_HUMAN;tr|G3V2D8|G3V2D8_HUMAN	3;2;1	3;2;1	3;2;1	sp|Q68DK2|ZFY26_HUMAN Zinc finger FYVE domain-containing protein 26 OS=Homo sapiens OX=9606 GN=ZFYVE26 PE=1 SV=3;tr|G3V2D8|G3V2D8_HUMAN Zinc finger FYVE domain-containing protein 26 OS=Homo sapiens OX=9606 GN=ZFYVE26 PE=1 SV=1	3	3	3	3	1	0	0	3	1	0	1	1	2	1	0	0	3	1	0	1	1	2	1	0	0	3	1	0	1	1	2	1.5	1.5	1.5	284.57	2539	2539;2225;444	0	20.895	0.6	0	0	1.5	0.5
sp|Q68EM7|RHG17_HUMAN;tr|B4DWE9|B4DWE9_HUMAN;tr|B4DVF3|B4DVF3_HUMAN;tr|I3L4P0|I3L4P0_HUMAN;tr|I3L3P1|I3L3P1_HUMAN;tr|I3L1S9|I3L1S9_HUMAN;tr|I3L4Y5|I3L4Y5_HUMAN;tr|C9IZD3|C9IZD3_HUMAN;tr|I3L460|I3L460_HUMAN;tr|I3L4P6|I3L4P6_HUMAN;tr|J3KRS3|J3KRS3_HUMAN;tr|F5H6L3|F5H6L3_HUMAN;tr|E7ERK8|E7ERK8_HUMAN;sp|Q17R89|RHG44_HUMAN	sp|Q68EM7|RHG17_HUMAN;tr|B4DWE9|B4DWE9_HUMAN;tr|B4DVF3|B4DVF3_HUMAN	8;7;4;2;2;2;2;2;2;1;1;1;1;1	8;7;4;2;2;2;2;2;2;1;1;1;1;1	8;7;4;2;2;2;2;2;2;1;1;1;1;1	sp|Q68EM7|RHG17_HUMAN Rho GTPase-activating protein 17 OS=Homo sapiens OX=9606 GN=ARHGAP17 PE=1 SV=1;tr|B4DWE9|B4DWE9_HUMAN cDNA FLJ57216, highly similar to Homo sapiens Rho GTPase activating protein 17 (ARHGAP17), transcript variant 2, mRNA OS=Homo sapien	14	8	8	8	2	3	0	3	4	2	3	2	0	2	3	0	3	4	2	3	2	0	2	3	0	3	4	2	3	2	0	16.9	16.9	16.9	95.436	881	881;714;400;71;95;124;128;211;235;76;178;591;774;818	0	95.118	6.7	6	0	7.7	8.7
sp|Q6DD88|ATLA3_HUMAN;tr|F5H6I7|F5H6I7_HUMAN;tr|B4DXC4|B4DXC4_HUMAN;tr|F5GWF8|F5GWF8_HUMAN	sp|Q6DD88|ATLA3_HUMAN;tr|F5H6I7|F5H6I7_HUMAN;tr|B4DXC4|B4DXC4_HUMAN	6;5;5;2	6;5;5;2	6;5;5;2	sp|Q6DD88|ATLA3_HUMAN Atlastin-3 OS=Homo sapiens OX=9606 GN=ATL3 PE=1 SV=1;tr|F5H6I7|F5H6I7_HUMAN Atlastin-3 OS=Homo sapiens OX=9606 GN=ATL3 PE=1 SV=1;tr|B4DXC4|B4DXC4_HUMAN cDNA FLJ58636, moderately similar to Atlastin OS=Homo sapiens OX=9606 PE=2 SV=1	4	6	6	6	6	2	5	5	4	4	4	4	2	6	2	5	5	4	4	4	4	2	6	2	5	5	4	4	4	4	2	12.8	12.8	12.8	60.541	541	541;523;523;169	0	55.214	12.8	5.9	10.7	10.7	9.4
sp|Q6FI81|CPIN1_HUMAN;tr|H3BQ23|H3BQ23_HUMAN;tr|H3BUG4|H3BUG4_HUMAN;tr|B4DHB9|B4DHB9_HUMAN;tr|H3BV90|H3BV90_HUMAN;tr|H3BT65|H3BT65_HUMAN;tr|H3BPG7|H3BPG7_HUMAN	sp|Q6FI81|CPIN1_HUMAN;tr|H3BQ23|H3BQ23_HUMAN;tr|H3BUG4|H3BUG4_HUMAN;tr|B4DHB9|B4DHB9_HUMAN;tr|H3BV90|H3BV90_HUMAN;tr|H3BT65|H3BT65_HUMAN	3;2;2;2;2;2;1	3;2;2;2;2;2;1	3;2;2;2;2;2;1	sp|Q6FI81|CPIN1_HUMAN Anamorsin OS=Homo sapiens OX=9606 GN=CIAPIN1 PE=1 SV=2;tr|H3BQ23|H3BQ23_HUMAN Anamorsin (Fragment) OS=Homo sapiens OX=9606 GN=CIAPIN1 PE=1 SV=1;tr|H3BUG4|H3BUG4_HUMAN Anamorsin OS=Homo sapiens OX=9606 GN=CIAPIN1 PE=1 SV=1;tr|B4DHB9|B4	7	3	3	3	0	1	1	1	0	1	2	0	0	0	1	1	1	0	1	2	0	0	0	1	1	1	0	1	2	0	0	11.5	11.5	11.5	33.582	312	312;129;188;203;246;266;239	0	16.271	0	3.8	3.5	3.5	0
sp|Q6GMV3|PTRD1_HUMAN	sp|Q6GMV3|PTRD1_HUMAN	3	3	3	sp|Q6GMV3|PTRD1_HUMAN Putative peptidyl-tRNA hydrolase PTRHD1 OS=Homo sapiens OX=9606 GN=PTRHD1 PE=1 SV=1	1	3	3	3	1	1	1	0	0	2	2	1	1	1	1	1	0	0	2	2	1	1	1	1	1	0	0	2	2	1	1	25	25	25	15.805	140	140	0	17.305	8.6	8.6	8.6	0	0
sp|Q6IA69|NADE_HUMAN;tr|A0A0B4J216|A0A0B4J216_HUMAN;tr|H0YED2|H0YED2_HUMAN;tr|H0YDH3|H0YDH3_HUMAN;tr|E9PNF5|E9PNF5_HUMAN;tr|H0YCQ6|H0YCQ6_HUMAN;tr|E9PKY6|E9PKY6_HUMAN	sp|Q6IA69|NADE_HUMAN;tr|A0A0B4J216|A0A0B4J216_HUMAN	4;3;1;1;1;1;1	4;3;1;1;1;1;1	4;3;1;1;1;1;1	sp|Q6IA69|NADE_HUMAN Glutamine-dependent NAD(+) synthetase OS=Homo sapiens OX=9606 GN=NADSYN1 PE=1 SV=3;tr|A0A0B4J216|A0A0B4J216_HUMAN Glutamine-dependent NAD(+) synthetase OS=Homo sapiens OX=9606 GN=NADSYN1 PE=1 SV=1	7	4	4	4	0	2	0	0	1	1	0	2	1	0	2	0	0	1	1	0	2	1	0	2	0	0	1	1	0	2	1	8.4	8.4	8.4	79.284	706	706;335;59;111;149;259;294	0	26.232	0	4.7	0	0	1.4
sp|Q6IA86|ELP2_HUMAN	sp|Q6IA86|ELP2_HUMAN	2	2	2	sp|Q6IA86|ELP2_HUMAN Elongator complex protein 2 OS=Homo sapiens OX=9606 GN=ELP2 PE=1 SV=2	1	2	2	2	1	1	0	2	0	1	0	0	0	1	1	0	2	0	1	0	0	0	1	1	0	2	0	1	0	0	0	2.4	2.4	2.4	92.499	826	826	0	13.628	0.8	1.6	0	2.4	0
sp|Q6IAA8|LTOR1_HUMAN;tr|F5GX19|F5GX19_HUMAN;tr|F5H3Y3|F5H3Y3_HUMAN;tr|H0YFI1|H0YFI1_HUMAN;tr|F5H479|F5H479_HUMAN;tr|B4DUK2|B4DUK2_HUMAN	sp|Q6IAA8|LTOR1_HUMAN;tr|F5GX19|F5GX19_HUMAN;tr|F5H3Y3|F5H3Y3_HUMAN;tr|H0YFI1|H0YFI1_HUMAN;tr|F5H479|F5H479_HUMAN	6;5;5;4;4;2	6;5;5;4;4;2	6;5;5;4;4;2	sp|Q6IAA8|LTOR1_HUMAN Ragulator complex protein LAMTOR1 OS=Homo sapiens OX=9606 GN=LAMTOR1 PE=1 SV=2;tr|F5GX19|F5GX19_HUMAN Ragulator complex protein LAMTOR1 OS=Homo sapiens OX=9606 GN=LAMTOR1 PE=1 SV=1;tr|F5H3Y3|F5H3Y3_HUMAN Ragulator complex protein LAMT	6	6	6	6	4	4	4	4	3	4	4	2	2	4	4	4	4	3	4	4	2	2	4	4	4	4	3	4	4	2	2	41	41	41	17.745	161	161;142;160;79;99;86	0	64.822	31.1	31.1	32.9	31.1	23
sp|Q6NUK1|SCMC1_HUMAN;tr|B7ZB41|B7ZB41_HUMAN;tr|B4E290|B4E290_HUMAN;tr|J3KN42|J3KN42_HUMAN;tr|H3BMI3|H3BMI3_HUMAN	sp|Q6NUK1|SCMC1_HUMAN;tr|B7ZB41|B7ZB41_HUMAN;tr|B4E290|B4E290_HUMAN	12;11;11;3;1	12;11;11;3;1	12;11;11;3;1	sp|Q6NUK1|SCMC1_HUMAN Calcium-binding mitochondrial carrier protein SCaMC-1 OS=Homo sapiens OX=9606 GN=SLC25A24 PE=1 SV=2;tr|B7ZB41|B7ZB41_HUMAN cDNA, FLJ79405, highly similar to Homo sapiens solute carrier family 25, member 24, transcript variant 1, mRNA	5	12	12	12	5	7	6	7	7	7	6	6	5	5	7	6	7	7	7	6	6	5	5	7	6	7	7	7	6	6	5	24.5	24.5	24.5	53.354	477	477;477;477;110;69	0	74.656	10.7	14.7	12.4	14.7	15.1
sp|Q6NUT3|MFS12_HUMAN;tr|K7EJS5|K7EJS5_HUMAN	sp|Q6NUT3|MFS12_HUMAN	3;1	3;1	3;1	sp|Q6NUT3|MFS12_HUMAN Major facilitator superfamily domain-containing protein 12 OS=Homo sapiens OX=9606 GN=MFSD12 PE=1 SV=2	2	3	3	3	2	1	0	1	2	0	2	1	0	2	1	0	1	2	0	2	1	0	2	1	0	1	2	0	2	1	0	6	6	6	52.075	480	480;259	0	18.017	6	1.5	0	1.5	6
sp|Q6P1A2|MBOA5_HUMAN;tr|F5H0M4|F5H0M4_HUMAN;tr|F5H680|F5H680_HUMAN;tr|F5H7K7|F5H7K7_HUMAN;tr|B7Z3N5|B7Z3N5_HUMAN;tr|F5GYT3|F5GYT3_HUMAN;tr|B7Z3N4|B7Z3N4_HUMAN	sp|Q6P1A2|MBOA5_HUMAN;tr|F5H0M4|F5H0M4_HUMAN	4;3;1;1;1;1;1	4;3;1;1;1;1;1	4;3;1;1;1;1;1	sp|Q6P1A2|MBOA5_HUMAN Lysophospholipid acyltransferase 5 OS=Homo sapiens OX=9606 GN=LPCAT3 PE=1 SV=1;tr|F5H0M4|F5H0M4_HUMAN Lysophospholipid acyltransferase 5 OS=Homo sapiens OX=9606 GN=LPCAT3 PE=1 SV=1	7	4	4	4	1	1	1	1	1	2	2	3	2	1	1	1	1	1	2	2	3	2	1	1	1	1	1	2	2	3	2	9.4	9.4	9.4	56.034	487	487;347;64;85;158;198;198	0	31.737	2.3	2.7	2.3	2.3	2.3
sp|Q6P2E9|EDC4_HUMAN;tr|I3L2F4|I3L2F4_HUMAN;tr|B7Z7V8|B7Z7V8_HUMAN	sp|Q6P2E9|EDC4_HUMAN	4;1;1	4;1;1	4;1;1	sp|Q6P2E9|EDC4_HUMAN Enhancer of mRNA-decapping protein 4 OS=Homo sapiens OX=9606 GN=EDC4 PE=1 SV=1	3	4	4	4	2	1	1	1	0	1	1	1	0	2	1	1	1	0	1	1	1	0	2	1	1	1	0	1	1	1	0	3.4	3.4	3.4	151.66	1401	1401;135;638	0	24.468	1.5	0.9	0.9	1.1	0
sp|Q6P2Q9|PRP8_HUMAN;tr|B4DK16|B4DK16_HUMAN;tr|I3L0J9|I3L0J9_HUMAN;tr|Q6JH03|Q6JH03_HUMAN;tr|Q6JH02|Q6JH02_HUMAN;tr|Q53GM6|Q53GM6_HUMAN	sp|Q6P2Q9|PRP8_HUMAN	13;6;5;4;3;2	13;6;5;4;3;2	13;6;5;4;3;2	sp|Q6P2Q9|PRP8_HUMAN Pre-mRNA-processing-splicing factor 8 OS=Homo sapiens OX=9606 GN=PRPF8 PE=1 SV=2	6	13	13	13	4	5	7	6	7	8	4	6	2	4	5	7	6	7	8	4	6	2	4	5	7	6	7	8	4	6	2	5.8	5.8	5.8	273.6	2335	2335;1065;1012;437;436;398	0	79.474	1.9	2.1	3.6	2.8	3.3
sp|Q6P4A8|PLBL1_HUMAN;tr|F5H053|F5H053_HUMAN	sp|Q6P4A8|PLBL1_HUMAN	8;2	8;2	8;2	sp|Q6P4A8|PLBL1_HUMAN Phospholipase B-like 1 OS=Homo sapiens OX=9606 GN=PLBD1 PE=1 SV=2	2	8	8	8	6	5	4	8	5	5	3	4	5	6	5	4	8	5	5	3	4	5	6	5	4	8	5	5	3	4	5	16.1	16.1	16.1	63.254	553	553;144	0	94.496	11.9	10.1	8	16.1	10.7
sp|Q6P587|FAHD1_HUMAN	sp|Q6P587|FAHD1_HUMAN	4	4	4	sp|Q6P587|FAHD1_HUMAN Acylpyruvase FAHD1, mitochondrial OS=Homo sapiens OX=9606 GN=FAHD1 PE=1 SV=2	1	4	4	4	1	1	0	1	0	1	1	1	0	1	1	0	1	0	1	1	1	0	1	1	0	1	0	1	1	1	0	20.1	20.1	20.1	24.843	224	224	0	27.168	6.2	3.1	0	7.1	0
sp|Q6PGP7|TTC37_HUMAN;tr|D6RCE2|D6RCE2_HUMAN	sp|Q6PGP7|TTC37_HUMAN;tr|D6RCE2|D6RCE2_HUMAN	3;2	3;2	3;2	sp|Q6PGP7|TTC37_HUMAN Tetratricopeptide repeat protein 37 OS=Homo sapiens OX=9606 GN=TTC37 PE=1 SV=1;tr|D6RCE2|D6RCE2_HUMAN Tetratricopeptide repeat protein 37 (Fragment) OS=Homo sapiens OX=9606 GN=TTC37 PE=1 SV=1	2	3	3	3	0	1	0	0	0	0	1	1	1	0	1	0	0	0	0	1	1	1	0	1	0	0	0	0	1	1	1	2.6	2.6	2.6	175.48	1564	1564;611	0	18.008	0	0.8	0	0	0
sp|Q6PIU2|NCEH1_HUMAN;tr|A0A0R4J2G3|A0A0R4J2G3_HUMAN;tr|A0A0A0MTJ9|A0A0A0MTJ9_HUMAN;tr|H7C046|H7C046_HUMAN;tr|F8WE33|F8WE33_HUMAN	sp|Q6PIU2|NCEH1_HUMAN;tr|A0A0R4J2G3|A0A0R4J2G3_HUMAN;tr|A0A0A0MTJ9|A0A0A0MTJ9_HUMAN;tr|H7C046|H7C046_HUMAN	14;14;14;9;1	14;14;14;9;1	14;14;14;9;1	sp|Q6PIU2|NCEH1_HUMAN Neutral cholesterol ester hydrolase 1 OS=Homo sapiens OX=9606 GN=NCEH1 PE=1 SV=3;tr|A0A0R4J2G3|A0A0R4J2G3_HUMAN Arylacetamide deacetylase-like 1 OS=Homo sapiens OX=9606 GN=NCEH1 PE=1 SV=1;tr|A0A0A0MTJ9|A0A0A0MTJ9_HUMAN Neutral cholest	5	14	14	14	10	10	11	10	10	10	11	12	6	10	10	11	10	10	10	11	12	6	10	10	11	10	10	10	11	12	6	34.6	34.6	34.6	45.807	408	408;440;448;307;93	0	145.62	26.7	27	27.2	28.7	26.7
sp|Q6PKG0|LARP1_HUMAN;tr|A0A0B4J210|A0A0B4J210_HUMAN;tr|H0YC33|H0YC33_HUMAN;tr|E5RH50|E5RH50_HUMAN;sp|Q659C4|LAR1B_HUMAN	sp|Q6PKG0|LARP1_HUMAN;tr|A0A0B4J210|A0A0B4J210_HUMAN	3;2;1;1;1	3;2;1;1;1	3;2;1;1;1	sp|Q6PKG0|LARP1_HUMAN La-related protein 1 OS=Homo sapiens OX=9606 GN=LARP1 PE=1 SV=2;tr|A0A0B4J210|A0A0B4J210_HUMAN La-related protein 1 (Fragment) OS=Homo sapiens OX=9606 GN=LARP1 PE=1 SV=5	5	3	3	3	1	0	1	1	1	2	3	2	1	1	0	1	1	1	2	3	2	1	1	0	1	1	1	2	3	2	1	3.6	3.6	3.6	123.51	1096	1096;815;183;610;914	0	21.232	1.2	0	1.2	1.2	1.2
sp|Q6UW02|CP20A_HUMAN;tr|E9PHG5|E9PHG5_HUMAN;tr|F8WBE2|F8WBE2_HUMAN;tr|C9J8K7|C9J8K7_HUMAN;tr|Q658T6|Q658T6_HUMAN;tr|Q8WZ13|Q8WZ13_HUMAN	sp|Q6UW02|CP20A_HUMAN;tr|E9PHG5|E9PHG5_HUMAN;tr|F8WBE2|F8WBE2_HUMAN;tr|C9J8K7|C9J8K7_HUMAN;tr|Q658T6|Q658T6_HUMAN	4;4;3;3;3;1	1;1;0;0;0;1	1;1;0;0;0;1	sp|Q6UW02|CP20A_HUMAN Cytochrome P450 20A1 OS=Homo sapiens OX=9606 GN=CYP20A1 PE=1 SV=1;tr|E9PHG5|E9PHG5_HUMAN Cytochrome P450 20A1 OS=Homo sapiens OX=9606 GN=CYP20A1 PE=1 SV=1;tr|F8WBE2|F8WBE2_HUMAN Cytochrome P450 20A1 OS=Homo sapiens OX=9606 GN=CYP20A1	6	4	1	1	0	0	1	0	1	1	0	4	0	0	0	0	0	0	0	0	1	0	0	0	0	0	0	0	0	1	0	10.2	3	3	52.432	462	462;470;208;258;366;192	0.00302	5.5697	0	0	1.7	0	1.7
sp|Q6UXH1|CREL2_HUMAN;tr|A6PWM2|A6PWM2_HUMAN	sp|Q6UXH1|CREL2_HUMAN;tr|A6PWM2|A6PWM2_HUMAN	2;1	2;1	2;1	sp|Q6UXH1|CREL2_HUMAN Cysteine-rich with EGF-like domain protein 2 OS=Homo sapiens OX=9606 GN=CRELD2 PE=1 SV=1;tr|A6PWM2|A6PWM2_HUMAN Cysteine-rich with EGF-like domain protein 2 (Fragment) OS=Homo sapiens OX=9606 GN=CRELD2 PE=1 SV=1	2	2	2	2	1	1	0	1	0	2	1	0	0	1	1	0	1	0	2	1	0	0	1	1	0	1	0	2	1	0	0	7.9	7.9	7.9	38.191	353	353;229	0	14.145	3.4	4.5	0	3.4	0
sp|Q6WKZ4|RFIP1_HUMAN;tr|B3KRW2|B3KRW2_HUMAN;tr|Q4JIW2|Q4JIW2_HUMAN;tr|E7EX40|E7EX40_HUMAN	sp|Q6WKZ4|RFIP1_HUMAN;tr|B3KRW2|B3KRW2_HUMAN;tr|Q4JIW2|Q4JIW2_HUMAN;tr|E7EX40|E7EX40_HUMAN	3;2;2;2	3;2;2;2	3;2;2;2	sp|Q6WKZ4|RFIP1_HUMAN Rab11 family-interacting protein 1 OS=Homo sapiens OX=9606 GN=RAB11FIP1 PE=1 SV=3;tr|B3KRW2|B3KRW2_HUMAN cDNA FLJ34977 fis, clone NTONG2005822, highly similar to Homo sapiens RAB11 family interacting protein 1 (class I) (RAB11FIP1), t	4	3	3	3	2	0	2	3	1	0	1	1	0	2	0	2	3	1	0	1	1	0	2	0	2	3	1	0	1	1	0	2.5	2.5	2.5	137.17	1283	1283;415;501;501	0	18.898	1.9	0	1.6	2.5	0.9
sp|Q6XQN6|PNCB_HUMAN;tr|C9J8U2|C9J8U2_HUMAN;tr|G5E977|G5E977_HUMAN;tr|Q8WY82|Q8WY82_HUMAN;tr|A0A087WUT5|A0A087WUT5_HUMAN	sp|Q6XQN6|PNCB_HUMAN;tr|C9J8U2|C9J8U2_HUMAN;tr|G5E977|G5E977_HUMAN;tr|Q8WY82|Q8WY82_HUMAN	4;3;3;2;1	4;3;3;2;1	4;3;3;2;1	sp|Q6XQN6|PNCB_HUMAN Nicotinate phosphoribosyltransferase OS=Homo sapiens OX=9606 GN=NAPRT PE=1 SV=2;tr|C9J8U2|C9J8U2_HUMAN Nicotinate phosphoribosyltransferase OS=Homo sapiens OX=9606 GN=NAPRT PE=1 SV=1;tr|G5E977|G5E977_HUMAN Nicotinate phosphoribosyltran	5	4	4	4	2	2	2	2	2	1	1	2	2	2	2	2	2	2	1	1	2	2	2	2	2	2	2	1	1	2	2	11	11	11	57.578	538	538;490;584;133;232	0	54.256	4.3	4.3	4.3	5.8	4.3
sp|Q6ZUJ8|BCAP_HUMAN;tr|Q86YV3|Q86YV3_HUMAN	sp|Q6ZUJ8|BCAP_HUMAN	5;2	5;2	5;2	sp|Q6ZUJ8|BCAP_HUMAN Phosphoinositide 3-kinase adapter protein 1 OS=Homo sapiens OX=9606 GN=PIK3AP1 PE=1 SV=2	2	5	5	5	2	1	0	1	1	2	2	1	0	2	1	0	1	1	2	2	1	0	2	1	0	1	1	2	2	1	0	9.6	9.6	9.6	90.397	805	805;233	0	37.65	3.7	2.5	0	2	2
sp|Q709C8|VP13C_HUMAN;tr|Q6ZQY1|Q6ZQY1_HUMAN;tr|B3KW10|B3KW10_HUMAN;tr|B4E2S9|B4E2S9_HUMAN	sp|Q709C8|VP13C_HUMAN	13;6;2;2	13;6;2;2	13;6;2;2	sp|Q709C8|VP13C_HUMAN Vacuolar protein sorting-associated protein 13C OS=Homo sapiens OX=9606 GN=VPS13C PE=1 SV=1	4	13	13	13	3	3	4	3	6	7	3	5	2	3	3	4	3	6	7	3	5	2	3	3	4	3	6	7	3	5	2	4.2	4.2	4.2	422.39	3753	3753;1662;585;674	0	84.906	0.9	0.8	1.3	1.2	1.9
sp|Q70J99|UN13D_HUMAN;tr|B4DTQ6|B4DTQ6_HUMAN;tr|K7EN29|K7EN29_HUMAN;tr|K7EQ37|K7EQ37_HUMAN;tr|K7EN81|K7EN81_HUMAN	sp|Q70J99|UN13D_HUMAN;tr|B4DTQ6|B4DTQ6_HUMAN	4;3;1;1;1	4;3;1;1;1	4;3;1;1;1	sp|Q70J99|UN13D_HUMAN Protein unc-13 homolog D OS=Homo sapiens OX=9606 GN=UNC13D PE=1 SV=1;tr|B4DTQ6|B4DTQ6_HUMAN cDNA FLJ54883, highly similar to Unc-13 homolog D OS=Homo sapiens OX=9606 PE=2 SV=1	5	4	4	4	1	1	3	2	2	2	3	3	3	1	1	3	2	2	2	3	3	3	1	1	3	2	2	2	3	3	3	5.1	5.1	5.1	123.28	1090	1090;944;146;267;310	0	26.989	0.9	0.9	3.8	2.3	2.1
sp|Q70UQ0|IKIP_HUMAN;tr|Q3B7K3|Q3B7K3_HUMAN	sp|Q70UQ0|IKIP_HUMAN;tr|Q3B7K3|Q3B7K3_HUMAN	2;1	2;1	2;1	sp|Q70UQ0|IKIP_HUMAN Inhibitor of nuclear factor kappa-B kinase-interacting protein OS=Homo sapiens OX=9606 GN=IKBIP PE=1 SV=1;tr|Q3B7K3|Q3B7K3_HUMAN IKIP protein (Fragment) OS=Homo sapiens OX=9606 GN=IKIP PE=2 SV=1	2	2	2	2	1	0	0	1	0	2	2	0	0	1	0	0	1	0	2	2	0	0	1	0	0	1	0	2	2	0	0	5.4	5.4	5.4	39.309	350	350;267	0	12.289	2.6	0	0	2.6	0
sp|Q712K3|UB2R2_HUMAN	sp|Q712K3|UB2R2_HUMAN	3	3	3	sp|Q712K3|UB2R2_HUMAN Ubiquitin-conjugating enzyme E2 R2 OS=Homo sapiens OX=9606 GN=UBE2R2 PE=1 SV=1	1	3	3	3	0	1	2	1	2	1	0	0	2	0	1	2	1	2	1	0	0	2	0	1	2	1	2	1	0	0	2	11.8	11.8	11.8	27.166	238	238	0	19.853	0	4.2	7.1	2.9	7.1
sp|Q71RC2|LARP4_HUMAN;tr|X6RLN4|X6RLN4_HUMAN;tr|Q96J85|Q96J85_HUMAN;tr|Q8TBL5|Q8TBL5_HUMAN;tr|A0A087WTL9|A0A087WTL9_HUMAN;tr|Q6P4E2|Q6P4E2_HUMAN	sp|Q71RC2|LARP4_HUMAN;tr|X6RLN4|X6RLN4_HUMAN;tr|Q96J85|Q96J85_HUMAN	4;3;2;1;1;1	4;3;2;1;1;1	4;3;2;1;1;1	sp|Q71RC2|LARP4_HUMAN La-related protein 4 OS=Homo sapiens OX=9606 GN=LARP4 PE=1 SV=3;tr|X6RLN4|X6RLN4_HUMAN La-related protein 4 (Fragment) OS=Homo sapiens OX=9606 GN=LARP4 PE=1 SV=1;tr|Q96J85|Q96J85_HUMAN C-Mpl binding protein OS=Homo sapiens OX=9606 GN=	6	4	4	4	1	0	1	2	0	0	1	2	0	1	0	1	2	0	0	1	2	0	1	0	1	2	0	0	1	2	0	9.1	9.1	9.1	80.595	724	724;491;375;188;188;374	0	24.903	1.7	0	1.7	4.7	0
sp|Q71UI9|H2AV_HUMAN;sp|P0C0S5|H2AZ_HUMAN;tr|C9J0D1|C9J0D1_HUMAN;tr|C9J386|C9J386_HUMAN	sp|Q71UI9|H2AV_HUMAN;sp|P0C0S5|H2AZ_HUMAN;tr|C9J0D1|C9J0D1_HUMAN;tr|C9J386|C9J386_HUMAN	4;4;3;2	2;2;1;1	2;2;1;1	sp|Q71UI9|H2AV_HUMAN Histone H2A.V OS=Homo sapiens OX=9606 GN=H2AFV PE=1 SV=3;sp|P0C0S5|H2AZ_HUMAN Histone H2A.Z OS=Homo sapiens OX=9606 GN=H2AFZ PE=1 SV=2;tr|C9J0D1|C9J0D1_HUMAN Histone H2A OS=Homo sapiens OX=9606 GN=H2AFV PE=1 SV=1;tr|C9J386|C9J386_HUMAN	4	4	2	2	3	3	4	4	4	3	3	4	3	1	1	2	2	2	1	1	2	1	1	1	2	2	2	1	1	2	1	31.2	18.8	18.8	13.509	128	128;128;122;76	0	13.818	20.3	23.4	31.2	31.2	31.2
sp|Q71UM5|RS27L_HUMAN;tr|H0YMV8|H0YMV8_HUMAN;tr|C9JLI6|C9JLI6_HUMAN	sp|Q71UM5|RS27L_HUMAN;tr|H0YMV8|H0YMV8_HUMAN;tr|C9JLI6|C9JLI6_HUMAN	3;3;2	1;1;1	1;1;1	sp|Q71UM5|RS27L_HUMAN 40S ribosomal protein S27-like OS=Homo sapiens OX=9606 GN=RPS27L PE=1 SV=3;tr|H0YMV8|H0YMV8_HUMAN 40S ribosomal protein S27 OS=Homo sapiens OX=9606 GN=RPS27L PE=1 SV=1;tr|C9JLI6|C9JLI6_HUMAN 40S ribosomal protein S27 OS=Homo sapiens O	3	3	1	1	2	3	2	2	2	3	2	2	2	0	1	0	0	0	1	0	0	0	0	1	0	0	0	1	0	0	0	38.1	13.1	13.1	9.4771	84	84;100;97	0.0030453	6.1595	25	38.1	25	25	25
sp|Q7L014|DDX46_HUMAN;tr|A8K6X3|A8K6X3_HUMAN;tr|A0A0C4DG89|A0A0C4DG89_HUMAN;tr|D3DQA6|D3DQA6_HUMAN;tr|D6RJA6|D6RJA6_HUMAN;tr|H0Y9U3|H0Y9U3_HUMAN	sp|Q7L014|DDX46_HUMAN;tr|A8K6X3|A8K6X3_HUMAN;tr|A0A0C4DG89|A0A0C4DG89_HUMAN;tr|D3DQA6|D3DQA6_HUMAN	6;6;6;4;2;1	6;6;6;4;2;1	6;6;6;4;2;1	sp|Q7L014|DDX46_HUMAN Probable ATP-dependent RNA helicase DDX46 OS=Homo sapiens OX=9606 GN=DDX46 PE=1 SV=2;tr|A8K6X3|A8K6X3_HUMAN cDNA FLJ78679, highly similar to Homo sapiens DEAD (Asp-Glu-Ala-Asp) box polypeptide 46 (DDX46), mRNA OS=Homo sapiens OX=9606	6	6	6	6	3	2	3	1	3	3	1	2	0	3	2	3	1	3	3	1	2	0	3	2	3	1	3	3	1	2	0	8.1	8.1	8.1	117.36	1031	1031;1032;1032;883;471;70	0	38.263	4	2.8	3.8	1.2	3.8
sp|Q7L2H7|EIF3M_HUMAN;tr|H0YCQ8|H0YCQ8_HUMAN;tr|E9PRY0|E9PRY0_HUMAN;tr|J3KNJ2|J3KNJ2_HUMAN;tr|E9PN86|E9PN86_HUMAN	sp|Q7L2H7|EIF3M_HUMAN;tr|H0YCQ8|H0YCQ8_HUMAN	5;3;2;2;1	5;3;2;2;1	5;3;2;2;1	sp|Q7L2H7|EIF3M_HUMAN Eukaryotic translation initiation factor 3 subunit M OS=Homo sapiens OX=9606 GN=EIF3M PE=1 SV=1;tr|H0YCQ8|H0YCQ8_HUMAN Eukaryotic translation initiation factor 3 subunit M (Fragment) OS=Homo sapiens OX=9606 GN=EIF3M PE=1 SV=8	5	5	5	5	2	2	2	4	1	2	3	2	1	2	2	2	4	1	2	3	2	1	2	2	2	4	1	2	3	2	1	15.5	15.5	15.5	42.502	374	374;220;74;191;102	0	35.989	5.6	5.3	5.1	13.1	2.4
sp|Q7L5N7|PCAT2_HUMAN;tr|H3BU68|H3BU68_HUMAN	sp|Q7L5N7|PCAT2_HUMAN	10;2	10;2	10;2	sp|Q7L5N7|PCAT2_HUMAN Lysophosphatidylcholine acyltransferase 2 OS=Homo sapiens OX=9606 GN=LPCAT2 PE=1 SV=1	2	10	10	10	9	9	7	8	7	6	8	7	7	9	9	7	8	7	6	8	7	7	9	9	7	8	7	6	8	7	7	17.5	17.5	17.5	60.207	544	544;188	0	93.752	16.9	16	13.8	14.5	13.8
sp|Q7Z3T8|ZFY16_HUMAN	sp|Q7Z3T8|ZFY16_HUMAN	11	1	1	sp|Q7Z3T8|ZFY16_HUMAN Zinc finger FYVE domain-containing protein 16 OS=Homo sapiens OX=9606 GN=ZFYVE16 PE=1 SV=3	1	11	1	1	6	7	5	5	6	6	6	4	4	0	0	0	0	0	0	0	0	1	0	0	0	0	0	0	0	0	1	8.1	0.8	0.8	168.9	1539	1539	0.0030793	7.2127	4.5	5.4	3.8	3.8	4.3
sp|Q7Z406|MYH14_HUMAN;tr|M0QY43|M0QY43_HUMAN;tr|B3KWH4|B3KWH4_HUMAN	sp|Q7Z406|MYH14_HUMAN;tr|M0QY43|M0QY43_HUMAN	10;6;4	1;1;1	1;1;1	sp|Q7Z406|MYH14_HUMAN Myosin-14 OS=Homo sapiens OX=9606 GN=MYH14 PE=1 SV=2;tr|M0QY43|M0QY43_HUMAN Myosin-14 (Fragment) OS=Homo sapiens OX=9606 GN=MYH14 PE=1 SV=8	3	10	1	1	6	7	6	7	9	8	8	9	7	1	1	1	0	1	1	1	1	1	1	1	1	0	1	1	1	1	1	4.4	0.6	0.6	227.87	1995	1995;1002;629	0.0030746	7.1142	3.7	4	2.9	3.4	4.4
sp|Q7Z417|NUFP2_HUMAN	sp|Q7Z417|NUFP2_HUMAN	4	4	4	sp|Q7Z417|NUFP2_HUMAN Nuclear fragile X mental retardation-interacting protein 2 OS=Homo sapiens OX=9606 GN=NUFIP2 PE=1 SV=1	1	4	4	4	3	1	2	2	3	0	2	2	1	3	1	2	2	3	0	2	2	1	3	1	2	2	3	0	2	2	1	7.8	7.8	7.8	76.12	695	695	0	27.518	5.3	1.9	3.9	4.3	6.3
sp|Q7Z434|MAVS_HUMAN	sp|Q7Z434|MAVS_HUMAN	4	4	4	sp|Q7Z434|MAVS_HUMAN Mitochondrial antiviral-signaling protein OS=Homo sapiens OX=9606 GN=MAVS PE=1 SV=2	1	4	4	4	1	1	3	3	2	1	1	2	1	1	1	3	3	2	1	1	2	1	1	1	3	3	2	1	1	2	1	11.9	11.9	11.9	56.527	540	540	0	28.465	2.4	2.4	9.3	9.3	5
sp|Q7Z4G1|COMD6_HUMAN;tr|B0QZ40|B0QZ40_HUMAN	sp|Q7Z4G1|COMD6_HUMAN;tr|B0QZ40|B0QZ40_HUMAN	3;2	3;2	3;2	sp|Q7Z4G1|COMD6_HUMAN COMM domain-containing protein 6 OS=Homo sapiens OX=9606 GN=COMMD6 PE=1 SV=1;tr|B0QZ40|B0QZ40_HUMAN COMM domain-containing protein 6 OS=Homo sapiens OX=9606 GN=COMMD6 PE=1 SV=1	2	3	3	3	1	1	2	1	0	1	0	0	1	1	1	2	1	0	1	0	0	1	1	1	2	1	0	1	0	0	1	38.8	38.8	38.8	9.638	85	85;100	0	17.075	10.6	12.9	23.5	15.3	0
sp|Q7Z4V5|HDGR2_HUMAN;tr|A0A087WX58|A0A087WX58_HUMAN;tr|K7EPS6|K7EPS6_HUMAN;tr|Q59H67|Q59H67_HUMAN;tr|A0A087WT54|A0A087WT54_HUMAN	sp|Q7Z4V5|HDGR2_HUMAN;tr|A0A087WX58|A0A087WX58_HUMAN;tr|K7EPS6|K7EPS6_HUMAN;tr|Q59H67|Q59H67_HUMAN;tr|A0A087WT54|A0A087WT54_HUMAN	2;1;1;1;1	2;1;1;1;1	2;1;1;1;1	sp|Q7Z4V5|HDGR2_HUMAN Hepatoma-derived growth factor-related protein 2 OS=Homo sapiens OX=9606 GN=HDGFL2 PE=1 SV=1;tr|A0A087WX58|A0A087WX58_HUMAN Hepatoma-derived growth factor-related protein 2 (Fragment) OS=Homo sapiens OX=9606 GN=HDGFL2 PE=1 SV=1;tr|K7E	5	2	2	2	1	1	1	1	2	1	1	1	1	1	1	1	1	2	1	1	1	1	1	1	1	1	2	1	1	1	1	5.1	5.1	5.1	74.316	671	671;68;153;472;473	0	24.109	2.2	2.2	2.2	2.2	5.1
sp|Q7Z5G4|GOGA7_HUMAN	sp|Q7Z5G4|GOGA7_HUMAN	2	2	2	sp|Q7Z5G4|GOGA7_HUMAN Golgin subfamily A member 7 OS=Homo sapiens OX=9606 GN=GOLGA7 PE=1 SV=2	1	2	2	2	0	0	0	1	0	0	0	1	1	0	0	0	1	0	0	0	1	1	0	0	0	1	0	0	0	1	1	19	19	19	15.824	137	137	0.0011853	11.066	0	0	0	10.9	0
sp|Q7Z5L9|I2BP2_HUMAN;tr|B4DTU9|B4DTU9_HUMAN;tr|B4DSJ2|B4DSJ2_HUMAN	sp|Q7Z5L9|I2BP2_HUMAN;tr|B4DTU9|B4DTU9_HUMAN;tr|B4DSJ2|B4DSJ2_HUMAN	2;1;1	2;1;1	2;1;1	sp|Q7Z5L9|I2BP2_HUMAN Interferon regulatory factor 2-binding protein 2 OS=Homo sapiens OX=9606 GN=IRF2BP2 PE=1 SV=2;tr|B4DTU9|B4DTU9_HUMAN cDNA FLJ52600, highly similar to Homo sapiens interferon regulatory factor 2 binding protein 2 (IRF2BP2), mRNA OS=Hom	3	2	2	2	2	2	2	1	2	0	2	1	1	2	2	2	1	2	0	2	1	1	2	2	2	1	2	0	2	1	1	6	6	6	61.024	587	587;124;259	0	23.846	6	6	6	2.6	6
sp|Q86T03|PP4P1_HUMAN;tr|G3V5T5|G3V5T5_HUMAN;tr|E5RIY0|E5RIY0_HUMAN;tr|E5RFT4|E5RFT4_HUMAN;sp|Q8N4L2|PP4P2_HUMAN	sp|Q86T03|PP4P1_HUMAN;tr|G3V5T5|G3V5T5_HUMAN;tr|E5RIY0|E5RIY0_HUMAN;tr|E5RFT4|E5RFT4_HUMAN;sp|Q8N4L2|PP4P2_HUMAN	2;1;1;1;1	2;1;1;1;1	2;1;1;1;1	sp|Q86T03|PP4P1_HUMAN Type 1 phosphatidylinositol 4,5-bisphosphate 4-phosphatase OS=Homo sapiens OX=9606 GN=PIP4P1 PE=1 SV=1;tr|G3V5T5|G3V5T5_HUMAN Phosphatidylinositol-4,5-bisphosphate 4-phosphatase (Fragment) OS=Homo sapiens OX=9606 GN=PIP4P1 PE=1 SV=8;t	5	2	2	2	0	0	0	1	0	0	0	1	0	0	0	0	1	0	0	0	1	0	0	0	0	1	0	0	0	1	0	7.6	7.6	7.6	29.469	277	277;43;166;250;257	0.00079491	11.198	0	0	0	4	0
sp|Q86TI2|DPP9_HUMAN;tr|M0R2A8|M0R2A8_HUMAN;tr|M0R3C4|M0R3C4_HUMAN;tr|M0R2G6|M0R2G6_HUMAN;tr|M0QXI5|M0QXI5_HUMAN	sp|Q86TI2|DPP9_HUMAN;tr|M0R2A8|M0R2A8_HUMAN	3;2;1;1;1	3;2;1;1;1	3;2;1;1;1	sp|Q86TI2|DPP9_HUMAN Dipeptidyl peptidase 9 OS=Homo sapiens OX=9606 GN=DPP9 PE=1 SV=3;tr|M0R2A8|M0R2A8_HUMAN Dipeptidyl peptidase 9 OS=Homo sapiens OX=9606 GN=DPP9 PE=1 SV=1	5	3	3	3	1	1	1	1	1	1	3	2	2	1	1	1	1	1	1	3	2	2	1	1	1	1	1	1	3	2	2	3.5	3.5	3.5	98.262	863	863;518;123;140;220	0	18.804	1.3	1.3	1.3	1.3	1.3
sp|Q86U42|PABP2_HUMAN;tr|B4DEH8|B4DEH8_HUMAN;tr|G3V4T2|G3V4T2_HUMAN;tr|H0YJH9|H0YJH9_HUMAN	sp|Q86U42|PABP2_HUMAN;tr|B4DEH8|B4DEH8_HUMAN;tr|G3V4T2|G3V4T2_HUMAN	3;2;2;1	3;2;2;1	3;2;2;1	sp|Q86U42|PABP2_HUMAN Polyadenylate-binding protein 2 OS=Homo sapiens OX=9606 GN=PABPN1 PE=1 SV=3;tr|B4DEH8|B4DEH8_HUMAN Polyadenylate-binding protein 2 OS=Homo sapiens OX=9606 GN=PABPN1 PE=1 SV=1;tr|G3V4T2|G3V4T2_HUMAN Polyadenylate-binding protein 2 OS=H	4	3	3	3	3	2	3	3	2	3	2	3	3	3	2	3	3	2	3	2	3	3	3	2	3	3	2	3	2	3	3	11.4	11.4	11.4	32.749	306	306;168;178;96	0	27.466	11.4	6.2	11.4	11.4	8.8
sp|Q86UX7|URP2_HUMAN;tr|F5H1C6|F5H1C6_HUMAN;tr|F5H3I6|F5H3I6_HUMAN;tr|H0YFT5|H0YFT5_HUMAN	sp|Q86UX7|URP2_HUMAN;tr|F5H1C6|F5H1C6_HUMAN	18;11;3;2	18;11;3;2	18;11;3;2	sp|Q86UX7|URP2_HUMAN Fermitin family homolog 3 OS=Homo sapiens OX=9606 GN=FERMT3 PE=1 SV=1;tr|F5H1C6|F5H1C6_HUMAN Fermitin family homolog 3 (Fragment) OS=Homo sapiens OX=9606 GN=FERMT3 PE=1 SV=1	4	18	18	18	14	13	12	14	15	13	15	15	11	14	13	12	14	15	13	15	15	11	14	13	12	14	15	13	15	15	11	34.2	34.2	34.2	75.952	667	667;286;81;184	0	231.24	27.4	25.9	23.4	28	29.1
sp|Q86W42|THOC6_HUMAN	sp|Q86W42|THOC6_HUMAN	3	3	3	sp|Q86W42|THOC6_HUMAN THO complex subunit 6 homolog OS=Homo sapiens OX=9606 GN=THOC6 PE=1 SV=1	1	3	3	3	1	0	1	1	1	0	2	1	0	1	0	1	1	1	0	2	1	0	1	0	1	1	1	0	2	1	0	10.3	10.3	10.3	37.535	341	341	0	19.526	3.2	0	2.9	4.1	4.1
sp|Q86V81|THOC4_HUMAN;tr|E9PB61|E9PB61_HUMAN	sp|Q86V81|THOC4_HUMAN;tr|E9PB61|E9PB61_HUMAN	3;2	3;2	3;2	sp|Q86V81|THOC4_HUMAN THO complex subunit 4 OS=Homo sapiens OX=9606 GN=ALYREF PE=1 SV=3;tr|E9PB61|E9PB61_HUMAN THO complex subunit 4 OS=Homo sapiens OX=9606 GN=ALYREF PE=1 SV=1	2	3	3	3	3	1	0	2	2	0	0	2	0	3	1	0	2	2	0	0	2	0	3	1	0	2	2	0	0	2	0	9.3	9.3	9.3	26.888	257	257;264	0	19.298	9.3	5.1	0	9.3	9.3
sp|Q86WA9|S2611_HUMAN;tr|Q96BU7|Q96BU7_HUMAN	sp|Q86WA9|S2611_HUMAN;tr|Q96BU7|Q96BU7_HUMAN	3;2	3;2	3;2	sp|Q86WA9|S2611_HUMAN Sodium-independent sulfate anion transporter OS=Homo sapiens OX=9606 GN=SLC26A11 PE=2 SV=2;tr|Q96BU7|Q96BU7_HUMAN SLC26A11 protein (Fragment) OS=Homo sapiens OX=9606 GN=SLC26A11 PE=2 SV=1	2	3	3	3	2	1	0	1	1	1	2	1	0	2	1	0	1	1	1	2	1	0	2	1	0	1	1	1	2	1	0	5.3	5.3	5.3	65.298	606	606;42	0	17.782	4	2.1	0	1.8	1.3
sp|Q86WC4|OSTM1_HUMAN;tr|A0A0S2VEL3|A0A0S2VEL3_HUMAN;tr|A0A0A0MSP4|A0A0A0MSP4_HUMAN	sp|Q86WC4|OSTM1_HUMAN;tr|A0A0S2VEL3|A0A0S2VEL3_HUMAN;tr|A0A0A0MSP4|A0A0A0MSP4_HUMAN	2;1;1	2;1;1	2;1;1	sp|Q86WC4|OSTM1_HUMAN Osteopetrosis-associated transmembrane protein 1 OS=Homo sapiens OX=9606 GN=OSTM1 PE=1 SV=1;tr|A0A0S2VEL3|A0A0S2VEL3_HUMAN Osteopetrosis associated transmembrane protein 1 (Fragment) OS=Homo sapiens OX=9606 GN=OSTM1 PE=4 SV=1;tr|A0A0A	3	2	2	2	0	1	0	1	1	1	1	0	0	0	1	0	1	1	1	1	0	0	0	1	0	1	1	1	1	0	0	7.8	7.8	7.8	37.256	334	334;56;172	0	12.47	0	4.5	0	4.5	3.3
sp|Q86VM9|ZCH18_HUMAN;tr|E7ERS3|E7ERS3_HUMAN;tr|B4DTK7|B4DTK7_HUMAN;tr|H3BPD0|H3BPD0_HUMAN;tr|B4DZ24|B4DZ24_HUMAN	sp|Q86VM9|ZCH18_HUMAN;tr|E7ERS3|E7ERS3_HUMAN;tr|B4DTK7|B4DTK7_HUMAN;tr|H3BPD0|H3BPD0_HUMAN;tr|B4DZ24|B4DZ24_HUMAN	2;2;2;1;1	2;2;2;1;1	2;2;2;1;1	sp|Q86VM9|ZCH18_HUMAN Zinc finger CCCH domain-containing protein 18 OS=Homo sapiens OX=9606 GN=ZC3H18 PE=1 SV=2;tr|E7ERS3|E7ERS3_HUMAN Zinc finger CCCH domain-containing protein 18 OS=Homo sapiens OX=9606 GN=ZC3H18 PE=1 SV=1;tr|B4DTK7|B4DTK7_HUMAN cDNA FLJ	5	2	2	2	1	1	2	0	1	0	0	1	2	1	1	2	0	1	0	0	1	2	1	1	2	0	1	0	0	1	2	2.6	2.6	2.6	106.38	953	953;977;977;197;331	0	13.248	1.3	1.4	2.6	0	1.4
sp|Q86VR2|RETR3_HUMAN;tr|K7ENZ6|K7ENZ6_HUMAN;tr|K7EMF4|K7EMF4_HUMAN;tr|K7ELM8|K7ELM8_HUMAN;tr|K7EJ34|K7EJ34_HUMAN;tr|K7ENF4|K7ENF4_HUMAN;tr|K7EQI9|K7EQI9_HUMAN	sp|Q86VR2|RETR3_HUMAN;tr|K7ENZ6|K7ENZ6_HUMAN;tr|K7EMF4|K7EMF4_HUMAN;tr|K7ELM8|K7ELM8_HUMAN;tr|K7EJ34|K7EJ34_HUMAN;tr|K7ENF4|K7ENF4_HUMAN;tr|K7EQI9|K7EQI9_HUMAN	2;1;1;1;1;1;1	2;1;1;1;1;1;1	2;1;1;1;1;1;1	sp|Q86VR2|RETR3_HUMAN Reticulophagy regulator 3 OS=Homo sapiens OX=9606 GN=RETREG3 PE=1 SV=1;tr|K7ENZ6|K7ENZ6_HUMAN Reticulophagy regulator 3 OS=Homo sapiens OX=9606 GN=RETREG3 PE=1 SV=1;tr|K7EMF4|K7EMF4_HUMAN Reticulophagy regulator 3 OS=Homo sapiens OX=9	7	2	2	2	0	1	0	0	0	0	0	2	1	0	1	0	0	0	0	0	2	1	0	1	0	0	0	0	0	2	1	7.3	7.3	7.3	51.396	466	466;80;81;83;129;133;369	0	15.43	0	3.2	0	0	0
sp|Q86VS8|HOOK3_HUMAN;tr|Q2VJ45|Q2VJ45_HUMAN	sp|Q86VS8|HOOK3_HUMAN;tr|Q2VJ45|Q2VJ45_HUMAN	3;2	3;2	3;2	sp|Q86VS8|HOOK3_HUMAN Protein Hook homolog 3 OS=Homo sapiens OX=9606 GN=HOOK3 PE=1 SV=2;tr|Q2VJ45|Q2VJ45_HUMAN HOOK3-RET fusion protein OS=Homo sapiens OX=9606 PE=2 SV=1	2	3	3	3	3	1	2	2	0	2	0	2	0	3	1	2	2	0	2	0	2	0	3	1	2	2	0	2	0	2	0	5.3	5.3	5.3	83.125	718	718;776	0	25.239	5.3	1.3	4	4	0
sp|Q86WV6|STING_HUMAN;tr|J3QTB1|J3QTB1_HUMAN;tr|V5V0K2|V5V0K2_HUMAN	sp|Q86WV6|STING_HUMAN;tr|J3QTB1|J3QTB1_HUMAN;tr|V5V0K2|V5V0K2_HUMAN	6;4;4	6;4;4	6;4;4	sp|Q86WV6|STING_HUMAN Stimulator of interferon genes protein OS=Homo sapiens OX=9606 GN=TMEM173 PE=1 SV=1;tr|J3QTB1|J3QTB1_HUMAN Stimulator of interferon genes protein (Fragment) OS=Homo sapiens OX=9606 GN=TMEM173 PE=1 SV=1;tr|V5V0K2|V5V0K2_HUMAN MITA vari	3	6	6	6	4	3	3	3	4	3	1	3	3	4	3	3	3	4	3	1	3	3	4	3	3	3	4	3	1	3	3	20.6	20.6	20.6	42.192	379	379;253;283	0	40.027	13.7	10.3	10.3	10.8	13.2
sp|Q86VX2|COMD7_HUMAN;tr|V9GY66|V9GY66_HUMAN	sp|Q86VX2|COMD7_HUMAN	3;1	3;1	3;1	sp|Q86VX2|COMD7_HUMAN COMM domain-containing protein 7 OS=Homo sapiens OX=9606 GN=COMMD7 PE=1 SV=2	2	3	3	3	3	1	1	2	2	1	1	2	2	3	1	1	2	2	1	1	2	2	3	1	1	2	2	1	1	2	2	16	16	16	22.54	200	200;157	0	19.086	16	6	6	11.5	11.5
sp|Q86X55|CARM1_HUMAN;tr|K7EK20|K7EK20_HUMAN;tr|K7EPK1|K7EPK1_HUMAN	sp|Q86X55|CARM1_HUMAN;tr|K7EK20|K7EK20_HUMAN;tr|K7EPK1|K7EPK1_HUMAN	2;1;1	2;1;1	2;1;1	sp|Q86X55|CARM1_HUMAN Histone-arginine methyltransferase CARM1 OS=Homo sapiens OX=9606 GN=CARM1 PE=1 SV=3;tr|K7EK20|K7EK20_HUMAN Histone-arginine methyltransferase CARM1 (Fragment) OS=Homo sapiens OX=9606 GN=CARM1 PE=1 SV=1;tr|K7EPK1|K7EPK1_HUMAN Histone-a	3	2	2	2	0	0	1	0	1	1	1	2	1	0	0	1	0	1	1	1	2	1	0	0	1	0	1	1	1	2	1	3.8	3.8	3.8	65.853	608	608;120;161	0	11.512	0	0	2.1	0	2.1
sp|Q86Y39|NDUAB_HUMAN;tr|K7EQ77|K7EQ77_HUMAN;tr|K7EK78|K7EK78_HUMAN;tr|K7EP35|K7EP35_HUMAN;tr|K7EMT4|K7EMT4_HUMAN	sp|Q86Y39|NDUAB_HUMAN;tr|K7EQ77|K7EQ77_HUMAN;tr|K7EK78|K7EK78_HUMAN;tr|K7EP35|K7EP35_HUMAN;tr|K7EMT4|K7EMT4_HUMAN	2;1;1;1;1	2;1;1;1;1	2;1;1;1;1	sp|Q86Y39|NDUAB_HUMAN NADH dehydrogenase [ubiquinone] 1 alpha subcomplex subunit 11 OS=Homo sapiens OX=9606 GN=NDUFA11 PE=1 SV=3;tr|K7EQ77|K7EQ77_HUMAN NADH dehydrogenase [ubiquinone] 1 alpha subcomplex subunit 11 OS=Homo sapiens OX=9606 GN=NDUFA11 PE=4 SV	5	2	2	2	1	1	1	2	1	1	1	2	0	1	1	1	2	1	1	1	2	0	1	1	1	2	1	1	1	2	0	18.4	18.4	18.4	14.852	141	141;120;121;144;169	0	13.164	10.6	10.6	7.8	18.4	10.6
sp|Q86YZ3|HORN_HUMAN;CON__Q86YZ3	sp|Q86YZ3|HORN_HUMAN;CON__Q86YZ3	2;2	2;2	2;2	sp|Q86YZ3|HORN_HUMAN Hornerin OS=Homo sapiens OX=9606 GN=HRNR PE=1 SV=2;	2	2	2	2	1	0	0	1	2	1	0	0	1	1	0	0	1	2	1	0	0	1	1	0	0	1	2	1	0	0	1	4.5	4.5	4.5	282.39	2850	2850;2850	0	14.228	2.8	0	0	2.8	4.5
sp|Q8IUE6|H2A2B_HUMAN;tr|A2RUA4|A2RUA4_HUMAN;REV__tr|Q90AG7|Q90AG7_9HIV1	sp|Q8IUE6|H2A2B_HUMAN;tr|A2RUA4|A2RUA4_HUMAN	4;2;1	1;1;1	1;1;1	sp|Q8IUE6|H2A2B_HUMAN Histone H2A type 2-B OS=Homo sapiens OX=9606 GN=HIST2H2AB PE=1 SV=3;tr|A2RUA4|A2RUA4_HUMAN Histone H2A OS=Homo sapiens OX=9606 PE=2 SV=1	3	4	1	1	3	2	2	1	1	2	2	2	2	1	1	0	0	0	1	1	1	1	1	1	0	0	0	1	1	1	1	20	5.4	5.4	13.995	130	130;130;102	0.0030315	5.7703	17.7	12.3	9.2	6.9	6.9
sp|Q8IUI8|CRLF3_HUMAN;tr|B4DJU5|B4DJU5_HUMAN;tr|J3KST8|J3KST8_HUMAN;tr|J3QLS9|J3QLS9_HUMAN	sp|Q8IUI8|CRLF3_HUMAN;tr|B4DJU5|B4DJU5_HUMAN	5;4;1;1	5;4;1;1	5;4;1;1	sp|Q8IUI8|CRLF3_HUMAN Cytokine receptor-like factor 3 OS=Homo sapiens OX=9606 GN=CRLF3 PE=1 SV=2;tr|B4DJU5|B4DJU5_HUMAN cDNA FLJ53011, highly similar to Homo sapiens cytokine receptor-like factor 3 (CRLF3), mRNA OS=Homo sapiens OX=9606 PE=2 SV=1	4	5	5	5	1	2	1	2	0	1	2	2	2	1	2	1	2	0	1	2	2	2	1	2	1	2	0	1	2	2	2	12.4	12.4	12.4	49.765	442	442;326;96;118	0	31.468	2.3	4.3	2.3	5.2	0
sp|Q8IV04|TB10C_HUMAN	sp|Q8IV04|TB10C_HUMAN	2	2	2	sp|Q8IV04|TB10C_HUMAN Carabin OS=Homo sapiens OX=9606 GN=TBC1D10C PE=1 SV=1	1	2	2	2	0	0	0	1	0	0	1	0	0	0	0	0	1	0	0	1	0	0	0	0	0	1	0	0	1	0	0	7	7	7	49.712	446	446	0	14.874	0	0	0	4.5	0
sp|Q8IWX8|CHERP_HUMAN;tr|J3QK89|J3QK89_HUMAN	sp|Q8IWX8|CHERP_HUMAN;tr|J3QK89|J3QK89_HUMAN	3;3	3;3	3;3	sp|Q8IWX8|CHERP_HUMAN Calcium homeostasis endoplasmic reticulum protein OS=Homo sapiens OX=9606 GN=CHERP PE=1 SV=3;tr|J3QK89|J3QK89_HUMAN Calcium homeostasis endoplasmic reticulum protein OS=Homo sapiens OX=9606 GN=CHERP PE=1 SV=1	2	3	3	3	2	2	1	0	1	1	1	1	1	2	2	1	0	1	1	1	1	1	2	2	1	0	1	1	1	1	1	3.2	3.2	3.2	103.7	916	916;927	0	19.085	2	2	1.2	0	0.8
sp|Q8IX19|MCEM1_HUMAN;tr|M0R0S5|M0R0S5_HUMAN;tr|M0QYG6|M0QYG6_HUMAN	sp|Q8IX19|MCEM1_HUMAN;tr|M0R0S5|M0R0S5_HUMAN	3;2;1	3;2;1	3;2;1	sp|Q8IX19|MCEM1_HUMAN Mast cell-expressed membrane protein 1 OS=Homo sapiens OX=9606 GN=MCEMP1 PE=1 SV=1;tr|M0R0S5|M0R0S5_HUMAN Mast cell-expressed membrane protein 1 OS=Homo sapiens OX=9606 GN=MCEMP1 PE=1 SV=1	3	3	3	3	3	1	1	2	2	2	2	2	0	3	1	1	2	2	2	2	2	0	3	1	1	2	2	2	2	2	0	17.6	17.6	17.6	21.228	187	187;144;137	0	17.579	17.6	3.7	3.7	8.6	12.8
sp|Q8IXB1|DJC10_HUMAN;tr|Q8N4C5|Q8N4C5_HUMAN;tr|B4DP04|B4DP04_HUMAN;tr|B3KNK5|B3KNK5_HUMAN;tr|Q86XS7|Q86XS7_HUMAN;tr|E7EP04|E7EP04_HUMAN;tr|Q6YPB0|Q6YPB0_HUMAN	sp|Q8IXB1|DJC10_HUMAN;tr|Q8N4C5|Q8N4C5_HUMAN;tr|B4DP04|B4DP04_HUMAN;tr|B3KNK5|B3KNK5_HUMAN	3;2;2;2;1;1;1	3;2;2;2;1;1;1	3;2;2;2;1;1;1	sp|Q8IXB1|DJC10_HUMAN DnaJ homolog subfamily C member 10 OS=Homo sapiens OX=9606 GN=DNAJC10 PE=1 SV=2;tr|Q8N4C5|Q8N4C5_HUMAN DNAJC10 protein OS=Homo sapiens OX=9606 GN=DNAJC10 PE=2 SV=1;tr|B4DP04|B4DP04_HUMAN cDNA FLJ55732, highly similar to Homo sapiens D	7	3	3	3	2	3	2	2	2	2	3	1	2	2	3	2	2	2	2	3	1	2	2	3	2	2	2	2	3	1	2	4	4	4	91.079	793	793;78;557;603;275;275;332	0	22.773	2.5	4	2.8	2.8	2.8
sp|Q8IXJ6|SIR2_HUMAN;tr|F8WF57|F8WF57_HUMAN;tr|F8WDM4|F8WDM4_HUMAN;tr|C9JR33|C9JR33_HUMAN;tr|C9J3U7|C9J3U7_HUMAN;tr|F8WBT6|F8WBT6_HUMAN;tr|F8WCF4|F8WCF4_HUMAN;tr|C9JZQ0|C9JZQ0_HUMAN;tr|B5MCS1|B5MCS1_HUMAN;tr|A0A0A0MRF5|A0A0A0MRF5_HUMAN;tr|E7EWX6|E7EWX6_HUMAN;tr|A0A024R0G8|A0A024R0G8_HUMAN;tr|A7VJH3|A7VJH3_HUMAN;tr|A0A087WYM3|A0A087WYM3_HUMAN	sp|Q8IXJ6|SIR2_HUMAN;tr|F8WF57|F8WF57_HUMAN;tr|F8WDM4|F8WDM4_HUMAN;tr|C9JR33|C9JR33_HUMAN;tr|C9J3U7|C9J3U7_HUMAN;tr|F8WBT6|F8WBT6_HUMAN;tr|F8WCF4|F8WCF4_HUMAN;tr|C9JZQ0|C9JZQ0_HUMAN;tr|B5MCS1|B5MCS1_HUMAN;tr|A0A0A0MRF5|A0A0A0MRF5_HUMAN;tr|E7EWX6|E7EWX6_HUMAN;tr|A0A024R0G8|A0A024R0G8_HUMAN;tr|A7VJH3|A7VJH3_HUMAN;tr|A0A087WYM3|A0A087WYM3_HUMAN	2;1;1;1;1;1;1;1;1;1;1;1;1;1	2;1;1;1;1;1;1;1;1;1;1;1;1;1	2;1;1;1;1;1;1;1;1;1;1;1;1;1	sp|Q8IXJ6|SIR2_HUMAN NAD-dependent protein deacetylase sirtuin-2 OS=Homo sapiens OX=9606 GN=SIRT2 PE=1 SV=2;tr|F8WF57|F8WF57_HUMAN NAD-dependent protein deacetylase sirtuin-2 OS=Homo sapiens OX=9606 GN=SIRT2 PE=1 SV=1;tr|F8WDM4|F8WDM4_HUMAN NAD-dependent p	14	2	2	2	1	0	0	0	0	1	0	0	0	1	0	0	0	0	1	0	0	0	1	0	0	0	0	1	0	0	0	6.9	6.9	6.9	43.182	389	389;39;52;73;78;96;111;130;169;234;237;352;389;389	0.0019531	10.742	3.1	0	0	0	0
sp|Q8IY17|PLPL6_HUMAN;tr|B4DEV3|B4DEV3_HUMAN;tr|M0QYT1|M0QYT1_HUMAN;tr|M0R2C2|M0R2C2_HUMAN;tr|M0QXH7|M0QXH7_HUMAN;sp|Q6ZV29|PLPL7_HUMAN;tr|A0A0B4NFD1|A0A0B4NFD1_HUMAN;tr|A0A0B4NFS2|A0A0B4NFS2_HUMAN;tr|A0A0B4NF33|A0A0B4NF33_HUMAN;tr|M0QYF5|M0QYF5_HUMAN;tr|M0QZK5|M0QZK5_HUMAN;tr|M0R2H4|M0R2H4_HUMAN;tr|M0R2K2|M0R2K2_HUMAN;tr|B3KXF3|B3KXF3_HUMAN;tr|B3KXH5|B3KXH5_HUMAN;tr|B4DMT7|B4DMT7_HUMAN	sp|Q8IY17|PLPL6_HUMAN	14;6;3;3;2;2;1;1;1;1;1;1;1;1;1;1	14;6;3;3;2;2;1;1;1;1;1;1;1;1;1;1	14;6;3;3;2;2;1;1;1;1;1;1;1;1;1;1	sp|Q8IY17|PLPL6_HUMAN Neuropathy target esterase OS=Homo sapiens OX=9606 GN=PNPLA6 PE=1 SV=2	16	14	14	14	5	6	7	5	5	8	5	6	4	5	6	7	5	5	8	5	6	4	5	6	7	5	5	8	5	6	4	13.1	13.1	13.1	149.99	1366	1366;456;192;267;155;1317;85;87;100;117;134;153;181;479;564;725	0	120.97	4.8	5.3	6.9	5.7	5.3
sp|Q8IY21|DDX60_HUMAN	sp|Q8IY21|DDX60_HUMAN	2	2	2	sp|Q8IY21|DDX60_HUMAN Probable ATP-dependent RNA helicase DDX60 OS=Homo sapiens OX=9606 GN=DDX60 PE=1 SV=3	1	2	2	2	0	0	0	0	1	0	0	0	1	0	0	0	0	1	0	0	0	1	0	0	0	0	1	0	0	0	1	1.5	1.5	1.5	197.85	1712	1712	0	11.717	0	0	0	0	0.6
sp|Q8IY34|S15A3_HUMAN;tr|F5H1C8|F5H1C8_HUMAN;tr|F5GZ36|F5GZ36_HUMAN;tr|H0YFC1|H0YFC1_HUMAN;tr|Q05CH4|Q05CH4_HUMAN;tr|F5H251|F5H251_HUMAN	sp|Q8IY34|S15A3_HUMAN;tr|F5H1C8|F5H1C8_HUMAN	5;3;2;2;2;1	5;3;2;2;2;1	5;3;2;2;2;1	sp|Q8IY34|S15A3_HUMAN Solute carrier family 15 member 3 OS=Homo sapiens OX=9606 GN=SLC15A3 PE=1 SV=2;tr|F5H1C8|F5H1C8_HUMAN Solute carrier family 15 member 3 OS=Homo sapiens OX=9606 GN=SLC15A3 PE=1 SV=2	6	5	5	5	3	4	4	3	5	4	3	3	3	3	4	4	3	5	4	3	3	3	3	4	4	3	5	4	3	3	3	11.9	11.9	11.9	63.559	581	581;456;149;247;313;209	0	42.692	8.1	9.6	9.1	8.1	11.9
sp|Q8IY67|RAVR1_HUMAN;tr|A0A087WZ13|A0A087WZ13_HUMAN;tr|E9PAU2|E9PAU2_HUMAN	sp|Q8IY67|RAVR1_HUMAN;tr|A0A087WZ13|A0A087WZ13_HUMAN;tr|E9PAU2|E9PAU2_HUMAN	2;2;2	2;2;2	2;2;2	sp|Q8IY67|RAVR1_HUMAN Ribonucleoprotein PTB-binding 1 OS=Homo sapiens OX=9606 GN=RAVER1 PE=1 SV=1;tr|A0A087WZ13|A0A087WZ13_HUMAN Ribonucleoprotein PTB-binding 1 OS=Homo sapiens OX=9606 GN=RAVER1 PE=1 SV=1;tr|E9PAU2|E9PAU2_HUMAN Ribonucleoprotein PTB-bindin	3	2	2	2	1	1	0	1	1	0	2	0	0	1	1	0	1	1	0	2	0	0	1	1	0	1	1	0	2	0	0	6.6	6.6	6.6	63.876	606	606;739;756	0	16.243	3.6	3.6	0	3.6	3.6
sp|Q8IY95|TM192_HUMAN	sp|Q8IY95|TM192_HUMAN	4	4	4	sp|Q8IY95|TM192_HUMAN Transmembrane protein 192 OS=Homo sapiens OX=9606 GN=TMEM192 PE=1 SV=1	1	4	4	4	2	2	3	2	2	3	3	2	1	2	2	3	2	2	3	3	2	1	2	2	3	2	2	3	3	2	1	15.5	15.5	15.5	30.922	271	271	0	39.91	11.4	11.4	15.5	11.4	11.4
sp|Q8IZ69|TRM2A_HUMAN;tr|F2Z2W7|F2Z2W7_HUMAN;tr|C9K041|C9K041_HUMAN;tr|H7C100|H7C100_HUMAN;tr|B4E213|B4E213_HUMAN	sp|Q8IZ69|TRM2A_HUMAN;tr|F2Z2W7|F2Z2W7_HUMAN;tr|C9K041|C9K041_HUMAN;tr|H7C100|H7C100_HUMAN;tr|B4E213|B4E213_HUMAN	2;2;1;1;1	2;2;1;1;1	2;2;1;1;1	sp|Q8IZ69|TRM2A_HUMAN tRNA (uracil-5-)-methyltransferase homolog A OS=Homo sapiens OX=9606 GN=TRMT2A PE=1 SV=2;tr|F2Z2W7|F2Z2W7_HUMAN tRNA (uracil-5-)-methyltransferase homolog A OS=Homo sapiens OX=9606 GN=TRMT2A PE=1 SV=1;tr|C9K041|C9K041_HUMAN tRNA (urac	5	2	2	2	0	0	0	0	0	1	1	0	0	0	0	0	0	0	1	1	0	0	0	0	0	0	0	1	1	0	0	3.7	3.7	3.7	68.725	625	625;643;119;158;261	0.00039777	11.211	0	0	0	0	0
sp|Q8N122|RPTOR_HUMAN;tr|B4DJ80|B4DJ80_HUMAN;tr|B7Z3S8|B7Z3S8_HUMAN	sp|Q8N122|RPTOR_HUMAN;tr|B4DJ80|B4DJ80_HUMAN;tr|B7Z3S8|B7Z3S8_HUMAN	2;1;1	2;1;1	2;1;1	sp|Q8N122|RPTOR_HUMAN Regulatory-associated protein of mTOR OS=Homo sapiens OX=9606 GN=RPTOR PE=1 SV=1;tr|B4DJ80|B4DJ80_HUMAN cDNA FLJ52080, highly similar to Regulatory-associated protein of mTOR OS=Homo sapiens OX=9606 PE=2 SV=1;tr|B7Z3S8|B7Z3S8_HUMAN cD	3	2	2	2	0	0	0	0	1	1	0	0	0	0	0	0	0	1	1	0	0	0	0	0	0	0	1	1	0	0	0	1.4	1.4	1.4	149.04	1335	1335;329;883	0.0019516	10.715	0	0	0	0	0.7
sp|Q8N2K0|ABD12_HUMAN;tr|Q5T712|Q5T712_HUMAN;tr|I3L440|I3L440_HUMAN;tr|I3L380|I3L380_HUMAN;tr|I3L294|I3L294_HUMAN	sp|Q8N2K0|ABD12_HUMAN;tr|Q5T712|Q5T712_HUMAN	4;3;1;1;1	4;3;1;1;1	4;3;1;1;1	sp|Q8N2K0|ABD12_HUMAN Monoacylglycerol lipase ABHD12 OS=Homo sapiens OX=9606 GN=ABHD12 PE=1 SV=2;tr|Q5T712|Q5T712_HUMAN Monoacylglycerol lipase ABHD12 (Fragment) OS=Homo sapiens OX=9606 GN=ABHD12 PE=1 SV=1	5	4	4	4	2	1	3	3	1	1	1	2	0	2	1	3	3	1	1	1	2	0	2	1	3	3	1	1	1	2	0	9.5	9.5	9.5	45.096	398	398;187;105;118;159	0	24.042	5	2	7.5	7	2
sp|Q8N386|LRC25_HUMAN	sp|Q8N386|LRC25_HUMAN	3	3	3	sp|Q8N386|LRC25_HUMAN Leucine-rich repeat-containing protein 25 OS=Homo sapiens OX=9606 GN=LRRC25 PE=1 SV=2	1	3	3	3	2	2	1	3	1	1	1	1	1	2	2	1	3	1	1	1	1	1	2	2	1	3	1	1	1	1	1	11.5	11.5	11.5	33.178	305	305	0	20.254	6.6	6.6	2.6	11.5	2.6
sp|Q8N3D4|EH1L1_HUMAN;tr|E9PIH6|E9PIH6_HUMAN	sp|Q8N3D4|EH1L1_HUMAN	5;1	5;1	5;1	sp|Q8N3D4|EH1L1_HUMAN EH domain-binding protein 1-like protein 1 OS=Homo sapiens OX=9606 GN=EHBP1L1 PE=1 SV=2	2	5	5	5	2	1	3	2	2	1	1	2	2	2	1	3	2	2	1	1	2	2	2	1	3	2	2	1	1	2	2	4.8	4.8	4.8	161.85	1523	1523;670	0	35.656	1.9	1.2	3.3	2.2	2.2
sp|Q8N4C8|MINK1_HUMAN;tr|Q59FL0|Q59FL0_HUMAN	sp|Q8N4C8|MINK1_HUMAN;tr|Q59FL0|Q59FL0_HUMAN	3;2	1;1	1;1	sp|Q8N4C8|MINK1_HUMAN Misshapen-like kinase 1 OS=Homo sapiens OX=9606 GN=MINK1 PE=1 SV=2;tr|Q59FL0|Q59FL0_HUMAN Misshapen/NIK-related kinase isoform 2 variant (Fragment) OS=Homo sapiens OX=9606 PE=2 SV=1	2	3	1	1	0	0	1	2	0	1	0	2	0	0	0	0	1	0	0	0	0	0	0	0	0	1	0	0	0	0	0	2	1	1	149.82	1332	1332;843	0.0029851	5.2092	0	0	0.5	1.5	0
sp|Q8N5K1|CISD2_HUMAN;tr|I3L1N9|I3L1N9_HUMAN;tr|D6RCF4|D6RCF4_HUMAN	sp|Q8N5K1|CISD2_HUMAN;tr|I3L1N9|I3L1N9_HUMAN	5;3;2	5;3;2	5;3;2	sp|Q8N5K1|CISD2_HUMAN CDGSH iron-sulfur domain-containing protein 2 OS=Homo sapiens OX=9606 GN=CISD2 PE=1 SV=1;tr|I3L1N9|I3L1N9_HUMAN CDGSH iron-sulfur domain-containing protein 2 OS=Homo sapiens OX=9606 GN=CISD2 PE=1 SV=1	3	5	5	5	2	2	3	3	2	2	4	2	1	2	2	3	3	2	2	4	2	1	2	2	3	3	2	2	4	2	1	37	37	37	15.278	135	135;47;145	0	36.289	19.3	19.3	25.2	30.4	9.6
sp|Q8N766|EMC1_HUMAN;tr|Q5TG59|Q5TG59_HUMAN	sp|Q8N766|EMC1_HUMAN	9;2	9;2	9;2	sp|Q8N766|EMC1_HUMAN ER membrane protein complex subunit 1 OS=Homo sapiens OX=9606 GN=EMC1 PE=1 SV=1	2	9	9	9	5	4	5	7	5	6	6	6	7	5	4	5	7	5	6	6	6	7	5	4	5	7	5	6	6	6	7	10.6	10.6	10.6	111.76	993	993;75	0	63.469	6.2	5.1	6.1	8.9	6.2
sp|Q8N8A2|ANR44_HUMAN;tr|H7C209|H7C209_HUMAN;tr|H7C4A0|H7C4A0_HUMAN;tr|C9JY51|C9JY51_HUMAN;tr|Q53T07|Q53T07_HUMAN	sp|Q8N8A2|ANR44_HUMAN;tr|H7C209|H7C209_HUMAN;tr|H7C4A0|H7C4A0_HUMAN	4;3;2;1;1	4;3;2;1;1	4;3;2;1;1	sp|Q8N8A2|ANR44_HUMAN Serine/threonine-protein phosphatase 6 regulatory ankyrin repeat subunit B OS=Homo sapiens OX=9606 GN=ANKRD44 PE=1 SV=3;tr|H7C209|H7C209_HUMAN Serine/threonine-protein phosphatase 6 regulatory ankyrin repeat subunit B (Fragment) OS=Ho	5	4	4	4	2	4	1	2	2	4	3	2	3	2	4	1	2	2	4	3	2	3	2	4	1	2	2	4	3	2	3	4.7	4.7	4.7	107.6	993	993;791;316;76;525	0	32.265	2.7	4.7	1.4	2.7	2.7
sp|Q8NB16|MLKL_HUMAN;tr|Q5JPC5|Q5JPC5_HUMAN;tr|I3L2T9|I3L2T9_HUMAN;tr|I3L4A6|I3L4A6_HUMAN;tr|I3L4Z5|I3L4Z5_HUMAN;tr|I3L2U3|I3L2U3_HUMAN	sp|Q8NB16|MLKL_HUMAN;tr|Q5JPC5|Q5JPC5_HUMAN;tr|I3L2T9|I3L2T9_HUMAN	5;4;3;2;1;1	5;4;3;2;1;1	5;4;3;2;1;1	sp|Q8NB16|MLKL_HUMAN Mixed lineage kinase domain-like protein OS=Homo sapiens OX=9606 GN=MLKL PE=1 SV=1;tr|Q5JPC5|Q5JPC5_HUMAN Uncharacterized protein DKFZp667E1714 OS=Homo sapiens OX=9606 GN=DKFZp667E1714 PE=4 SV=1;tr|I3L2T9|I3L2T9_HUMAN Mixed lineage kin	6	5	5	5	0	2	3	3	3	4	3	2	3	0	2	3	3	3	4	3	2	3	0	2	3	3	3	4	3	2	3	11.9	11.9	11.9	54.478	471	471;424;211;175;62;102	0	34.294	0	4	7	6.4	7.9
sp|Q8NBJ5|GT251_HUMAN;tr|M0QYH0|M0QYH0_HUMAN;tr|Q8WUI9|Q8WUI9_HUMAN;tr|Q9H6F1|Q9H6F1_HUMAN;tr|B3KQ10|B3KQ10_HUMAN;tr|M0QX72|M0QX72_HUMAN;tr|Q6IPW8|Q6IPW8_HUMAN	sp|Q8NBJ5|GT251_HUMAN	16;5;4;4;3;3;3	16;5;4;4;3;3;3	16;5;4;4;3;3;3	sp|Q8NBJ5|GT251_HUMAN Procollagen galactosyltransferase 1 OS=Homo sapiens OX=9606 GN=COLGALT1 PE=1 SV=1	7	16	16	16	15	12	12	16	14	12	10	8	7	15	12	12	16	14	12	10	8	7	15	12	12	16	14	12	10	8	7	25.4	25.4	25.4	71.635	622	622;138;231;243;151;218;222	0	124.06	24.1	20.7	19.5	25.4	22.5
sp|Q8NBX0|SCPDL_HUMAN	sp|Q8NBX0|SCPDL_HUMAN	2	2	2	sp|Q8NBX0|SCPDL_HUMAN Saccharopine dehydrogenase-like oxidoreductase OS=Homo sapiens OX=9606 GN=SCCPDH PE=1 SV=1	1	2	2	2	0	1	0	0	0	0	0	1	1	0	1	0	0	0	0	0	1	1	0	1	0	0	0	0	0	1	1	6.1	6.1	6.1	47.151	429	429	0	11.531	0	3	0	0	0
sp|Q8NCC3|PAG15_HUMAN;tr|H3BMU8|H3BMU8_HUMAN;tr|B4DPU0|B4DPU0_HUMAN;tr|H3BM47|H3BM47_HUMAN;tr|B4DJW4|B4DJW4_HUMAN;tr|H3BPT3|H3BPT3_HUMAN	sp|Q8NCC3|PAG15_HUMAN;tr|H3BMU8|H3BMU8_HUMAN	6;3;2;1;1;1	6;3;2;1;1;1	6;3;2;1;1;1	sp|Q8NCC3|PAG15_HUMAN Group XV phospholipase A2 OS=Homo sapiens OX=9606 GN=PLA2G15 PE=1 SV=2;tr|H3BMU8|H3BMU8_HUMAN Group XV phospholipase A2 (Fragment) OS=Homo sapiens OX=9606 GN=PLA2G15 PE=1 SV=1	6	6	6	6	3	1	3	4	4	1	2	1	1	3	1	3	4	4	1	2	1	1	3	1	3	4	4	1	2	1	1	20.9	20.9	20.9	46.657	412	412;298;212;163;236;242	0	41.032	10	3.2	11.7	14.1	14.8
sp|Q8NFC6|BD1L1_HUMAN	sp|Q8NFC6|BD1L1_HUMAN	3	3	3	sp|Q8NFC6|BD1L1_HUMAN Biorientation of chromosomes in cell division protein 1-like 1 OS=Homo sapiens OX=9606 GN=BOD1L1 PE=1 SV=2	1	3	3	3	1	0	0	0	1	0	1	1	1	1	0	0	0	1	0	1	1	1	1	0	0	0	1	0	1	1	1	1.2	1.2	1.2	330.46	3051	3051	0	17.644	0.4	0	0	0	0.3
sp|Q8NHP8|PLBL2_HUMAN	sp|Q8NHP8|PLBL2_HUMAN	5	5	5	sp|Q8NHP8|PLBL2_HUMAN Putative phospholipase B-like 2 OS=Homo sapiens OX=9606 GN=PLBD2 PE=1 SV=2	1	5	5	5	3	3	1	4	4	3	3	4	3	3	3	1	4	4	3	3	4	3	3	3	1	4	4	3	3	4	3	10.4	10.4	10.4	65.471	589	589	0	39.452	6.8	7	2.5	9.2	9.2
sp|Q8TCJ2|STT3B_HUMAN	sp|Q8TCJ2|STT3B_HUMAN	8	7	7	sp|Q8TCJ2|STT3B_HUMAN Dolichyl-diphosphooligosaccharide--protein glycosyltransferase subunit STT3B OS=Homo sapiens OX=9606 GN=STT3B PE=1 SV=1	1	8	7	7	5	4	6	3	3	6	4	6	3	4	4	5	2	2	6	4	5	3	4	4	5	2	2	6	4	5	3	10.2	9.3	9.3	93.673	826	826	0	50.56	6.1	5.2	7.5	3.9	4.1
sp|Q8TCS8|PNPT1_HUMAN;tr|F8WBI3|F8WBI3_HUMAN;tr|H7BXF6|H7BXF6_HUMAN	sp|Q8TCS8|PNPT1_HUMAN	3;1;1	3;1;1	3;1;1	sp|Q8TCS8|PNPT1_HUMAN Polyribonucleotide nucleotidyltransferase 1, mitochondrial OS=Homo sapiens OX=9606 GN=PNPT1 PE=1 SV=2	3	3	3	3	0	1	1	2	0	1	0	0	1	0	1	1	2	0	1	0	0	1	0	1	1	2	0	1	0	0	1	4.6	4.6	4.6	85.95	783	783;71;179	0	16.176	0	1.7	1.7	2.8	0
sp|Q8TCT8|SPP2A_HUMAN;tr|H0YNA7|H0YNA7_HUMAN;tr|H0YNA2|H0YNA2_HUMAN	sp|Q8TCT8|SPP2A_HUMAN;tr|H0YNA7|H0YNA7_HUMAN;tr|H0YNA2|H0YNA2_HUMAN	2;1;1	2;1;1	2;1;1	sp|Q8TCT8|SPP2A_HUMAN Signal peptide peptidase-like 2A OS=Homo sapiens OX=9606 GN=SPPL2A PE=1 SV=2;tr|H0YNA7|H0YNA7_HUMAN Signal peptide peptidase-like 2A (Fragment) OS=Homo sapiens OX=9606 GN=SPPL2A PE=1 SV=8;tr|H0YNA2|H0YNA2_HUMAN Signal peptide peptidas	3	2	2	2	0	0	0	1	1	0	0	1	0	0	0	0	1	1	0	0	1	0	0	0	0	1	1	0	0	1	0	4.8	4.8	4.8	58.143	520	520;149;356	0	12.446	0	0	0	2.7	2.7
sp|Q8TCU6|PREX1_HUMAN;tr|H0YDZ4|H0YDZ4_HUMAN	sp|Q8TCU6|PREX1_HUMAN	3;1	3;1	3;1	sp|Q8TCU6|PREX1_HUMAN Phosphatidylinositol 3,4,5-trisphosphate-dependent Rac exchanger 1 protein OS=Homo sapiens OX=9606 GN=PREX1 PE=1 SV=3	2	3	3	3	0	0	1	0	0	2	2	2	2	0	0	1	0	0	2	2	2	2	0	0	1	0	0	2	2	2	2	2.4	2.4	2.4	186.2	1659	1659;883	0	21.204	0	0	0.8	0	0
sp|Q8TD16|BICD2_HUMAN	sp|Q8TD16|BICD2_HUMAN	2	2	2	sp|Q8TD16|BICD2_HUMAN Protein bicaudal D homolog 2 OS=Homo sapiens OX=9606 GN=BICD2 PE=1 SV=1	1	2	2	2	0	2	0	0	0	1	0	0	0	0	2	0	0	0	1	0	0	0	0	2	0	0	0	1	0	0	0	2.5	2.5	2.5	93.532	824	824	0	11.77	0	2.5	0	0	0
sp|Q8TD55|PKHO2_HUMAN;tr|B3KTW8|B3KTW8_HUMAN;tr|C9J4A7|C9J4A7_HUMAN	sp|Q8TD55|PKHO2_HUMAN;tr|B3KTW8|B3KTW8_HUMAN;tr|C9J4A7|C9J4A7_HUMAN	10;7;5	10;7;5	10;7;5	sp|Q8TD55|PKHO2_HUMAN Pleckstrin homology domain-containing family O member 2 OS=Homo sapiens OX=9606 GN=PLEKHO2 PE=1 SV=1;tr|B3KTW8|B3KTW8_HUMAN cDNA FLJ38884 fis, clone MESAN2017152, highly similar to Homo sapiens PH domain-containing protein (pp9099), m	3	10	10	10	5	5	4	7	5	6	5	3	4	5	5	4	7	5	6	5	3	4	5	5	4	7	5	6	5	3	4	25.9	25.9	25.9	53.349	490	490;223;227	0	89.589	15.1	15.1	10	19	15.7
sp|Q8TDB6|DTX3L_HUMAN	sp|Q8TDB6|DTX3L_HUMAN	7	7	7	sp|Q8TDB6|DTX3L_HUMAN E3 ubiquitin-protein ligase DTX3L OS=Homo sapiens OX=9606 GN=DTX3L PE=1 SV=1	1	7	7	7	1	2	0	3	6	1	1	2	4	1	2	0	3	6	1	1	2	4	1	2	0	3	6	1	1	2	4	13.1	13.1	13.1	83.553	740	740	0	50.828	1.6	4.5	0	7	11.5
sp|Q8TDQ1|CLM1_HUMAN;tr|J3KS52|J3KS52_HUMAN;tr|B4DQD2|B4DQD2_HUMAN	sp|Q8TDQ1|CLM1_HUMAN;tr|J3KS52|J3KS52_HUMAN;tr|B4DQD2|B4DQD2_HUMAN	4;4;4	4;4;4	4;4;4	sp|Q8TDQ1|CLM1_HUMAN CMRF35-like molecule 1 OS=Homo sapiens OX=9606 GN=CD300LF PE=1 SV=3;tr|J3KS52|J3KS52_HUMAN CMRF35-like molecule 1 OS=Homo sapiens OX=9606 GN=CD300LF PE=1 SV=1;tr|B4DQD2|B4DQD2_HUMAN cDNA FLJ52935, highly similar to CMRF35-like-molecule	3	4	4	4	3	2	2	4	4	2	1	2	2	3	2	2	4	4	2	1	2	2	3	2	2	4	4	2	1	2	2	16.2	16.2	16.2	32.335	290	290;305;305	0	50.395	12.8	9	9	16.2	16.2
sp|Q8TEM1|PO210_HUMAN	sp|Q8TEM1|PO210_HUMAN	12	12	12	sp|Q8TEM1|PO210_HUMAN Nuclear pore membrane glycoprotein 210 OS=Homo sapiens OX=9606 GN=NUP210 PE=1 SV=3	1	12	12	12	6	4	6	7	8	5	2	4	1	6	4	6	7	8	5	2	4	1	6	4	6	7	8	5	2	4	1	8.1	8.1	8.1	205.11	1887	1887	0	85.934	3.7	3.1	3.8	4.8	5.6
sp|Q8WUD1|RAB2B_HUMAN;tr|B4DUD4|B4DUD4_HUMAN	sp|Q8WUD1|RAB2B_HUMAN;tr|B4DUD4|B4DUD4_HUMAN	6;4	1;1	1;1	sp|Q8WUD1|RAB2B_HUMAN Ras-related protein Rab-2B OS=Homo sapiens OX=9606 GN=RAB2B PE=1 SV=1;tr|B4DUD4|B4DUD4_HUMAN cDNA FLJ59988, highly similar to Ras-related protein Rab-2B OS=Homo sapiens OX=9606 PE=2 SV=1	2	6	1	1	4	3	3	5	2	2	3	2	1	0	0	1	0	0	0	1	0	0	0	0	1	0	0	0	1	0	0	36.1	8.3	8.3	24.214	216	216;170	0.0030948	7.7398	22.2	16.7	19.4	27.8	11.1
sp|Q8WUM4|PDC6I_HUMAN;tr|B7Z5C1|B7Z5C1_HUMAN;tr|B4DHD2|B4DHD2_HUMAN;tr|C9IZF9|C9IZF9_HUMAN;tr|F8WEQ7|F8WEQ7_HUMAN;tr|F8WBR8|F8WBR8_HUMAN;tr|F8WDK9|F8WDK9_HUMAN	sp|Q8WUM4|PDC6I_HUMAN;tr|B7Z5C1|B7Z5C1_HUMAN;tr|B4DHD2|B4DHD2_HUMAN	29;21;21;4;2;2;2	29;21;21;4;2;2;2	1;1;0;0;0;0;0	sp|Q8WUM4|PDC6I_HUMAN Programmed cell death 6-interacting protein OS=Homo sapiens OX=9606 GN=PDCD6IP PE=1 SV=1;tr|B7Z5C1|B7Z5C1_HUMAN cDNA FLJ56126, highly similar to Programmed cell death 6-interacting protein OS=Homo sapiens OX=9606 PE=2 SV=1;tr|B4DHD2|B	7	29	29	1	20	21	19	21	20	22	18	22	15	20	21	19	21	20	22	18	22	15	1	1	1	1	1	1	1	1	0	39.9	39.9	3.5	96.022	868	868;649;683;153;72;78;95	0	305.19	29.8	31	27.8	31.1	29
sp|Q8WW12|PCNP_HUMAN	sp|Q8WW12|PCNP_HUMAN	3	3	3	sp|Q8WW12|PCNP_HUMAN PEST proteolytic signal-containing nuclear protein OS=Homo sapiens OX=9606 GN=PCNP PE=1 SV=2	1	3	3	3	3	2	1	1	3	1	1	2	1	3	2	1	1	3	1	1	2	1	3	2	1	1	3	1	1	2	1	24.7	24.7	24.7	18.925	178	178	0	23.009	24.7	16.3	8.4	8.4	24.7
sp|Q8WWM7|ATX2L_HUMAN;tr|A0A024QZC0|A0A024QZC0_HUMAN;tr|A0A024QZB7|A0A024QZB7_HUMAN;tr|A0A024QZ91|A0A024QZ91_HUMAN;tr|H3BUF6|H3BUF6_HUMAN;tr|H3BSK9|H3BSK9_HUMAN;tr|H3BUE3|H3BUE3_HUMAN;tr|H3BSQ5|H3BSQ5_HUMAN;tr|H3BRB0|H3BRB0_HUMAN;tr|A0A0C4DGL7|A0A0C4DGL7_HUMAN	sp|Q8WWM7|ATX2L_HUMAN;tr|A0A024QZC0|A0A024QZC0_HUMAN;tr|A0A024QZB7|A0A024QZB7_HUMAN;tr|A0A024QZ91|A0A024QZ91_HUMAN;tr|H3BUF6|H3BUF6_HUMAN;tr|H3BSK9|H3BSK9_HUMAN	9;8;8;8;8;5;2;1;1;1	9;8;8;8;8;5;2;1;1;1	9;8;8;8;8;5;2;1;1;1	sp|Q8WWM7|ATX2L_HUMAN Ataxin-2-like protein OS=Homo sapiens OX=9606 GN=ATXN2L PE=1 SV=2;tr|A0A024QZC0|A0A024QZC0_HUMAN Ataxin 2-like, isoform CRA_e OS=Homo sapiens OX=9606 GN=ATXN2L PE=4 SV=1;tr|A0A024QZB7|A0A024QZB7_HUMAN Ataxin 2-like, isoform CRA_b OS=H	10	9	9	9	2	3	4	4	4	4	7	4	3	2	3	4	4	4	4	7	4	3	2	3	4	4	4	4	7	4	3	12.3	12.3	12.3	113.37	1075	1075;846;953;975;1068;336;217;91;400;401	0	72.908	3.8	4.7	4	5.7	6.4
sp|Q8WVY7|UBCP1_HUMAN	sp|Q8WVY7|UBCP1_HUMAN	4	4	4	sp|Q8WVY7|UBCP1_HUMAN Ubiquitin-like domain-containing CTD phosphatase 1 OS=Homo sapiens OX=9606 GN=UBLCP1 PE=1 SV=2	1	4	4	4	2	1	1	1	0	2	1	0	0	2	1	1	1	0	2	1	0	0	2	1	1	1	0	2	1	0	0	11.3	11.3	11.3	36.804	318	318	0	22.669	5	2.8	3.1	2.2	0
sp|Q8WX92|NELFB_HUMAN;tr|A0A0X1KG71|A0A0X1KG71_HUMAN	sp|Q8WX92|NELFB_HUMAN;tr|A0A0X1KG71|A0A0X1KG71_HUMAN	2;2	2;2	2;2	sp|Q8WX92|NELFB_HUMAN Negative elongation factor B OS=Homo sapiens OX=9606 GN=NELFB PE=1 SV=1;tr|A0A0X1KG71|A0A0X1KG71_HUMAN Negative elongation factor B OS=Homo sapiens OX=9606 GN=NELFB PE=1 SV=1	2	2	2	2	2	1	1	0	1	1	0	1	1	2	1	1	0	1	1	0	1	1	2	1	1	0	1	1	0	1	1	4.3	4.3	4.3	65.697	580	580;628	0	13.293	4.3	1.7	2.6	0	2.6
sp|Q8WYA6|CTBL1_HUMAN;tr|A0A087WUB9|A0A087WUB9_HUMAN	sp|Q8WYA6|CTBL1_HUMAN;tr|A0A087WUB9|A0A087WUB9_HUMAN	3;3	3;3	3;3	sp|Q8WYA6|CTBL1_HUMAN Beta-catenin-like protein 1 OS=Homo sapiens OX=9606 GN=CTNNBL1 PE=1 SV=1;tr|A0A087WUB9|A0A087WUB9_HUMAN Beta-catenin-like protein 1 OS=Homo sapiens OX=9606 GN=CTNNBL1 PE=1 SV=1	2	3	3	3	2	1	1	2	2	1	1	1	1	2	1	1	2	2	1	1	1	1	2	1	1	2	2	1	1	1	1	4.6	4.6	4.6	65.173	563	563;568	0	17.565	3.2	1.4	1.4	2.8	2.8
sp|Q92522|H1X_HUMAN	sp|Q92522|H1X_HUMAN	4	4	4	sp|Q92522|H1X_HUMAN Histone H1x OS=Homo sapiens OX=9606 GN=H1FX PE=1 SV=1	1	4	4	4	1	0	3	1	2	0	1	1	1	1	0	3	1	2	0	1	1	1	1	0	3	1	2	0	1	1	1	17.4	17.4	17.4	22.487	213	213	0	38.383	5.2	0	12.7	7	11.7
sp|Q92526|TCPW_HUMAN	sp|Q92526|TCPW_HUMAN	4	1	1	sp|Q92526|TCPW_HUMAN T-complex protein 1 subunit zeta-2 OS=Homo sapiens OX=9606 GN=CCT6B PE=1 SV=5	1	4	1	1	3	3	2	2	2	2	2	1	3	0	1	1	0	0	0	1	0	1	0	1	1	0	0	0	1	0	1	7.5	2.3	2.3	57.821	530	530	0.0030972	7.9026	5.3	5.7	3.8	3.4	3.4
sp|Q92538|GBF1_HUMAN;tr|Q05BW6|Q05BW6_HUMAN;tr|Q504U7|Q504U7_HUMAN	sp|Q92538|GBF1_HUMAN;tr|Q05BW6|Q05BW6_HUMAN	6;4;2	6;4;2	6;4;2	sp|Q92538|GBF1_HUMAN Golgi-specific brefeldin A-resistance guanine nucleotide exchange factor 1 OS=Homo sapiens OX=9606 GN=GBF1 PE=1 SV=2;tr|Q05BW6|Q05BW6_HUMAN GBF1 protein (Fragment) OS=Homo sapiens OX=9606 GN=GBF1 PE=2 SV=1	3	6	6	6	2	1	1	3	4	2	2	2	3	2	1	1	3	4	2	2	2	3	2	1	1	3	4	2	2	2	3	3.9	3.9	3.9	206.44	1859	1859;699;340	0	38.197	1.4	1	1	1.6	2.5
sp|Q92608|DOCK2_HUMAN;tr|E5RFJ0|E5RFJ0_HUMAN;tr|E7ERW7|E7ERW7_HUMAN;tr|F6S220|F6S220_HUMAN;tr|B3KXW9|B3KXW9_HUMAN;tr|H0YB76|H0YB76_HUMAN;tr|Q5XG91|Q5XG91_HUMAN;tr|B3KY14|B3KY14_HUMAN;tr|H0Y7N4|H0Y7N4_HUMAN;tr|Q68DL4|Q68DL4_HUMAN;tr|Q5H9P3|Q5H9P3_HUMAN;tr|D3DSS6|D3DSS6_HUMAN;sp|Q9H7D0|DOCK5_HUMAN	sp|Q92608|DOCK2_HUMAN;tr|E5RFJ0|E5RFJ0_HUMAN;tr|E7ERW7|E7ERW7_HUMAN	26;20;18;7;7;3;2;1;1;1;1;1;1	26;20;18;7;7;3;2;1;1;1;1;1;1	26;20;18;7;7;3;2;1;1;1;1;1;1	sp|Q92608|DOCK2_HUMAN Dedicator of cytokinesis protein 2 OS=Homo sapiens OX=9606 GN=DOCK2 PE=1 SV=2;tr|E5RFJ0|E5RFJ0_HUMAN Dedicator of cytokinesis protein 2 OS=Homo sapiens OX=9606 GN=DOCK2 PE=1 SV=1;tr|E7ERW7|E7ERW7_HUMAN Dedicator of cytokinesis protein	13	26	26	26	7	6	13	13	8	11	12	11	8	7	6	13	13	8	11	12	11	8	7	6	13	13	8	11	12	11	8	15.1	15.1	15.1	211.95	1830	1830;1031;1322;335;891;161;617;386;1090;1093;1154;1860;1870	0	160.43	4.6	4.2	7.9	8.5	5
sp|Q92615|LAR4B_HUMAN;tr|H0Y4V9|H0Y4V9_HUMAN;tr|X6RCG6|X6RCG6_HUMAN;tr|V9GYI5|V9GYI5_HUMAN;tr|B5MCU2|B5MCU2_HUMAN;tr|A0A087X183|A0A087X183_HUMAN;tr|H0Y641|H0Y641_HUMAN	sp|Q92615|LAR4B_HUMAN;tr|H0Y4V9|H0Y4V9_HUMAN	4;2;1;1;1;1;1	4;2;1;1;1;1;1	4;2;1;1;1;1;1	sp|Q92615|LAR4B_HUMAN La-related protein 4B OS=Homo sapiens OX=9606 GN=LARP4B PE=1 SV=3;tr|H0Y4V9|H0Y4V9_HUMAN La-related protein 4B (Fragment) OS=Homo sapiens OX=9606 GN=LARP4B PE=1 SV=1	7	4	4	4	1	1	0	0	2	0	3	1	1	1	1	0	0	2	0	3	1	1	1	1	0	0	2	0	3	1	1	6.4	6.4	6.4	80.551	738	738;339;57;79;131;153;190	0	23.428	2.2	1.2	0	0	3
sp|Q92621|NU205_HUMAN;tr|U3KPX2|U3KPX2_HUMAN;tr|Q6P486|Q6P486_HUMAN;tr|B4DE72|B4DE72_HUMAN;tr|B4DM61|B4DM61_HUMAN;tr|Q6DKH1|Q6DKH1_HUMAN	sp|Q92621|NU205_HUMAN;tr|U3KPX2|U3KPX2_HUMAN;tr|Q6P486|Q6P486_HUMAN;tr|B4DE72|B4DE72_HUMAN	6;3;3;3;1;1	6;3;3;3;1;1	6;3;3;3;1;1	sp|Q92621|NU205_HUMAN Nuclear pore complex protein Nup205 OS=Homo sapiens OX=9606 GN=NUP205 PE=1 SV=3;tr|U3KPX2|U3KPX2_HUMAN Nuclear pore complex protein Nup205 (Fragment) OS=Homo sapiens OX=9606 GN=NUP205 PE=1 SV=1;tr|Q6P486|Q6P486_HUMAN NUP205 protein (F	6	6	6	6	3	2	1	1	2	2	0	2	3	3	2	1	1	2	2	0	2	3	3	2	1	1	2	2	0	2	3	3.3	3.3	3.3	227.92	2012	2012;273;617;932;249;435	0	38.266	1.8	1.1	0.6	0.4	1
sp|Q92804|RBP56_HUMAN;tr|A0A075B7F2|A0A075B7F2_HUMAN	sp|Q92804|RBP56_HUMAN	3;1	1;1	1;1	sp|Q92804|RBP56_HUMAN TATA-binding protein-associated factor 2N OS=Homo sapiens OX=9606 GN=TAF15 PE=1 SV=1	2	3	1	1	2	2	2	2	1	2	3	2	3	0	1	0	0	0	0	1	0	1	0	1	0	0	0	0	1	0	1	8.4	4.6	4.6	61.829	592	592;239	0	22.093	3.9	6.9	3.9	3.9	2.4
sp|Q92835|SHIP1_HUMAN;tr|B4DQ61|B4DQ61_HUMAN;tr|H0Y5Q9|H0Y5Q9_HUMAN	sp|Q92835|SHIP1_HUMAN;tr|B4DQ61|B4DQ61_HUMAN	4;3;1	4;3;1	4;3;1	sp|Q92835|SHIP1_HUMAN Phosphatidylinositol 3,4,5-trisphosphate 5-phosphatase 1 OS=Homo sapiens OX=9606 GN=INPP5D PE=1 SV=2;tr|B4DQ61|B4DQ61_HUMAN cDNA FLJ56795, highly similar to Homo sapiens inositol polyphosphate-5-phosphatase, 145kDa (INPP5D), transcrip	3	4	4	4	0	1	1	1	2	2	2	0	0	0	1	1	1	2	2	2	0	0	0	1	1	1	2	2	2	0	0	4.5	4.5	4.5	133.29	1189	1189;609;810	0	27.041	0	0.8	1	1.3	2.4
sp|Q92896|GSLG1_HUMAN;tr|H3BM42|H3BM42_HUMAN;tr|Q6ZMF1|Q6ZMF1_HUMAN;tr|H3BQT1|H3BQT1_HUMAN;tr|H3BRD8|H3BRD8_HUMAN;tr|H3BQU9|H3BQU9_HUMAN	sp|Q92896|GSLG1_HUMAN;tr|H3BM42|H3BM42_HUMAN	14;11;3;1;1;1	14;11;3;1;1;1	14;11;3;1;1;1	sp|Q92896|GSLG1_HUMAN Golgi apparatus protein 1 OS=Homo sapiens OX=9606 GN=GLG1 PE=1 SV=2;tr|H3BM42|H3BM42_HUMAN Golgi apparatus protein 1 OS=Homo sapiens OX=9606 GN=GLG1 PE=1 SV=1	6	14	14	14	7	9	8	8	5	8	8	7	7	7	9	8	8	5	8	8	7	7	7	9	8	8	5	8	8	7	7	12.8	12.8	12.8	134.55	1179	1179;698;309;74;152;305	0	144.18	7	8.6	7.4	7.3	5.3
sp|Q92930|RAB8B_HUMAN;tr|H0YNE9|H0YNE9_HUMAN;tr|B4DMS1|B4DMS1_HUMAN;tr|Q53SX4|Q53SX4_HUMAN;tr|H0YLJ8|H0YLJ8_HUMAN;tr|H0YL94|H0YL94_HUMAN;tr|B3KTE3|B3KTE3_HUMAN;tr|H0YMN7|H0YMN7_HUMAN;tr|G5ELZ6|G5ELZ6_HUMAN;tr|G5ELZ5|G5ELZ5_HUMAN;tr|Q59EP4|Q59EP4_HUMAN;tr|G5EMR8|G5EMR8_HUMAN;sp|P59190|RAB15_HUMAN	sp|Q92930|RAB8B_HUMAN;tr|H0YNE9|H0YNE9_HUMAN	5;3;2;1;1;1;1;1;1;1;1;1;1	4;2;1;0;0;0;0;0;0;0;0;0;0	4;2;1;0;0;0;0;0;0;0;0;0;0	sp|Q92930|RAB8B_HUMAN Ras-related protein Rab-8B OS=Homo sapiens OX=9606 GN=RAB8B PE=1 SV=2;tr|H0YNE9|H0YNE9_HUMAN Ras-related protein Rab-8B (Fragment) OS=Homo sapiens OX=9606 GN=RAB8B PE=1 SV=1	13	5	4	4	5	5	3	5	5	2	3	3	4	4	4	2	4	4	1	2	2	3	4	4	2	4	4	1	2	2	3	25.1	19.8	19.8	23.584	207	207;188;190;42;47;48;81;92;109;119;152;212;212	0	58.736	25.1	25.1	17.9	25.1	25.1
sp|Q92974|ARHG2_HUMAN;tr|D3DVA5|D3DVA5_HUMAN;tr|V9GYM8|V9GYM8_HUMAN;tr|V9GYF0|V9GYF0_HUMAN;tr|B4DJ49|B4DJ49_HUMAN;tr|B7Z977|B7Z977_HUMAN;tr|Q5VY93|Q5VY93_HUMAN;tr|V9GYF5|V9GYF5_HUMAN;tr|V9GYG5|V9GYG5_HUMAN;tr|V9GZ14|V9GZ14_HUMAN	sp|Q92974|ARHG2_HUMAN;tr|D3DVA5|D3DVA5_HUMAN;tr|V9GYM8|V9GYM8_HUMAN;tr|V9GYF0|V9GYF0_HUMAN	12;12;12;6;5;5;3;2;2;2	12;12;12;6;5;5;3;2;2;2	12;12;12;6;5;5;3;2;2;2	sp|Q92974|ARHG2_HUMAN Rho guanine nucleotide exchange factor 2 OS=Homo sapiens OX=9606 GN=ARHGEF2 PE=1 SV=4;tr|D3DVA5|D3DVA5_HUMAN Rho/rac guanine nucleotide exchange factor (GEF) 2, isoform CRA_a OS=Homo sapiens OX=9606 GN=ARHGEF2 PE=4 SV=1;tr|V9GYM8|V9GY	10	12	12	12	2	4	5	6	5	4	6	4	5	2	4	5	6	5	4	6	4	5	2	4	5	6	5	4	6	4	5	15.6	15.6	15.6	111.54	986	986;1030;1031;263;443;515;264;178;214;229	0	88.704	2	4.1	5.6	8.2	5.6
sp|Q969H8|MYDGF_HUMAN;tr|M0QYN0|M0QYN0_HUMAN;tr|M0QXF7|M0QXF7_HUMAN	sp|Q969H8|MYDGF_HUMAN;tr|M0QYN0|M0QYN0_HUMAN;tr|M0QXF7|M0QXF7_HUMAN	6;5;4	6;5;4	6;5;4	sp|Q969H8|MYDGF_HUMAN Myeloid-derived growth factor OS=Homo sapiens OX=9606 GN=MYDGF PE=1 SV=1;tr|M0QYN0|M0QYN0_HUMAN Myeloid-derived growth factor OS=Homo sapiens OX=9606 GN=MYDGF PE=1 SV=1;tr|M0QXF7|M0QXF7_HUMAN Myeloid-derived growth factor (Fragment) O	3	6	6	6	4	3	5	3	3	3	3	4	2	4	3	5	3	3	3	3	4	2	4	3	5	3	3	3	3	4	2	37	37	37	18.795	173	173;189;84	0	45.876	20.8	20.8	30.6	20.8	20.8
sp|Q96AG4|LRC59_HUMAN	sp|Q96AG4|LRC59_HUMAN	5	5	5	sp|Q96AG4|LRC59_HUMAN Leucine-rich repeat-containing protein 59 OS=Homo sapiens OX=9606 GN=LRRC59 PE=1 SV=1	1	5	5	5	2	2	3	2	4	3	3	2	2	2	2	3	2	4	3	3	2	2	2	2	3	2	4	3	3	2	2	14	14	14	34.93	307	307	0	35.03	7.2	7.2	10.4	7.2	13.4
sp|Q96B45|BORC7_HUMAN;tr|A0A0B4J1R7|A0A0B4J1R7_HUMAN	sp|Q96B45|BORC7_HUMAN;tr|A0A0B4J1R7|A0A0B4J1R7_HUMAN	2;2	2;2	2;2	sp|Q96B45|BORC7_HUMAN BLOC-1-related complex subunit 7 OS=Homo sapiens OX=9606 GN=BORCS7 PE=3 SV=1;tr|A0A0B4J1R7|A0A0B4J1R7_HUMAN BORCS7-ASMT readthrough (NMD candidate) OS=Homo sapiens OX=9606 GN=BORCS7-ASMT PE=1 SV=1	2	2	2	2	0	1	0	0	1	0	0	0	0	0	1	0	0	1	0	0	0	0	0	1	0	0	1	0	0	0	0	21.9	21.9	21.9	11.564	105	105;106	0.0023401	10.625	0	9.5	0	0	12.4
sp|Q96BY6|DOC10_HUMAN;tr|Q3LIC8|Q3LIC8_HUMAN;tr|Q4ZG60|Q4ZG60_HUMAN;tr|Q4W4X9|Q4W4X9_HUMAN;tr|B4DEY4|B4DEY4_HUMAN;tr|B4DF07|B4DF07_HUMAN;tr|H0YFC5|H0YFC5_HUMAN	sp|Q96BY6|DOC10_HUMAN;tr|Q3LIC8|Q3LIC8_HUMAN;tr|Q4ZG60|Q4ZG60_HUMAN;tr|Q4W4X9|Q4W4X9_HUMAN;tr|B4DEY4|B4DEY4_HUMAN;tr|B4DF07|B4DF07_HUMAN;tr|H0YFC5|H0YFC5_HUMAN	4;3;3;3;3;3;2	4;3;3;3;3;3;2	4;3;3;3;3;3;2	sp|Q96BY6|DOC10_HUMAN Dedicator of cytokinesis protein 10 OS=Homo sapiens OX=9606 GN=DOCK10 PE=1 SV=3;tr|Q3LIC8|Q3LIC8_HUMAN Uncharacterized protein Nbla10300 (Fragment) OS=Homo sapiens OX=9606 GN=Nbla10300 PE=2 SV=1;tr|Q4ZG60|Q4ZG60_HUMAN Uncharacterized	7	4	4	4	1	1	0	3	3	1	1	0	0	1	1	0	3	3	1	1	0	0	1	1	0	3	3	1	1	0	0	2.2	2.2	2.2	249.53	2186	2186;462;542;698;855;1016;190	0	34.605	0.5	0.7	0	1.7	1.6
sp|Q96C01|F136A_HUMAN;tr|E7EQY1|E7EQY1_HUMAN;tr|B0AZT6|B0AZT6_HUMAN;tr|C9J2Y4|C9J2Y4_HUMAN;tr|C9JF51|C9JF51_HUMAN	sp|Q96C01|F136A_HUMAN;tr|E7EQY1|E7EQY1_HUMAN;tr|B0AZT6|B0AZT6_HUMAN	3;3;2;1;1	3;3;2;1;1	3;3;2;1;1	sp|Q96C01|F136A_HUMAN Protein FAM136A OS=Homo sapiens OX=9606 GN=FAM136A PE=1 SV=1;tr|E7EQY1|E7EQY1_HUMAN Protein FAM136A OS=Homo sapiens OX=9606 GN=FAM136A PE=1 SV=1;tr|B0AZT6|B0AZT6_HUMAN cDNA, FLJ79526 OS=Homo sapiens OX=9606 PE=2 SV=1	5	3	3	3	3	2	0	1	2	0	2	3	3	3	2	0	1	2	0	2	3	3	3	2	0	1	2	0	2	3	3	21.7	21.7	21.7	15.641	138	138;245;107;105;163	0	27.764	21.7	11.6	0	6.5	16.7
sp|Q96C23|GALM_HUMAN;tr|Q12915|Q12915_HUMAN;tr|B8ZZ75|B8ZZ75_HUMAN;tr|H7C320|H7C320_HUMAN;tr|H7C1B5|H7C1B5_HUMAN	sp|Q96C23|GALM_HUMAN;tr|Q12915|Q12915_HUMAN;tr|B8ZZ75|B8ZZ75_HUMAN;tr|H7C320|H7C320_HUMAN	6;4;3;3;2	6;4;3;3;2	6;4;3;3;2	sp|Q96C23|GALM_HUMAN Aldose 1-epimerase OS=Homo sapiens OX=9606 GN=GALM PE=1 SV=1;tr|Q12915|Q12915_HUMAN Ibd1 protein (Fragment) OS=Homo sapiens OX=9606 GN=Ibd1 PE=2 SV=1;tr|B8ZZ75|B8ZZ75_HUMAN Aldose 1-epimerase OS=Homo sapiens OX=9606 GN=GALM PE=1 SV=1;t	5	6	6	6	2	2	3	3	4	5	3	3	3	2	2	3	3	4	5	3	3	3	2	2	3	3	4	5	3	3	3	22.5	22.5	22.5	37.765	342	342;204;194;194;218	0	54.801	7	6.7	9.6	12.6	14
sp|Q96C86|DCPS_HUMAN;tr|Q53G42|Q53G42_HUMAN	sp|Q96C86|DCPS_HUMAN;tr|Q53G42|Q53G42_HUMAN	3;2	3;2	3;2	sp|Q96C86|DCPS_HUMAN m7GpppX diphosphatase OS=Homo sapiens OX=9606 GN=DCPS PE=1 SV=2;tr|Q53G42|Q53G42_HUMAN mRNA decapping enzyme variant (Fragment) OS=Homo sapiens OX=9606 PE=2 SV=1	2	3	3	3	2	1	1	1	1	1	2	1	1	2	1	1	1	1	1	2	1	1	2	1	1	1	1	1	2	1	1	10.1	10.1	10.1	38.608	337	337;337	0	19.062	7.1	3.3	3.3	3.3	3.3
sp|Q96EQ0|SGTB_HUMAN;tr|D6RFW1|D6RFW1_HUMAN;tr|O75589|O75589_HUMAN	sp|Q96EQ0|SGTB_HUMAN;tr|D6RFW1|D6RFW1_HUMAN	3;2;1	3;2;1	3;2;1	sp|Q96EQ0|SGTB_HUMAN Small glutamine-rich tetratricopeptide repeat-containing protein beta OS=Homo sapiens OX=9606 GN=SGTB PE=1 SV=1;tr|D6RFW1|D6RFW1_HUMAN Small glutamine-rich tetratricopeptide repeat-containing protein beta (Fragment) OS=Homo sapiens OX=	3	3	3	3	1	0	0	0	0	0	0	0	2	1	0	0	0	0	0	0	0	2	1	0	0	0	0	0	0	0	2	12.5	12.5	12.5	33.429	304	304;195;120	0	16.464	3.3	0	0	0	0
sp|Q96FW1|OTUB1_HUMAN;tr|Q659F9|Q659F9_HUMAN;tr|J3KR44|J3KR44_HUMAN;tr|F5GYN4|F5GYN4_HUMAN;tr|F5H6Q1|F5H6Q1_HUMAN;tr|F5GYJ8|F5GYJ8_HUMAN;tr|B4DPD5|B4DPD5_HUMAN;tr|F5H3F0|F5H3F0_HUMAN;tr|B3KUV5|B3KUV5_HUMAN;tr|B4E053|B4E053_HUMAN	sp|Q96FW1|OTUB1_HUMAN;tr|Q659F9|Q659F9_HUMAN;tr|J3KR44|J3KR44_HUMAN;tr|F5GYN4|F5GYN4_HUMAN;tr|F5H6Q1|F5H6Q1_HUMAN;tr|F5GYJ8|F5GYJ8_HUMAN;tr|B4DPD5|B4DPD5_HUMAN;tr|F5H3F0|F5H3F0_HUMAN;tr|B3KUV5|B3KUV5_HUMAN	8;8;8;7;7;7;7;5;4;3	8;8;8;7;7;7;7;5;4;3	8;8;8;7;7;7;7;5;4;3	sp|Q96FW1|OTUB1_HUMAN Ubiquitin thioesterase OTUB1 OS=Homo sapiens OX=9606 GN=OTUB1 PE=1 SV=2;tr|Q659F9|Q659F9_HUMAN Ubiquitin thioesterase OS=Homo sapiens OX=9606 GN=DKFZp564E242 PE=2 SV=1;tr|J3KR44|J3KR44_HUMAN Ubiquitin thioesterase OS=Homo sapiens OX=9	10	8	8	8	5	8	5	5	5	6	7	7	5	5	8	5	5	5	6	7	7	5	5	8	5	5	5	6	7	7	5	34.3	34.3	34.3	31.284	271	271;272;272;241;280;286;308;170;315;280	0	83.351	21.4	34.3	21	21.4	21.4
sp|Q96G03|PGM2_HUMAN;tr|B4DN40|B4DN40_HUMAN;tr|Q4W5D6|Q4W5D6_HUMAN;tr|E9PD70|E9PD70_HUMAN;tr|E7ENQ8|E7ENQ8_HUMAN	sp|Q96G03|PGM2_HUMAN;tr|B4DN40|B4DN40_HUMAN	8;6;2;2;2	8;6;2;2;2	8;6;2;2;2	sp|Q96G03|PGM2_HUMAN Phosphoglucomutase-2 OS=Homo sapiens OX=9606 GN=PGM2 PE=1 SV=4;tr|B4DN40|B4DN40_HUMAN cDNA FLJ54368, highly similar to Phosphoglucomutase-2 (EC 5.4.2.2) OS=Homo sapiens OX=9606 PE=2 SV=1	5	8	8	8	6	4	4	5	7	6	5	5	4	6	4	4	5	7	6	5	5	4	6	4	4	5	7	6	5	5	4	14.5	14.5	14.5	68.283	612	612;452;83;86;195	0	53.784	12.1	8.3	8.7	9.8	12.9
sp|Q96HE7|ERO1A_HUMAN;tr|G3V3E6|G3V3E6_HUMAN;tr|G3V5B3|G3V5B3_HUMAN;tr|G3V503|G3V503_HUMAN;tr|G3V2H0|G3V2H0_HUMAN	sp|Q96HE7|ERO1A_HUMAN;tr|G3V3E6|G3V3E6_HUMAN	12;7;5;3;2	12;7;5;3;2	11;7;5;3;1	sp|Q96HE7|ERO1A_HUMAN ERO1-like protein alpha OS=Homo sapiens OX=9606 GN=ERO1A PE=1 SV=2;tr|G3V3E6|G3V3E6_HUMAN ERO1-like protein alpha OS=Homo sapiens OX=9606 GN=ERO1A PE=1 SV=1	5	12	12	11	8	8	5	11	8	6	6	6	5	8	8	5	11	8	6	6	6	5	7	7	4	10	7	5	5	5	4	31.8	31.8	29.5	54.392	468	468;257;169;125;75	0	231.33	20.9	19.2	13.2	29.5	19.7
sp|Q96HS1|PGAM5_HUMAN	sp|Q96HS1|PGAM5_HUMAN	2	2	2	sp|Q96HS1|PGAM5_HUMAN Serine/threonine-protein phosphatase PGAM5, mitochondrial OS=Homo sapiens OX=9606 GN=PGAM5 PE=1 SV=2	1	2	2	2	1	0	1	1	1	1	2	0	0	1	0	1	1	1	1	2	0	0	1	0	1	1	1	1	2	0	0	11.1	11.1	11.1	32.004	289	289	0	15.577	4.2	0	4.2	4.2	4.2
sp|Q96IX5|USMG5_HUMAN	sp|Q96IX5|USMG5_HUMAN	3	3	3	sp|Q96IX5|USMG5_HUMAN Up-regulated during skeletal muscle growth protein 5 OS=Homo sapiens OX=9606 GN=USMG5 PE=1 SV=1	1	3	3	3	1	3	1	1	2	2	2	1	1	1	3	1	1	2	2	2	1	1	1	3	1	1	2	2	2	1	1	44.8	44.8	44.8	6.4575	58	58	0	95.3	25.9	44.8	25.9	25.9	43.1
sp|Q96JB5|CK5P3_HUMAN;tr|J3QRM1|J3QRM1_HUMAN;tr|J3QL86|J3QL86_HUMAN;tr|J3QQY1|J3QQY1_HUMAN;tr|B4DWZ1|B4DWZ1_HUMAN;tr|J3QS62|J3QS62_HUMAN	sp|Q96JB5|CK5P3_HUMAN;tr|J3QRM1|J3QRM1_HUMAN	7;4;3;3;2;2	7;4;3;3;2;2	7;4;3;3;2;2	sp|Q96JB5|CK5P3_HUMAN CDK5 regulatory subunit-associated protein 3 OS=Homo sapiens OX=9606 GN=CDK5RAP3 PE=1 SV=2;tr|J3QRM1|J3QRM1_HUMAN CDK5 regulatory subunit-associated protein 3 (Fragment) OS=Homo sapiens OX=9606 GN=CDK5RAP3 PE=1 SV=1	6	7	7	7	3	3	3	4	2	2	1	1	1	3	3	3	4	2	2	1	1	1	3	3	3	4	2	2	1	1	1	15	15	15	56.92	506	506;272;123;281;131;196	0	50.207	7.3	7.5	7.3	8.9	4
sp|Q96JJ7|TMX3_HUMAN;tr|Q3B7X1|Q3B7X1_HUMAN;tr|B4DIE3|B4DIE3_HUMAN	sp|Q96JJ7|TMX3_HUMAN;tr|Q3B7X1|Q3B7X1_HUMAN	3;2;1	3;2;1	3;2;1	sp|Q96JJ7|TMX3_HUMAN Protein disulfide-isomerase TMX3 OS=Homo sapiens OX=9606 GN=TMX3 PE=1 SV=2;tr|Q3B7X1|Q3B7X1_HUMAN TMX3 protein (Fragment) OS=Homo sapiens OX=9606 GN=TMX3 PE=2 SV=1	3	3	3	3	1	1	1	2	2	2	2	1	1	1	1	1	2	2	2	2	1	1	1	1	1	2	2	2	2	1	1	6.6	6.6	6.6	51.871	454	454;423;197	0	41.654	2.9	1.8	2.9	4.6	4.6
sp|Q96L92|SNX27_HUMAN;tr|H7C603|H7C603_HUMAN	sp|Q96L92|SNX27_HUMAN	6;1	6;1	6;1	sp|Q96L92|SNX27_HUMAN Sorting nexin-27 OS=Homo sapiens OX=9606 GN=SNX27 PE=1 SV=2	2	6	6	6	3	4	3	3	3	3	4	4	2	3	4	3	3	3	3	4	4	2	3	4	3	3	3	3	4	4	2	12.6	12.6	12.6	61.264	541	541;65	0	41.206	5.2	7.9	5.5	5.7	6.7
sp|Q96LJ7|DHRS1_HUMAN	sp|Q96LJ7|DHRS1_HUMAN	2	2	2	sp|Q96LJ7|DHRS1_HUMAN Dehydrogenase/reductase SDR family member 1 OS=Homo sapiens OX=9606 GN=DHRS1 PE=1 SV=1	1	2	2	2	1	1	0	2	0	1	1	1	1	1	1	0	2	0	1	1	1	1	1	1	0	2	0	1	1	1	1	9.9	9.9	9.9	33.909	313	313	0	20.42	4.5	4.5	0	9.9	0
sp|Q96LT7|CI072_HUMAN	sp|Q96LT7|CI072_HUMAN	2	2	2	sp|Q96LT7|CI072_HUMAN Guanine nucleotide exchange C9orf72 OS=Homo sapiens OX=9606 GN=C9orf72 PE=1 SV=2	1	2	2	2	0	0	0	0	1	1	2	2	0	0	0	0	0	1	1	2	2	0	0	0	0	0	1	1	2	2	0	4.6	4.6	4.6	54.327	481	481	0	12.136	0	0	0	0	2.3
sp|Q96P48|ARAP1_HUMAN;tr|A0A0A0MSJ2|A0A0A0MSJ2_HUMAN;tr|E7EU13|E7EU13_HUMAN;tr|B7ZMI2|B7ZMI2_HUMAN;tr|F5GWN4|F5GWN4_HUMAN;tr|F8WBT0|F8WBT0_HUMAN;tr|H0YGD1|H0YGD1_HUMAN;tr|F5GWQ2|F5GWQ2_HUMAN	sp|Q96P48|ARAP1_HUMAN;tr|A0A0A0MSJ2|A0A0A0MSJ2_HUMAN;tr|E7EU13|E7EU13_HUMAN;tr|B7ZMI2|B7ZMI2_HUMAN	6;4;4;4;2;2;1;1	6;4;4;4;2;2;1;1	6;4;4;4;2;2;1;1	sp|Q96P48|ARAP1_HUMAN Arf-GAP with Rho-GAP domain, ANK repeat and PH domain-containing protein 1 OS=Homo sapiens OX=9606 GN=ARAP1 PE=1 SV=3;tr|A0A0A0MSJ2|A0A0A0MSJ2_HUMAN Arf-GAP with Rho-GAP domain, ANK repeat and PH domain-containing protein 1 OS=Homo sa	8	6	6	6	3	1	1	3	1	2	3	2	3	3	1	1	3	1	2	3	2	3	3	1	1	3	1	2	3	2	3	4.7	4.7	4.7	162.19	1450	1450;679;1194;1194;254;307;178;233	0	39.667	2.7	1	1	2.4	1
sp|Q96P70|IPO9_HUMAN	sp|Q96P70|IPO9_HUMAN	2	2	2	sp|Q96P70|IPO9_HUMAN Importin-9 OS=Homo sapiens OX=9606 GN=IPO9 PE=1 SV=3	1	2	2	2	0	1	0	1	0	0	0	2	0	0	1	0	1	0	0	0	2	0	0	1	0	1	0	0	0	2	0	2.7	2.7	2.7	115.96	1041	1041	0	14.268	0	2	0	2	0
sp|Q96PU8|QKI_HUMAN;tr|F5GXS8|F5GXS8_HUMAN;tr|F5GYM3|F5GYM3_HUMAN;tr|H0YG47|H0YG47_HUMAN;tr|F5H5U6|F5H5U6_HUMAN;tr|F5H8C8|F5H8C8_HUMAN;tr|H0YGD6|H0YGD6_HUMAN;tr|F5GYT7|F5GYT7_HUMAN;tr|B4DHR6|B4DHR6_HUMAN	sp|Q96PU8|QKI_HUMAN;tr|F5GXS8|F5GXS8_HUMAN;tr|F5GYM3|F5GYM3_HUMAN;tr|H0YG47|H0YG47_HUMAN	5;3;3;3;2;2;2;1;1	5;3;3;3;2;2;2;1;1	5;3;3;3;2;2;2;1;1	sp|Q96PU8|QKI_HUMAN Protein quaking OS=Homo sapiens OX=9606 GN=QKI PE=1 SV=1;tr|F5GXS8|F5GXS8_HUMAN Protein quaking (Fragment) OS=Homo sapiens OX=9606 GN=QKI PE=1 SV=1;tr|F5GYM3|F5GYM3_HUMAN Protein quaking (Fragment) OS=Homo sapiens OX=9606 GN=QKI PE=1 SV	9	5	5	5	4	3	2	3	4	3	3	4	1	4	3	2	3	4	3	3	4	1	4	3	2	3	4	3	3	4	1	18.5	18.5	18.5	37.67	341	341;160;170;238;47;100;185;41;134	0	38.438	16.1	13.2	9.1	13.2	15.5
sp|Q96QH2|PRAM_HUMAN;tr|M0R149|M0R149_HUMAN	sp|Q96QH2|PRAM_HUMAN	13;4	13;4	13;4	sp|Q96QH2|PRAM_HUMAN PML-RARA-regulated adapter molecule 1 OS=Homo sapiens OX=9606 GN=PRAM1 PE=1 SV=3	2	13	13	13	3	3	2	3	4	9	13	7	3	3	3	2	3	4	9	13	7	3	3	3	2	3	4	9	13	7	3	29.4	29.4	29.4	73.968	670	670;180	0	89.472	10.7	11	3.6	5.4	13.1
sp|Q96QK1|VPS35_HUMAN;tr|Q53FR4|Q53FR4_HUMAN;tr|Q5HYM2|Q5HYM2_HUMAN;tr|I3L4S0|I3L4S0_HUMAN;tr|A0A1W2PP10|A0A1W2PP10_HUMAN;tr|I3L4P4|I3L4P4_HUMAN	sp|Q96QK1|VPS35_HUMAN;tr|Q53FR4|Q53FR4_HUMAN;tr|Q5HYM2|Q5HYM2_HUMAN	19;18;13;3;3;3	19;18;13;3;3;3	19;18;13;3;3;3	sp|Q96QK1|VPS35_HUMAN Vacuolar protein sorting-associated protein 35 OS=Homo sapiens OX=9606 GN=VPS35 PE=1 SV=2;tr|Q53FR4|Q53FR4_HUMAN Vacuolar protein sorting 35 variant (Fragment) OS=Homo sapiens OX=9606 PE=2 SV=1;tr|Q5HYM2|Q5HYM2_HUMAN Uncharacterized p	6	19	19	19	13	10	11	13	11	9	9	9	9	13	10	11	13	11	9	9	9	9	13	10	11	13	11	9	9	9	9	26	26	26	91.706	796	796;796;626;41;46;47	0	323.31	19.2	14.9	16.1	18.7	15.7
sp|Q96QR8|PURB_HUMAN	sp|Q96QR8|PURB_HUMAN	2	2	2	sp|Q96QR8|PURB_HUMAN Transcriptional activator protein Pur-beta OS=Homo sapiens OX=9606 GN=PURB PE=1 SV=3	1	2	2	2	0	0	1	2	1	0	0	0	0	0	0	1	2	1	0	0	0	0	0	0	1	2	1	0	0	0	0	8.7	8.7	8.7	33.24	312	312	0	12.728	0	0	4.2	8.7	4.2
sp|Q96RQ9|OXLA_HUMAN;tr|A2RRH1|A2RRH1_HUMAN	sp|Q96RQ9|OXLA_HUMAN;tr|A2RRH1|A2RRH1_HUMAN	2;2	2;2	2;2	sp|Q96RQ9|OXLA_HUMAN L-amino-acid oxidase OS=Homo sapiens OX=9606 GN=IL4I1 PE=1 SV=1;tr|A2RRH1|A2RRH1_HUMAN Amine oxidase OS=Homo sapiens OX=9606 GN=IL4I1 PE=2 SV=1	2	2	2	2	0	1	2	1	1	1	1	1	0	0	1	2	1	1	1	1	1	0	0	1	2	1	1	1	1	1	0	5.5	5.5	5.5	62.88	567	567;589	0	21.713	0	2.6	5.5	2.8	2.6
sp|Q96RS6|NUDC1_HUMAN	sp|Q96RS6|NUDC1_HUMAN	2	2	2	sp|Q96RS6|NUDC1_HUMAN NudC domain-containing protein 1 OS=Homo sapiens OX=9606 GN=NUDCD1 PE=1 SV=2	1	2	2	2	0	1	1	1	1	1	1	2	1	0	1	1	1	1	1	1	2	1	0	1	1	1	1	1	1	2	1	3.8	3.8	3.8	66.755	583	583	0	12.429	0	1.9	1.9	1.9	1.9
sp|Q96SQ9|CP2S1_HUMAN;tr|M0R057|M0R057_HUMAN;tr|M0R2G8|M0R2G8_HUMAN;tr|M0R152|M0R152_HUMAN;tr|B4DJI0|B4DJI0_HUMAN	sp|Q96SQ9|CP2S1_HUMAN;tr|M0R057|M0R057_HUMAN	4;2;1;1;1	4;2;1;1;1	4;2;1;1;1	sp|Q96SQ9|CP2S1_HUMAN Cytochrome P450 2S1 OS=Homo sapiens OX=9606 GN=CYP2S1 PE=1 SV=2;tr|M0R057|M0R057_HUMAN Cytochrome P450 2S1 (Fragment) OS=Homo sapiens OX=9606 GN=CYP2S1 PE=1 SV=1	5	4	4	4	1	2	1	1	3	1	2	2	0	1	2	1	1	3	1	2	2	0	1	2	1	1	3	1	2	2	0	7.9	7.9	7.9	55.816	504	504;187;165;175;229	0	24.789	2.6	4	2.6	1.8	6.2
sp|Q96T51|RUFY1_HUMAN;tr|A8K7B1|A8K7B1_HUMAN;tr|H0YA47|H0YA47_HUMAN;tr|J3KPP6|J3KPP6_HUMAN;tr|H0YAC8|H0YAC8_HUMAN;tr|B3KSL1|B3KSL1_HUMAN;tr|H0Y9Y8|H0Y9Y8_HUMAN;tr|Q5GIA6|Q5GIA6_HUMAN;tr|B4DG59|B4DG59_HUMAN;tr|B4DKC2|B4DKC2_HUMAN;tr|A0A024RDD7|A0A024RDD7_HUMAN;sp|Q7L099|RUFY3_HUMAN;sp|Q8WXA3|RUFY2_HUMAN;tr|H0YD93|H0YD93_HUMAN	sp|Q96T51|RUFY1_HUMAN;tr|A8K7B1|A8K7B1_HUMAN;tr|H0YA47|H0YA47_HUMAN	9;8;5;4;3;2;1;1;1;1;1;1;1;1	9;8;5;4;3;2;1;1;1;1;1;1;1;1	9;8;5;4;3;2;1;1;1;1;1;1;1;1	sp|Q96T51|RUFY1_HUMAN RUN and FYVE domain-containing protein 1 OS=Homo sapiens OX=9606 GN=RUFY1 PE=1 SV=2;tr|A8K7B1|A8K7B1_HUMAN cDNA FLJ78384, highly similar to Homo sapiens RUN and FYVE domain containing 1 (RUFY1), mRNA OS=Homo sapiens OX=9606 PE=2 SV=1;	14	9	9	9	4	4	7	6	4	2	3	3	6	4	4	7	6	4	2	3	3	6	4	4	7	6	4	2	3	3	6	13.7	13.7	13.7	79.817	708	708;600;328;324;271;310;219;376;435;453;469;469;606;620	0	69.811	7.1	6.5	11	10.3	7.1
sp|Q99442|SEC62_HUMAN;tr|F8WF48|F8WF48_HUMAN;tr|A0JLN5|A0JLN5_HUMAN;tr|R9WWI7|R9WWI7_HUMAN;tr|D3DNQ1|D3DNQ1_HUMAN;tr|F8WCJ7|F8WCJ7_HUMAN;tr|Q3KR08|Q3KR08_HUMAN;tr|B4DGB0|B4DGB0_HUMAN	sp|Q99442|SEC62_HUMAN;tr|F8WF48|F8WF48_HUMAN;tr|A0JLN5|A0JLN5_HUMAN;tr|R9WWI7|R9WWI7_HUMAN;tr|D3DNQ1|D3DNQ1_HUMAN	3;2;2;2;2;1;1;1	3;2;2;2;2;1;1;1	3;2;2;2;2;1;1;1	sp|Q99442|SEC62_HUMAN Translocation protein SEC62 OS=Homo sapiens OX=9606 GN=SEC62 PE=1 SV=1;tr|F8WF48|F8WF48_HUMAN Translocation protein SEC62 OS=Homo sapiens OX=9606 GN=SEC62 PE=1 SV=1;tr|A0JLN5|A0JLN5_HUMAN SEC62 protein (Fragment) OS=Homo sapiens OX=96	8	3	3	3	3	3	3	3	3	3	3	3	2	3	3	3	3	3	3	3	3	2	3	3	3	3	3	3	3	3	2	9	9	9	45.861	399	399;85;169;220;361;101;104;123	0	46.605	9	9	9	9	9
sp|Q99467|CD180_HUMAN	sp|Q99467|CD180_HUMAN	2	2	2	sp|Q99467|CD180_HUMAN CD180 antigen OS=Homo sapiens OX=9606 GN=CD180 PE=1 SV=2	1	2	2	2	1	1	1	1	1	2	0	1	1	1	1	1	1	1	2	0	1	1	1	1	1	1	1	2	0	1	1	4.5	4.5	4.5	74.178	661	661	0	15.376	2.4	2.4	2.4	2.4	2.4
sp|Q99471|PFD5_HUMAN;tr|H3BMQ1|H3BMQ1_HUMAN;tr|H3BPF6|H3BPF6_HUMAN	sp|Q99471|PFD5_HUMAN;tr|H3BMQ1|H3BMQ1_HUMAN;tr|H3BPF6|H3BPF6_HUMAN	2;1;1	2;1;1	2;1;1	sp|Q99471|PFD5_HUMAN Prefoldin subunit 5 OS=Homo sapiens OX=9606 GN=PFDN5 PE=1 SV=2;tr|H3BMQ1|H3BMQ1_HUMAN Prefoldin subunit 5 OS=Homo sapiens OX=9606 GN=PFDN5 PE=1 SV=1;tr|H3BPF6|H3BPF6_HUMAN Prefoldin subunit 5 (Fragment) OS=Homo sapiens OX=9606 GN=PFDN5	3	2	2	2	1	1	0	1	1	1	2	0	0	1	1	0	1	1	1	2	0	0	1	1	0	1	1	1	2	0	0	14.9	14.9	14.9	17.328	154	154;84;152	0	12.321	9.7	9.7	0	9.7	9.7
sp|Q99836|MYD88_HUMAN;tr|A0A0A0MS70|A0A0A0MS70_HUMAN;tr|H0Y4G9|H0Y4G9_HUMAN;tr|A0A0A0MST0|A0A0A0MST0_HUMAN;tr|B4DU08|B4DU08_HUMAN;tr|A0A0A0MSI9|A0A0A0MSI9_HUMAN;tr|B4E3D6|B4E3D6_HUMAN;tr|B4DT48|B4DT48_HUMAN;tr|A0A192GQL6|A0A192GQL6_HUMAN;tr|A0A192GQD4|A0A192GQD4_HUMAN	sp|Q99836|MYD88_HUMAN;tr|A0A0A0MS70|A0A0A0MS70_HUMAN;tr|H0Y4G9|H0Y4G9_HUMAN;tr|A0A0A0MST0|A0A0A0MST0_HUMAN;tr|B4DU08|B4DU08_HUMAN;tr|A0A0A0MSI9|A0A0A0MSI9_HUMAN;tr|B4E3D6|B4E3D6_HUMAN;tr|B4DT48|B4DT48_HUMAN	4;4;4;4;3;3;3;2;1;1	4;4;4;4;3;3;3;2;1;1	4;4;4;4;3;3;3;2;1;1	sp|Q99836|MYD88_HUMAN Myeloid differentiation primary response protein MyD88 OS=Homo sapiens OX=9606 GN=MYD88 PE=1 SV=1;tr|A0A0A0MS70|A0A0A0MS70_HUMAN Myeloid differentiation primary response protein MyD88 OS=Homo sapiens OX=9606 GN=MYD88 PE=1 SV=1;tr|H0Y4	10	4	4	4	3	2	2	2	3	2	4	3	3	3	2	2	2	3	2	4	3	3	3	2	2	2	3	2	4	3	3	17.6	17.6	17.6	33.233	296	296;309;316;317;172;264;285;168;81;113	0	25.977	10.5	6.1	8.1	6.1	10.5
sp|Q9BRF8|CPPED_HUMAN;tr|B3KSL3|B3KSL3_HUMAN	sp|Q9BRF8|CPPED_HUMAN	4;1	4;1	4;1	sp|Q9BRF8|CPPED_HUMAN Serine/threonine-protein phosphatase CPPED1 OS=Homo sapiens OX=9606 GN=CPPED1 PE=1 SV=3	2	4	4	4	2	4	2	2	2	2	1	2	2	2	4	2	2	2	2	1	2	2	2	4	2	2	2	2	1	2	2	12.4	12.4	12.4	35.548	314	314;171	0	24.975	6.1	12.4	6.4	7	7
sp|Q9BRP8|PYM1_HUMAN	sp|Q9BRP8|PYM1_HUMAN	4	4	4	sp|Q9BRP8|PYM1_HUMAN Partner of Y14 and mago OS=Homo sapiens OX=9606 GN=PYM1 PE=1 SV=1	1	4	4	4	2	3	2	1	1	2	3	3	2	2	3	2	1	1	2	3	3	2	2	3	2	1	1	2	3	3	2	25.5	25.5	25.5	22.655	204	204	0	37.061	12.7	18.1	14.2	8.8	8.8
sp|Q9BRR6|ADPGK_HUMAN;tr|B4DDP8|B4DDP8_HUMAN;tr|B4DG35|B4DG35_HUMAN;tr|H3BRS6|H3BRS6_HUMAN;tr|Q69YR1|Q69YR1_HUMAN;tr|H3BU35|H3BU35_HUMAN;tr|H3BTH4|H3BTH4_HUMAN;tr|H3BN66|H3BN66_HUMAN	sp|Q9BRR6|ADPGK_HUMAN;tr|B4DDP8|B4DDP8_HUMAN;tr|B4DG35|B4DG35_HUMAN;tr|H3BRS6|H3BRS6_HUMAN;tr|Q69YR1|Q69YR1_HUMAN	6;5;5;3;3;2;1;1	6;5;5;3;3;2;1;1	6;5;5;3;3;2;1;1	sp|Q9BRR6|ADPGK_HUMAN ADP-dependent glucokinase OS=Homo sapiens OX=9606 GN=ADPGK PE=1 SV=1;tr|B4DDP8|B4DDP8_HUMAN cDNA FLJ55953, highly similar to ADP-dependent glucokinase (EC 2.7.1.147) OS=Homo sapiens OX=9606 PE=2 SV=1;tr|B4DG35|B4DG35_HUMAN cDNA FLJ569	8	6	6	6	4	3	4	5	5	2	3	2	3	4	3	4	5	5	2	3	2	3	4	3	4	5	5	2	3	2	3	15.5	15.5	15.5	54.088	497	497;416;439;204;216;154;57;113	0	92.162	11.9	8	10.7	13.5	13.5
sp|Q9BS26|ERP44_HUMAN	sp|Q9BS26|ERP44_HUMAN	7	7	7	sp|Q9BS26|ERP44_HUMAN Endoplasmic reticulum resident protein 44 OS=Homo sapiens OX=9606 GN=ERP44 PE=1 SV=1	1	7	7	7	5	6	7	5	6	6	6	6	7	5	6	7	5	6	6	6	6	7	5	6	7	5	6	6	6	6	7	19.5	19.5	19.5	46.971	406	406	0	128.98	13.8	16.3	19.5	14.5	16.3
sp|Q9BTU6|P4K2A_HUMAN;tr|E9PAM4|E9PAM4_HUMAN;tr|B4DEP8|B4DEP8_HUMAN	sp|Q9BTU6|P4K2A_HUMAN;tr|E9PAM4|E9PAM4_HUMAN;tr|B4DEP8|B4DEP8_HUMAN	11;7;7	11;7;7	11;7;7	sp|Q9BTU6|P4K2A_HUMAN Phosphatidylinositol 4-kinase type 2-alpha OS=Homo sapiens OX=9606 GN=PI4K2A PE=1 SV=1;tr|E9PAM4|E9PAM4_HUMAN Uncharacterized protein OS=Homo sapiens OX=9606 PE=4 SV=1;tr|B4DEP8|B4DEP8_HUMAN cDNA FLJ56960, highly similar to Homo sapie	3	11	11	11	8	8	5	7	7	4	6	1	2	8	8	5	7	7	4	6	1	2	8	8	5	7	7	4	6	1	2	27.8	27.8	27.8	54.022	479	479;449;449	0	76.132	23	22.8	12.3	20	18
sp|Q9BTY7|HGH1_HUMAN;tr|Q96BK8|Q96BK8_HUMAN;tr|E9PIX0|E9PIX0_HUMAN	sp|Q9BTY7|HGH1_HUMAN;tr|Q96BK8|Q96BK8_HUMAN	3;2;1	3;2;1	3;2;1	sp|Q9BTY7|HGH1_HUMAN Protein HGH1 homolog OS=Homo sapiens OX=9606 GN=HGH1 PE=1 SV=1;tr|Q96BK8|Q96BK8_HUMAN C8orf30A protein (Fragment) OS=Homo sapiens OX=9606 GN=C8orf30A PE=2 SV=1	3	3	3	3	1	1	0	0	1	1	2	1	0	1	1	0	0	1	1	2	1	0	1	1	0	0	1	1	2	1	0	7.9	7.9	7.9	42.129	390	390;256;85	0	16.856	2.1	2.6	0	0	2.6
sp|Q9BTZ2|DHRS4_HUMAN;tr|D5KJA2|D5KJA2_HUMAN;tr|D5KJA1|D5KJA1_HUMAN;sp|P0CG22|DR4L1_HUMAN;tr|H0YLE1|H0YLE1_HUMAN;tr|H0YNP7|H0YNP7_HUMAN;tr|H0YKN3|H0YKN3_HUMAN;tr|A0A087WSZ6|A0A087WSZ6_HUMAN;tr|F5GWZ1|F5GWZ1_HUMAN;tr|B7Z6Z5|B7Z6Z5_HUMAN;sp|Q6PKH6|DR4L2_HUMAN;tr|H0YN69|H0YN69_HUMAN	sp|Q9BTZ2|DHRS4_HUMAN;tr|D5KJA2|D5KJA2_HUMAN;tr|D5KJA1|D5KJA1_HUMAN	5;4;3;2;1;1;1;1;1;1;1;1	5;4;3;2;1;1;1;1;1;1;1;1	5;4;3;2;1;1;1;1;1;1;1;1	sp|Q9BTZ2|DHRS4_HUMAN Dehydrogenase/reductase SDR family member 4 OS=Homo sapiens OX=9606 GN=DHRS4 PE=1 SV=3;tr|D5KJA2|D5KJA2_HUMAN Dehydrogenase/reductase (SDR family) member 4 like 2A OS=Homo sapiens OX=9606 GN=DHRS4L2 PE=2 SV=1;tr|D5KJA1|D5KJA1_HUMAN De	12	5	5	5	3	1	2	3	1	3	0	2	1	3	1	2	3	1	3	0	2	1	3	1	2	3	1	3	0	2	1	16.9	16.9	16.9	29.537	278	278;140;216;281;48;61;109;138;155;155;230;242	0	29.064	11.5	2.9	5.8	10.4	3.2
sp|Q9BV40|VAMP8_HUMAN;tr|B8ZZT4|B8ZZT4_HUMAN;tr|C9JXZ5|C9JXZ5_HUMAN	sp|Q9BV40|VAMP8_HUMAN;tr|B8ZZT4|B8ZZT4_HUMAN	5;4;2	5;4;2	5;4;2	sp|Q9BV40|VAMP8_HUMAN Vesicle-associated membrane protein 8 OS=Homo sapiens OX=9606 GN=VAMP8 PE=1 SV=1;tr|B8ZZT4|B8ZZT4_HUMAN Vesicle-associated membrane protein 8 OS=Homo sapiens OX=9606 GN=VAMP8 PE=1 SV=1	3	5	5	5	3	5	3	5	3	4	4	4	4	3	5	3	5	3	4	4	4	4	3	5	3	5	3	4	4	4	4	53	53	53	11.438	100	100;99;74	0	47.731	31	53	31	53	31
sp|Q9BW60|ELOV1_HUMAN;tr|Q502X7|Q502X7_HUMAN	sp|Q9BW60|ELOV1_HUMAN;tr|Q502X7|Q502X7_HUMAN	2;1	2;1	2;1	sp|Q9BW60|ELOV1_HUMAN Elongation of very long chain fatty acids protein 1 OS=Homo sapiens OX=9606 GN=ELOVL1 PE=1 SV=1;tr|Q502X7|Q502X7_HUMAN Elongation of very long chain fatty acids protein OS=Homo sapiens OX=9606 GN=ELOVL1 PE=2 SV=1	2	2	2	2	1	0	1	1	2	1	1	1	1	1	0	1	1	2	1	1	1	1	1	0	1	1	2	1	1	1	1	9.3	9.3	9.3	32.662	279	279;144	0	17.222	5	0	5	4.3	9.3
sp|Q9BVG4|PBDC1_HUMAN;tr|Q9P0N4|Q9P0N4_HUMAN;tr|A6NDF3|A6NDF3_HUMAN	sp|Q9BVG4|PBDC1_HUMAN;tr|Q9P0N4|Q9P0N4_HUMAN;tr|A6NDF3|A6NDF3_HUMAN	3;2;2	3;2;2	3;2;2	sp|Q9BVG4|PBDC1_HUMAN Protein PBDC1 OS=Homo sapiens OX=9606 GN=PBDC1 PE=1 SV=1;tr|Q9P0N4|Q9P0N4_HUMAN HSPC245 OS=Homo sapiens OX=9606 PE=2 SV=1;tr|A6NDF3|A6NDF3_HUMAN Protein PBDC1 OS=Homo sapiens OX=9606 GN=PBDC1 PE=1 SV=2	3	3	3	3	2	1	1	3	2	1	2	1	0	2	1	1	3	2	1	2	1	0	2	1	1	3	2	1	2	1	0	15	15	15	26.056	233	233;124;232	0	19.799	8.6	4.7	4.7	15	8.6
sp|Q9BWJ5|SF3B5_HUMAN	sp|Q9BWJ5|SF3B5_HUMAN	3	3	3	sp|Q9BWJ5|SF3B5_HUMAN Splicing factor 3B subunit 5 OS=Homo sapiens OX=9606 GN=SF3B5 PE=1 SV=1	1	3	3	3	2	1	0	2	1	1	1	1	1	2	1	0	2	1	1	1	1	1	2	1	0	2	1	1	1	1	1	45.3	45.3	45.3	10.135	86	86	0	20.665	30.2	17.4	0	32.6	17.4
sp|Q9BXK5|B2L13_HUMAN;tr|B7Z238|B7Z238_HUMAN;tr|B2RB43|B2RB43_HUMAN;tr|A0A087WX97|A0A087WX97_HUMAN;tr|F2Z2C3|F2Z2C3_HUMAN;tr|A0A087WW80|A0A087WW80_HUMAN;tr|F6VJB4|F6VJB4_HUMAN;tr|Q8IZP5|Q8IZP5_HUMAN;tr|A0A0A0MR90|A0A0A0MR90_HUMAN;tr|Q86T62|Q86T62_HUMAN;tr|E9PDD6|E9PDD6_HUMAN;tr|B7Z737|B7Z737_HUMAN;tr|A8K5Y4|A8K5Y4_HUMAN;tr|A0A087WTL4|A0A087WTL4_HUMAN	sp|Q9BXK5|B2L13_HUMAN;tr|B7Z238|B7Z238_HUMAN;tr|B2RB43|B2RB43_HUMAN;tr|A0A087WX97|A0A087WX97_HUMAN	3;2;2;2;1;1;1;1;1;1;1;1;1;1	3;2;2;2;1;1;1;1;1;1;1;1;1;1	3;2;2;2;1;1;1;1;1;1;1;1;1;1	sp|Q9BXK5|B2L13_HUMAN Bcl-2-like protein 13 OS=Homo sapiens OX=9606 GN=BCL2L13 PE=1 SV=1;tr|B7Z238|B7Z238_HUMAN cDNA FLJ55839, highly similar to Bcl-2-like 13 protein OS=Homo sapiens OX=9606 PE=2 SV=1;tr|B2RB43|B2RB43_HUMAN BCL2-like 13 (Apoptosis facilita	14	3	3	3	3	3	1	2	1	0	1	0	0	3	3	1	2	1	0	1	0	0	3	3	1	2	1	0	1	0	0	7.2	7.2	7.2	52.723	485	485;361;386;509;78;80;92;104;128;171;171;205;323;461	0	21.143	7.2	7.2	2.3	5.4	3.1
sp|Q9BY43|CHM4A_HUMAN;tr|E9PQI5|E9PQI5_HUMAN;tr|E9PQ80|E9PQ80_HUMAN;tr|H0YI89|H0YI89_HUMAN;tr|H0YIN6|H0YIN6_HUMAN	sp|Q9BY43|CHM4A_HUMAN;tr|E9PQI5|E9PQI5_HUMAN;tr|E9PQ80|E9PQ80_HUMAN	3;2;2;1;1	1;0;0;0;1	1;0;0;0;1	sp|Q9BY43|CHM4A_HUMAN Charged multivesicular body protein 4a OS=Homo sapiens OX=9606 GN=CHMP4A PE=1 SV=3;tr|E9PQI5|E9PQI5_HUMAN Charged multivesicular body protein 4a OS=Homo sapiens OX=9606 GN=CHMP4A PE=1 SV=1;tr|E9PQ80|E9PQ80_HUMAN Charged multivesicular	5	3	1	1	2	1	1	1	1	1	1	1	2	1	0	0	0	0	0	0	0	0	1	0	0	0	0	0	0	0	0	17.6	7.2	7.2	25.098	222	222;166;213;61;117	0.0029751	5.1476	13.5	6.3	6.3	6.3	6.3
sp|Q9BYN0|SRXN1_HUMAN	sp|Q9BYN0|SRXN1_HUMAN	3	3	3	sp|Q9BYN0|SRXN1_HUMAN Sulfiredoxin-1 OS=Homo sapiens OX=9606 GN=SRXN1 PE=1 SV=2	1	3	3	3	2	2	2	1	0	0	1	0	0	2	2	2	1	0	0	1	0	0	2	2	2	1	0	0	1	0	0	29.2	29.2	29.2	14.259	137	137	0	17.969	13.9	21.9	13.9	7.3	0
sp|Q9BYX2|TBD2A_HUMAN;tr|B3KY99|B3KY99_HUMAN;tr|A0A024R166|A0A024R166_HUMAN	sp|Q9BYX2|TBD2A_HUMAN;tr|B3KY99|B3KY99_HUMAN	7;4;3	7;4;3	7;4;3	sp|Q9BYX2|TBD2A_HUMAN TBC1 domain family member 2A OS=Homo sapiens OX=9606 GN=TBC1D2 PE=1 SV=3;tr|B3KY99|B3KY99_HUMAN cDNA FLJ16244 fis, clone HCHON2000508, highly similar to TBC1 domain family member 2 OS=Homo sapiens OX=9606 PE=2 SV=1	3	7	7	7	2	5	2	5	3	3	6	2	0	2	5	2	5	3	3	6	2	0	2	5	2	5	3	3	6	2	0	9.9	9.9	9.9	105.41	928	928;787;468	0	50.554	2.2	6.5	2.2	7.2	3.4
sp|Q9BZD2|S29A3_HUMAN	sp|Q9BZD2|S29A3_HUMAN	3	3	3	sp|Q9BZD2|S29A3_HUMAN Equilibrative nucleoside transporter 3 OS=Homo sapiens OX=9606 GN=SLC29A3 PE=1 SV=3	1	3	3	3	3	1	1	2	1	1	1	1	0	3	1	1	2	1	1	1	1	0	3	1	1	2	1	1	1	1	0	8.4	8.4	8.4	51.814	475	475	0	30.151	8.4	1.9	1.9	4.8	1.9
sp|Q9BZZ2|SN_HUMAN;tr|A5D8Z7|A5D8Z7_HUMAN;tr|H7C0M6|H7C0M6_HUMAN;tr|Q86YV1|Q86YV1_HUMAN	sp|Q9BZZ2|SN_HUMAN;tr|A5D8Z7|A5D8Z7_HUMAN	19;18;4;3	19;18;4;3	19;18;4;3	sp|Q9BZZ2|SN_HUMAN Sialoadhesin OS=Homo sapiens OX=9606 GN=SIGLEC1 PE=1 SV=2;tr|A5D8Z7|A5D8Z7_HUMAN SIGLEC1 protein (Fragment) OS=Homo sapiens OX=9606 GN=SIGLEC1 PE=2 SV=1	4	19	19	19	10	5	3	13	12	5	1	8	16	10	5	3	13	12	5	1	8	16	10	5	3	13	12	5	1	8	16	15	15	15	182.62	1709	1709;1688;463;437	0	165.49	8	4.3	2.3	9.8	10.5
sp|Q9C0C9|UBE2O_HUMAN;tr|K7EQ12|K7EQ12_HUMAN;tr|K7ES11|K7ES11_HUMAN	sp|Q9C0C9|UBE2O_HUMAN;tr|K7EQ12|K7EQ12_HUMAN;tr|K7ES11|K7ES11_HUMAN	2;1;1	2;1;1	2;1;1	sp|Q9C0C9|UBE2O_HUMAN (E3-independent) E2 ubiquitin-conjugating enzyme OS=Homo sapiens OX=9606 GN=UBE2O PE=1 SV=3;tr|K7EQ12|K7EQ12_HUMAN (E3-independent) E2 ubiquitin-conjugating enzyme (Fragment) OS=Homo sapiens OX=9606 GN=UBE2O PE=1 SV=1;tr|K7ES11|K7ES11	3	2	2	2	1	0	0	0	1	2	1	1	0	1	0	0	0	1	2	1	1	0	1	0	0	0	1	2	1	1	0	2.6	2.6	2.6	141.29	1292	1292;189;807	0	14.576	1.6	0	0	0	0.9
sp|Q9GZQ3|COMD5_HUMAN;tr|H0YEQ6|H0YEQ6_HUMAN;tr|E9PJE4|E9PJE4_HUMAN	sp|Q9GZQ3|COMD5_HUMAN;tr|H0YEQ6|H0YEQ6_HUMAN;tr|E9PJE4|E9PJE4_HUMAN	2;1;1	2;1;1	2;1;1	sp|Q9GZQ3|COMD5_HUMAN COMM domain-containing protein 5 OS=Homo sapiens OX=9606 GN=COMMD5 PE=1 SV=1;tr|H0YEQ6|H0YEQ6_HUMAN COMM domain-containing protein 5 (Fragment) OS=Homo sapiens OX=9606 GN=COMMD5 PE=1 SV=1;tr|E9PJE4|E9PJE4_HUMAN COMM domain-containing	3	2	2	2	2	2	1	2	2	1	1	1	1	2	2	1	2	2	1	1	1	1	2	2	1	2	2	1	1	1	1	10.3	10.3	10.3	24.67	224	224;170;171	0	16.045	10.3	10.3	5.4	10.3	10.3
sp|Q9GZT3|SLIRP_HUMAN;tr|A0A087WUN7|A0A087WUN7_HUMAN;tr|H0YJ40|H0YJ40_HUMAN;tr|G3V4X6|G3V4X6_HUMAN;tr|G3V2S9|G3V2S9_HUMAN;tr|H0YJW7|H0YJW7_HUMAN;tr|H0YJI1|H0YJI1_HUMAN	sp|Q9GZT3|SLIRP_HUMAN;tr|A0A087WUN7|A0A087WUN7_HUMAN;tr|H0YJ40|H0YJ40_HUMAN;tr|G3V4X6|G3V4X6_HUMAN;tr|G3V2S9|G3V2S9_HUMAN;tr|H0YJW7|H0YJW7_HUMAN	4;3;3;3;3;2;1	4;3;3;3;3;2;1	4;3;3;3;3;2;1	sp|Q9GZT3|SLIRP_HUMAN SRA stem-loop-interacting RNA-binding protein, mitochondrial OS=Homo sapiens OX=9606 GN=SLIRP PE=1 SV=1;tr|A0A087WUN7|A0A087WUN7_HUMAN SRA stem-loop-interacting RNA-binding protein, mitochondrial OS=Homo sapiens OX=9606 GN=SLIRP PE=1	7	4	4	4	2	2	2	3	1	3	3	1	0	2	2	2	3	1	3	3	1	0	2	2	2	3	1	3	3	1	0	45	45	45	12.349	109	109;92;96;98;124;76;40	0	31.516	23.9	23.9	23.9	35.8	12.8
sp|Q9H0A0|NAT10_HUMAN;tr|A0A087WV29|A0A087WV29_HUMAN;tr|Q05CW7|Q05CW7_HUMAN;tr|E9PJN6|E9PJN6_HUMAN;tr|E9PMU0|E9PMU0_HUMAN	sp|Q9H0A0|NAT10_HUMAN;tr|A0A087WV29|A0A087WV29_HUMAN	5;4;2;1;1	5;4;2;1;1	5;4;2;1;1	sp|Q9H0A0|NAT10_HUMAN RNA cytidine acetyltransferase OS=Homo sapiens OX=9606 GN=NAT10 PE=1 SV=2;tr|A0A087WV29|A0A087WV29_HUMAN RNA cytidine acetyltransferase OS=Homo sapiens OX=9606 GN=NAT10 PE=1 SV=1	5	5	5	5	0	0	1	2	1	1	0	2	0	0	0	1	2	1	1	0	2	0	0	0	1	2	1	1	0	2	0	6.7	6.7	6.7	115.73	1025	1025;834;554;145;288	0	30.943	0	0	1.5	2.2	1.3
sp|Q9H0L4|CSTFT_HUMAN	sp|Q9H0L4|CSTFT_HUMAN	2	1	1	sp|Q9H0L4|CSTFT_HUMAN Cleavage stimulation factor subunit 2 tau variant OS=Homo sapiens OX=9606 GN=CSTF2T PE=1 SV=1	1	2	1	1	0	0	0	2	0	0	0	0	0	0	0	0	1	0	0	0	0	0	0	0	0	1	0	0	0	0	0	4.2	1.8	1.8	64.436	616	616	0.0030143	5.5033	0	0	0	4.2	0
sp|Q9H0Q0|FA49A_HUMAN;tr|C9JPE5|C9JPE5_HUMAN;tr|C9IYV6|C9IYV6_HUMAN	sp|Q9H0Q0|FA49A_HUMAN;tr|C9JPE5|C9JPE5_HUMAN;tr|C9IYV6|C9IYV6_HUMAN	2;1;1	1;1;1	1;1;1	sp|Q9H0Q0|FA49A_HUMAN Protein FAM49A OS=Homo sapiens OX=9606 GN=FAM49A PE=2 SV=1;tr|C9JPE5|C9JPE5_HUMAN Protein FAM49A (Fragment) OS=Homo sapiens OX=9606 GN=FAM49A PE=1 SV=1;tr|C9IYV6|C9IYV6_HUMAN Protein FAM49A (Fragment) OS=Homo sapiens OX=9606 GN=FAM49A	3	2	1	1	1	0	0	0	0	0	0	0	1	0	0	0	0	0	0	0	0	1	0	0	0	0	0	0	0	0	1	8.4	4.3	4.3	37.312	323	323;87;94	0.0030246	5.6305	4	0	0	0	0
sp|Q9H1C4|UN93B_HUMAN;tr|E9PNE5|E9PNE5_HUMAN;tr|E9PR93|E9PR93_HUMAN;tr|Q58F16|Q58F16_HUMAN;tr|Q05BS6|Q05BS6_HUMAN	sp|Q9H1C4|UN93B_HUMAN	3;1;1;1;1	3;1;1;1;1	3;1;1;1;1	sp|Q9H1C4|UN93B_HUMAN Protein unc-93 homolog B1 OS=Homo sapiens OX=9606 GN=UNC93B1 PE=1 SV=2	5	3	3	3	2	1	1	2	2	2	2	2	1	2	1	1	2	2	2	2	2	1	2	1	1	2	2	2	2	2	1	6.5	6.5	6.5	66.63	597	597;180;214;505;505	0	32.476	4.5	2.8	2.8	4.5	4.5
sp|Q9H1E3|NUCKS_HUMAN;tr|B4DTY3|B4DTY3_HUMAN;tr|Q6IA16|Q6IA16_HUMAN	sp|Q9H1E3|NUCKS_HUMAN;tr|B4DTY3|B4DTY3_HUMAN;tr|Q6IA16|Q6IA16_HUMAN	2;1;1	2;1;1	2;1;1	sp|Q9H1E3|NUCKS_HUMAN Nuclear ubiquitous casein and cyclin-dependent kinase substrate 1 OS=Homo sapiens OX=9606 GN=NUCKS1 PE=1 SV=1;tr|B4DTY3|B4DTY3_HUMAN cDNA FLJ61403, highly similar to Nuclear ubiquitous casein andcyclin-dependent kinases substrate OS=H	3	2	2	2	1	0	0	1	2	2	1	1	0	1	0	0	1	2	2	1	1	0	1	0	0	1	2	2	1	1	0	9.9	9.9	9.9	27.296	243	243;148;163	0	28.355	6.2	0	0	6.2	9.9
sp|Q9H1E5|TMX4_HUMAN	sp|Q9H1E5|TMX4_HUMAN	2	2	2	sp|Q9H1E5|TMX4_HUMAN Thioredoxin-related transmembrane protein 4 OS=Homo sapiens OX=9606 GN=TMX4 PE=1 SV=1	1	2	2	2	1	0	0	0	2	0	2	1	1	1	0	0	0	2	0	2	1	1	1	0	0	0	2	0	2	1	1	8	8	8	38.952	349	349	0	15.324	3.4	0	0	0	8
sp|Q9H269|VPS16_HUMAN;tr|Q6GMQ7|Q6GMQ7_HUMAN;tr|Q5JUA9|Q5JUA9_HUMAN;tr|A1A4H0|A1A4H0_HUMAN;tr|Q5JUB0|Q5JUB0_HUMAN	sp|Q9H269|VPS16_HUMAN;tr|Q6GMQ7|Q6GMQ7_HUMAN	6;3;2;2;1	6;3;2;2;1	6;3;2;2;1	sp|Q9H269|VPS16_HUMAN Vacuolar protein sorting-associated protein 16 homolog OS=Homo sapiens OX=9606 GN=VPS16 PE=1 SV=2;tr|Q6GMQ7|Q6GMQ7_HUMAN VPS16 protein OS=Homo sapiens OX=9606 GN=VPS16 PE=2 SV=1	5	6	6	6	1	2	0	3	1	0	0	2	1	1	2	0	3	1	0	0	2	1	1	2	0	3	1	0	0	2	1	9.4	9.4	9.4	94.693	839	839;524;274;315;226	0	35.392	1.1	3.3	0	5.4	1.8
sp|Q9H2G2|SLK_HUMAN;tr|B4DZC9|B4DZC9_HUMAN	sp|Q9H2G2|SLK_HUMAN;tr|B4DZC9|B4DZC9_HUMAN	5;3	4;2	4;2	sp|Q9H2G2|SLK_HUMAN STE20-like serine/threonine-protein kinase OS=Homo sapiens OX=9606 GN=SLK PE=1 SV=1;tr|B4DZC9|B4DZC9_HUMAN cDNA FLJ61681, highly similar to STE20-like serine/threonine-protein kinase (EC2.7.11.1) (Fragment) OS=Homo sapiens OX=9606 PE=2	2	5	4	4	1	3	1	2	0	3	3	3	4	0	2	1	1	0	2	2	2	3	0	2	1	1	0	2	2	2	3	4.8	4	4	142.69	1235	1235;1048	0	28.912	0.7	2.8	0.9	1.8	0
sp|Q9H2J4|PDCL3_HUMAN;tr|B7Z6S0|B7Z6S0_HUMAN;tr|H7BZP2|H7BZP2_HUMAN	sp|Q9H2J4|PDCL3_HUMAN;tr|B7Z6S0|B7Z6S0_HUMAN	4;2;1	4;2;1	4;2;1	sp|Q9H2J4|PDCL3_HUMAN Phosducin-like protein 3 OS=Homo sapiens OX=9606 GN=PDCL3 PE=1 SV=1;tr|B7Z6S0|B7Z6S0_HUMAN cDNA FLJ51322, highly similar to Phosducin-like protein 3 OS=Homo sapiens OX=9606 PE=2 SV=1	3	4	4	4	2	2	3	2	3	2	2	2	2	2	2	3	2	3	2	2	2	2	2	2	3	2	3	2	2	2	2	18.4	18.4	18.4	27.614	239	239;217;150	0	26.525	10	10	15.1	10	13.4
sp|Q9H2M9|RBGPR_HUMAN;tr|B3KNG8|B3KNG8_HUMAN	sp|Q9H2M9|RBGPR_HUMAN	5;1	5;1	5;1	sp|Q9H2M9|RBGPR_HUMAN Rab3 GTPase-activating protein non-catalytic subunit OS=Homo sapiens OX=9606 GN=RAB3GAP2 PE=1 SV=1	2	5	5	5	1	3	2	2	1	3	3	2	3	1	3	2	2	1	3	3	2	3	1	3	2	2	1	3	3	2	3	3.9	3.9	3.9	155.98	1393	1393;639	0	29.41	0.8	2.5	1.6	1.6	0.8
sp|Q9H2U2|IPYR2_HUMAN;tr|D6R967|D6R967_HUMAN;tr|H0Y9D8|H0Y9D8_HUMAN;tr|B4DR66|B4DR66_HUMAN;tr|A8K0P2|A8K0P2_HUMAN;tr|D6RGV9|D6RGV9_HUMAN;tr|B4DFH3|B4DFH3_HUMAN;tr|H0Y8X2|H0Y8X2_HUMAN;tr|F8W7R6|F8W7R6_HUMAN;tr|A0A0C4DGB9|A0A0C4DGB9_HUMAN;tr|D6RAD3|D6RAD3_HUMAN	sp|Q9H2U2|IPYR2_HUMAN;tr|D6R967|D6R967_HUMAN;tr|H0Y9D8|H0Y9D8_HUMAN;tr|B4DR66|B4DR66_HUMAN;tr|A8K0P2|A8K0P2_HUMAN;tr|D6RGV9|D6RGV9_HUMAN;tr|B4DFH3|B4DFH3_HUMAN	4;3;3;3;3;2;2;1;1;1;1	4;3;3;3;3;2;2;1;1;1;1	4;3;3;3;3;2;2;1;1;1;1	sp|Q9H2U2|IPYR2_HUMAN Inorganic pyrophosphatase 2, mitochondrial OS=Homo sapiens OX=9606 GN=PPA2 PE=1 SV=2;tr|D6R967|D6R967_HUMAN Inorganic pyrophosphatase 2, mitochondrial (Fragment) OS=Homo sapiens OX=9606 GN=PPA2 PE=1 SV=1;tr|H0Y9D8|H0Y9D8_HUMAN Inorgan	11	4	4	4	3	3	3	2	4	2	1	2	1	3	3	3	2	4	2	1	2	1	3	3	3	2	4	2	1	2	1	14.7	14.7	14.7	37.92	334	334;191;226;263;274;195;202;42;55;63;113	0	33.253	12	12.3	12	9.6	14.7
sp|Q9H330|TM245_HUMAN;tr|H7C0G1|H7C0G1_HUMAN	sp|Q9H330|TM245_HUMAN;tr|H7C0G1|H7C0G1_HUMAN	2;1	2;1	2;1	sp|Q9H330|TM245_HUMAN Transmembrane protein 245 OS=Homo sapiens OX=9606 GN=TMEM245 PE=1 SV=3;tr|H7C0G1|H7C0G1_HUMAN Transmembrane protein 245 (Fragment) OS=Homo sapiens OX=9606 GN=TMEM245 PE=1 SV=1	2	2	2	2	0	0	1	0	1	1	2	0	1	0	0	1	0	1	1	2	0	1	0	0	1	0	1	1	2	0	1	3.1	3.1	3.1	97.356	879	879;472	0	11.297	0	0	1.5	0	1.5
sp|Q9H3K6|BOLA2_HUMAN;tr|A0A087WZT3|A0A087WZT3_HUMAN;tr|H3BV85|H3BV85_HUMAN;tr|H3BTW0|H3BTW0_HUMAN;tr|A0A0B4J295|A0A0B4J295_HUMAN;tr|H3BVE0|H3BVE0_HUMAN	sp|Q9H3K6|BOLA2_HUMAN;tr|A0A087WZT3|A0A087WZT3_HUMAN	3;2;1;1;1;1	3;2;1;1;1;1	3;2;1;1;1;1	sp|Q9H3K6|BOLA2_HUMAN BolA-like protein 2 OS=Homo sapiens OX=9606 GN=BOLA2 PE=1 SV=1;tr|A0A087WZT3|A0A087WZT3_HUMAN BolA-like protein 2 OS=Homo sapiens OX=9606 GN=BOLA2 PE=1 SV=2	6	3	3	3	1	1	2	2	1	1	2	1	0	1	1	2	2	1	1	2	1	0	1	1	2	2	1	1	2	1	0	39.5	39.5	39.5	10.116	86	86;152;88;89;124;249	0	32.081	10.5	10.5	29.1	29.1	10.5
sp|Q9H3N1|TMX1_HUMAN;tr|B4DZX7|B4DZX7_HUMAN;tr|G3V448|G3V448_HUMAN;tr|B7Z7R5|B7Z7R5_HUMAN	sp|Q9H3N1|TMX1_HUMAN;tr|B4DZX7|B4DZX7_HUMAN	8;5;2;1	8;5;2;1	8;5;2;1	sp|Q9H3N1|TMX1_HUMAN Thioredoxin-related transmembrane protein 1 OS=Homo sapiens OX=9606 GN=TMX1 PE=1 SV=1;tr|B4DZX7|B4DZX7_HUMAN Thioredoxin domain containing, isoform CRA_b OS=Homo sapiens OX=9606 GN=TXNDC PE=2 SV=1	4	8	8	8	5	6	3	6	3	3	4	4	4	5	6	3	6	3	3	4	4	4	5	6	3	6	3	3	4	4	4	33.6	33.6	33.6	31.791	280	280;196;105;92	0	61.021	17.9	22.5	10.4	26.1	10.7
sp|Q9H3U1|UN45A_HUMAN;tr|A0A1W2PNX8|A0A1W2PNX8_HUMAN	sp|Q9H3U1|UN45A_HUMAN;tr|A0A1W2PNX8|A0A1W2PNX8_HUMAN	5;5	5;5	5;5	sp|Q9H3U1|UN45A_HUMAN Protein unc-45 homolog A OS=Homo sapiens OX=9606 GN=UNC45A PE=1 SV=1;tr|A0A1W2PNX8|A0A1W2PNX8_HUMAN Protein unc-45 homolog A OS=Homo sapiens OX=9606 GN=UNC45A PE=1 SV=1	2	5	5	5	1	3	4	3	2	3	3	3	2	1	3	4	3	2	3	3	3	2	1	3	4	3	2	3	3	3	2	6.6	6.6	6.6	103.08	944	944;1084	0	36.254	1.7	4.2	5.6	4.2	2.1
sp|Q9H3U5|MFSD1_HUMAN;tr|H7C5U3|H7C5U3_HUMAN;tr|H7C593|H7C593_HUMAN;tr|B4DLK0|B4DLK0_HUMAN	sp|Q9H3U5|MFSD1_HUMAN;tr|H7C5U3|H7C5U3_HUMAN;tr|H7C593|H7C593_HUMAN;tr|B4DLK0|B4DLK0_HUMAN	3;2;2;2	3;2;2;2	3;2;2;2	sp|Q9H3U5|MFSD1_HUMAN Major facilitator superfamily domain-containing protein 1 OS=Homo sapiens OX=9606 GN=MFSD1 PE=2 SV=2;tr|H7C5U3|H7C5U3_HUMAN Major facilitator superfamily domain-containing protein 1 (Fragment) OS=Homo sapiens OX=9606 GN=MFSD1 PE=1 SV=	4	3	3	3	3	3	3	3	3	2	1	1	2	3	3	3	3	3	2	1	1	2	3	3	3	3	3	2	1	1	2	8.6	8.6	8.6	51.208	465	465;64;78;265	0	20.521	8.6	8.6	8.6	8.6	8.6
sp|Q9H444|CHM4B_HUMAN	sp|Q9H444|CHM4B_HUMAN	4	4	4	sp|Q9H444|CHM4B_HUMAN Charged multivesicular body protein 4b OS=Homo sapiens OX=9606 GN=CHMP4B PE=1 SV=1	1	4	4	4	2	2	3	4	4	3	2	2	1	2	2	3	4	4	3	2	2	1	2	2	3	4	4	3	2	2	1	20.1	20.1	20.1	24.95	224	224	0	48.788	9.4	11.2	13.8	20.1	20.1
sp|Q9H488|OFUT1_HUMAN;tr|B4DUV4|B4DUV4_HUMAN;tr|B4DZS3|B4DZS3_HUMAN	sp|Q9H488|OFUT1_HUMAN;tr|B4DUV4|B4DUV4_HUMAN;tr|B4DZS3|B4DZS3_HUMAN	3;2;2	3;2;2	3;2;2	sp|Q9H488|OFUT1_HUMAN GDP-fucose protein O-fucosyltransferase 1 OS=Homo sapiens OX=9606 GN=POFUT1 PE=1 SV=1;tr|B4DUV4|B4DUV4_HUMAN cDNA FLJ50232, highly similar to GDP-fucose protein O-fucosyltransferase 1 (EC 2.4.1.221) OS=Homo sapiens OX=9606 PE=2 SV=1;t	3	3	3	3	2	1	1	3	2	2	2	2	0	2	1	1	3	2	2	2	2	0	2	1	1	3	2	2	2	2	0	11.6	11.6	11.6	43.955	388	388;177;280	0	21.467	7.5	2.6	2.6	11.6	7.5
sp|Q9H4A4|AMPB_HUMAN;tr|A6NKB8|A6NKB8_HUMAN;tr|Q7RU04|Q7RU04_HUMAN;tr|C9JMZ3|C9JMZ3_HUMAN;tr|A0A087WU27|A0A087WU27_HUMAN;tr|A0A087WUS4|A0A087WUS4_HUMAN;tr|H7C2T3|H7C2T3_HUMAN	sp|Q9H4A4|AMPB_HUMAN;tr|A6NKB8|A6NKB8_HUMAN;tr|Q7RU04|Q7RU04_HUMAN	16;14;14;5;4;3;1	16;14;14;5;4;3;1	16;14;14;5;4;3;1	sp|Q9H4A4|AMPB_HUMAN Aminopeptidase B OS=Homo sapiens OX=9606 GN=RNPEP PE=1 SV=2;tr|A6NKB8|A6NKB8_HUMAN Aminopeptidase B OS=Homo sapiens OX=9606 GN=RNPEP PE=1 SV=1;tr|Q7RU04|Q7RU04_HUMAN Aminopeptidase B OS=Homo sapiens OX=9606 GN=RNPEP PE=4 SV=1	7	16	16	16	10	10	13	14	13	11	11	11	8	10	10	13	14	13	11	11	11	8	10	10	13	14	13	11	11	11	8	28.9	28.9	28.9	72.595	650	650;611;658;344;171;151;168	0	206.72	18.9	18.5	24.3	26.2	23.5
sp|Q9H4G4|GAPR1_HUMAN;tr|D3DRP5|D3DRP5_HUMAN;tr|Q5VZR0|Q5VZR0_HUMAN;tr|B4DQC5|B4DQC5_HUMAN;tr|A0A088AWP7|A0A088AWP7_HUMAN;tr|A0A087WUM5|A0A087WUM5_HUMAN	sp|Q9H4G4|GAPR1_HUMAN;tr|D3DRP5|D3DRP5_HUMAN;tr|Q5VZR0|Q5VZR0_HUMAN;tr|B4DQC5|B4DQC5_HUMAN	4;4;3;3;1;1	4;4;3;3;1;1	4;4;3;3;1;1	sp|Q9H4G4|GAPR1_HUMAN Golgi-associated plant pathogenesis-related protein 1 OS=Homo sapiens OX=9606 GN=GLIPR2 PE=1 SV=3;tr|D3DRP5|D3DRP5_HUMAN Chromosome 9 open reading frame 19, isoform CRA_a (Fragment) OS=Homo sapiens OX=9606 GN=C9orf19 PE=4 SV=1;tr|Q5VZ	6	4	4	4	3	4	3	3	3	3	3	3	3	3	4	3	3	3	3	3	3	3	3	4	3	3	3	3	3	3	3	33.1	33.1	33.1	17.218	154	154;351;128;129;62;72	0	80.538	27.9	33.1	27.9	27.9	27.9
sp|Q9H4X1|RGCC_HUMAN	sp|Q9H4X1|RGCC_HUMAN	2	2	2	sp|Q9H4X1|RGCC_HUMAN Regulator of cell cycle RGCC OS=Homo sapiens OX=9606 GN=RGCC PE=1 SV=1	1	2	2	2	0	0	0	1	0	0	0	1	0	0	0	0	1	0	0	0	1	0	0	0	0	1	0	0	0	1	0	22.6	22.6	22.6	14.559	137	137	0	11.954	0	0	0	8	0
sp|Q9H5X1|FA96A_HUMAN;tr|H0YKV4|H0YKV4_HUMAN	sp|Q9H5X1|FA96A_HUMAN;tr|H0YKV4|H0YKV4_HUMAN	2;1	2;1	2;1	sp|Q9H5X1|FA96A_HUMAN MIP18 family protein FAM96A OS=Homo sapiens OX=9606 GN=FAM96A PE=1 SV=1;tr|H0YKV4|H0YKV4_HUMAN Family with sequence similarity 96, member A, isoform CRA_a OS=Homo sapiens OX=9606 GN=FAM96A PE=1 SV=1	2	2	2	2	2	1	2	1	2	1	1	2	1	2	1	2	1	2	1	1	2	1	2	1	2	1	2	1	1	2	1	12.5	12.5	12.5	18.355	160	160;130	0	13.819	12.5	6.9	12.5	6.9	12.5
sp|Q9H773|DCTP1_HUMAN	sp|Q9H773|DCTP1_HUMAN	2	2	2	sp|Q9H773|DCTP1_HUMAN dCTP pyrophosphatase 1 OS=Homo sapiens OX=9606 GN=DCTPP1 PE=1 SV=1	1	2	2	2	1	1	0	2	1	1	1	2	1	1	1	0	2	1	1	1	2	1	1	1	0	2	1	1	1	2	1	15.3	15.3	15.3	18.681	170	170	0	12.38	7.6	7.6	0	15.3	7.6
sp|Q9H7D7|WDR26_HUMAN;tr|B4DRF0|B4DRF0_HUMAN;tr|C9JCS7|C9JCS7_HUMAN;tr|H0Y917|H0Y917_HUMAN;tr|H0Y9R3|H0Y9R3_HUMAN	sp|Q9H7D7|WDR26_HUMAN;tr|B4DRF0|B4DRF0_HUMAN	3;2;1;1;1	3;2;1;1;1	3;2;1;1;1	sp|Q9H7D7|WDR26_HUMAN WD repeat-containing protein 26 OS=Homo sapiens OX=9606 GN=WDR26 PE=1 SV=3;tr|B4DRF0|B4DRF0_HUMAN cDNA FLJ56418, highly similar to WD repeat protein 26 OS=Homo sapiens OX=9606 PE=2 SV=1	5	3	3	3	1	0	0	2	0	0	0	1	0	1	0	0	2	0	0	0	1	0	1	0	0	2	0	0	0	1	0	4.4	4.4	4.4	72.123	661	661;451;125;208;295	0	16.965	1.5	0	0	2.9	0
sp|Q9H7F0|AT133_HUMAN;tr|A0A087WYY3|A0A087WYY3_HUMAN	sp|Q9H7F0|AT133_HUMAN;tr|A0A087WYY3|A0A087WYY3_HUMAN	3;2	3;2	3;2	sp|Q9H7F0|AT133_HUMAN Probable cation-transporting ATPase 13A3 OS=Homo sapiens OX=9606 GN=ATP13A3 PE=1 SV=4;tr|A0A087WYY3|A0A087WYY3_HUMAN Cation-transporting ATPase OS=Homo sapiens OX=9606 GN=ATP13A3 PE=1 SV=1	2	3	3	3	0	0	0	0	2	2	1	0	0	0	0	0	0	2	2	1	0	0	0	0	0	0	2	2	1	0	0	2.6	2.6	2.6	138.04	1226	1226;701	0	19.126	0	0	0	0	1.8
sp|Q9H845|ACAD9_HUMAN;tr|Q9H9W4|Q9H9W4_HUMAN;tr|H0Y8Z9|H0Y8Z9_HUMAN;tr|Q9BUX5|Q9BUX5_HUMAN;tr|Q59FN3|Q59FN3_HUMAN;tr|B4DGH4|B4DGH4_HUMAN	sp|Q9H845|ACAD9_HUMAN;tr|Q9H9W4|Q9H9W4_HUMAN;tr|H0Y8Z9|H0Y8Z9_HUMAN;tr|Q9BUX5|Q9BUX5_HUMAN	8;7;6;5;3;1	8;7;6;5;3;1	8;7;6;5;3;1	sp|Q9H845|ACAD9_HUMAN Acyl-CoA dehydrogenase family member 9, mitochondrial OS=Homo sapiens OX=9606 GN=ACAD9 PE=1 SV=1;tr|Q9H9W4|Q9H9W4_HUMAN Acyl-Coenzyme A dehydrogenase family, member 9, isoform CRA_b OS=Homo sapiens OX=9606 GN=ACAD9 PE=2 SV=1;tr|H0Y8Z9	6	8	8	8	2	2	3	4	1	2	1	1	3	2	2	3	4	1	2	1	1	3	2	2	3	4	1	2	1	1	3	12.7	12.7	12.7	68.76	621	621;498;384;343;274;143	0	48.009	3.2	2.9	4.5	6.9	1.8
sp|Q9H8S9|MOB1A_HUMAN;sp|Q7L9L4|MOB1B_HUMAN;tr|D6RCK3|D6RCK3_HUMAN;tr|B3KSH6|B3KSH6_HUMAN;tr|Q4W5E0|Q4W5E0_HUMAN	sp|Q9H8S9|MOB1A_HUMAN;sp|Q7L9L4|MOB1B_HUMAN;tr|D6RCK3|D6RCK3_HUMAN;tr|B3KSH6|B3KSH6_HUMAN;tr|Q4W5E0|Q4W5E0_HUMAN	4;3;2;2;2	4;3;2;2;2	4;3;2;2;2	sp|Q9H8S9|MOB1A_HUMAN MOB kinase activator 1A OS=Homo sapiens OX=9606 GN=MOB1A PE=1 SV=4;sp|Q7L9L4|MOB1B_HUMAN MOB kinase activator 1B OS=Homo sapiens OX=9606 GN=MOB1B PE=1 SV=3;tr|D6RCK3|D6RCK3_HUMAN MOB kinase activator 1B (Fragment) OS=Homo sapiens OX=9	5	4	4	4	4	4	2	3	3	4	3	4	3	4	4	2	3	3	4	3	4	3	4	4	2	3	3	4	3	4	3	20.4	20.4	20.4	25.079	216	216;216;130;147;186	0	29.09	20.4	20.4	8.3	13.9	13.9
sp|Q9H9B4|SFXN1_HUMAN;tr|D6RAE9|D6RAE9_HUMAN;tr|D6RDG7|D6RDG7_HUMAN;tr|S4R2X2|S4R2X2_HUMAN;tr|D6RFI0|D6RFI0_HUMAN	sp|Q9H9B4|SFXN1_HUMAN;tr|D6RAE9|D6RAE9_HUMAN;tr|D6RDG7|D6RDG7_HUMAN;tr|S4R2X2|S4R2X2_HUMAN;tr|D6RFI0|D6RFI0_HUMAN	2;1;1;1;1	2;1;1;1;1	2;1;1;1;1	sp|Q9H9B4|SFXN1_HUMAN Sideroflexin-1 OS=Homo sapiens OX=9606 GN=SFXN1 PE=1 SV=4;tr|D6RAE9|D6RAE9_HUMAN Sideroflexin-1 OS=Homo sapiens OX=9606 GN=SFXN1 PE=1 SV=1;tr|D6RDG7|D6RDG7_HUMAN Sideroflexin-1 (Fragment) OS=Homo sapiens OX=9606 GN=SFXN1 PE=1 SV=1;tr|	5	2	2	2	1	1	0	1	1	1	1	1	0	1	1	0	1	1	1	1	1	0	1	1	0	1	1	1	1	1	0	7.8	7.8	7.8	35.619	322	322;56;144;177;193	0	13.412	3.7	3.7	0	3.7	4
sp|Q9HAB8|PPCS_HUMAN;tr|Q5VVM3|Q5VVM3_HUMAN;tr|Q5VVM2|Q5VVM2_HUMAN	sp|Q9HAB8|PPCS_HUMAN	6;2;1	6;2;1	6;2;1	sp|Q9HAB8|PPCS_HUMAN Phosphopantothenate--cysteine ligase OS=Homo sapiens OX=9606 GN=PPCS PE=1 SV=2	3	6	6	6	3	4	1	2	1	4	3	4	1	3	4	1	2	1	4	3	4	1	3	4	1	2	1	4	3	4	1	20.9	20.9	20.9	34.005	311	311;213;56	0	37.323	11.3	14.8	2.6	4.8	2.6
sp|Q9HAV0|GBB4_HUMAN;tr|A8K3F6|A8K3F6_HUMAN;tr|C9JD14|C9JD14_HUMAN;tr|B4DLV5|B4DLV5_HUMAN;tr|H7C5J5|H7C5J5_HUMAN;tr|Q71UM7|Q71UM7_HUMAN	sp|Q9HAV0|GBB4_HUMAN;tr|A8K3F6|A8K3F6_HUMAN	7;6;3;2;2;1	2;2;1;1;1;0	2;2;1;1;1;0	sp|Q9HAV0|GBB4_HUMAN Guanine nucleotide-binding protein subunit beta-4 OS=Homo sapiens OX=9606 GN=GNB4 PE=1 SV=3;tr|A8K3F6|A8K3F6_HUMAN cDNA FLJ77654, highly similar to Homo sapiens guanine nucleotide binding protein (G protein), beta polypeptide 4 (GNB4),	6	7	2	2	5	5	6	6	7	6	6	5	5	1	1	1	2	2	1	1	1	1	1	1	1	2	2	1	1	1	1	24.4	9.4	9.4	37.567	340	340;340;79;153;165;127	0	17.32	15.6	15.6	18.5	21.5	24.4
sp|Q9HAV7|GRPE1_HUMAN;tr|B4DWV5|B4DWV5_HUMAN	sp|Q9HAV7|GRPE1_HUMAN;tr|B4DWV5|B4DWV5_HUMAN	6;5	6;5	6;5	sp|Q9HAV7|GRPE1_HUMAN GrpE protein homolog 1, mitochondrial OS=Homo sapiens OX=9606 GN=GRPEL1 PE=1 SV=2;tr|B4DWV5|B4DWV5_HUMAN GrpE protein homolog OS=Homo sapiens OX=9606 PE=2 SV=1	2	6	6	6	4	4	4	4	2	1	2	2	3	4	4	4	4	2	1	2	2	3	4	4	4	4	2	1	2	2	3	34.1	34.1	34.1	24.279	217	217;196	0	64.393	21.7	25.3	22.1	21.7	12.4
sp|Q9HB40|RISC_HUMAN;tr|B4DP22|B4DP22_HUMAN;tr|I3L4Z9|I3L4Z9_HUMAN;tr|I3L2N6|I3L2N6_HUMAN;tr|I3L4Z3|I3L4Z3_HUMAN	sp|Q9HB40|RISC_HUMAN;tr|B4DP22|B4DP22_HUMAN	5;4;2;1;1	5;4;2;1;1	3;2;0;1;1	sp|Q9HB40|RISC_HUMAN Retinoid-inducible serine carboxypeptidase OS=Homo sapiens OX=9606 GN=SCPEP1 PE=1 SV=1;tr|B4DP22|B4DP22_HUMAN Carboxypeptidase OS=Homo sapiens OX=9606 PE=2 SV=1	5	5	5	3	1	2	3	2	2	3	1	1	2	1	2	3	2	2	3	1	1	2	1	1	2	2	1	2	1	1	2	11.5	11.5	6.2	50.83	452	452;402;135;147;176	0	33.428	2.4	4.4	6.4	4.4	4.4
sp|Q9HBR0|S38AA_HUMAN;tr|I3L0Q8|I3L0Q8_HUMAN;tr|H0YF92|H0YF92_HUMAN	sp|Q9HBR0|S38AA_HUMAN	3;1;1	3;1;1	3;1;1	sp|Q9HBR0|S38AA_HUMAN Putative sodium-coupled neutral amino acid transporter 10 OS=Homo sapiens OX=9606 GN=SLC38A10 PE=1 SV=2	3	3	3	3	0	0	1	1	2	1	0	1	0	0	0	1	1	2	1	0	1	0	0	0	1	1	2	1	0	1	0	3.6	3.6	3.6	119.76	1119	1119;258;298	0	25.998	0	0	1.3	1.3	2.2
sp|Q9HC07|TM165_HUMAN;tr|B3KNQ2|B3KNQ2_HUMAN;tr|V9GY93|V9GY93_HUMAN;tr|V9GYC8|V9GYC8_HUMAN;tr|D6RBL0|D6RBL0_HUMAN;tr|D6RD79|D6RD79_HUMAN	sp|Q9HC07|TM165_HUMAN;tr|B3KNQ2|B3KNQ2_HUMAN;tr|V9GY93|V9GY93_HUMAN	3;2;2;1;1;1	3;2;2;1;1;1	3;2;2;1;1;1	sp|Q9HC07|TM165_HUMAN Transmembrane protein 165 OS=Homo sapiens OX=9606 GN=TMEM165 PE=1 SV=1;tr|B3KNQ2|B3KNQ2_HUMAN cDNA FLJ30150 fis, clone BRACE2000300, highly similar to Transmembrane protein TPARL OS=Homo sapiens OX=9606 PE=2 SV=1;tr|V9GY93|V9GY93_HUMA	6	3	3	3	3	3	3	2	2	3	3	2	1	3	3	3	2	2	3	3	2	1	3	3	3	2	2	3	3	2	1	17.3	17.3	17.3	34.905	324	324;151;158;27;76;129	0	54.256	17.3	17.3	17.3	9.6	13.9
sp|Q9HC35|EMAL4_HUMAN;tr|B5MBZ0|B5MBZ0_HUMAN;tr|A6P4V4|A6P4V4_HUMAN;tr|B6EXY3|B6EXY3_HUMAN;tr|C1PHA1|C1PHA1_HUMAN;tr|J7MA22|J7MA22_HUMAN;tr|A6P4T4|A6P4T4_HUMAN;tr|C1PHA0|C1PHA0_HUMAN;tr|B4DIT9|B4DIT9_HUMAN;tr|B3XZL9|B3XZL9_HUMAN;tr|B3XZM0|B3XZM0_HUMAN;tr|A9YLN7|A9YLN7_HUMAN;tr|I1X3U7|I1X3U7_HUMAN;tr|B6EXY4|B6EXY4_HUMAN;tr|B6EXY5|B6EXY5_HUMAN	sp|Q9HC35|EMAL4_HUMAN;tr|B5MBZ0|B5MBZ0_HUMAN;tr|A6P4V4|A6P4V4_HUMAN;tr|B6EXY3|B6EXY3_HUMAN;tr|C1PHA1|C1PHA1_HUMAN;tr|J7MA22|J7MA22_HUMAN;tr|A6P4T4|A6P4T4_HUMAN;tr|C1PHA0|C1PHA0_HUMAN	18;17;14;11;11;11;9;9;4;4;4;4;2;1;1	18;17;14;11;11;11;9;9;4;4;4;4;2;1;1	18;17;14;11;11;11;9;9;4;4;4;4;2;1;1	sp|Q9HC35|EMAL4_HUMAN Echinoderm microtubule-associated protein-like 4 OS=Homo sapiens OX=9606 GN=EML4 PE=1 SV=3;tr|B5MBZ0|B5MBZ0_HUMAN Echinoderm microtubule-associated protein-like 4 OS=Homo sapiens OX=9606 GN=EML4 PE=1 SV=3;tr|A6P4V4|A6P4V4_HUMAN Tyrosi	15	18	18	18	6	7	11	10	8	6	8	11	7	6	7	11	10	8	6	8	11	7	6	7	11	10	8	6	8	11	7	20.1	20.1	20.1	108.91	981	981;992;1310;1097;1105;1129;1059;1082;245;785;796;796;693;632;671	0	148.05	7.4	8.6	13	11.1	10.4
sp|Q9HDC9|APMAP_HUMAN;tr|H0Y512|H0Y512_HUMAN	sp|Q9HDC9|APMAP_HUMAN;tr|H0Y512|H0Y512_HUMAN	11;9	11;9	11;9	sp|Q9HDC9|APMAP_HUMAN Adipocyte plasma membrane-associated protein OS=Homo sapiens OX=9606 GN=APMAP PE=1 SV=2;tr|H0Y512|H0Y512_HUMAN Adipocyte plasma membrane-associated protein (Fragment) OS=Homo sapiens OX=9606 GN=APMAP PE=1 SV=1	2	11	11	11	8	7	7	7	6	6	8	7	5	8	7	7	7	6	6	8	7	5	8	7	7	7	6	6	8	7	5	26.2	26.2	26.2	46.48	416	416;409	0	76.714	19.5	20.2	18.5	19.2	16.8
sp|Q9NP72|RAB18_HUMAN;tr|A0A087X163|A0A087X163_HUMAN;tr|B7Z5V3|B7Z5V3_HUMAN;tr|B7Z4P9|B7Z4P9_HUMAN;tr|Q5W0J0|Q5W0J0_HUMAN;tr|H0Y6T8|H0Y6T8_HUMAN;tr|Q59EW3|Q59EW3_HUMAN;tr|Q9BZT2|Q9BZT2_HUMAN	sp|Q9NP72|RAB18_HUMAN;tr|A0A087X163|A0A087X163_HUMAN;tr|B7Z5V3|B7Z5V3_HUMAN;tr|B7Z4P9|B7Z4P9_HUMAN;tr|Q5W0J0|Q5W0J0_HUMAN;tr|H0Y6T8|H0Y6T8_HUMAN	8;7;7;6;5;4;3;2	8;7;7;6;5;4;3;2	8;7;7;6;5;4;3;2	sp|Q9NP72|RAB18_HUMAN Ras-related protein Rab-18 OS=Homo sapiens OX=9606 GN=RAB18 PE=1 SV=1;tr|A0A087X163|A0A087X163_HUMAN Ras-related protein Rab-18 OS=Homo sapiens OX=9606 GN=RAB18 PE=1 SV=1;tr|B7Z5V3|B7Z5V3_HUMAN cDNA FLJ53088, highly similar to Ras-rel	8	8	8	8	7	6	7	6	6	5	4	5	5	7	6	7	6	6	5	4	5	5	7	6	7	6	6	5	4	5	5	46.1	46.1	46.1	22.977	206	206;182;184;197;161;291;127;70	0	80.214	40.8	34	39.3	34	34
sp|Q9NPB8|GPCP1_HUMAN;tr|H0Y565|H0Y565_HUMAN;tr|D3DW07|D3DW07_HUMAN;tr|A0A0J9YY12|A0A0J9YY12_HUMAN	sp|Q9NPB8|GPCP1_HUMAN;tr|H0Y565|H0Y565_HUMAN;tr|D3DW07|D3DW07_HUMAN	5;3;3;1	5;3;3;1	5;3;3;1	sp|Q9NPB8|GPCP1_HUMAN Glycerophosphocholine phosphodiesterase GPCPD1 OS=Homo sapiens OX=9606 GN=GPCPD1 PE=1 SV=2;tr|H0Y565|H0Y565_HUMAN Glycerophosphocholine phosphodiesterase GPCPD1 (Fragment) OS=Homo sapiens OX=9606 GN=GPCPD1 PE=1 SV=1;tr|D3DW07|D3DW07_H	4	5	5	5	2	2	1	2	2	2	2	3	2	2	2	1	2	2	2	2	3	2	2	2	1	2	2	2	2	3	2	8.2	8.2	8.2	76.034	672	672;264;396;101	0	31.668	3.4	3.1	1.5	3.6	2.8
sp|Q9NPF4|OSGEP_HUMAN;tr|G3V445|G3V445_HUMAN	sp|Q9NPF4|OSGEP_HUMAN;tr|G3V445|G3V445_HUMAN	2;1	2;1	2;1	sp|Q9NPF4|OSGEP_HUMAN Probable tRNA N6-adenosine threonylcarbamoyltransferase OS=Homo sapiens OX=9606 GN=OSGEP PE=1 SV=1;tr|G3V445|G3V445_HUMAN Probable tRNA N6-adenosine threonylcarbamoyltransferase (Fragment) OS=Homo sapiens OX=9606 GN=OSGEP PE=1 SV=8	2	2	2	2	1	1	2	1	2	1	1	2	1	1	1	2	1	2	1	1	2	1	1	1	2	1	2	1	1	2	1	9.9	9.9	9.9	36.426	335	335;149	0	15.401	5.1	5.1	9.9	5.1	9.9
sp|Q9NPJ3|ACO13_HUMAN	sp|Q9NPJ3|ACO13_HUMAN	3	3	3	sp|Q9NPJ3|ACO13_HUMAN Acyl-coenzyme A thioesterase 13 OS=Homo sapiens OX=9606 GN=ACOT13 PE=1 SV=1	1	3	3	3	1	2	2	1	3	2	2	2	2	1	2	2	1	3	2	2	2	2	1	2	2	1	3	2	2	2	2	21.4	21.4	21.4	14.96	140	140	0	18.648	8.6	15.7	14.3	8.6	21.4
sp|Q9NPL8|TIDC1_HUMAN;tr|C9JU35|C9JU35_HUMAN;tr|C9JR82|C9JR82_HUMAN;tr|G3XA94|G3XA94_HUMAN	sp|Q9NPL8|TIDC1_HUMAN;tr|C9JU35|C9JU35_HUMAN	3;2;1;1	3;2;1;1	3;2;1;1	sp|Q9NPL8|TIDC1_HUMAN Complex I assembly factor TIMMDC1, mitochondrial OS=Homo sapiens OX=9606 GN=TIMMDC1 PE=1 SV=2;tr|C9JU35|C9JU35_HUMAN Complex I assembly factor TIMMDC1, mitochondrial OS=Homo sapiens OX=9606 GN=TIMMDC1 PE=1 SV=1	4	3	3	3	0	1	0	1	1	1	1	1	1	0	1	0	1	1	1	1	1	1	0	1	0	1	1	1	1	1	1	13.7	13.7	13.7	32.177	285	285;151;150;175	0	22.051	0	5.3	0	5.3	3.2
sp|Q9NPP4|NLRC4_HUMAN	sp|Q9NPP4|NLRC4_HUMAN	3	3	3	sp|Q9NPP4|NLRC4_HUMAN NLR family CARD domain-containing protein 4 OS=Homo sapiens OX=9606 GN=NLRC4 PE=1 SV=2	1	3	3	3	1	0	0	1	1	2	2	1	0	1	0	0	1	1	2	2	1	0	1	0	0	1	1	2	2	1	0	2.8	2.8	2.8	116.16	1024	1024	0	18.339	1	0	0	0.8	1
sp|Q9NPQ8|RIC8A_HUMAN;tr|H0YE35|H0YE35_HUMAN;tr|E9PI04|E9PI04_HUMAN;tr|H0YEN0|H0YEN0_HUMAN;sp|Q9NVN3|RIC8B_HUMAN;tr|A0A024RBG9|A0A024RBG9_HUMAN;tr|B7WPL0|B7WPL0_HUMAN	sp|Q9NPQ8|RIC8A_HUMAN	4;1;1;1;1;1;1	4;1;1;1;1;1;1	4;1;1;1;1;1;1	sp|Q9NPQ8|RIC8A_HUMAN Synembryn-A OS=Homo sapiens OX=9606 GN=RIC8A PE=1 SV=3	7	4	4	4	0	0	1	2	1	1	0	0	2	0	0	1	2	1	1	0	0	2	0	0	1	2	1	1	0	0	2	10.2	10.2	10.2	59.709	531	531;147;148;286;520;536;560	0	25.912	0	0	2.6	6.4	1.5
sp|Q9NQ88|TIGAR_HUMAN;tr|A0A0U1RQD1|A0A0U1RQD1_HUMAN	sp|Q9NQ88|TIGAR_HUMAN	3;1	3;1	3;1	sp|Q9NQ88|TIGAR_HUMAN Fructose-2,6-bisphosphatase TIGAR OS=Homo sapiens OX=9606 GN=TIGAR PE=1 SV=1	2	3	3	3	3	3	3	3	3	3	3	3	1	3	3	3	3	3	3	3	3	1	3	3	3	3	3	3	3	3	1	15.6	15.6	15.6	30.062	270	270;211	0	47.942	15.6	15.6	15.6	15.6	15.6
sp|Q9NQC3|RTN4_HUMAN;tr|Q6IPN0|Q6IPN0_HUMAN;tr|F8W914|F8W914_HUMAN;tr|Q53R94|Q53R94_HUMAN;tr|Q53SY1|Q53SY1_HUMAN;tr|A6XGP7|A6XGP7_HUMAN;tr|H7C106|H7C106_HUMAN;tr|D6W5C2|D6W5C2_HUMAN;tr|Q3LIF4|Q3LIF4_HUMAN;tr|A0A0U1RQR6|A0A0U1RQR6_HUMAN	sp|Q9NQC3|RTN4_HUMAN;tr|Q6IPN0|Q6IPN0_HUMAN;tr|F8W914|F8W914_HUMAN;tr|Q53R94|Q53R94_HUMAN;tr|Q53SY1|Q53SY1_HUMAN;tr|A6XGP7|A6XGP7_HUMAN;tr|H7C106|H7C106_HUMAN;tr|D6W5C2|D6W5C2_HUMAN;tr|Q3LIF4|Q3LIF4_HUMAN	6;5;5;3;3;3;3;3;3;2	6;5;5;3;3;3;3;3;3;2	6;5;5;3;3;3;3;3;3;2	sp|Q9NQC3|RTN4_HUMAN Reticulon-4 OS=Homo sapiens OX=9606 GN=RTN4 PE=1 SV=2;tr|Q6IPN0|Q6IPN0_HUMAN Reticulon OS=Homo sapiens OX=9606 GN=RTN4 PE=2 SV=1;tr|F8W914|F8W914_HUMAN Reticulon OS=Homo sapiens OX=9606 GN=RTN4 PE=1 SV=1;tr|Q53R94|Q53R94_HUMAN Uncharac	10	6	6	6	5	6	5	6	5	5	5	6	3	5	6	5	6	5	5	5	6	3	5	6	5	6	5	5	5	6	3	8.5	8.5	8.5	129.93	1192	1192;343;345;185;187;199;203;234;515;127	0	132.13	6.5	8.5	6.5	8.5	6.5
sp|Q9NQG5|RPR1B_HUMAN;tr|A0A087X2D2|A0A087X2D2_HUMAN;tr|A2A2M0|A2A2M0_HUMAN	sp|Q9NQG5|RPR1B_HUMAN;tr|A0A087X2D2|A0A087X2D2_HUMAN;tr|A2A2M0|A2A2M0_HUMAN	2;1;1	2;1;1	2;1;1	sp|Q9NQG5|RPR1B_HUMAN Regulation of nuclear pre-mRNA domain-containing protein 1B OS=Homo sapiens OX=9606 GN=RPRD1B PE=1 SV=1;tr|A0A087X2D2|A0A087X2D2_HUMAN Regulation of nuclear pre-mRNA domain-containing protein 1B (Fragment) OS=Homo sapiens OX=9606 GN=R	3	2	2	2	2	1	0	1	1	1	1	0	0	2	1	0	1	1	1	1	0	0	2	1	0	1	1	1	1	0	0	6.1	6.1	6.1	36.899	326	326;63;197	0	11.966	6.1	3.7	0	3.7	3.7
sp|Q9NQP4|PFD4_HUMAN;tr|E9PQY2|E9PQY2_HUMAN;tr|B2R548|B2R548_HUMAN	sp|Q9NQP4|PFD4_HUMAN;tr|E9PQY2|E9PQY2_HUMAN;tr|B2R548|B2R548_HUMAN	2;2;1	2;2;1	2;2;1	sp|Q9NQP4|PFD4_HUMAN Prefoldin subunit 4 OS=Homo sapiens OX=9606 GN=PFDN4 PE=1 SV=1;tr|E9PQY2|E9PQY2_HUMAN Prefoldin subunit 4 OS=Homo sapiens OX=9606 GN=PFDN4 PE=1 SV=1;tr|B2R548|B2R548_HUMAN Prefoldin subunit 4 OS=Homo sapiens OX=9606 PE=2 SV=1	3	2	2	2	0	1	0	1	0	0	1	1	0	0	1	0	1	0	0	1	1	0	0	1	0	1	0	0	1	1	0	20.1	20.1	20.1	15.314	134	134;136;134	0	18.789	0	11.2	0	9	0
sp|Q9NQT8|KI13B_HUMAN;tr|A0JLQ2|A0JLQ2_HUMAN;tr|E7ERX9|E7ERX9_HUMAN;tr|D3DSU3|D3DSU3_HUMAN;sp|Q9H1H9|KI13A_HUMAN;tr|A0A1B0GUA8|A0A1B0GUA8_HUMAN;tr|F2Z2F9|F2Z2F9_HUMAN	sp|Q9NQT8|KI13B_HUMAN;tr|A0JLQ2|A0JLQ2_HUMAN;tr|E7ERX9|E7ERX9_HUMAN;tr|D3DSU3|D3DSU3_HUMAN	5;4;4;4;2;2;1	5;4;4;4;2;2;1	5;4;4;4;2;2;1	sp|Q9NQT8|KI13B_HUMAN Kinesin-like protein KIF13B OS=Homo sapiens OX=9606 GN=KIF13B PE=1 SV=2;tr|A0JLQ2|A0JLQ2_HUMAN Kinesin-like protein (Fragment) OS=Homo sapiens OX=9606 GN=KIF13B PE=2 SV=1;tr|E7ERX9|E7ERX9_HUMAN Kinesin-like protein OS=Homo sapiens OX=	7	5	5	5	0	1	0	3	0	1	1	2	1	0	1	0	3	0	1	1	2	1	0	1	0	3	0	1	1	2	1	3.1	3.1	3.1	202.79	1826	1826;554;743;1562;1805;1845;61	0	28.976	0	0.7	0	1.9	0
sp|Q9NR09|BIRC6_HUMAN;tr|Q9H8B7|Q9H8B7_HUMAN	sp|Q9NR09|BIRC6_HUMAN;tr|Q9H8B7|Q9H8B7_HUMAN	4;2	4;2	4;2	sp|Q9NR09|BIRC6_HUMAN Baculoviral IAP repeat-containing protein 6 OS=Homo sapiens OX=9606 GN=BIRC6 PE=1 SV=2;tr|Q9H8B7|Q9H8B7_HUMAN cDNA FLJ13786 fis, clone PLACE4000654, highly similar to Mus musculus ubiquitin conjugating enzyme OS=Homo sapiens OX=9606 P	2	4	4	4	1	0	0	1	0	2	2	0	0	1	0	0	1	0	2	2	0	0	1	0	0	1	0	2	2	0	0	1	1	1	530.25	4857	4857;1867	0	22.991	0.2	0	0	0.3	0
sp|Q9NR30|DDX21_HUMAN;tr|Q53FI9|Q53FI9_HUMAN;tr|B4DED6|B4DED6_HUMAN;tr|B4DW97|B4DW97_HUMAN;tr|A0A087WVC1|A0A087WVC1_HUMAN;tr|K0J110|K0J110_HUMAN;sp|Q9BQ39|DDX50_HUMAN	sp|Q9NR30|DDX21_HUMAN	9;1;1;1;1;1;1	9;1;1;1;1;1;1	9;1;1;1;1;1;1	sp|Q9NR30|DDX21_HUMAN Nucleolar RNA helicase 2 OS=Homo sapiens OX=9606 GN=DDX21 PE=1 SV=5	7	9	9	9	2	3	5	5	3	4	4	5	4	2	3	5	5	3	4	4	5	4	2	3	5	5	3	4	4	5	4	14	14	14	87.343	783	783;363;643;711;730;731;737	0	74.018	3.3	5	8.2	7.7	5
sp|Q9NR45|SIAS_HUMAN;tr|V9HW39|V9HW39_HUMAN;tr|Q5TBR0|Q5TBR0_HUMAN;tr|Q5TBR1|Q5TBR1_HUMAN;tr|Q9P0B2|Q9P0B2_HUMAN	sp|Q9NR45|SIAS_HUMAN;tr|V9HW39|V9HW39_HUMAN	7;5;3;2;1	7;5;3;2;1	7;5;3;2;1	sp|Q9NR45|SIAS_HUMAN Sialic acid synthase OS=Homo sapiens OX=9606 GN=NANS PE=1 SV=2;tr|V9HW39|V9HW39_HUMAN Epididymis secretory protein Li 100 OS=Homo sapiens OX=9606 GN=HEL-S-100 PE=2 SV=1	5	7	7	7	4	5	5	6	6	4	4	3	3	4	5	5	6	6	4	4	3	3	4	5	5	6	6	4	4	3	3	20.9	20.9	20.9	40.307	359	359;359;115;140;120	0	93.511	15.6	17	17	17	20.9
sp|Q9NRN7|ADPPT_HUMAN	sp|Q9NRN7|ADPPT_HUMAN	2	2	2	sp|Q9NRN7|ADPPT_HUMAN L-aminoadipate-semialdehyde dehydrogenase-phosphopantetheinyl transferase OS=Homo sapiens OX=9606 GN=AASDHPPT PE=1 SV=2	1	2	2	2	0	1	0	1	1	1	0	0	0	0	1	0	1	1	1	0	0	0	0	1	0	1	1	1	0	0	0	7.4	7.4	7.4	35.776	309	309	0	14.79	0	4.9	0	4.9	2.6
sp|Q9NRZ7|PLCC_HUMAN	sp|Q9NRZ7|PLCC_HUMAN	2	2	2	sp|Q9NRZ7|PLCC_HUMAN 1-acyl-sn-glycerol-3-phosphate acyltransferase gamma OS=Homo sapiens OX=9606 GN=AGPAT3 PE=1 SV=1	1	2	2	2	0	0	0	0	1	0	0	0	1	0	0	0	0	1	0	0	0	1	0	0	0	0	1	0	0	0	1	5.9	5.9	5.9	43.38	376	376	0.0011867	11.086	0	0	0	0	3.2
sp|Q9NT62|ATG3_HUMAN;tr|F8WDI0|F8WDI0_HUMAN	sp|Q9NT62|ATG3_HUMAN;tr|F8WDI0|F8WDI0_HUMAN	4;2	4;2	4;2	sp|Q9NT62|ATG3_HUMAN Ubiquitin-like-conjugating enzyme ATG3 OS=Homo sapiens OX=9606 GN=ATG3 PE=1 SV=1;tr|F8WDI0|F8WDI0_HUMAN Ubiquitin-like-conjugating enzyme ATG3 OS=Homo sapiens OX=9606 GN=ATG3 PE=1 SV=1	2	4	4	4	4	3	2	3	1	0	2	1	1	4	3	2	3	1	0	2	1	1	4	3	2	3	1	0	2	1	1	14.3	14.3	14.3	35.864	314	314;74	0	35.873	14.3	10.2	7	11.1	4.1
sp|Q9NTJ5|SAC1_HUMAN;tr|E9PGZ4|E9PGZ4_HUMAN;tr|B4DVV3|B4DVV3_HUMAN;tr|C9JV50|C9JV50_HUMAN;tr|B3KX17|B3KX17_HUMAN;tr|F8WDN7|F8WDN7_HUMAN;tr|Q68D59|Q68D59_HUMAN;tr|F8WCQ2|F8WCQ2_HUMAN	sp|Q9NTJ5|SAC1_HUMAN;tr|E9PGZ4|E9PGZ4_HUMAN;tr|B4DVV3|B4DVV3_HUMAN;tr|C9JV50|C9JV50_HUMAN;tr|B3KX17|B3KX17_HUMAN	9;7;7;5;5;2;1;1	9;7;7;5;5;2;1;1	9;7;7;5;5;2;1;1	sp|Q9NTJ5|SAC1_HUMAN Phosphatidylinositide phosphatase SAC1 OS=Homo sapiens OX=9606 GN=SACM1L PE=1 SV=2;tr|E9PGZ4|E9PGZ4_HUMAN Phosphatidylinositide phosphatase SAC1 OS=Homo sapiens OX=9606 GN=SACM1L PE=1 SV=1;tr|B4DVV3|B4DVV3_HUMAN cDNA FLJ53218, highly s	8	9	9	9	7	5	4	8	5	5	5	5	4	7	5	4	8	5	5	5	5	4	7	5	4	8	5	5	5	5	4	15.2	15.2	15.2	66.966	587	587;484;484;187;230;287;11;71	0	60.097	11.4	8.2	6.5	13.6	7.8
sp|Q9NTK5|OLA1_HUMAN;tr|J3KQ32|J3KQ32_HUMAN;tr|Q53SQ6|Q53SQ6_HUMAN;tr|C9JTK6|C9JTK6_HUMAN;tr|Q53SW9|Q53SW9_HUMAN;tr|B4DK14|B4DK14_HUMAN	sp|Q9NTK5|OLA1_HUMAN;tr|J3KQ32|J3KQ32_HUMAN;tr|Q53SQ6|Q53SQ6_HUMAN	4;4;3;1;1;1	4;4;3;1;1;1	4;4;3;1;1;1	sp|Q9NTK5|OLA1_HUMAN Obg-like ATPase 1 OS=Homo sapiens OX=9606 GN=OLA1 PE=1 SV=2;tr|J3KQ32|J3KQ32_HUMAN Obg-like ATPase 1 OS=Homo sapiens OX=9606 GN=OLA1 PE=1 SV=1;tr|Q53SQ6|Q53SQ6_HUMAN Uncharacterized protein PTD004 (Fragment) OS=Homo sapiens OX=9606 GN=	6	4	4	4	3	3	3	3	4	3	3	2	3	3	3	3	3	4	3	3	2	3	3	3	3	3	4	3	3	2	3	11.9	11.9	11.9	44.743	396	396;416;213;116;183;273	0	27.181	8.3	8.3	8.3	8.3	11.9
sp|Q9NTX5|ECHD1_HUMAN;tr|H0Y5L2|H0Y5L2_HUMAN;tr|J3KP84|J3KP84_HUMAN;tr|E9PPG7|E9PPG7_HUMAN;tr|E9PRU6|E9PRU6_HUMAN;tr|F2Z2D6|F2Z2D6_HUMAN;tr|E9PJS8|E9PJS8_HUMAN;tr|E9PLY6|E9PLY6_HUMAN;tr|H0Y525|H0Y525_HUMAN;tr|E9PIU8|E9PIU8_HUMAN;tr|H0YCS9|H0YCS9_HUMAN	sp|Q9NTX5|ECHD1_HUMAN;tr|H0Y5L2|H0Y5L2_HUMAN;tr|J3KP84|J3KP84_HUMAN;tr|E9PPG7|E9PPG7_HUMAN;tr|E9PRU6|E9PRU6_HUMAN;tr|F2Z2D6|F2Z2D6_HUMAN;tr|E9PJS8|E9PJS8_HUMAN;tr|E9PLY6|E9PLY6_HUMAN	5;4;3;3;3;3;3;3;2;1;1	5;4;3;3;3;3;3;3;2;1;1	5;4;3;3;3;3;3;3;2;1;1	sp|Q9NTX5|ECHD1_HUMAN Ethylmalonyl-CoA decarboxylase OS=Homo sapiens OX=9606 GN=ECHDC1 PE=1 SV=2;tr|H0Y5L2|H0Y5L2_HUMAN Ethylmalonyl-CoA decarboxylase (Fragment) OS=Homo sapiens OX=9606 GN=ECHDC1 PE=1 SV=1;tr|J3KP84|J3KP84_HUMAN Ethylmalonyl-CoA decarboxyl	11	5	5	5	0	1	0	0	0	3	2	1	1	0	1	0	0	0	3	2	1	1	0	1	0	0	0	3	2	1	1	18.9	18.9	18.9	33.698	307	307;255;125;125;135;139;151;179;76;83;100	0	32.139	0	4.2	0	0	0
sp|Q9NUJ1|ABHDA_HUMAN	sp|Q9NUJ1|ABHDA_HUMAN	2	2	2	sp|Q9NUJ1|ABHDA_HUMAN Mycophenolic acid acyl-glucuronide esterase, mitochondrial OS=Homo sapiens OX=9606 GN=ABHD10 PE=1 SV=1	1	2	2	2	1	1	2	2	2	1	2	2	1	1	1	2	2	2	1	2	2	1	1	1	2	2	2	1	2	2	1	9.5	9.5	9.5	33.932	306	306	0	34.884	6.5	6.5	9.5	9.5	9.5
sp|Q9NVC3|S38A7_HUMAN;tr|H3BN87|H3BN87_HUMAN;tr|H3BU46|H3BU46_HUMAN;tr|H3BPV9|H3BPV9_HUMAN;tr|H3BP25|H3BP25_HUMAN;tr|H3BMC5|H3BMC5_HUMAN;tr|H3BPK8|H3BPK8_HUMAN;tr|B4DRU2|B4DRU2_HUMAN	sp|Q9NVC3|S38A7_HUMAN;tr|H3BN87|H3BN87_HUMAN;tr|H3BU46|H3BU46_HUMAN;tr|H3BPV9|H3BPV9_HUMAN;tr|H3BP25|H3BP25_HUMAN;tr|H3BMC5|H3BMC5_HUMAN;tr|H3BPK8|H3BPK8_HUMAN;tr|B4DRU2|B4DRU2_HUMAN	2;1;1;1;1;1;1;1	2;1;1;1;1;1;1;1	2;1;1;1;1;1;1;1	sp|Q9NVC3|S38A7_HUMAN Putative sodium-coupled neutral amino acid transporter 7 OS=Homo sapiens OX=9606 GN=SLC38A7 PE=1 SV=1;tr|H3BN87|H3BN87_HUMAN Putative sodium-coupled neutral amino acid transporter 7 (Fragment) OS=Homo sapiens OX=9606 GN=SLC38A7 PE=1 S	8	2	2	2	2	0	2	0	0	0	1	0	0	2	0	2	0	0	0	1	0	0	2	0	2	0	0	0	1	0	0	5.2	5.2	5.2	49.965	462	462;94;135;140;260;354;373;373	0	11.948	5.2	0	5.2	0	0
sp|Q9NVI7|ATD3A_HUMAN;tr|H0Y2W2|H0Y2W2_HUMAN;tr|Q96T67|Q96T67_HUMAN;sp|Q5T9A4|ATD3B_HUMAN;tr|Q9H834|Q9H834_HUMAN;tr|Q8N3E6|Q8N3E6_HUMAN	sp|Q9NVI7|ATD3A_HUMAN;tr|H0Y2W2|H0Y2W2_HUMAN;tr|Q96T67|Q96T67_HUMAN;sp|Q5T9A4|ATD3B_HUMAN	6;4;3;3;2;1	6;4;3;3;2;1	5;3;2;2;1;0	sp|Q9NVI7|ATD3A_HUMAN ATPase family AAA domain-containing protein 3A OS=Homo sapiens OX=9606 GN=ATAD3A PE=1 SV=2;tr|H0Y2W2|H0Y2W2_HUMAN ATPase family AAA domain-containing protein 3A (Fragment) OS=Homo sapiens OX=9606 GN=ATAD3A PE=1 SV=1;tr|Q96T67|Q96T67_H	6	6	6	5	2	1	3	3	4	3	2	3	2	2	1	3	3	4	3	2	3	2	2	1	3	3	3	2	2	2	2	8.4	8.4	7.1	71.368	634	634;572;578;648;480;417	0	39.145	3.5	1.7	5.4	4.7	6.6
sp|Q9NWU5|RM22_HUMAN;tr|E7ESL0|E7ESL0_HUMAN;tr|J3KQY1|J3KQY1_HUMAN	sp|Q9NWU5|RM22_HUMAN;tr|E7ESL0|E7ESL0_HUMAN;tr|J3KQY1|J3KQY1_HUMAN	2;2;2	2;2;2	2;2;2	sp|Q9NWU5|RM22_HUMAN 39S ribosomal protein L22, mitochondrial OS=Homo sapiens OX=9606 GN=MRPL22 PE=1 SV=1;tr|E7ESL0|E7ESL0_HUMAN 39S ribosomal protein L22, mitochondrial OS=Homo sapiens OX=9606 GN=MRPL22 PE=1 SV=1;tr|J3KQY1|J3KQY1_HUMAN 39S ribosomal prote	3	2	2	2	0	0	1	0	0	2	0	2	0	0	0	1	0	0	2	0	2	0	0	0	1	0	0	2	0	2	0	12.1	12.1	12.1	23.64	206	206;212;232	0	12.967	0	0	6.3	0	0
sp|Q9NX14|NDUBB_HUMAN;tr|Q7Z4X2|Q7Z4X2_HUMAN	sp|Q9NX14|NDUBB_HUMAN;tr|Q7Z4X2|Q7Z4X2_HUMAN	3;3	3;3	3;3	sp|Q9NX14|NDUBB_HUMAN NADH dehydrogenase [ubiquinone] 1 beta subcomplex subunit 11, mitochondrial OS=Homo sapiens OX=9606 GN=NDUFB11 PE=1 SV=1;tr|Q7Z4X2|Q7Z4X2_HUMAN Neuronal protein OS=Homo sapiens OX=9606 PE=2 SV=1	2	3	3	3	2	3	2	1	3	1	2	2	0	2	3	2	1	3	1	2	2	0	2	3	2	1	3	1	2	2	0	33.3	33.3	33.3	17.316	153	153;158	0	18.938	22.2	33.3	18.3	7.2	33.3
sp|Q9NX57|RAB20_HUMAN	sp|Q9NX57|RAB20_HUMAN	3	3	3	sp|Q9NX57|RAB20_HUMAN Ras-related protein Rab-20 OS=Homo sapiens OX=9606 GN=RAB20 PE=1 SV=1	1	3	3	3	0	0	2	0	0	2	1	1	1	0	0	2	0	0	2	1	1	1	0	0	2	0	0	2	1	1	1	14.1	14.1	14.1	26.277	234	234	0	17.156	0	0	9.4	0	0
sp|Q9NX76|CKLF6_HUMAN	sp|Q9NX76|CKLF6_HUMAN	2	2	2	sp|Q9NX76|CKLF6_HUMAN CKLF-like MARVEL transmembrane domain-containing protein 6 OS=Homo sapiens OX=9606 GN=CMTM6 PE=1 SV=1	1	2	2	2	0	1	0	0	0	0	0	1	1	0	1	0	0	0	0	0	1	1	0	1	0	0	0	0	0	1	1	15.8	15.8	15.8	20.419	183	183	0	12.15	0	5.5	0	0	0
sp|Q9NXH8|TOR4A_HUMAN	sp|Q9NXH8|TOR4A_HUMAN	3	3	3	sp|Q9NXH8|TOR4A_HUMAN Torsin-4A OS=Homo sapiens OX=9606 GN=TOR4A PE=1 SV=2	1	3	3	3	0	0	0	1	2	0	0	0	1	0	0	0	1	2	0	0	0	1	0	0	0	1	2	0	0	0	1	10.6	10.6	10.6	46.914	423	423	0	18.005	0	0	0	2.1	7.3
sp|Q9NXN4|GDAP2_HUMAN	sp|Q9NXN4|GDAP2_HUMAN	2	2	2	sp|Q9NXN4|GDAP2_HUMAN Ganglioside-induced differentiation-associated protein 2 OS=Homo sapiens OX=9606 GN=GDAP2 PE=1 SV=1	1	2	2	2	1	0	1	0	1	0	0	1	0	1	0	1	0	1	0	0	1	0	1	0	1	0	1	0	0	1	0	4	4	4	56.224	497	497	0.0011751	10.861	1.6	0	2.4	0	1.6
sp|Q9NXW2|DJB12_HUMAN;tr|J3KPS0|J3KPS0_HUMAN;tr|V9GYN7|V9GYN7_HUMAN;tr|Q659G2|Q659G2_HUMAN	sp|Q9NXW2|DJB12_HUMAN;tr|J3KPS0|J3KPS0_HUMAN;tr|V9GYN7|V9GYN7_HUMAN	3;3;2;1	3;3;2;1	3;3;2;1	sp|Q9NXW2|DJB12_HUMAN DnaJ homolog subfamily B member 12 OS=Homo sapiens OX=9606 GN=DNAJB12 PE=1 SV=4;tr|J3KPS0|J3KPS0_HUMAN DnaJ (Hsp40) homolog, subfamily B, member 12, isoform CRA_c OS=Homo sapiens OX=9606 GN=DNAJB12 PE=1 SV=1;tr|V9GYN7|V9GYN7_HUMAN Dna	4	3	3	3	0	1	0	1	0	0	0	1	0	0	1	0	1	0	0	0	1	0	0	1	0	1	0	0	0	1	0	8.3	8.3	8.3	41.818	375	375;409;276;60	0	16.696	0	2.9	0	2.7	0
sp|Q9NXV6|CARF_HUMAN;tr|B3KTW3|B3KTW3_HUMAN;tr|J3KNE1|J3KNE1_HUMAN;tr|D6RGD2|D6RGD2_HUMAN	sp|Q9NXV6|CARF_HUMAN;tr|B3KTW3|B3KTW3_HUMAN	4;2;1;1	4;2;1;1	4;2;1;1	sp|Q9NXV6|CARF_HUMAN CDKN2A-interacting protein OS=Homo sapiens OX=9606 GN=CDKN2AIP PE=1 SV=3;tr|B3KTW3|B3KTW3_HUMAN cDNA FLJ38861 fis, clone MESAN2011984, highly similar to Homo sapiens collaborates/cooperates with ARF (alternate reading frame) protein (C	4	4	4	4	1	1	1	1	2	1	1	3	2	1	1	1	1	2	1	1	3	2	1	1	1	1	2	1	1	3	2	9.5	9.5	9.5	61.124	580	580;325;126;135	0	28.372	2.2	2.2	2.2	2.2	4.5
sp|Q9NY27|PP4R2_HUMAN;tr|H7C559|H7C559_HUMAN;tr|C9IZ04|C9IZ04_HUMAN	sp|Q9NY27|PP4R2_HUMAN;tr|H7C559|H7C559_HUMAN;tr|C9IZ04|C9IZ04_HUMAN	2;1;1	2;1;1	2;1;1	sp|Q9NY27|PP4R2_HUMAN Serine/threonine-protein phosphatase 4 regulatory subunit 2 OS=Homo sapiens OX=9606 GN=PPP4R2 PE=1 SV=3;tr|H7C559|H7C559_HUMAN Serine/threonine-protein phosphatase 4 regulatory subunit 2 (Fragment) OS=Homo sapiens OX=9606 GN=PPP4R2 PE	3	2	2	2	1	0	0	0	1	1	2	1	1	1	0	0	0	1	1	2	1	1	1	0	0	0	1	1	2	1	1	5.3	5.3	5.3	46.898	417	417;143;226	0	14.787	2.9	0	0	0	2.9
sp|Q9NZB2|F120A_HUMAN;tr|A0A0C4DG79|A0A0C4DG79_HUMAN;tr|A0A0C4DH52|A0A0C4DH52_HUMAN;sp|Q5T035|CI129_HUMAN	sp|Q9NZB2|F120A_HUMAN	13;6;5;1	13;6;5;1	13;6;5;1	sp|Q9NZB2|F120A_HUMAN Constitutive coactivator of PPAR-gamma-like protein 1 OS=Homo sapiens OX=9606 GN=FAM120A PE=1 SV=2	4	13	13	13	7	5	6	7	7	8	6	7	5	7	5	6	7	7	8	6	7	5	7	5	6	7	7	8	6	7	5	18.1	18.1	18.1	121.89	1118	1118;494;495;196	0	122.5	9.4	6.8	8.2	9.9	9.4
sp|Q9NZL4|HPBP1_HUMAN;tr|K7EN20|K7EN20_HUMAN	sp|Q9NZL4|HPBP1_HUMAN;tr|K7EN20|K7EN20_HUMAN	3;2	3;2	3;2	sp|Q9NZL4|HPBP1_HUMAN Hsp70-binding protein 1 OS=Homo sapiens OX=9606 GN=HSPBP1 PE=1 SV=1;tr|K7EN20|K7EN20_HUMAN Hsp70-binding protein 1 (Fragment) OS=Homo sapiens OX=9606 GN=HSPBP1 PE=1 SV=1	2	3	3	3	0	1	1	2	1	0	1	0	0	0	1	1	2	1	0	1	0	0	0	1	1	2	1	0	1	0	0	10.2	10.2	10.2	39.474	362	362;97	0	18.955	0	3	4.4	5.8	2.8
sp|Q9NZM1|MYOF_HUMAN;tr|H0YD14|H0YD14_HUMAN;tr|B3KSL7|B3KSL7_HUMAN	sp|Q9NZM1|MYOF_HUMAN;tr|H0YD14|H0YD14_HUMAN	53;32;4	53;32;4	53;32;4	sp|Q9NZM1|MYOF_HUMAN Myoferlin OS=Homo sapiens OX=9606 GN=MYOF PE=1 SV=1;tr|H0YD14|H0YD14_HUMAN Myoferlin (Fragment) OS=Homo sapiens OX=9606 GN=MYOF PE=1 SV=1	3	53	53	53	28	26	23	36	37	31	32	26	21	28	26	23	36	37	31	32	26	21	28	26	23	36	37	31	32	26	21	29.9	29.9	29.9	234.71	2061	2061;1177;243	0	323.31	16.7	15.3	14.3	20.7	22.5
sp|Q9P0L0|VAPA_HUMAN;tr|A8KA83|A8KA83_HUMAN;tr|J3QKM9|J3QKM9_HUMAN;tr|Q59EZ6|Q59EZ6_HUMAN;tr|A0A024RC64|A0A024RC64_HUMAN	sp|Q9P0L0|VAPA_HUMAN;tr|A8KA83|A8KA83_HUMAN	10;9;2;1;1	10;9;2;1;1	9;8;2;0;1	sp|Q9P0L0|VAPA_HUMAN Vesicle-associated membrane protein-associated protein A OS=Homo sapiens OX=9606 GN=VAPA PE=1 SV=3;tr|A8KA83|A8KA83_HUMAN cDNA FLJ78586, highly similar to Homo sapiens VAMP (vesicle-associated membrane protein)-associated protein A, 33	5	10	10	9	6	6	3	5	5	5	7	5	5	6	6	3	5	5	5	7	5	5	5	5	2	4	4	4	7	4	4	41.8	41.8	41.8	27.893	249	249;242;29;84;184	0	95.215	33.7	30.1	16.9	26.9	24.5
[truncated: 1,945 more rows]
[truncated: 45 more columns]

## Sheet: Sup 2b. Differential Expression
Supplementary Table 2b. Differentially Expressed Proteins
[truncated: 66 more rows]
