# Supplementary material for: IL-1 receptor–associated kinase-3 acts as an immune checkpoint in myeloid cells to limit cancer immunotherapy
Source: J Clin Invest. 2023 Apr 3;133(7):e161084. doi: 10.1172/JCI161084 (PMC10065081; doi:10.1172/JCI161084)
Supplement: Supplemental data set 4 [file jci-133-161084-s074.xlsx]

## Sheet: Sup1a. Clinical Data
Supplementary Table 1a. Clinical Data
Sample information on the 298 patients included in the downstream analysis. New variables incorporated in this study are Response (PD = Progressive Disease, SD = Stable Disease, CRPR = Complete Remission or Partial Response), IRAK3 (vst-normalized levels of IRAK3 expression), CD45 (vst-normalized levels of CD5 (PTPRC) expression), Infiltration (Categorical variable defining High or Low levels of …
PatientID	Best Confirmed Overall Response	binaryResponse	Enrollment IC	IC Level	TC Level	Immune phenotype	FMOne mutation burden per MB	Sex	Race	Intravesical BCG administered	Baseline ECOG Score	Tobacco Use History	Met Disease Status	Sample age	Tissue	Received platinum	Sample collected pre-platinum	Neoantigen burden per MB	sizeFactor	ANONPT_ID	os	censOS	Lund	Lund2	TCGA Subtype	Response	IRAK3	CD45	Infiltration	Ratio	IRAK3 levels
SAM0257bbbbd388	SD	SD/PD	IC1	IC1	TC0	excluded	18	M	WHITE	N	1	PREVIOUS	Visceral	more than 2 years	bladder	Y	Y	4.68627	1.56768	10232	15.6386	1	MS2a1	Genomically unstable	II	PD	8.3939	12.6378	High	0.664191	Medium
SAM025b45c27e05	PD	SD/PD	IC1	IC1	TC0	desert	1	M	WHITE	N	0	PREVIOUS	Liver	1-2 years	bladder	Y	N	0.313725	1.64883	10346	8.77207	1	MS2b1	Infiltrated	III	PD	10.3885	12.8505	High	0.808413	High
SAM032c642382a7	PD	SD/PD	IC2	IC2+	TC2+	inflamed	44	F	WHITE	N	1	PREVIOUS	Visceral	more than 2 years	bladder	Y	Y	6.19608	1.49481	10166	2.49692	1	MS2b2.2	Basal/SCC-like	IV	PD	9.41039	14.5578	High	0.646418	Low
SAM0571f17f4045	SD	SD/PD	IC2	IC2+	TC0	excluded	2	F	WHITE	N	0	PREVIOUS	LN Only	1-2 years	lymph node	Y		1.47059	1.0322	10085	4.53388	1	MS2b1	Infiltrated	II	PD	9.43418	16.9918	High	0.55522	Low
SAM065890737112	CR	CR/PR	IC2	IC2+	TC0	inflamed	8	M	WHITE	Y	0	PREVIOUS	LN Only	(less than) 1 year	bladder	Y	Y		1.43874	10341	20.0739	0	MS1b	UroA	II	CRPR	8.16742	13.1112	High	0.622934	Low
SAM0a0f2bac4b20	PD	SD/PD	IC1	IC1	TC1		2	M	WHITE	N	0	NEVER	Liver	(less than) 1 year	kidney	Y	Y	0.215686	1.37594	10082	1.18275	1	MS2b2.2	Basal/SCC-like	III	PD	10.1391	13.8477	High	0.732184	Medium
SAM0a7c2091dd56	PD	SD/PD	IC2	IC2+	TC1	excluded	8	M	WHITE	N	1	NEVER	Visceral	(less than) 1 year	bladder	Y	N	1.27451	0.937676	10033	2.62834	1	MS2b2.2	Basal/SCC-like	III	PD	9.38759	13.3238	High	0.704571	Medium
SAM0bdb3428bd13	PD	SD/PD	IC0	IC0	TC0			F	WHITE	N	1	NEVER	Visceral	(less than) 1 year	lymph node	Y	N		1.01875	10312	2.23409	1	MS2b1	Infiltrated	II	PD	9.55314	13.1688	High	0.725436	Medium
SAM0ce9c983b20f	PD	SD/PD	IC2	IC2+	TC0	excluded	9	M	WHITE	N	0	NEVER		1-2 years	ureter	Y	Y		0.886362	10070	6.6037	1	MS2b2.2	Basal/SCC-like	III	PD	9.93768	14.4124	High	0.68952	Medium
SAM0d855cff64e6	PD	SD/PD	IC1	IC1	TC0	desert	4	F	WHITE	N	1	CURRENT	Visceral	(less than) 1 year	bladder	Y	Y	0.137255	1.13302	10003	2.85832	1	MS2b2.2	Basal/SCC-like	IV	PD	8.87403	13.3997	High	0.662255	Medium
SAM0f956e757453	PD	SD/PD	IC1	IC1	TC0	excluded	32	M	WHITE	Y	1	PREVIOUS	Visceral	(less than) 1 year	ureter	N		4.09804	0.730244	10012	10.4148	1	MS2b1	Infiltrated	II	PD	9.74181	12.968	High	0.751218	High
SAM110501d0eedb	PD	SD/PD	IC1	IC1	TC0	desert	21	M	WHITE	Y	1	NEVER	LN Only	more than 2 years	bladder	Y	Y	3.52941	1.17522	10299	4.27105	1	MS2a1	Genomically unstable	II	PD	10.4386	13.1453	High	0.79409	High
SAM12502d970c10	SD	SD/PD	IC2	IC2+	TC0	inflamed	10	M	WHITE	N	0	PREVIOUS	Visceral	more than 2 years	kidney	Y	Y	1.07843	0.712692	10078	7.3922	1	MS1b	UroA	I	PD	9.07593	13.0321	High	0.696427	Medium
SAM14938611a2d3	PR	CR/PR	IC1	IC1	TC0	desert	38	M	WHITE	Y	2	PREVIOUS	LN Only	1-2 years	bladder	N		6.68627	1.15817	10139	21.4209	0	MS2a1	Genomically unstable	II	CRPR	7.97274	12.7962	High	0.623057	Low
SAM166a419a4e5a	PD	SD/PD	IC1	IC1	TC0	excluded	5	M	WHITE	N	1	PREVIOUS	Visceral	1-2 years	bladder	Y	N	0.27451	1.27231	10173	5.38809	1	MS2b1	Infiltrated	IV	PD	11.2564	14.1275	High	0.796777	High
SAM181b638b8248	PD	SD/PD	IC2	IC2+	TC2+	excluded		M	WHITE	N	1	CURRENT	Liver	(less than) 1 year	kidney	Y	Y	0.215686	0.885055	10056	10.8747	1	MS2b1	Infiltrated	IV	PD	11.4684	15.0177	High	0.763657	High
SAM18a4dabbc557	PD	SD/PD	IC2	IC2+	TC2+	excluded	18	M	WHITE	N	1	PREVIOUS	Visceral	1-2 years	bladder	Y	Y	2.03922	1.51423	10367	16.46	1	MS2a2	Genomically unstable	II	PD	8.83452	13.4491	High	0.656885	Medium
SAM18b9351e265a	PD	SD/PD	IC2	IC2+	TC0	inflamed	7	M	BLACK OR AFRICAN AMERICAN	N	2	PREVIOUS	Liver	(less than) 1 year	ureter	N		0.392157	0.793895	10025	15.8686	1	MS2b1	Infiltrated	III	PD	9.37461	14.4765	High	0.647576	Low
SAM18bc1078bc15	PD	SD/PD	IC1	IC1	TC0		19	M	WHITE	N	1	PREVIOUS	Visceral	(less than) 1 year	bladder	N		1.80392	0.956425	10015	6.89938	1	MS2a1	Genomically unstable	II	PD	8.21077	13.2197	High	0.621103	Low
SAM18be5b395318	PD	SD/PD	IC2	IC2+	TC1	excluded	5	M	WHITE	N	1	PREVIOUS	Liver	(less than) 1 year	bladder	Y	Y	0.470588	0.965305	10040	9.00205	1	MS2a1	Genomically unstable	IV	PD	8.69433	13.2522	High	0.656068	Medium
SAM19fec8f3b3bd	PD	SD/PD	IC2	IC2+	TC2+	excluded	5	M	WHITE	Y	1	PREVIOUS	Liver	(less than) 1 year	bladder	Y	Y	0.431373	0.631668	10024	9.88912	1	MS2b2.2	Basal/SCC-like	III	PD	10.7926	13.4031	High	0.805227	High
SAM1a87df750b9d	SD	SD/PD	IC1	IC1	TC0	excluded	8	M	WHITE	N	2	PREVIOUS	Visceral	(less than) 1 year	bladder	N		1.17647	0.924222	10279	5.38809	1	MS2b2.2	Basal/SCC-like	III	PD	9.2457	13.1963	High	0.70063	Medium
SAM1abf01dd4544	PR	CR/PR	IC1	IC1	TC0	excluded	16	M	WHITE	N	2	PREVIOUS	Visceral	(less than) 1 year	kidney	N		1.86275	0.507408	10093	16.8542	0	MS2a2	Genomically unstable	II	CRPR	9.42991	14.5558	High	0.647844	Low
SAM1c0ecfb3eb63	PD	SD/PD	IC2	IC2+	TC0	excluded		F	WHITE	N	0	PREVIOUS	Liver	(less than) 1 year	bladder	Y			1.16579	10086	5.84805	1	MS2b2.2	Basal/SCC-like	III	PD	9.89238	14.5912	High	0.67797	Medium
SAM1c8b086175ca	PD	SD/PD	IC0	IC0	TC0	excluded	7	M	WHITE	N	0	PREVIOUS	Visceral	more than 2 years	bladder	Y	Y	0.54902	0.637736	10064	20.7639	1	MS2b1	Infiltrated	I	PD	9.85216	13.1448	High	0.749508	High
SAM1dda30f1c5be	PD	SD/PD	IC1	IC1	TC0	desert	20	M	WHITE	N	0	PREVIOUS		1-2 years	bladder	Y	Y	4.01961	1.37314	10226	21.2567	0	MS2b1	Infiltrated	II	PD	10.3837	13.7344	High	0.756038	High
SAM1e9c4d1d39ae	PD	SD/PD	IC1	IC1	TC0	inflamed	5	F	WHITE	N	0	PREVIOUS	Liver	more than 2 years	bladder	Y	Y	1.43137	1.75169	10047	12.4189	1	MS2b2.2	Basal/SCC-like	II	PD	7.91747	12.6453	High	0.626122	Low
SAM1f66db567eb5	PR	CR/PR	IC2	IC2+	TC0	inflamed	38	M	WHITE	N	2	CURRENT	Liver	1-2 years	bladder	Y	N	4.5098	0.731951	10245	16.5914	0	MS2b2.2	Basal/SCC-like	III	CRPR	9.76388	14.0341	High	0.695725	Medium
SAM1fa6bcb7fc48	PD	SD/PD	IC2	IC2+	TC0	inflamed	8	M	WHITE	Y	1	CURRENT	Visceral	(less than) 1 year	bladder	Y	Y	1.23529	1.32591	10147	22.7351	0	MS1b	UroA	I	PD	8.01607	13.0684	High	0.613392	Low
SAM203dcf14f927	CR	CR/PR	IC1	IC1	TC1	inflamed	13	M	WHITE	N	1	CURRENT	LN Only	more than 2 years	bladder	Y	Y	2.39216	1.44746	10157	19.3511	0	MS2a2	Genomically unstable	II	CRPR	8.71637	14.9126	High	0.584495	Low
SAM2070b416069c	SD	SD/PD	IC1	IC1	TC1	excluded	5	M	WHITE	Y	1	NEVER	Liver	more than 2 years	kidney	Y	Y	0.294118	1.12971	10026	8.01643	1	MS1a	UroA	I	PD	8.79055	13.3903	High	0.656486	Medium
SAM23aa15d4a0b0	PD	SD/PD	IC1	IC1	TC0	excluded	5	F	WHITE	N	1	NEVER	Liver	more than 2 years	kidney	Y	Y	0.333333	0.967266	10135	5.71663	1	MS2a1	Genomically unstable	II	PD	9.34694	13.3084	High	0.702334	Medium
SAM2570ff4aae6e	PR	CR/PR	IC2	IC2+	TC0	inflamed	12	F	WHITE	N	1	CURRENT	LN Only	(less than) 1 year	lymph node	Y	N	1.52941	0.851526	10029	22.3737	0	MS2b2.1	UroB	III	CRPR	9.82429	14.2602	High	0.68893	Medium
SAM2624229effe8	PD	SD/PD	IC0	IC0	TC0	excluded	6	M	WHITE	N	1	PREVIOUS	Visceral	more than 2 years	bladder	Y	Y	0.431373	0.567845	10071	2.56263	1	MS2b1	Infiltrated	I	PD	9.90927	13.6429	High	0.726332	Medium
SAM28687037e4ff	SD	SD/PD	IC2	IC2+	TC2+	inflamed	6	M	WHITE	N	0	PREVIOUS	Visceral	(less than) 1 year	kidney	Y	Y	0.568627	1.50879	10028	21.5852	0	MS2b2.2	Basal/SCC-like	III	PD	10.8109	14.415	High	0.749979	High
SAM297c0301e861	PD	SD/PD	IC1	IC1	TC2+	excluded	1	M	WHITE	Y	1	NEVER	Liver	more than 2 years	bladder	Y	N		1.08512	10099	8.08214	1	MS2b1	Infiltrated	IV	PD	10.6171	14.4077	High	0.736908	High
SAM29da928587ad	PD	SD/PD	IC1	IC1	TC0	desert		F	WHITE	N	1	PREVIOUS	Visceral	(less than) 1 year	ureter	Y	Y	0.490196	0.676961	10107	2.59548	1	MS1a	UroA	III	PD	9.24418	13.0395	High	0.708937	Medium
SAM2b672f4336c7	SD	SD/PD	IC0	IC0	TC0	desert	2	M	WHITE	N	0	NEVER	Visceral	more than 2 years	kidney	N		0.156863	0.596754	10164	15.3101	1	MS1b	UroA	I	PD	8.93085	13.3612	High	0.668416	Medium
SAM2bba8cb35e48	PD	SD/PD	IC0	IC0	TC0	excluded	11	M	WHITE	N	1	PREVIOUS	Liver	more than 2 years	bladder	Y	Y	1.29412	0.800619	10262	10.4805	1	MS2b1	Infiltrated	II	PD	9.92594	13.5606	High	0.731966	Medium
SAM2dc3f04e45e9	PD	SD/PD	IC2	IC2+	TC2+	inflamed		M	WHITE	N	1	PREVIOUS	Liver	(less than) 1 year	kidney	Y	N		1.14586	10160	10.1848	1	MS2b2.2	Basal/SCC-like	II	PD	10.5502	14.101	High	0.74819	High
SAM2e7aa8fa0ab3	PD	SD/PD	IC1	IC1	TC0	excluded	14	M	WHITE	N	1	PREVIOUS	Visceral	(less than) 1 year	kidney	N		2.70588	1.27953	10172	7.72074	1	MS1b	UroA	II	PD	8.97063	13.0056	High	0.689753	Medium
SAM2e9ac0b1b250	CR	CR/PR	IC2	IC2+	TC2+		18	M	WHITE	N	1	PREVIOUS		1-2 years	bladder	Y	Y	1.76471	0.478279	10354	22.1437	0	MS2b2.2	Basal/SCC-like	IV	CRPR	8.94584	13.9442	High	0.641545	Low
SAM2eb07dedf07f	PR	CR/PR	IC2	IC2+	TC0	inflamed	13	M	WHITE	Y	0	PREVIOUS	Visceral	1-2 years	bladder	Y	Y	1.13725	0.30554	10336	20.501	0	MS2b1	Infiltrated	II	CRPR	10.5034	15.6835	High	0.669706	Medium
SAM2f228939632f	PD	SD/PD	IC1	IC1	TC0	excluded	8	F	BLACK OR AFRICAN AMERICAN	N	1	NEVER	Liver	more than 2 years	bladder	Y	N	0.45098	0.891808	10242	7.88501	1	MS2b1	Infiltrated	IV	PD	9.12488	13.5652	High	0.672668	Medium
SAM30cf07d4874f	SD	SD/PD	IC1	IC1	TC0	excluded		M	WHITE	Y	1	NEVER	Liver	1-2 years	bladder	Y	N		1.33751	10018	11.6632	1	MS2b1	Infiltrated	II	PD	10.7557	14.9819	High	0.717911	Medium
SAM31d9176e11fb	CR	CR/PR	IC2	IC2+	TC1	inflamed	23	M	WHITE	Y	0	NEVER	LN Only	(less than) 1 year	bladder	N		4.23529	0.81157	10296	17.117	0	MS2b2.1	UroB	I	CRPR	8.07093	13.3014	High	0.606771	Low
SAM31f41dd0d6ca	SD	SD/PD	IC1	IC1	TC0			F	WHITE	Y	1	PREVIOUS		(less than) 1 year	lymph node	Y	N	0.705882	1.27301	10334	8.27926	1	MS2b2.1	UroB	I	PD	9.88268	14.5369	High	0.679835	Medium
SAM3330c03fdf00	PD	SD/PD	IC1	IC1	TC0		2	M	WHITE	N	0	NEVER	LN Only	(less than) 1 year	lymph node	Y	N		1.14051	10031	19.1869	0	MS2b1	Infiltrated	IV	PD	10.4146	17.0475	High	0.610918	Low
SAM34430ef08e5b	PD	SD/PD	IC1					M	WHITE	N	0	NEVER	Visceral	more than 2 years	bladder	Y	Y		0.567628	10373	18.1684	0	MS2b1	Infiltrated	IV	PD	10.8659	14.9782	High	0.725449	Medium
SAM36851bc8b9ae	SD	SD/PD	IC1	IC1	TC2+	excluded	7	M	WHITE	N	1	PREVIOUS	Visceral	(less than) 1 year	bladder	Y	Y	0.333333	0.739707	10294	3.54825	1	MS1b	UroA	I	PD	9.11568	13.3645	High	0.682079	Medium
SAM36a9225b0222	SD	SD/PD	IC2	IC2+	TC2+	inflamed	1	M	ASIAN	N	1	PREVIOUS	Liver	1-2 years	bladder	Y	N	0.607843	1.68128	10141	23.8193	0	MS2b1	Infiltrated	IV	PD	10.2589	15.352	High	0.668246	Medium
SAM36d87392593b	SD	SD/PD	IC2	IC2+	TC2+	excluded	7	M	WHITE	N	0	NEVER	Visceral	1-2 years	ureter	Y	Y	0.352941	1.00066	10014	23.6879	0	MS2b2.2	Basal/SCC-like	III	PD	8.61715	13.2078	High	0.652429	Low
SAM3894ac3956a5	PD	SD/PD	IC1	IC1	TC0	excluded	5	M	WHITE	N	0	PREVIOUS	Visceral	(less than) 1 year	bladder	Y	Y		1.90566	10097	2.10267	0	MS1b	UroA	I	PD	9.99752	13.5597	High	0.737298	High
SAM39eb94fa504d	PD	SD/PD	IC2	IC2+	TC0	excluded	6	M	WHITE	N	1	PREVIOUS	Visceral	1-2 years	bladder	Y	Y		1.08337	10023	17.9055	1	MS2b2.2	Basal/SCC-like	III	PD	8.89442	13.5868	High	0.654635	Low
SAM3b1066e5801b	SD	SD/PD	IC2	IC2+	TC0	excluded	2	M	WHITE	N	1	NEVER	LN Only	(less than) 1 year	lymph node	Y	N	0.176471	0.386722	10120	15.6386	0	MS2b1	Infiltrated	IV	PD	10.9151	15.8183	High	0.690031	Medium
SAM3b15b4c6311d	CR	CR/PR	IC2	IC2+	TC2+	inflamed	44	M	WHITE	N	1	NEVER	Visceral	more than 2 years	bladder	Y	Y	5.82353	1.59823	10267	21.4538	0	MS2b2.2	Basal/SCC-like	III	CRPR	9.50947	13.445	High	0.707287	Medium
SAM3cb94b0d5297	PD	SD/PD	IC1	IC1	TC0	excluded	15	M	WHITE	N	1	CURRENT	Visceral	1-2 years	kidney	Y	Y	2.23529	0.674091	10181	5.05955	1	MS2b1	Infiltrated	IV	PD	9.04135	14.4733	High	0.624692	Low
SAM3e04eb914f3d	PR	CR/PR	IC2	IC2+	TC0	excluded	17	M	WHITE	N	1	NEVER	Liver	(less than) 1 year	lymph node	Y	N	1.41176	1.28662	10062	17.2813	0	MS2b1	Infiltrated	I	CRPR	9.73899	14.7335	High	0.661009	Medium
SAM3e8baff50d7a	SD	SD/PD	IC0	IC0	TC0	desert	11	M	WHITE	Y	0	NEVER	Liver	1-2 years	kidney	Y	N	1.21569	1.69543	10185	6.96509	1	MS2a1	Genomically unstable	II	PD	7.755	12.538	High	0.61852	Low
SAM3ee5dcd894f0	PD	SD/PD	IC0	IC0	TC0	desert		M	WHITE	Y	0	CURRENT	Visceral	1-2 years	bladder	Y	N		0.932179	10292	8.70637	1	MS2b2.1	UroB	I	PD	10.5582	14.1793	High	0.74462	High
SAM415f36ad349e	PD	SD/PD	IC1	IC1	TC0	excluded		M	WHITE	N	0	PREVIOUS	LN Only	1-2 years	bladder	Y	N	0.431373	1.09846	10048	17.9713	1	MS2b2.2	Basal/SCC-like	IV	PD	10.6809	14.1839	High	0.753027	High
SAM4501e41e4751	PD	SD/PD	IC1	IC1	TC1	excluded	6	M	WHITE	N	1	NEVER	Liver	1-2 years	bladder	Y	Y	0.921569	1.36335	10105	1.11704	1	MS2b2.2	Basal/SCC-like	III	PD	10.89	14.2604	High	0.763658	High
SAM45c8e6412c66	PD	SD/PD	IC1	IC1	TC2+	inflamed	5	M	WHITE	N	1	PREVIOUS	LN Only	(less than) 1 year	bladder	Y	N	1.39216	1.29793	10217	3.48255	1	MS2b2.2	Basal/SCC-like	III	PD	9.56627	14.0338	High	0.681658	Medium
SAM47fc46c3d6be	SD	SD/PD	IC2	IC2+	TC0	inflamed	8	M	WHITE	N	0	PREVIOUS	LN Only	(less than) 1 year	bladder	N		0.803922	0.761637	10035	18.7269	0	MS2b1	Infiltrated	IV	PD	9.97471	14.9328	High	0.667971	Medium
SAM49d48750e294	PD	SD/PD	IC1	IC1	TC0	excluded	0	M	UNKNOWN	N	0	PREVIOUS	Visceral	1-2 years	bladder	Y	Y	0.607843	1.10497	10227	9.85626	1	MS2b1	Infiltrated	II	PD	9.66639	12.7741	High	0.756716	High
SAM49f9b2e57aa5	PD	SD/PD	IC0	IC0	TC0	excluded	5	M	WHITE	Y	1	PREVIOUS	Liver	1-2 years	kidney	Y	Y	1.45098	0.997797	10037	7.45791	1	MS1b	UroA	I	PD	8.35732	12.7445	High	0.655759	Low
SAM4b0175e8db6e	PD	SD/PD	IC1	IC1	TC0	desert	6	M	WHITE	N	1	PREVIOUS	Liver	more than 2 years	kidney	Y	Y		1.05102	10275	2.06982	1	MS2b1	Infiltrated	I	PD	10.1807	14.2643	High	0.713719	Medium
SAM52e3fa3ad574	PD	SD/PD	IC1	IC1	TC0		4	M	WHITE	Y	1	PREVIOUS	Liver	1-2 years	lymph node	Y	N	0.254902	0.964846	10118	7.95072	1	MS2b1	Infiltrated	II	PD	10.0478	16.6486	High	0.603525	Low
SAM553c3c35b847	PD	SD/PD	IC0	IC0	TC0			F	WHITE	N	0	PREVIOUS	Liver	(less than) 1 year	kidney	Y	Y		0.978528	10074	6.70226	1	MS2b1	Infiltrated	IV	PD	11.5543	16.1811	High	0.714063	Medium
SAM557dde1b9f3e	PD	SD/PD	IC1	IC1	TC0	excluded	5	M	WHITE	N	1	NEVER	Visceral	more than 2 years	ureter	Y	Y		0.583186	10291	6.70226	1	MS1a	UroA	I	PD	9.38058	13.7618	High	0.68164	Medium
SAM560f23d6a3ad	CR	CR/PR	IC2	IC2+	TC2+	inflamed	19	M	NATIVE HAWAIIAN OR OTHER PACIFIC ISLANDER	N	0	PREVIOUS		(less than) 1 year	other	Y	Y	0.647059	1.0572	10355	21.3881	0	MS2b2.2	Basal/SCC-like	IV	CRPR	10.0531	15.6096	High	0.644036	Low
SAM568ce160abd9	SD	SD/PD	IC0	IC0	TC0			F	WHITE	Y	0	PREVIOUS	Visceral	1-2 years	bladder	Y	N		0.318993	10360	12.846	1	MS2b1	Infiltrated	III	PD	11.1128	13.5182	High	0.822063	High
SAM572f19794c96	CR	CR/PR	IC1	IC1	TC2+	excluded	33	M	WHITE	N	1	PREVIOUS	Visceral	1-2 years	kidney	N		5.5098	0.678423	10248	16.8214	0	MS2b2.2	Basal/SCC-like	III	CRPR	8.88748	13.315	High	0.667479	Medium
SAM5767dd75d142	PR	CR/PR	IC1	IC1	TC0	excluded	32	M	WHITE	N	1	NEVER		1-2 years	other	Y	Y		0.742625	10274	18.1684	0	MS2a2	Genomically unstable	IV	CRPR	7.74508	12.7273	High	0.608541	Low
SAM59f392864f5d	SD	SD/PD	IC2	IC2+	TC0	excluded	14	M	OTHER	N	0	PREVIOUS	LN Only	more than 2 years	bladder	Y	N		1.02602	10136	17.7741	1	MS2b1	Infiltrated	II	PD	10.1531	14.5104	High	0.699713	Medium
SAM59fda9035d1d	PD	SD/PD	IC0	IC0	TC0			M	WHITE	N	1	NEVER	Visceral	(less than) 1 year		Y	N		0.493701	10352	3.74538	1	MS2b1	Infiltrated	IV	PD	10.1305	12.5819	High	0.805165	High
SAM5b57e47fdcb3	PD	SD/PD	IC2	IC2+	TC0		12	F	ASIAN	N	1	NEVER	Liver	more than 2 years	ureter	Y	Y		0.977806	10169	3.84394	1	MS1b	UroA	I	PD	9.80546	13.4837	High	0.727207	Medium
SAM5c139c5c1c4f	PD	SD/PD	IC2	IC2+	TC0	excluded		M	WHITE	N	1	PREVIOUS	Liver	more than 2 years	bladder	Y	Y		0.655137	10109	7.22793	1	MS2b2.1	UroB	III	PD	9.76113	13.4078	High	0.728017	Medium
SAM5cc2d9036053	PD	SD/PD	IC0	IC0	TC0	desert	11	M	WHITE	N	1	NEVER	LN Only	(less than) 1 year	bladder	N		0.411765	0.264372	10180	5.68378	1	MS2b1	Infiltrated	I	PD	10.1033	12.5551	High	0.804717	High
SAM5cfa1699bdb7	PD	SD/PD	IC0	IC0	TC0		10	M	WHITE	Y	0	PREVIOUS	Visceral	(less than) 1 year	liver	Y	N	1.21569	0.788406	10260	15.8357	0	MS2b1	Infiltrated	II	PD	9.17734	13.0353	High	0.704035	Medium
SAM5d989c86255e	PD	SD/PD	IC1	IC1	TC0	desert	13	F	UNKNOWN	N	1	PREVIOUS	Liver	(less than) 1 year	bladder	Y	N	1.41176	0.812834	10145	3.44969	1	MS2a2	Genomically unstable	III	PD	9.58287	13.1897	High	0.726543	Medium
SAM5e3bae090b8c	PD	SD/PD	IC2	IC2+	TC0	excluded	6	M	WHITE	Y	1	PREVIOUS	Liver	more than 2 years	kidney	Y	Y	0.823529	1.02852	10063	6.73511	1	MS1b	UroA	I	PD	9.35548	13.2896	High	0.703973	Medium
SAM5fe7a81a39dd	PD	SD/PD	IC2	IC2+	TC0	inflamed	21	M	WHITE	Y	0	CURRENT	LN Only	more than 2 years	ureter	Y	N	3.82353	0.884286	10350	17.0842	1	MS2a1	Genomically unstable	II	PD	9.15024	14.4432	High	0.633534	Low
SAM6083aac8db99	PR	CR/PR	IC1	IC1	TC0	inflamed	14	M	WHITE	N	0	PREVIOUS	Visceral	(less than) 1 year	bladder	Y	Y		1.84954	10191	20.6324	0	MS2a2	Genomically unstable	II	CRPR	8.53313	13.6679	High	0.624321	Low
SAM6157c8f38b72	PR	CR/PR	IC1	IC1	TC0	desert	9	M	WHITE	N	0	PREVIOUS	Visceral	(less than) 1 year	bladder	N		1.80392	0.670758	10235	16.5914	0	MS2b1	Infiltrated	I	CRPR	9.48997	13.3608	High	0.710284	Medium
SAM61b9d4d84c64	SD	SD/PD	IC2	IC2+	TC0	inflamed	27	M	WHITE	N	1	PREVIOUS	Liver	1-2 years	bladder	Y	Y	5.88235	1.8785	10223	21.3881	0	MS2a1	Genomically unstable	I	PD	7.96822	13.6319	High	0.584528	Low
SAM61baf919bb01	SD	SD/PD	IC0	IC1	TC0	desert		F	WHITE	N	1	NEVER	Visceral	(less than) 1 year	lymph node	Y	N		0.939829	10077	15.6057	1	MS2b1	Infiltrated	I	PD	9.71063	14.3146	High	0.678371	Medium
SAM62fb1388c871	PD	SD/PD	IC1	IC1	TC0		5	F	WHITE	N	0	PREVIOUS	Visceral	more than 2 years	kidney	Y	N	0.784314	1.28824	10351	22.5051	0	MS2a1	Genomically unstable	IV	PD	8.99326	12.9868	High	0.692493	Medium
SAM63405b04ab2d	PD	SD/PD	IC0	IC0	TC0			M	WHITE	Y	0	NEVER	Liver	1-2 years	bladder	Y	Y	0.156863	0.73549	10132	6.80082	1	MS2b1	Infiltrated	II	PD	10.0921	14.0322	High	0.719206	Medium
SAM63b2189c36d7	PD	SD/PD	IC0	IC0	TC0	desert	14	M	WHITE	N	1	CURRENT	Liver	more than 2 years	bladder	Y	Y	0.980392	1.20141	10209	3.97536	1	MS1b	UroA	I	PD	8.24869	12.48	High	0.660954	Medium
SAM65afda25b920	SD	SD/PD	IC2	IC2+	TC2+	excluded	4	M	WHITE	Y	2	CURRENT	Visceral	more than 2 years	bladder	N		0.294118	0.289938	10329	8.08214	1	MS2b1	Infiltrated	III	PD	10.4318	14.8201	High	0.703898	Medium
SAM6662f5181f87	PD	SD/PD	IC1	IC1	TC0	inflamed	5	M	WHITE	N	0	PREVIOUS	Liver	(less than) 1 year	bladder	N		0.490196	0.918382	10303	19.2854	0	MS1a	UroA	I	PD	8.31893	13.1906	High	0.63067	Low
SAM670649e105b5	CR	CR/PR	IC2	IC2+	TC0	excluded	15	F	WHITE	N	0	NEVER	LN Only	(less than) 1 year	bladder	Y	Y	2.68627	1.14889	10148	22.078	0	MS2b2.2	Basal/SCC-like	I	CRPR	9.55725	13.601	High	0.702688	Medium
SAM6780ed436b55	PD	SD/PD	IC2	IC2+	TC0	inflamed	14	F	WHITE	N	1	PREVIOUS	Visceral	more than 2 years	bladder	Y	Y	2.54902	1.12775	10167	6.2423	1	MS2b2.2	Basal/SCC-like	III	PD	9.35007	13.327	High	0.70159	Medium
SAM681e4bf7cf85	PR	CR/PR	IC2	IC2+	TC0	excluded	7	M	WHITE	N	0	NEVER		1-2 years	bladder	Y	Y	1.86275	1.58635	10156	23.3922	0	MS1b	UroA	I	CRPR	8.74905	12.9853	High	0.673768	Medium
SAM6cbc10abddb0	PD	SD/PD	IC2	IC2+	TC0	inflamed	3	M	WHITE	N	1	NEVER	LN Only	(less than) 1 year	bladder	Y	Y	0.960784	0.933544	10010	5.94661	1	MS2b2.2	Basal/SCC-like	III	PD	8.95184	14.4497	High	0.619518	Low
SAM6d2ae0c39b96	PD	SD/PD	IC1	IC1	TC0	excluded		M	BLACK OR AFRICAN AMERICAN	N	1	CURRENT	LN Only	(less than) 1 year	lymph node	Y	Y		1.08796	10168	22.1109	0	MS1b	UroA	I	PD	9.62283	12.7364	High	0.75554	High
SAM6dd7ad1d797d	PD	SD/PD	IC1	IC1	TC2+			M	WHITE	N	1	PREVIOUS	Visceral	1-2 years	bladder	Y	Y	3.56863	1.24941	10089	19.2854	1	MS2b2.2	Basal/SCC-like	III	PD	10.3588	14.4706	High	0.715851	Medium
SAM6f2a102a99df	CR	CR/PR	IC2	IC2+	TC2+		8	F	WHITE	N	1	NEVER		(less than) 1 year		N		2.07843	0.74348	10309	19.2854	0	MS2a2	Genomically unstable	II	CRPR	8.96848	14.1915	High	0.631963	Low
SAM6ff654a20f98	CR	CR/PR	IC1	IC1	TC0	excluded	6	M	WHITE	N	0	PREVIOUS		(less than) 1 year	kidney	N		1.03922	0.673915	10202	18.5626	0	MS2b1	Infiltrated	I	CRPR	9.5794	13.6004	High	0.704344	Medium
SAM716f54e468f4	SD	SD/PD	IC2	IC2+	TC0		6	M	WHITE	N	1	NEVER	Liver	1-2 years	kidney	Y	Y	1.56863	1.35678	10170	21.191	0	MS2b1	Infiltrated	II	PD	9.80653	14.751	High	0.664804	Medium
SAM727c0e92a2a7	PR	CR/PR	IC2	IC2+	TC2+		1	M	WHITE	Y	0	PREVIOUS	LN Only	(less than) 1 year	lymph node	N		0.333333	0.955961	10239	18.7269	0	MS2a2	Genomically unstable	II	CRPR	9.54952	15.6637	High	0.609659	Low
SAM73663ee4a96e	CR	CR/PR	IC2	IC2+	TC0	excluded		M	WHITE	N	0	PREVIOUS	LN Only	(less than) 1 year	kidney	N			0.796165	10123	21.2567	0	MS1b	UroA	I	CRPR	9.32062	13.9281	High	0.669195	Medium
SAM75142fcab9df	PD	SD/PD	IC2	IC2+	TC0	excluded	7	F	WHITE	N	1	NEVER	LN Only	more than 2 years	kidney	Y	Y	0.27451	1.36783	10270	11.9261	1	MS2b1	Infiltrated	I	PD	10.7993	14.7233	High	0.733481	High
SAM7538ad9ff524	SD	SD/PD	IC1	IC1	TC0	inflamed	21	F	WHITE	N	1	PREVIOUS		(less than) 1 year	bladder	N		2.39216	0.657817	10212	19.1211	0	MS2b2.1	UroB	III	PD	8.57958	12.5154	High	0.685523	Medium
SAM753d4bb52dbe	SD	SD/PD	IC1	IC1	TC0	excluded	7	M	WHITE	N	1	CURRENT	Visceral	(less than) 1 year	ureter	Y	Y		1.52308	10337	11.3676	1	MS2b1	Infiltrated	I	PD	9.954	13.863	High	0.718028	Medium
SAM75f12d1a55fc	SD	SD/PD	IC2	IC2+	TC0	inflamed	6	M	WHITE	N	0	PREVIOUS	Visceral	1-2 years	lung	Y	N	0.333333	0.748056	10052	14.7515	0	MS2b1	Infiltrated	IV	PD	10.1306	14.6842	High	0.689897	Medium
SAM76a431ba6ce1	PD	SD/PD	IC1	IC1	TC0	inflamed	6	M	WHITE	N	0	NEVER	Visceral	(less than) 1 year	kidney	N		0.215686	0.804777	10300	14.1273	1	MS2b1	Infiltrated	III	PD	11.096	13.857	High	0.800751	High
SAM771445e92421	CR	CR/PR	IC1	IC1	TC0	inflamed		M	WHITE	N	0	NEVER	LN Only	more than 2 years	bladder	Y	N	0.215686	0.490146	10165	19.4168	0	MS2b1	Infiltrated	III	CRPR	10.0319	14.442	High	0.694635	Medium
SAM7829a341b9f3	PD	SD/PD	IC2	IC2+	TC1	inflamed	3	M	WHITE	Y	1	PREVIOUS		(less than) 1 year	bladder	N		0.745098	0.714102	10146	3.8768	1	MS2b2.2	Basal/SCC-like	IV	PD	9.27004	12.9595	High	0.715308	Medium
SAM7aa01fc49a80	PD	SD/PD	IC1	IC1	TC0	excluded		M	WHITE	N	1	PREVIOUS	Liver	more than 2 years	bladder	N		1.03922	1.06346	10370	2.13552	1	MS2b1	Infiltrated	II	PD	10.4336	15.2802	High	0.682823	Medium
SAM7bff231634e9	SD	SD/PD	IC2	IC2+	TC2+			M	WHITE	N	1	PREVIOUS	Visceral	(less than) 1 year	ureter	Y	Y	0.72549	1.22719	10347	10.2505	1	MS2b2.2	Basal/SCC-like	III	PD	7.5133	13.3213	High	0.564006	Low
SAM7d2dfba6cd84	SD	SD/PD	IC1	IC1	TC0	inflamed	4	M	WHITE	N	0	CURRENT	Liver	1-2 years	lymph node	Y	Y	0.156863	0.7465	10345	12.7146	1	MS2b1	Infiltrated	IV	PD	11.0437	14.6722	High	0.752691	High
SAM7f0d9cc7f001	PD	SD/PD	IC1	IC1	TC0	excluded		M	WHITE	N	1	NEVER	Liver	more than 2 years	bladder	Y	Y		0.649813	10220	4.63244	1	MS2b1	Infiltrated	II	PD	10.2244	14.9712	High	0.682933	Medium
SAM7fb6987514a4	PD	SD/PD	IC2	IC2+	TC0	excluded	1	M	BLACK OR AFRICAN AMERICAN	N	0	NEVER	Liver	1-2 years	bladder	Y	N		1.1566	10293	22.8337	0	MS2b1	Infiltrated	III	PD	10.9738	15.971	High	0.687107	Medium
SAM7fb7a13c096b	PD	SD/PD	IC0	IC0	TC0	excluded	11	M	ASIAN	N	2	CURRENT	Liver	(less than) 1 year	kidney	N		0.764706	0.483769	10006	1.67556	1	MS2b1	Infiltrated	II	PD	9.31641	13.7692	High	0.676613	Medium
SAM80c6183220e6	PD	SD/PD	IC1	IC1	TC0	inflamed	8	M	WHITE	N	0	CURRENT	LN Only	(less than) 1 year	kidney	N		0.215686	0.541934	10030	14.7515	0	MS2b2.2	Basal/SCC-like	III	PD	9.42356	14.3427	High	0.657027	Medium
SAM8884fe446d20	PR	CR/PR	IC2	IC2+	TC2+	inflamed	13	M	WHITE	N	1	NEVER		(less than) 1 year	bladder	Y	N	6	0.794959	10044	23.1622	0	MS2b2.2	Basal/SCC-like	III	CRPR	10.63	14.878	High	0.714477	Medium
SAM8b4b8b0f9e73	SD	SD/PD	IC1	IC1	TC0	excluded	7	M	WHITE	N	0	PREVIOUS	LN Only	(less than) 1 year	kidney	N		1	0.581736	10199	15.6715	0	MS2b1	Infiltrated	I	PD	10.3033	14.6731	High	0.702188	Medium
SAM8e469834acc1	PD	SD/PD	IC1	IC1	TC0	excluded	6	M	WHITE	N	1	NEVER	Liver	more than 2 years	bladder	Y	Y		0.978557	10287	3.71253	1	MS1a	UroA	I	PD	9.26368	12.8326	High	0.721887	Medium
SAM8e8ef2368dfa	PD	SD/PD	IC0	IC0	TC0	desert	6	M	WHITE	N	0	CURRENT	Visceral	(less than) 1 year	kidney	Y	N	0.509804	1.04275	10207	4.50103	1	MS2b1	Infiltrated	IV	PD	10.8228	13.4226	High	0.806312	High
SAM91c47b054ffb	PR	CR/PR	IC2	IC2+	TC0	inflamed	49	M	WHITE	Y	0	PREVIOUS	Visceral	(less than) 1 year	bladder	Y	N	2.70588	1.10269	10162	17.0185	1	MS2a1	Genomically unstable	II	CRPR	8.126	13.1583	High	0.617556	Low
SAM9306c5c92444	PD	SD/PD	IC2	IC2+	TC1	inflamed	12	M	WHITE	N	1	NEVER	Visceral	1-2 years	bladder	Y		2.23529	1.77258	10129	15.4415	0	MS2a1	Genomically unstable	II	PD	8.02053	13.162	High	0.609372	Low
SAM9410b866974a	SD	SD/PD	IC0	IC0	TC0			M	WHITE	N	1	NEVER	LN Only	1-2 years	bladder	Y	N		1.46748	10333	6.73511	1	MS2b1	Infiltrated	IV	PD	9.96941	14.2883	High	0.697733	Medium
SAM943df5cf15df	PD	SD/PD	IC1	IC1	TC0	desert	5	M	WHITE	N	1	PREVIOUS	Visceral	(less than) 1 year	bladder	Y	N	0.117647	0.984679	10080	2.13552	1	MS2b2.2	Basal/SCC-like	III	PD	9.95081	12.7564	High	0.780062	High
SAM957378bd907f	PD	SD/PD	IC0	IC0	TC0	excluded		M	WHITE	N	0	PREVIOUS	Liver	1-2 years	ureter	Y	N	0.196078	0.870142	10216	2.23409	1	MS2b1	Infiltrated	II	PD	9.88401	17.0074	High	0.581159	Low
SAM961d04c42bd9	PD	SD/PD	IC0	IC0	TC0	excluded	17	M	WHITE	N	1	CURRENT	Visceral	(less than) 1 year	bladder	Y	N	1.72549	1.54621	10034	5.8809	1	MS2a1	Genomically unstable	I	PD	9.59007	13.1329	High	0.730233	Medium
SAM9725303dce0c	PD	SD/PD	IC1	IC1	TC0	desert	22	M	WHITE	Y	1	NEVER	Liver	more than 2 years	bladder	N		4.43137	1.30737	10286	8.90349	0	MS2a1	Genomically unstable	II	PD	7.81959	12.5625	High	0.622457	Low
SAM978a587b207e	PD	SD/PD	IC0	IC1	TC2+	excluded		M	WHITE	N	0	CURRENT	LN Only	(less than) 1 year	bladder	Y	N	1.92157	1.04287	10131	2.10267	1	MS2a2	Genomically unstable	II	PD	9.95654	13.459	High	0.739769	High
SAM97a00e0929fb	PR	CR/PR	IC2	IC2+	TC0	excluded	18	M	OTHER	N	0	PREVIOUS	Liver	(less than) 1 year	kidney	N		2.86275	0.710257	10007	12.7146	0	MS2a1	Genomically unstable	II	CRPR	8.8344	13.4667	High	0.656018	Medium
SAM99a46b9eec27	PD	SD/PD	IC0	IC0	TC0	excluded	5	M	WHITE	N	1	PREVIOUS	Liver	1-2 years	kidney	Y	Y	0.72549	1.96569	10236	3.61396	1	MS2b1	Infiltrated	I	PD	10.3403	14.6578	High	0.705444	Medium
SAM9a2cf3c06fb3	PD	SD/PD	IC1	IC1	TC0	inflamed	4	M	WHITE	N	0	PREVIOUS	Visceral	more than 2 years	bladder	Y	Y	0.862745	1.60661	10059	5.65092	1	MS2b1	Infiltrated	II	PD	10.6887	14.0698	High	0.759688	High
SAM9aa6a095a9d6	PD	SD/PD	IC1	IC1	TC0	excluded	5	M	WHITE	Y	0	PREVIOUS		more than 2 years	kidney	Y	Y	0.647059	0.882239	10171	8.83778	1	MS2b2.1	UroB	I	PD	10.0404	13.9153	High	0.721533	Medium
SAM9cafb905b36a	PD	SD/PD	IC2	IC2+	TC2+	inflamed	12	M	WHITE	N	0	PREVIOUS	LN Only	(less than) 1 year	kidney	Y	Y	0.588235	1.53249	10359	7.62218	1	MS2b2.2	Basal/SCC-like	IV	PD	11.0907	14.6799	High	0.755501	High
SAM9daccafc18db	PD	SD/PD	IC0	IC0	TC0	desert		F	WHITE	N	0	CURRENT	Visceral	(less than) 1 year	kidney	Y	Y		0.597249	10113	16.46	0	MS2b2.2	Basal/SCC-like	III	PD	9.51737	12.9246	High	0.736378	High
SAM9e11ec6bea80	SD	SD/PD	IC2	IC2+	TC2+	inflamed	10	M	WHITE	N	1	PREVIOUS	Visceral	more than 2 years	bladder	Y	N		1.39537	10215	15.4086	1	MS2b2.2	Basal/SCC-like	IV	PD	9.44708	14.5166	High	0.650777	Low
SAM9fb814c22bdb	SD	SD/PD	IC1	IC1	TC0	desert	6	F	WHITE	N	0	PREVIOUS		(less than) 1 year	bladder	N		0.431373	0.771397	10088	19.1211	1	MS2b1	Infiltrated	III	PD	12.2393	15.6267	High	0.783228	High
SAMa1e62d323e1d	SD	SD/PD	IC2	IC2+	TC0	inflamed	15	F	WHITE	Y	0	PREVIOUS	Visceral	1-2 years	bladder	Y	N	0.921569	1.31402	10321	10.5791	1	MS2a1	Genomically unstable	II	PD	9.64505	13.6895	High	0.704556	Medium
SAMa321770ac31c	PD	SD/PD	IC2	IC2+	TC0	excluded	8	M	WHITE	N	0	PREVIOUS	Visceral	(less than) 1 year	lymph node	Y	N	1.41176	1.38859	10369	7.06366	0	MS2b2.2	Basal/SCC-like	II	PD	8.95411	12.6614	High	0.7072	Medium
SAMa424c75831b4	PD	SD/PD	IC2	IC2+	TC0		6	M	WHITE	N	1	PREVIOUS	Visceral	1-2 years	bladder	Y	N	0.686275	0.776142	10240	3.54825	1	MS1b	UroA	II	PD	9.84985	12.9482	High	0.760711	High
SAMa535fcdf18a0	PR	CR/PR	IC0	IC0	TC0		19	M	WHITE	N	1	PREVIOUS		1-2 years	bladder	Y	Y	0.882353	0.899224	10371	17.2813	0	MS1b	UroA	I	CRPR	10.0604	12.5496	High	0.801652	High
SAMa913c6139ec8	SD	SD/PD	IC2	IC2+	TC0	excluded		M	WHITE	N	0	NEVER	Visceral	(less than) 1 year	kidney	Y	N	1.52941	0.942285	10304	5.12526	1	MS2b1	Infiltrated	II	PD	10.5545	15.83	High	0.666743	Medium
SAMa9ca8536d2b1	SD	SD/PD	IC1	IC1	TC1		3	M	WHITE	N	0	PREVIOUS	LN Only	1-2 years	bladder	N		0.352941	0.84613	10330	21.848	0	MS2b1	Infiltrated	III	PD	10.8868	15.0383	High	0.723939	Medium
SAMaabf4afe4213	PD	SD/PD	IC0	IC0	TC0		18	M	WHITE	N	1	NEVER	Visceral	(less than) 1 year	lymph node	N		2	0.879312	10159	2.62834	1	MS2a1	Genomically unstable	II	PD	8.38526	12.8857	High	0.650742	Low
SAMaaf505c36f93	PR	CR/PR	IC1	IC1	TC0	excluded	15	M	WHITE	N	1	PREVIOUS	LN Only	more than 2 years	kidney	Y	Y	1.72549	1.53825	10259	20.5667	0	MS1b	UroA	I	CRPR	8.51543	12.9105	High	0.659576	Medium
SAMab8052a03398	SD	SD/PD	IC2	IC2+	TC0	inflamed		M	WHITE	N	1	NEVER	LN Only	(less than) 1 year	lymph node	Y	N	0.0392157	0.767621	10019	13.306	1	MS2b1	Infiltrated	III	PD	10.8885	14.8884	High	0.73134	Medium
SAMabc151b01ea3	PD	SD/PD	IC1	IC1	TC0	excluded		F	WHITE	N	1	NEVER	Liver	(less than) 1 year	bladder	Y	N		0.74401	10092	0.558522	1	MS2b2.2	Basal/SCC-like	IV	PD	9.57635	12.513	High	0.76531	High
SAMad83c9c53537	PD	SD/PD	IC1	IC1	TC0		6	M	WHITE	N	0	PREVIOUS	Visceral	1-2 years	kidney	Y	Y	0.745098	1.29695	10372	14.9815	0	MS1a	UroA	I	PD	10.9753	12.7499	High	0.860814	High
SAMae4da274eded	PD	SD/PD	IC0	IC0	TC0			F	WHITE	Y	1	NEVER	Liver	(less than) 1 year	bladder	Y	Y		1.48462	10004	4.99384	1	MS2a2	Genomically unstable	II	PD	9.16821	14.4863	High	0.632887	Low
SAMaf42c1541269	SD	SD/PD	IC2	IC2+	TC0	inflamed	14	M	WHITE	N	1	PREVIOUS	Liver	(less than) 1 year	bladder	N		2.19608	0.795428	10178	5.51951	0	MS2a2	Genomically unstable	II	PD	9.33033	14.75	High	0.632563	Low
SAMb0a83e5fbde9	SD	SD/PD	IC0	IC0	TC0		7	M	WHITE	Y	1	PREVIOUS	Visceral	more than 2 years	lung	Y	N	0.352941	0.805644	10100	23.3265	0	MS1b	UroA	I	PD	8.90139	12.4804	High	0.713229	Medium
SAMb0d11db9aa79	PD	SD/PD	IC2	IC2+	TC0	inflamed	3	F	WHITE	N	0	NEVER	Visceral	1-2 years	lung	Y	N	0.843137	1.26897	10125	10.5462	1	MS2b2.1	UroB	I	PD	9.20642	14.2731	High	0.645019	Low
SAMb15ac6e4c4ef	PR	CR/PR	IC1	IC1	TC0		11	M	WHITE	Y	0	PREVIOUS	Visceral	more than 2 years	bladder	Y	Y	1.5098	1.28557	10096	20.0082	0	MS2a1	Genomically unstable	II	CRPR	9.4353	13.4648	High	0.700737	Medium
SAMb15ad09d6e24	PD	SD/PD	IC2	IC2+	TC2+	excluded	4	F	WHITE	N	0	NEVER	LN Only	(less than) 1 year	bladder	Y	Y		1.17946	10206	3.8768	1	MS2b1	Infiltrated	IV	PD	9.90377	15.6669	High	0.632145	Low
SAMb2e4a082541a	PD	SD/PD	IC1	IC1	TC0			F	WHITE	N	1	NEVER	Visceral	1-2 years	bladder	Y	N		0.720924	10332	4.36961	1	MS2b1	Infiltrated	IV	PD	10.5301	16.8458	High	0.625087	Low
SAMb2f1d0e54ece	PR	CR/PR	IC2	IC2+	TC2+	desert		M	WHITE	N	1	PREVIOUS	Visceral	(less than) 1 year	bladder	Y	N	0.862745	0.798489	10073	11.4004	1	MS2b1	Infiltrated	IV	CRPR	9.93324	13.8682	High	0.716259	Medium
SAMb470eb8f04be	CR	CR/PR	IC2	IC2+	TC0	excluded	35	M	WHITE	N	0	NEVER	LN Only	more than 2 years	bladder	Y	Y		1.43812	10115	20.0739	0	MS1b	UroA	I	CRPR	9.48946	13.6946	High	0.692935	Medium
SAMb4c7a001537d	PD	SD/PD	IC1	IC1	TC1	inflamed	5	M	WHITE	N	1	PREVIOUS	Visceral	1-2 years	kidney	Y	Y		0.815851	10068	3.18686	1	MS1b	UroA	I	PD	8.3976	12.668	High	0.662899	Medium
SAMb8070b7937e7	SD	SD/PD	IC1	IC1	TC0	desert	5	M	WHITE	Y	0	PREVIOUS	Liver	(less than) 1 year	bladder	Y	Y	0.333333	0.92136	10127	21.0267	1	MS1b	UroA	I	PD	8.75201	13.0724	High	0.669502	Medium
SAMb8101c538753	SD	SD/PD	IC2	IC2+	TC2+	inflamed	16	M	WHITE	N	1	PREVIOUS	Liver	(less than) 1 year	bladder	N		3.76471	0.562345	10280	13.4045	1	MS2b2.2	Basal/SCC-like	IV	PD	8.06022	13.157	High	0.61262	Low
SAMb963dda93cfd	PD	SD/PD	IC2	IC2+	TC2+	excluded	8	M	OTHER	N	1	CURRENT	Liver	1-2 years	bladder	Y	Y	0.882353	1.69362	10281	2.75975	1	MS2b2.2	Basal/SCC-like	IV	PD	9.19887	13.1971	High	0.697038	Medium
SAMba1a34b5a060	PD	SD/PD	IC2	IC2+	TC0	inflamed	5	M	WHITE	N	0	NEVER	Visceral	(less than) 1 year	bladder	Y	N	0.901961	1.02302	10277	12.846	1	MS2b2.2	Basal/SCC-like	III	PD	10.1877	13.7693	High	0.739885	High
SAMbcb07ba81cee	PD	SD/PD	IC2	IC2+	TC0	excluded		M	WHITE	N	0	PREVIOUS	Liver	more than 2 years	bladder	Y	Y		0.352492	10011	2.52977	1	MS2b2.2	Basal/SCC-like	III	PD	9.76326	13.6761	High	0.713895	Medium
SAMbda79f955628	SD	SD/PD	IC2	IC2+	TC0	inflamed	20	F	WHITE	N	1	PREVIOUS		1-2 years	bladder	Y	Y	1.2549	0.37328	10065	20.6324	0	MS2a2	Genomically unstable	II	PD	9.26375	15.3359	High	0.604058	Low
SAMbe83eae4026e	PD	SD/PD	IC1	IC1	TC0	excluded	10	F	WHITE	Y	1	NEVER	Liver	(less than) 1 year	lymph node	Y	N	0.784314	0.98462	10246	2.7269	1	MS1b	UroA	I	PD	9.61526	13.521	High	0.711134	Medium
SAMbf1a3ae828e6	CR	CR/PR	IC2	IC2+	TC0	excluded	35	M	WHITE	N	0	PREVIOUS	Visceral	more than 2 years	bladder	Y	N	3.7451	1.2704	10090	20.731	0	MS2b1	Infiltrated	II	CRPR	9.79106	14.0979	High	0.694504	Medium
SAMbfdffb97c446	SD	SD/PD	IC1	IC1	TC2+	excluded	6	F	WHITE	N	1	CURRENT	Visceral	(less than) 1 year	bladder	Y	Y	1.45098	1.29314	10046	6.70226	1	MS2b2.2	Basal/SCC-like	IV	PD	10.0671	13.9602	High	0.721127	Medium
SAMc0d625a50eb8	SD	SD/PD	IC0	IC0	TC0	desert	3	F	WHITE	N	1	NEVER	Visceral	1-2 years	bladder	Y	N	0.294118	1.00769	10043	13.2731	1	MS2b1	Infiltrated	I	PD	10.406	13.4491	High	0.773731	High
SAMc1251c7bfee2	PR	CR/PR	IC2	IC2+	TC0	excluded	5	M	WHITE	N	0	PREVIOUS	Visceral	(less than) 1 year	bladder	Y	Y	1.09804	1.63589	10196	21.6181	0	MS2a2	Genomically unstable	IV	CRPR	8.41294	13.1126	High	0.641591	Low
SAMc1b27bc16435	PR	CR/PR	IC2	IC2+	TC0	excluded	5	M	WHITE	N	0	PREVIOUS	Visceral	more than 2 years	kidney	Y	Y	1.41176	0.555512	10230	24.1807	0	MS2a1	Genomically unstable	I	CRPR	8.55068	13.7397	High	0.622335	Low
SAMc2a1820d4e6b	CR	CR/PR	IC2	IC2+	TC0	excluded		M	WHITE	N	0	NEVER	LN Only	(less than) 1 year	bladder	Y	N		1.31778	10005	20.731	0	MS2b1	Infiltrated	I	CRPR	10.3417	15.1032	High	0.684732	Medium
SAMc692536a795a	PD	SD/PD	IC1	IC1	TC0	desert	10	M	WHITE	Y	1	PREVIOUS		1-2 years	ureter	Y	Y		1.01426	10103	5.65092	1	MS2b1	Infiltrated	II	PD	9.40562	13.9564	High	0.673927	Medium
SAMc6eff056c89a	PD	SD/PD	IC0	IC0	TC0	excluded	3	M	WHITE	N	1	PREVIOUS	LN Only	(less than) 1 year	lymph node	N		0.45098	0.875813	10054	1.80698	1	MS2b2.1	UroB	III	PD	9.53402	14.1871	High	0.67202	Medium
SAMc919aebc7fdd	PR	CR/PR	IC2	IC2+	TC0	inflamed	3	M	WHITE	N	0	NEVER	LN Only	1-2 years	bladder	Y	Y	0.607843	0.617165	10368	20.731	0	MS2b1	Infiltrated	IV	CRPR	9.48395	15.2506	High	0.621873	Low
SAMcabb6d58ff55	SD	SD/PD	IC2	IC2+	TC2+	inflamed	11	F	BLACK OR AFRICAN AMERICAN	N	1	NEVER	Visceral	(less than) 1 year	lung	Y	N	1.35294	0.898815	10188	20.271	0	MS2b2.2	Basal/SCC-like	IV	PD	8.30899	14.2817	High	0.581795	Low
SAMcb132b0cdd2c	PD	SD/PD	IC1	IC1	TC2+	desert		M	WHITE	N	1	CURRENT	LN Only	(less than) 1 year	lymph node	Y	N	0.843137	1.3659	10066	2.52977	1	MS2a2	Genomically unstable	II	PD	9.38939	15.337	High	0.612207	Low
SAMcc4675f394a1	PD	SD/PD	IC0	IC0	TC0			M	WHITE	N	1	PREVIOUS	Liver	(less than) 1 year	liver	Y	Y		1.19941	10142	3.12115	1	MS1a	UroA	I	PD	9.77657	13.3388	High	0.732943	High
SAMcc7a42d87e9c	PR	CR/PR	IC2	IC2+	TC0	inflamed	26	F	WHITE	N	1	PREVIOUS	Visceral	(less than) 1 year	ureter	N		4.96078	0.737523	10149	17.2156	0	MS2a1	Genomically unstable	I	CRPR	8.41853	12.6372	High	0.66617	Medium
SAMcf018fee2acd	PD	SD/PD	IC0	IC0	TC0	excluded		M	WHITE	N	0	PREVIOUS	Visceral	more than 2 years	lung	Y	Y		1.77996	10175	16.23	1	MS1a	UroA	I	PD	10.7823	13.7988	High	0.781395	High
SAMd135d5867fe3	PD	SD/PD	IC2	IC2+	TC2+	excluded	3	M	WHITE	Y	1	PREVIOUS	Visceral	1-2 years	bladder	Y	Y	0.607843	1.03082	10106	3.61396	1	MS2b2.2	Basal/SCC-like	IV	PD	10.7399	14.474	High	0.742018	High
SAMd215b503f99a	SD	SD/PD	IC0	IC0	TC0			M	WHITE	N	1	NEVER	Visceral	more than 2 years	bladder	Y	N		1.07858	10072	1.70842	0	MS2b1	Infiltrated	I	PD	9.93178	12.941	High	0.767468	High
SAMd2492b2a31bb	PD	SD/PD	IC2	IC2+	TC2+	desert	3	F	WHITE	N	0	NEVER	LN Only	(less than) 1 year	lymph node	Y	N	0.490196	0.824884	10008	7.85216	1	MS2b2.2	Basal/SCC-like	III	PD	10.8118	13.7303	High	0.787444	High
SAMd35318127278	CR	CR/PR	IC1	IC1	TC1	excluded	62	M	WHITE	Y	1	PREVIOUS	LN Only	(less than) 1 year	kidney	N		10.0196	1.76734	10201	21.5852	0	MS2a1	Genomically unstable	II	CRPR	7.55908	13.426	High	0.56302	Low
SAMd3601288319e	CR	CR/PR	IC2	IC2+	TC0	excluded	14	M	OTHER	N	0	PREVIOUS	LN Only	1-2 years	other	Y	N	0.784314	0.96954	10335	23.1294	0	MS2a1	Genomically unstable	II	CRPR	9.11811	14.9802	High	0.608678	Low
SAMd3bd67996035	CR	CR/PR	IC2	IC2+	TC0	excluded	7	M	WHITE	N	0	PREVIOUS	LN Only	more than 2 years	lymph node	Y	Y	1.56863	1.33588	10205	20.8296	0	MS2a2	Genomically unstable	II	CRPR	9.69534	15.73	High	0.616359	Low
SAMd43f8933066b	PR	CR/PR	IC1	IC1	TC0	inflamed	15	M	UNKNOWN	N	0	PREVIOUS	Visceral	more than 2 years	bladder	Y	Y	1.88235	0.903453	10058	20.0082	0	MS2b1	Infiltrated	II	CRPR	9.64058	14.511	High	0.664365	Medium
SAMd4c0837b0997	PD	SD/PD	IC2	IC2+	TC1	excluded	5	M	WHITE	N	0	PREVIOUS	Liver	1-2 years	kidney	N		0.529412	1.24023	10305	5.38809	1	MS2b2.1	UroB	III	PD	10.1374	13.3579	High	0.758904	High
SAMd636e3461955	PD	SD/PD	IC1	IC1	TC0	inflamed		M	WHITE	Y	1	PREVIOUS	LN Only	1-2 years	bladder	Y	Y	0.196078	0.933865	10221	10.4805	1	MS2b1	Infiltrated	IV	PD	11.4402	14.8761	High	0.769032	High
SAMd697ba701077	SD	SD/PD	IC0	IC0	TC0	excluded		F	WHITE	Y	0	PREVIOUS	LN Only	more than 2 years	ureter	Y	Y		1.22069	10319	21.1581	1	MS1a	UroA	II	PD	9.8095	13.6865	High	0.716727	Medium
SAMd7d57ee3a863	CR	CR/PR	IC2	IC2+	TC0	inflamed	24	M	WHITE	N	1	PREVIOUS		(less than) 1 year	bladder	Y			1.12889	10138	20.271	0	MS2b2.2	Basal/SCC-like	IV	CRPR	9.53636	14.8899	High	0.640458	Low
SAMd98bac0a070f	PD	SD/PD	IC0	IC0	TC0	desert	8	M	WHITE	Y	1	PREVIOUS	Liver	(less than) 1 year	ureter	Y	N	0.72549	1.22811	10224	2.06982	1	MS1a	UroA	III	PD	10.9303	12.947	High	0.844234	High
SAMda4d892fddc8	PD	SD/PD	IC1	IC1	TC0		4	M	WHITE	N	0	PREVIOUS	Visceral	(less than) 1 year	kidney	N		0.27451	0.421491	10290	14.1273	0	MS2b1	Infiltrated	IV	PD	9.36295	13.8267	High	0.677163	Medium
SAMdab9ca8fb5de	PD	SD/PD	IC0	IC0	TC0	excluded	14	M	WHITE	N	2	PREVIOUS	Liver	(less than) 1 year	bladder	N		2.92157	1.52933	10119	0.197125	0	MS1a	UroA	I	PD	9.98247	13.0966	High	0.762221	High
SAMdb3f50c9129c	PD	SD/PD	IC0	IC0	TC0	excluded	10	M	WHITE	N	1	CURRENT	Visceral	(less than) 1 year	bladder	Y	N	0.509804	1.16787	10084	15.8029	1	MS2b1	Infiltrated	IV	PD	9.09386	12.7559	High	0.712912	Medium
SAMdcae54fcd7fa	SD	SD/PD	IC1	IC1	TC0	excluded		M	WHITE	Y	1	PREVIOUS	LN Only	more than 2 years	kidney	Y	N	1.43137	1.27868	10284	6.2423	1	MS2b1	Infiltrated	II	PD	10.4443	14.376	High	0.726508	Medium
SAMdee1011782cd	PD	SD/PD	IC1	IC1	TC0			M	WHITE	N	1	NEVER	Visceral	(less than) 1 year	lymph node	Y	Y		0.88244	10001	3.90965	1	MS2b1	Infiltrated	I	PD	10.0739	14.5927	High	0.690338	Medium
SAMdf3e42c8672a	PD	SD/PD	IC2	IC2+	TC2+	inflamed	19	M	WHITE	N	1	PREVIOUS	Visceral	(less than) 1 year	bladder	Y	Y	3.23529	0.791353	10161	7.32649	1	MS2b2.2	Basal/SCC-like	III	PD	8.49131	13.6038	High	0.624186	Low
SAMe0c49ea0df5d	SD	SD/PD	IC1	IC1	TC0	excluded	2	F	WHITE	N	1	PREVIOUS	Visceral	(less than) 1 year	bladder	N			0.911801	10016	4.13963	1	MS2b2.1	UroB	III	PD	9.463	13.0657	High	0.72426	Medium
SAMe1eb5d988760	CR	CR/PR	IC2	IC2+	TC0	inflamed	14	M	WHITE	N	0	PREVIOUS	Liver	1-2 years	bladder	Y	Y	2.27451	1.20648	10117	21.0595	0	MS2b1	Infiltrated	I	CRPR	10.2289	14.6623	High	0.697631	Medium
SAMe3210d3632b4	PD	SD/PD	IC2	IC2+	TC2+	inflamed	17	F	WHITE	Y	1	NEVER	LN Only	(less than) 1 year		Y	N	0.862745	1.18023	10268	2.16838	1	MS2b2.2	Basal/SCC-like	III	PD	10.5302	14.3705	High	0.732765	Medium
SAMe41b1e773582	PD	SD/PD	IC1	IC1	TC0	excluded	6	M	WHITE	N	1	NEVER		(less than) 1 year	bladder	Y	Y	0.470588	1.4048	10184	0.854209	1	MS2b2.2	Basal/SCC-like	III	PD	8.16991	12.8868	High	0.633977	Low
SAMe56c96c51190	PD	SD/PD	IC1	IC1	TC2+	excluded	5	F	WHITE	N	2	NEVER	Liver	(less than) 1 year	kidney	N		0.0980392	0.809542	10055	9.7577	1	MS2b1	Infiltrated	III	PD	11.2806	14.8737	High	0.758424	High
SAMe5bc41772bc9	PD	SD/PD	IC1	IC1	TC0	excluded	5	M	WHITE	N	1	PREVIOUS	Liver	(less than) 1 year	liver	Y	N	0.27451	1.23262	10076	6.11088	1	MS2b2.1	UroB	I	PD	9.71232	13.1247	High	0.740002	High
SAMe712352fb82a	PR	CR/PR	IC0	IC0	TC0	desert		M	WHITE	N	0	PREVIOUS		(less than) 1 year	bladder	Y	Y		1.64079	10130	22.1109	0	MS2a1	Genomically unstable	II	CRPR	8.42495	13.1525	High	0.64056	Low
SAMe7bcab05402e	SD	SD/PD	IC0	IC0	TC0			M	WHITE	N	1	PREVIOUS	Visceral	1-2 years	kidney	Y	N		1.49069	10247	7.91786	1	MS2b1	Infiltrated	I	PD	11.494	13.7999	High	0.832908	High
SAMe7bf6c015192	PD	SD/PD	IC2	IC2+	TC0	inflamed	7	M	WHITE	N	1	PREVIOUS	Visceral	(less than) 1 year	kidney	N		1.37255	1.20882	10222	3.12115	1	MS2b2.1	UroB	III	PD	11.8773	14.7422	High	0.805667	High
SAMe7e4f7c076a7	PD	SD/PD	IC2	IC2+	TC2+	inflamed	1	M	WHITE	N	1	PREVIOUS	Visceral	(less than) 1 year	bladder	N		0.196078	0.818856	10036	1.97125	1	MS2b2.2	Basal/SCC-like	IV	PD	9.86751	14.3146	High	0.689333	Medium
SAMe9475f77504b	SD	SD/PD	IC1	IC1	TC0	excluded		M	WHITE	N	0	NEVER	Liver	1-2 years	bladder	Y	Y		0.721469	10313	18.6612	0	MS2b1	Infiltrated	IV	PD	10.1254	13.6712	High	0.740639	High
SAMe94c30c30616	SD	SD/PD	IC1	IC1	TC0	excluded	6	M	WHITE	N	1	PREVIOUS	Visceral	more than 2 years	bladder	Y	Y	1.01961	1.15424	10195	15.3758	1	MS2a2	Genomically unstable	I	PD	9.35272	13.4629	High	0.694705	Medium
SAMe97af0feefdf	PD	SD/PD	IC1	IC1	TC0	excluded	3	F	WHITE	N	0	PREVIOUS	Visceral	(less than) 1 year	bladder	Y	N	0.705882	1.40309	10116	11.1047	1	MS1a	UroA	I	PD	9.74482	13.1088	High	0.743381	High
SAMe9ae8beb82fa	PD	SD/PD	IC1	IC1	TC0	desert	7	M	WHITE	N	1	PREVIOUS		(less than) 1 year	bladder	N		1.33333	1.49889	10317	5.48665	1	MS2b1	Infiltrated	III	PD	9.73792	13.7536	High	0.708029	Medium
SAMeaa477a5384b	CR	CR/PR	IC2	IC2+	TC0	inflamed	14	M	WHITE	N	0	PREVIOUS		more than 2 years	bladder	Y	Y	2.76471	1.11991	10233	21.5852	0	MS2b2.1	UroB	I	CRPR	9.67083	14.2371	High	0.67927	Medium
SAMeb29625f76a5	PD	SD/PD	IC1	IC1	TC0	excluded	2	M	WHITE	N	1	PREVIOUS	Visceral	1-2 years	kidney	Y	Y	0.0588235	1.33606	10325	3.12115	1	MS1b	UroA	I	PD	8.33663	12.6261	High	0.660271	Medium
SAMeb587a68006b	SD	SD/PD	IC1	IC1	TC0			M	WHITE	Y	1	PREVIOUS	LN Only	1-2 years	bladder	N			1.28031	10297	20.6982	0	MS2b1	Infiltrated	II	PD	10.1986	13.5522	High	0.752538	High
SAMee3844cc0b9f	PD	SD/PD	IC0	IC0	TC0			M	WHITE	Y	1	PREVIOUS	Visceral	(less than) 1 year	lymph node	Y	N		0.891882	10143	3.21971	1	MS2b1	Infiltrated	I	PD	10.9399	14.6676	High	0.745856	High
SAMef0e3d2415fd	SD	SD/PD	IC2	IC2+	TC2+	inflamed	1	M	WHITE	N	0	PREVIOUS	Visceral	(less than) 1 year	lung	N		0.0392157	0.481345	10154	10.1191	1	MS2b1	Infiltrated	IV	PD	10.4972	15.9985	High	0.656138	Medium
SAMf20b827dca51	PD	SD/PD	IC2	IC2+	TC0	inflamed	14	M	WHITE	N	0	NEVER	LN Only	(less than) 1 year	kidney	Y	N	1.09804	0.811141	10258	4.36961	1	MS2b1	Infiltrated	II	PD	10.0154	15.4378	High	0.64876	Low
SAMf275eb859a39	PR	CR/PR	IC1	IC1	TC0	excluded	9	M	BLACK OR AFRICAN AMERICAN	Y	0	PREVIOUS	Visceral	1-2 years	bladder	Y	Y		1.48344	10150	24.4764	0	MS1a	UroA	I	CRPR	9.1844	13.7547	High	0.667727	Medium
SAMf3a9bce50099	PD	SD/PD	IC2	IC2+	TC0	excluded	4	F	ASIAN	N	1	PREVIOUS	LN Only	(less than) 1 year	kidney	Y	Y		1.05343	10182	2.10267	0	MS2b1	Infiltrated	II	PD	9.26966	13.9043	High	0.666675	Medium
SAMfb7aec7cb0e2	PR	CR/PR	IC2	IC2+	TC2+	inflamed		M	WHITE	N	1	PREVIOUS		(less than) 1 year	bladder	Y	Y	5.92157	1.60244	10265	22.538	0	MS2b2.2	Basal/SCC-like	IV	CRPR	9.28514	14.4055	High	0.644555	Low
SAMfd947610629d	PD	SD/PD	IC0	IC0	TC0	desert	5	M	WHITE	N	0	PREVIOUS	Visceral	1-2 years	bladder	Y	N		0.753906	10249	9.03491	1	MS2b1	Infiltrated	I	PD	9.73111	12.6636	High	0.768431	High
SAMfed609955db9	PD	SD/PD	IC2	IC2+	TC2+	desert	7	F	WHITE	N	0	NEVER	Visceral	(less than) 1 year	bladder	Y	Y	0.352941	1.04129	10151	20.5667	0	MS1b	UroA	I	PD	9.5959	12.7073	High	0.755147	High
SAMffa5c7cad0e5	PR	CR/PR	IC1	IC1	TC0	desert	10	M	WHITE	N	1	PREVIOUS	Visceral	(less than) 1 year	other	Y			0.83755	10364	15.54	1	MS2b1	Infiltrated	IV	CRPR	10.8356	14.2096	High	0.762556	High

## Sheet: Sup1b. DGE
Supplementary Table 1b. Differential Gene Expression
DESeq2 results from comparing IRAK3 high vs IRAK3 low in CD45 high patients.
Gene	baseMean	log2FoldChange	lfcSE	stat	pvalue	padj	weight
FGL1	38.3023	4.8301	0.52915	9.12803	6.97539e-20	1.55615e-17	0.899512
HP	2191.23	4.79759	0.424255	11.3083	1.19422e-29	6.14909e-26	0.656042
FGA	915.752	4.79639	0.532231	9.01185	2.02615e-19	3.39653e-17	1.06996
ALB	1629.85	4.77284	0.449562	10.6166	2.49393e-26	4.45207e-23	1.03214
HABP2	290.606	4.42381	0.451346	9.80137	1.11063e-22	5.94946e-20	0.945899
ALDOB	118.408	4.4191	0.489047	9.03613	1.62318e-19	2.33025e-17	1.34458
C8B	53.376	4.03748	0.523215	7.71668	1.19395e-14	8.79405e-13	0.833859
APOA1	26.4819	3.82993	0.462407	8.2826	1.20517e-16	1.22342e-14	1
PLG	94.0561	3.82845	0.513146	7.46073	8.60438e-14	4.60874e-12	0.975251
SERPINA3	5379.08	3.7644	0.351748	10.702	9.96512e-27	2.01973e-23	1
KCNJ16	141.519	3.60381	0.516857	6.97256	3.11233e-12	1.10592e-10	1.06815
SLC3A1	228.778	3.53555	0.364893	9.68927	3.34918e-22	1.35213e-19	1.06815
HRG	48.9608	3.51884	0.497939	7.06681	1.58533e-12	6.3162e-11	1
PAX2	32.979	3.36476	0.541911	6.20906	5.33024e-10	1.38713e-08	0.833859
MMP10	1057.13	3.31018	0.365553	9.05526	1.36245e-19	2.51841e-17	1.02476
SLC34A2	1302.97	3.15573	0.44365	7.11312	1.13451e-12	4.57842e-11	1.03128
NAT8	9.66992	3.11416	0.522503	5.96008	2.52118e-09	4.7801e-08	1
C9	50.0746	3.11267	0.403489	7.71438	1.21573e-14	8.91342e-13	0.832659
APOA4	12.7422	3.05137	0.548868	5.55939	2.70712e-08	3.92474e-07	1
SLC12A1	64.3845	2.98525	0.544127	5.48632	4.10404e-08	6.68659e-07	0.832659
VNN1	161.817	2.94748	0.304596	9.67667	3.78849e-22	1.49762e-19	1.06815
AGXT	7.00952	2.9301	0.512305	5.71943	1.06879e-08	1.60345e-07	1.07562
FGB	124.71	2.88579	0.512109	5.6351	1.74953e-08	2.63444e-07	1
CLDN10	93.7337	2.8545	0.441921	6.45929	1.05192e-10	2.82447e-09	0.975251
IGLON5	1.9977	2.82742	0.436767	6.47352	9.57442e-11	1.91861e-09	1.37985
AGTR1	98.4493	2.81973	0.249813	11.2873	1.51561e-29	4.49206e-26	1.36768
CASR	81.8327	2.81261	0.413442	6.80291	1.02527e-11	3.5103e-10	0.975251
SLC22A2	19.8141	2.81197	0.495292	5.6774	1.36757e-08	2.12724e-07	1
NPY6R	5.54949	2.79543	0.392145	7.12858	1.01412e-12	3.19273e-11	1.37267
SERPINA4	53.761	2.76116	0.510393	5.40986	6.30724e-08	9.12756e-07	0.899512
GLYAT	13.5672	2.76024	0.526257	5.24503	1.56253e-07	1.74218e-06	1.07562
SAA2	95.0312	2.75574	0.38493	7.15905	8.12365e-13	3.45178e-11	1
MEGF11	17.718	2.75493	0.480533	5.73307	9.86286e-09	1.49514e-07	1.07562
SERPINA6	25.5876	2.75248	0.496327	5.5457	2.92776e-08	4.94212e-07	0.832659
CPB2	22.635	2.7372	0.477233	5.73556	9.71915e-09	1.57338e-07	1
F11	21.1146	2.71567	0.423686	6.40963	1.45875e-10	4.08317e-09	0.899497
UGT1A8	785.97	2.71039	0.398641	6.79908	1.05289e-11	3.35165e-10	1.05066
PRG4	1285.67	2.6911	0.344217	7.81804	5.36526e-15	3.59881e-13	1.03128
AHSG	11.1079	2.68856	0.554599	4.84776	1.24861e-06	1.08723e-05	1.07562
APOH	30.8481	2.68818	0.560854	4.793	1.64302e-06	1.72831e-05	0.832659
MUC2	4261.66	2.63893	0.41051	6.42842	1.28941e-10	3.31647e-09	1
ACTC1	958.437	2.63309	0.387748	6.79071	1.11585e-11	3.54039e-10	1.05066
CP	4936.99	2.63144	0.334855	7.85846	3.88874e-15	2.84587e-13	0.989114
CLEC3A	6.44879	2.6286	0.483236	5.43958	5.34076e-08	6.13523e-07	1.19374
HPX	131.758	2.61871	0.31777	8.24088	1.70951e-16	1.98151e-14	0.832659
TENM2	1106.96	2.59132	0.390789	6.631	3.3341e-11	9.70913e-10	1.03418
UGT3A1	19.7885	2.58832	0.551121	4.69645	2.64716e-06	1.97242e-05	1.15701
LEFTY1	3.2911	2.58206	0.444314	5.81134	6.19736e-09	9.00107e-08	1.19374
TCN1	1484.89	2.56249	0.402774	6.36209	1.99025e-10	4.74589e-09	1.03276
SERPIND1	31.2207	2.5612	0.369015	6.94064	3.90317e-12	1.58178e-10	0.899512
MMP7	3911.28	2.55978	0.345413	7.41079	1.25549e-13	6.36156e-12	1
IGFN1	2582.79	2.55274	0.335107	7.61767	2.58292e-14	2.1803e-12	0.656032
CRP	225.161	2.53108	0.542751	4.66343	3.10979e-06	2.42917e-05	1.07085
HPD	66.5877	2.5225	0.330737	7.62692	2.40432e-14	1.3844e-12	1
ACSM2B	15.8245	2.51272	0.559399	4.49182	7.06175e-06	4.92651e-05	1.07562
ANXA13	4.92872	2.50372	0.410176	6.10402	1.03431e-09	2.15673e-08	1
CA10	11.7499	2.50118	0.488405	5.12112	3.0373e-07	2.94928e-06	1.15703
CDHR2	36.1224	2.4898	0.365627	6.80968	9.78192e-12	3.28245e-10	1
OGN	515.192	2.47522	0.36245	6.82912	8.54359e-12	3.04096e-10	0.945899
FIBIN	73.9097	2.46177	0.245384	10.0323	1.09947e-23	9.67113e-21	0.832659
KERA	6.972	2.42979	0.372797	6.51772	7.13849e-11	1.72958e-09	1.15701
CYS1	5.13569	2.4226	0.349075	6.94004	3.91984e-12	1.22645e-10	1.19374
CRLF1	119.56	2.41332	0.299373	8.06126	7.55129e-16	6.56625e-14	0.975251
CYP4A11	4.52943	2.40086	0.492485	4.87499	1.08817e-06	7.77031e-06	1.37985
SLC17A1	18.2959	2.39042	0.54827	4.35993	1.30103e-05	7.6962e-05	1.19374
PLPP4	92.9586	2.38054	0.299758	7.94155	1.99664e-15	1.56247e-13	1
MATN3	222.115	2.3752	0.248036	9.57604	1.00837e-21	3.34832e-19	1.07085
KCNB1	20.4786	2.37038	0.276802	8.56343	1.09555e-17	1.64374e-15	0.833859
MMP1	3524	2.36317	0.354477	6.66664	2.61722e-11	7.53322e-10	1.08
IGFL2	195.84	2.35779	0.358408	6.57851	4.75185e-11	1.37195e-09	1
OMD	196.019	2.3402	0.333365	7.01994	2.2197e-12	8.07926e-11	1.07085
GALR1	1.25992	2.33993	0.446373	5.24209	1.58771e-07	2.65257e-06	0.681929
COL11A1	15352.6	2.33628	0.36647	6.37509	1.82859e-10	4.53635e-09	1
ACSM2A	44.4551	2.33575	0.562302	4.15391	3.2684e-05	0.00023297	0.833859
SNORD114-14	2.04084	2.32848	0.392331	5.93499	2.93855e-09	5.44908e-08	1
IQCA1	367.117	2.32362	0.232123	10.0103	1.37374e-23	1.01502e-20	0.945899
ASPN	1540.11	2.32135	0.261138	8.88934	6.14741e-19	9.56177e-17	1.03418
ADAMTS9-AS1	3.97068	2.32068	0.394587	5.88129	4.07093e-09	6.18236e-08	1.19374
ZPLD1	14.1907	2.31938	0.342574	6.77045	1.28386e-11	3.67486e-10	1.15701
DMGDH	174.134	2.2998	0.257722	8.92356	4.51528e-19	7.37925e-17	1.00014
ABCB5	33.4837	2.29751	0.331196	6.93701	4.00491e-12	1.73516e-10	0.833859
CAMK2A	45.256	2.29489	0.277081	8.28239	1.20724e-16	1.22342e-14	1
SFRP2	4210.06	2.28791	0.32899	6.95433	3.54253e-12	1.31985e-10	1
TMEM59L	16.0931	2.27897	0.272468	8.36417	6.05386e-17	5.61673e-15	1.19374
BHMT2	127.117	2.27707	0.264207	8.61853	6.78179e-18	6.86093e-16	1.34458
SAA1	268.114	2.27157	0.366658	6.19533	5.81631e-10	1.28136e-08	1
KLF17	8.43808	2.27069	0.33625	6.75298	1.44836e-11	4.09214e-10	1.15703
S100A1	12.3826	2.26681	0.364284	6.22265	4.88826e-10	9.58888e-09	1.15703
KNG1	18.8936	2.26596	0.483126	4.6902	2.72932e-06	2.01989e-05	1.15701
GRP	19.1102	2.26421	0.409077	5.53492	3.11363e-08	3.90429e-07	1.15701
CDH16	31.5707	2.26194	0.546858	4.13626	3.53017e-05	0.000212818	1
CES1	688.982	2.2574	0.266101	8.48324	2.1901e-17	2.62619e-15	1.00014
LRRC17	207.463	2.25692	0.235652	9.57738	9.95417e-22	3.47797e-19	1.00014
ANXA10	875.947	2.2548	0.444159	5.07656	3.84337e-07	4.04121e-06	1.02476
GALNT17	78.4512	2.25004	0.237152	9.48776	2.36052e-21	5.55971e-19	1.34458
LPA	453.2	2.24746	0.394104	5.7027	1.17924e-08	1.96789e-07	0.945899
ZNF365	320.34	2.24159	0.238053	9.41635	4.67056e-21	1.0467e-18	1.22215
FYB2	53.3651	2.24118	0.388017	5.77598	7.65082e-09	1.27e-07	1
SERPINA1	11668	2.23347	0.31431	7.10595	1.19497e-12	4.91272e-11	1
GALNT15	159.861	2.23322	0.255071	8.75526	2.03642e-18	2.79303e-16	1.07084
CPN2	4.93499	2.22559	0.481825	4.61909	3.85419e-06	2.6688e-05	1.19374
FNDC1	3621.74	2.22537	0.292743	7.60177	2.92104e-14	1.67193e-12	0.989114
SFRP4	4377.75	2.22308	0.324288	6.85527	7.11791e-12	2.4535e-10	1
ACMSD	17.8596	2.21674	0.530584	4.17792	2.94184e-05	0.000159693	1.15703
TRIM55	24.119	2.20482	0.367671	5.99673	2.01336e-09	4.29633e-08	0.899497
GKN1	9.50336	2.20235	0.472833	4.65777	3.19645e-06	2.64432e-05	1
LY6H	3.67057	2.18995	0.289534	7.56369	3.91786e-14	1.62497e-12	1.37267
NOX4	554.15	2.18074	0.219148	9.951	2.49658e-23	1.54829e-20	1.00014
HAND2	95.702	2.17745	0.389215	5.59448	2.2129e-08	2.46569e-07	1.36768
CHRM2	116.513	2.17231	0.431934	5.02927	4.92355e-07	6.03148e-06	0.832659
HPR	19.0858	2.16964	0.481163	4.50916	6.50845e-06	4.89111e-05	1
SALL1	652.071	2.16861	0.304876	7.1131	1.13466e-12	4.69332e-11	1
COL10A1	6551.16	2.1646	0.330656	6.54639	5.89433e-11	1.66387e-09	1
TAFA5	18.5709	2.16151	0.231545	9.33517	1.0083e-20	2.12802e-18	1.15703
RBP4	144.457	2.15875	0.30886	6.9894	2.76071e-12	9.93395e-11	1.07084
APOA2	31.8647	2.15546	0.561635	3.83782	0.000124129	0.000743133	0.833859
NFE4	1.1902	2.15425	0.453891	4.74619	2.07287e-06	2.52911e-05	0.681929
TCF23	2.11645	2.15346	0.476448	4.51982	6.18921e-06	4.01698e-05	1.19374
AGXT2	11.1504	2.14454	0.545055	3.93454	8.33552e-05	0.000395141	1.15703
FABP4	411.772	2.14345	0.310226	6.90934	4.86924e-12	1.75268e-10	1.00014
SERPINA5	43.5344	2.13702	0.377991	5.65361	1.57108e-08	2.63197e-07	0.899512
CSDC2	14.7297	2.13499	0.294303	7.25438	4.03497e-13	1.63239e-11	1.15701
G6PC	11.3427	2.13302	0.533906	3.99512	6.46607e-05	0.000308818	1.19374
APCDD1L	11.9429	2.13258	0.326167	6.53832	6.22151e-11	1.74168e-09	1
RETN	6.65186	2.12957	0.365664	5.82384	5.75099e-09	9.22266e-08	1.07562
HMCN1	11992.8	2.12569	0.218324	9.73641	2.10882e-22	1.26549e-19	0.734235
PRELP	1240.91	2.1231	0.27251	7.79089	6.65375e-15	4.36723e-13	1.03276
GATA4	19.0186	2.1186	0.498334	4.25137	2.12469e-05	0.000120449	1.15703
COMP	7914.48	2.1183	0.326519	6.48753	8.72561e-11	2.50117e-09	0.932812
LGR5	361.888	2.11778	0.342614	6.18126	6.35935e-10	1.15386e-08	1.22215
ORM1	147.756	2.11654	0.451735	4.68537	2.79453e-06	2.2149e-05	1.07085
GCNT3	98.588	2.10694	0.356405	5.91166	3.3867e-09	4.78003e-08	1.34458
ANGPTL7	11.8416	2.1001	0.448485	4.68264	2.83203e-06	2.02773e-05	1.19374
CDH20	11.3099	2.09787	0.358893	5.84539	5.05394e-09	7.49422e-08	1.19374
EDIL3	998.194	2.09481	0.199693	10.4901	9.58793e-26	1.61315e-22	0.942618
ADGRD1	529.892	2.09454	0.237558	8.81695	1.17621e-18	1.51251e-16	1.21242
PCDH20	46.9217	2.08977	0.347537	6.01309	1.82019e-09	3.5817e-08	1
CNN1	731.16	2.08447	0.274522	7.59309	3.12361e-14	1.86048e-12	0.942618
ARSI	62.591	2.08125	0.256621	8.1102	5.05353e-16	4.49233e-14	1
VCAN	116820	2.0769	0.199011	10.4361	1.69664e-25	2.63317e-22	0.932812
ITIH3	139.616	2.06128	0.31034	6.64199	3.09474e-11	8.8304e-10	1.06815
CREB3L3	23.1273	2.05423	0.388362	5.28947	1.22671e-07	1.76268e-06	0.832659
TFPI2	359.033	2.05418	0.309283	6.64175	3.09973e-11	9.36162e-10	1.00014
HSPB6	94.5202	2.05291	0.287597	7.13816	9.45898e-13	3.06318e-11	1.34458
HPSE2	182.242	2.05108	0.37913	5.40997	6.30353e-08	7.84409e-07	1.07084
MEDAG	247.91	2.05051	0.250061	8.20003	2.40336e-16	2.30827e-14	1.00014
ADGRG4	7.17299	2.04651	0.363877	5.62419	1.86384e-08	2.45853e-07	1.15703
APOC3	26.7719	2.04563	0.558499	3.66273	0.000249542	0.00136063	0.832659
MROH9	4.39471	2.04436	0.359412	5.68808	1.28478e-08	1.51578e-07	1.37985
SSTR5-AS1	4.06874	2.03716	0.555263	3.66882	0.000243674	0.000861356	1.37797
POSTN	33228.9	2.03692	0.27201	7.4884	6.97198e-14	4.94746e-12	0.734235
HGD	95.7132	2.03483	0.3057	6.65631	2.80795e-11	6.58268e-10	1.34458
CDH13	1782.28	2.03481	0.213388	9.53572	1.48848e-21	5.55971e-19	0.857177
COL8A1	1967.6	2.0323	0.224759	9.04211	1.5368e-19	3.24444e-17	0.857177
CDH2	792.069	2.02916	0.270026	7.51467	5.70542e-14	3.00916e-12	1.02476
OR4F13P	5.40764	2.02857	0.441742	4.5922	4.38587e-06	2.63484e-05	1.37985
LRRN2	48.0341	2.0208	0.288795	6.99735	2.60847e-12	1.10273e-10	0.899497
SULF1	16951.6	2.01977	0.243039	8.31046	9.53297e-17	1.17464e-14	0.834968
CYP19A1	45.3634	2.01825	0.317388	6.35894	2.03148e-10	5.86583e-09	0.832659
CLDN19	5.63358	2.01761	0.531707	3.79459	0.000147889	0.000738828	1
GDNF	12.1556	2.01178	0.26349	7.63513	2.25589e-14	1.30636e-12	1
NPTX2	33.3125	2.01138	0.243229	8.26952	1.34499e-16	1.49289e-14	0.899512
SERPINA11	8.22958	2.00805	0.522257	3.84494	0.000120581	0.000580954	1.07562
RTL3	2.34656	2.00686	0.345245	5.81287	6.14125e-09	7.82358e-08	1.37985
ASB5	17.5779	2.00306	0.487353	4.11009	3.95507e-05	0.000206691	1.15701
STON1-GTF2A1L	11.0544	1.99404	0.285994	6.97233	3.11738e-12	1.00434e-10	1.19374
MMP13	3319.54	1.98606	0.411338	4.8283	1.37701e-06	1.27503e-05	0.989114
ALDH1L1	970.593	1.98206	0.332409	5.96271	2.48081e-09	4.43333e-08	1.06996
BNC2	3037.26	1.96801	0.206965	9.50891	1.92669e-21	6.00772e-19	1
HSPB7	26.8559	1.96445	0.278392	7.05641	1.70855e-12	8.00165e-11	0.833859
OR4F15	4.8471	1.96001	0.410214	4.77802	1.77032e-06	1.57234e-05	1
ROS1	326.692	1.95683	0.406772	4.81064	1.50449e-06	1.36767e-05	0.998011
LHX1	18.0803	1.95196	0.479658	4.06948	4.7119e-05	0.000256757	1.07562
CCN2	3851.46	1.95124	0.240618	8.10931	5.09084e-16	4.22735e-14	1.08
FGF1	36.7102	1.95106	0.22237	8.77393	1.72537e-18	3.01708e-16	0.833859
TDGF1	5.91405	1.95098	0.487693	4.00043	6.32285e-05	0.00026755	1.37797
PDLIM3	1859.31	1.95097	0.215475	9.05431	1.3744e-19	2.57928e-17	1
CTHRC1	7169.56	1.94649	0.228705	8.51095	1.7252e-17	2.78496e-15	0.734235
HTRA3	696.531	1.94273	0.24895	7.80371	6.01149e-15	3.52322e-13	1.18432
NRG1	626.634	1.94079	0.305148	6.36017	2.01536e-10	4.93324e-09	1
GRIN2A	151.069	1.93917	0.324912	5.9683	2.39735e-09	4.30363e-08	1.06815
SPINK13	1.94654	1.93906	0.45859	4.22831	2.35455e-05	0.000113837	1.37267
SGCD	182.687	1.93727	0.237273	8.16474	3.22126e-16	2.96766e-14	1
ITGB3	2411.43	1.93399	0.247515	7.81362	5.55669e-15	4.37961e-13	0.857177
PNMA2	37.0896	1.93306	0.21052	9.18231	4.2195e-20	1.09107e-17	0.833859
INHBA	1135.1	1.93273	0.234972	8.22537	1.94596e-16	1.83868e-14	1.03128
AGT	583.343	1.92824	0.298829	6.45266	1.09907e-10	2.43676e-09	1.21242
ANGPTL1	106.192	1.9272	0.272371	7.07564	1.4876e-12	7.0723e-11	0.832659
GPC6	1149.07	1.92713	0.237284	8.12164	4.5991e-16	4.01384e-14	1.03214
ELANE	5.00845	1.92482	0.351603	5.47441	4.38961e-08	5.15419e-07	1.19374
NPAS4	12.7103	1.92425	0.292472	6.57926	4.72803e-11	1.16341e-09	1.19374
TCP11	7.48816	1.92066	0.319732	6.00708	1.88892e-09	3.699e-08	1
COL3A1	391042	1.92061	0.226838	8.46686	2.52103e-17	3.14808e-15	0.932812
FAP	3743.22	1.92003	0.229696	8.35899	6.32575e-17	6.89303e-15	1
SOX10	6.50424	1.91938	0.417294	4.59958	4.23346e-06	2.97089e-05	1.15703
NNMT	2689.37	1.91097	0.207273	9.21957	2.98306e-20	8.03776e-18	0.826601
SORCS2	322.194	1.91028	0.236225	8.0867	6.13055e-16	5.32058e-14	0.998011
MCEMP1	50.0745	1.90682	0.273691	6.96706	3.23624e-12	1.33552e-10	0.899512
THBS2	16108.2	1.90483	0.235725	8.08074	6.43772e-16	5.55233e-14	1
DES	9834.72	1.90355	0.360582	5.2791	1.29817e-07	1.67497e-06	0.932812
ACTG2	4120.49	1.90205	0.312393	6.08866	1.13856e-09	2.77783e-08	0.826601
ACTA2	28076.9	1.89949	0.194317	9.77518	1.43906e-22	7.27153e-20	0.932812
LRRN4	15.2987	1.89769	0.395193	4.80193	1.57141e-06	1.24838e-05	1.15703
SLC9A3	5.86925	1.89755	0.46094	4.11668	3.84366e-05	0.000173101	1.37797
SSTR5	7.82798	1.89692	0.499176	3.80009	0.000144644	0.000679635	1.07562
PCSK1	222.27	1.89535	0.32186	5.88875	3.89129e-09	6.51773e-08	1.07085
DCHS2	150.687	1.8936	0.297498	6.36507	1.95196e-10	4.80057e-09	1.00014
TAAR1	1.38226	1.89338	0.532715	3.55422	0.000379108	0.00231859	0.682874
COL5A1	48016.5	1.89295	0.211814	8.93687	4.00358e-19	6.65119e-17	1
GMNC	7.00485	1.89219	0.465863	4.06168	4.87203e-05	0.000241238	1.19374
LINC01614	1.19872	1.89093	0.459761	4.11286	3.90785e-05	0.000324072	0.681929
PRUNE2	1651.6	1.88995	0.280868	6.72895	1.7089e-11	5.4631e-10	1
GXYLT2	726.989	1.88737	0.216358	8.72335	2.70091e-18	3.64353e-16	1.05066
PTPRN	34.3092	1.88692	0.375016	5.03157	4.86483e-07	5.97157e-06	0.832659
FAM180A	7.14805	1.88654	0.274523	6.87209	6.32668e-12	1.95183e-10	1.15703
PRRG3	3.92286	1.88597	0.371957	5.0704	3.9698e-07	3.1881e-06	1.37985
C21orf62	5.33403	1.88496	0.501826	3.7562	0.000172515	0.000638997	1.37797
NTSR1	1.27471	1.87779	0.462415	4.06084	4.88962e-05	0.000283046	1
LIX1	7.45348	1.87725	0.502546	3.73549	0.00018735	0.000799089	1.15703
FGF5	15.5668	1.8764	0.392006	4.78667	1.69574e-06	1.42076e-05	1.07562
GFPT2	853.925	1.87415	0.23033	8.13683	4.05772e-16	3.68798e-14	1
HAPLN4	1.3648	1.87366	0.343181	5.4597	4.76944e-08	9.11024e-07	0.681929
IGFBP5	3072.29	1.87317	0.238724	7.84662	4.27387e-15	3.10022e-13	0.989114
RGN	65.2883	1.87247	0.253539	7.38534	1.5206e-13	9.04974e-12	0.832659
NEXN	2912.14	1.86807	0.187728	9.95097	2.49743e-23	1.54829e-20	0.989114
HNF4A	42.3673	1.86703	0.412378	4.52748	5.96914e-06	5.32431e-05	0.833859
TF	250.68	1.86571	0.30129	6.1924	5.92566e-10	1.29961e-08	1.00014
PAX8	466.796	1.8654	0.44821	4.16188	3.15632e-05	0.000202428	0.945899
ANO4	94.9317	1.86298	0.284072	6.55814	5.44847e-11	1.81773e-09	0.832659
HMGA2-AS1	19.4298	1.8617	0.318253	5.84975	4.92326e-09	7.50483e-08	1.15703
RASD1	137.786	1.85594	0.280444	6.61785	3.64455e-11	1.08311e-09	1
NTM	72.3201	1.85562	0.197472	9.3969	5.61942e-21	1.4417e-18	1
COL1A1	467096	1.85233	0.239501	7.7341	1.04135e-14	6.83919e-13	0.989114
SORBS1	2784.61	1.85118	0.22021	8.40641	4.22759e-17	4.81265e-15	0.989114
MEG3	128.257	1.84983	0.221093	8.36673	5.92369e-17	6.69066e-15	0.975251
HAO1	4.52414	1.84841	0.560041	3.30049	0.000965147	0.00283693	1.37797
CHST9	57.6884	1.84803	0.427337	4.32453	1.52858e-05	0.000105443	0.975251
GPIHBP1	52.1971	1.84538	0.247971	7.44191	9.92403e-14	5.64682e-12	0.899497
FLJ16779	1.49022	1.84494	0.455463	4.0507	5.10639e-05	0.00029394	1
CCN4	239.735	1.84299	0.210238	8.76618	1.84834e-18	2.59137e-16	1.07085
CFHR4	9.39926	1.84267	0.464603	3.96611	7.3055e-05	0.000400168	1
AEBP1	47313.8	1.84257	0.206212	8.9353	4.06063e-19	6.69113e-17	1
HSD17B6	251.233	1.84246	0.226216	8.1447	3.80214e-16	3.24157e-14	1.07085
FOXC2	446.833	1.83681	0.293689	6.25426	3.99416e-10	9.58888e-09	0.945899
HTR2A	45.6461	1.83573	0.319367	5.74804	9.02841e-09	1.61583e-07	0.899497
SOSTDC1	28.9909	1.83498	0.456508	4.01961	5.82934e-05	0.000384086	0.833859
PLN	461.61	1.83344	0.275056	6.66571	2.63383e-11	6.97745e-10	1.18432
PTGIS	2783.23	1.83257	0.271884	6.74026	1.58099e-11	6.07608e-10	0.826601
FGG	22.6494	1.83082	0.479925	3.81479	0.000136297	0.000805972	0.832659
NUDT10	9.54276	1.82763	0.334478	5.46414	4.65155e-08	5.43169e-07	1.19374
FMO3	237.774	1.8275	0.28894	6.32485	2.53475e-10	5.71133e-09	1.07085
SLC35F4	4.08263	1.82668	0.421097	4.3379	1.43848e-05	9.80662e-05	1
CFI	3130.7	1.8253	0.198869	9.17839	4.37588e-20	9.5366e-18	1
GP2	4.80816	1.82497	0.560737	3.25459	0.00113557	0.00327165	1.37267
SCN2B	11.5367	1.82355	0.338183	5.39221	6.9596e-08	9.08874e-07	1
WNT9B	0.971705	1.8222	0.452094	4.03059	5.56378e-05	0.000315519	1
BAAT	40.0151	1.82149	0.426092	4.27486	1.91254e-05	0.000137244	0.899497
IGFBP1	3.86614	1.82142	0.396473	4.59405	4.3472e-06	2.95829e-05	1.19374
OPCML	5.43767	1.82125	0.31618	5.76016	8.4035e-09	1.1821e-07	1.19374
MT1JP	3.54934	1.81854	0.43677	4.1636	3.13262e-05	0.000145169	1.37797
ADAMTS12	2142.15	1.81804	0.198379	9.16452	4.97671e-20	1.55615e-17	0.656042
ARSL	196.409	1.81753	0.294586	6.16977	6.83875e-10	1.47277e-08	1.00014
CST2	89.1234	1.81723	0.349889	5.19373	2.06124e-07	1.8277e-06	1.34458
TBX4	127.977	1.81723	0.351198	5.17437	2.28687e-07	1.97724e-06	1.36768
DACT3	76.5831	1.81544	0.228683	7.93866	2.04375e-15	1.58708e-13	1
TAGLN	8110.47	1.81326	0.194573	9.31917	1.1725e-20	3.67795e-18	0.734235
PLP1	48.258	1.81219	0.342302	5.29414	1.19577e-07	1.46528e-06	1
NTRK2	1053.13	1.81197	0.268865	6.73934	1.59103e-11	5.40444e-10	0.942618
MIR100HG	3.62396	1.81004	0.304156	5.951	2.66504e-09	3.77123e-08	1.37985
TCEAL7	52.314	1.80677	0.211222	8.55392	1.18982e-17	1.76595e-15	0.832659
MYH2	11.0456	1.80604	0.385852	4.68065	2.85971e-06	2.1048e-05	1.15703
FLNC	3954.73	1.8047	0.243604	7.40836	1.27874e-13	6.01435e-12	1.08002
MYH11	67341.8	1.80228	0.300403	5.99954	1.97878e-09	5.06163e-08	0.734235
RP1	206.013	1.80225	0.281522	6.40182	1.53532e-10	3.65245e-09	1.07085
CDH19	86.1839	1.80189	0.358248	5.02974	4.91156e-07	3.9486e-06	1.34458
HHIP	207.216	1.80148	0.335074	5.37636	7.60066e-08	9.22769e-07	1.07084
PXDN	7418.41	1.80048	0.176905	10.1777	2.49434e-24	2.35637e-21	0.932812
LMOD1	2795.87	1.80018	0.239853	7.50535	6.12654e-14	3.27633e-12	1
MUC5B	515.21	1.79868	0.42805	4.20203	2.6453e-05	0.000165352	1.00014
EVA1A	22.8525	1.79866	0.275241	6.53485	6.36739e-11	1.94673e-09	0.899497
SPOCK1	686.578	1.79786	0.255105	7.04751	1.82149e-12	6.16051e-11	1.18432
SPOCD1	148.528	1.79643	0.25889	6.93899	3.94915e-12	1.45795e-10	1
PIP	14.9311	1.79575	0.425232	4.22299	2.41078e-05	0.000134751	1.15701
MMP2	42027.1	1.79449	0.228559	7.85129	4.11774e-15	3.13678e-13	0.932812
CARMN	1.6208	1.79441	0.337883	5.31074	1.09182e-07	1.3518e-06	1
SUGCT	330.934	1.79235	0.18575	9.64922	4.95311e-22	2.05285e-19	0.998011
MSRB3	760.767	1.79121	0.174811	10.2465	1.22704e-24	1.31918e-21	0.942618
SLC47A2	16.4337	1.79005	0.502229	3.5642	0.000364963	0.00138409	1.19374
FXYD2	37.5026	1.78565	0.411914	4.335	1.45762e-05	0.000115684	0.833859
WIF1	4.53479	1.78467	0.449112	3.97378	7.07398e-05	0.000295977	1.37267
AMPH	191.715	1.78446	0.213948	8.34065	7.38835e-17	7.84017e-15	1
NALCN	413.921	1.78077	0.230118	7.73853	1.00575e-14	6.61009e-13	0.998011
ECRG4	19.5521	1.78032	0.321295	5.54109	3.00596e-08	3.78549e-07	1.15703
COL1A2	566932	1.77726	0.228791	7.76802	7.97194e-15	6.98601e-13	0.734235
CCDC80	9802.32	1.77327	0.232889	7.61424	2.65246e-14	1.53104e-12	0.989114
HBG2	45.8228	1.77297	0.421241	4.20892	2.56596e-05	0.000176327	0.899497
ITGBL1	2277.44	1.77175	0.22209	7.97762	1.4918e-15	1.74953e-13	0.654631
FGF7	991.427	1.77132	0.253078	6.99911	2.57585e-12	9.73943e-11	1.02476
LHCGR	9.52375	1.76975	0.395791	4.47141	7.77045e-06	5.03026e-05	1.15701
CLDN2	55.4491	1.76957	0.533043	3.31975	0.000900993	0.00351856	1
BGN	15628.8	1.76887	0.195476	9.04901	1.44267e-19	2.68257e-17	1
SLC6A1	107.165	1.76857	0.195785	9.03318	1.66747e-19	3.07239e-17	1
FGF9	30.2873	1.76854	0.258964	6.8293	8.53316e-12	2.89214e-10	1
CLCA4	1796.9	1.76849	0.409671	4.31685	1.58275e-05	0.000153045	0.656042
OR7C1	7.09672	1.76816	0.35702	4.95254	7.32497e-07	6.40605e-06	1.15703
SERPINB11	21.1297	1.76775	0.478574	3.69378	0.000220946	0.00114632	0.899497
LEFTY2	3.9014	1.76587	0.411412	4.29223	1.76886e-05	8.86757e-05	1.37985
ABCA8	1049.23	1.76559	0.248337	7.10968	1.16315e-12	4.59793e-11	1.05066
CDH6	1380.11	1.76558	0.225119	7.84288	4.40314e-15	3.13678e-13	1
FBXO32	1615.91	1.76483	0.177474	9.94418	2.67368e-23	1.54829e-20	1
KNDC1	37.5889	1.7624	0.357391	4.9313	8.16858e-07	8.76459e-06	0.899512
RFX8	57.1929	1.76228	0.258797	6.8095	9.79385e-12	3.61772e-10	0.899497
PTGER3	58.57	1.76156	0.250407	7.03477	1.99592e-12	5.88035e-11	1.36768
KCNJ1	27.2888	1.76006	0.367589	4.78812	1.68349e-06	1.50379e-05	1
OBP2A	3.08606	1.75795	0.439996	3.99538	6.45893e-05	0.000273655	1.37267
P4HA3	184.762	1.75724	0.218623	8.03778	9.14775e-16	7.69213e-14	1.00014
CBLN4	5.11936	1.75508	0.363527	4.82794	1.37955e-06	1.08338e-05	1.19374
C3P1	3.43411	1.75054	0.559322	3.12975	0.00174954	0.00470186	1.37797
MAMDC2	250.899	1.74957	0.23969	7.29932	2.89217e-13	1.29104e-11	1.07085
SPOCK3	181.182	1.74872	0.400622	4.36502	1.27113e-05	8.2875e-05	1.07085
DIRC1	4.19311	1.74611	0.364245	4.79378	1.63665e-06	1.46842e-05	1
KRTAP1-5	1.1398	1.74484	0.412177	4.23322	2.30369e-05	0.000204286	0.682874
CDO1	60.934	1.74247	0.316436	5.50654	3.65955e-08	3.88481e-07	1.36768
PRSS1	265.888	1.74181	0.478078	3.64337	0.000269091	0.00124094	0.998011
PTH1R	179.506	1.74126	0.247537	7.03435	2.00197e-12	7.84833e-11	1
CCBE1	94.6358	1.73842	0.248149	7.00554	2.46035e-12	1.11732e-10	0.832659
FOXC2-AS1	3.46458	1.73812	0.470739	3.69232	0.000222221	0.000796241	1.37797
FHL1	3008.89	1.73657	0.225147	7.71305	1.22844e-14	7.22674e-13	1.08002
KCNK2	46.5884	1.73565	0.305968	5.67265	1.40604e-08	2.39469e-07	0.899497
NEGR1	270.388	1.7304	0.229256	7.54789	4.42368e-14	2.02099e-12	1.22215
GRIK2	133.437	1.7285	0.259776	6.65381	2.85603e-11	8.74411e-10	1
COL16A1	3947.98	1.72727	0.218461	7.90652	2.64674e-15	1.86731e-13	1.08
MYO3B	794.423	1.72703	0.333397	5.18011	2.2175e-07	2.39347e-06	1.06996
WTAPP1	1.81772	1.72697	0.346076	4.99014	6.03351e-07	4.64713e-06	1.37267
GLT8D2	420.432	1.72595	0.20025	8.61898	6.75518e-18	9.00622e-16	1.00014
C14orf39	8.85561	1.72449	0.35253	4.89174	9.99471e-07	8.40934e-06	1.15701
TM6SF2	18.3746	1.72418	0.22445	7.68182	1.5684e-14	8.40182e-13	1.15703
COL5A2	50292.3	1.72378	0.218433	7.89156	2.98443e-15	2.24864e-13	1
CCDC8	805.209	1.72265	0.22009	7.82701	4.99598e-15	3.28602e-13	1.06996
DAO	5.71562	1.72065	0.454965	3.78193	0.000155614	0.000771713	1
ADAMTS2	3912.33	1.71779	0.195471	8.78793	1.52342e-18	2.74661e-16	0.826601
ADRB3	4.06538	1.71724	0.345207	4.97452	6.54108e-07	4.9756e-06	1.37985
OLAH	2.2647	1.71679	0.369659	4.64424	3.4133e-06	2.80311e-05	1
STON1	61.9392	1.71629	0.181332	9.46492	2.93788e-21	9.79612e-19	0.832659
CREB3L1	1502.76	1.71565	0.197111	8.70396	3.20491e-18	4.34394e-16	1.03128
TG	857.776	1.71565	0.22191	7.73126	1.06484e-14	6.54904e-13	1.06996
DACT1	301.725	1.71321	0.182655	9.3795	6.62846e-21	1.68267e-18	0.998011
LAMA2	12057	1.71287	0.171899	9.96444	2.18091e-23	1.44159e-20	0.989114
RANBP3L	91.772	1.71013	0.339351	5.0394	4.66998e-07	3.71475e-06	1.36768
MXRA5	14342.3	1.7096	0.229066	7.46331	8.43727e-14	5.85187e-12	0.734235
DOK6	80.3584	1.70956	0.18305	9.33933	9.69423e-21	1.80407e-18	1.34458
FXYD6-FXYD2	3.04001	1.70872	0.375749	4.54751	5.42856e-06	4.18668e-05	1
DACT2	10.9574	1.70833	0.347282	4.91913	8.69299e-07	7.2386e-06	1.19374
SERPINC1	24.8302	1.70811	0.353601	4.83063	1.36104e-06	1.37191e-05	0.899497
SYT9	21.5727	1.70797	0.272361	6.27098	3.58793e-10	9.12461e-09	0.899512
CASQ2	345.139	1.70712	0.323354	5.27942	1.29597e-07	1.57474e-06	1
PPFIA2	247.972	1.70673	0.214861	7.94341	1.96696e-15	1.46572e-13	1.07084
DPEP1	43.0302	1.70531	0.307044	5.55395	2.7928e-08	4.74531e-07	0.833859
FMN2	23.3746	1.70488	0.295914	5.76142	8.34089e-09	1.61157e-07	0.833859
ADAMTSL1	508.483	1.7038	0.21338	7.98479	1.40759e-15	9.9131e-14	1.18432
HSPB2	36.8881	1.70258	0.17141	9.93283	2.99625e-23	1.6413e-20	1
SFRP5	1.04161	1.70164	0.506768	3.35782	0.000785592	0.00313124	1
THBS1	39646.4	1.70093	0.18222	9.33446	1.01506e-20	2.6256e-18	0.932812
GAP43	37.4355	1.70012	0.301122	5.64596	1.64264e-08	2.49573e-07	1
PRKG1	946.406	1.70012	0.152605	11.1407	7.95232e-29	2.19151e-25	1.05066
ROR2	921.046	1.69907	0.2125	7.99564	1.28899e-15	1.00069e-13	1.06996
KCNIP4	11.5966	1.69722	0.481508	3.5248	0.000423806	0.00172629	1.07562
DNAH17	154.06	1.69593	0.322674	5.25588	1.47319e-07	1.66489e-06	1.06815
SLC24A2	83.6988	1.6957	0.321152	5.28008	1.2913e-07	1.84568e-06	0.832659
WT1-AS	91.4562	1.69531	0.383118	4.42502	9.64325e-06	5.3324e-05	1.34458
SYNM	10509.7	1.69415	0.268381	6.31247	2.74616e-10	6.57537e-09	0.989114
CYP3A4	11.5876	1.69384	0.394852	4.28981	1.78823e-05	0.000101442	1.19374
LMCD1	637.507	1.69372	0.165861	10.2117	1.75754e-24	1.71178e-21	0.945899
PPP4R4	150.976	1.69292	0.3093	5.47337	4.41545e-08	6.05906e-07	1
SPARC	34929.8	1.68677	0.194334	8.67975	3.96634e-18	7.2992e-16	0.734235
FOXL1	220.132	1.6866	0.238164	7.08167	1.42425e-12	5.39134e-11	1.07085
ARMH4	374.736	1.68563	0.177973	9.47128	2.76447e-21	8.22709e-19	0.945899
ANGPTL3	3.37018	1.68444	0.539394	3.12284	0.00179112	0.0047878	1.37985
LTF	1014.02	1.68405	0.38987	4.3195	1.56383e-05	9.93916e-05	1.06996
BCHE	137.726	1.68367	0.298023	5.64947	1.60943e-08	2.45782e-07	1.00014
EPYC	201.183	1.68299	0.432119	3.89474	9.83055e-05	0.000519274	1
LINC00312	0.99365	1.68276	0.387975	4.33728	1.44259e-05	9.82805e-05	1
IRAK3	995.571	1.68182	0.14371	11.7029	1.23127e-31	1.21762e-27	1.02476
GPX3	682.749	1.68144	0.223716	7.51594	5.65043e-14	2.59944e-12	1.18432
COL6A3	110742	1.6812	0.200455	8.38694	4.98952e-17	7.32617e-15	0.734235
MYL9	4290.01	1.68073	0.186664	9.00408	2.17476e-19	3.90904e-17	0.989114
PTX3	128.477	1.68057	0.262178	6.41006	1.45466e-10	2.79237e-09	1.36768
SERTM1	2.5093	1.68008	0.520063	3.23053	0.00123562	0.00349902	1.37985
FHL5	82.3183	1.67838	0.239613	7.00456	2.47771e-12	9.80812e-11	0.975251
SSC5D	1928.16	1.67794	0.23317	7.19624	6.18941e-13	3.12711e-11	0.857177
MRC2	2499.36	1.67616	0.166137	10.089	6.17942e-24	5.08524e-21	1
DPYSL3	3044.43	1.67593	0.202838	8.2624	1.42778e-16	1.44835e-14	0.989114
FER1L6	148.05	1.67497	0.347063	4.82614	1.39202e-06	1.27503e-05	1
GEM	540.554	1.67487	0.223812	7.48336	7.24457e-14	3.83321e-12	1.00014
CCN5	17.9206	1.6727	0.345477	4.8417	1.28735e-06	1.1915e-05	1
ADIPOQ	34.3195	1.6725	0.465145	3.59565	0.000323583	0.00159786	0.899512
BPI	14.9666	1.67216	0.280036	5.97123	2.3547e-09	3.95473e-08	1.15703
DPP6	12.1449	1.67154	0.402864	4.14915	3.33719e-05	0.000173434	1.19374
AARD	3.24981	1.66881	0.378446	4.40964	1.03543e-05	5.53658e-05	1.37985
ALOX15B	125.448	1.66689	0.274716	6.06768	1.29771e-09	2.63812e-08	1
SMIM3	375.421	1.6668	0.153736	10.8419	2.17811e-27	4.91489e-24	0.998011
SGIP1	650.091	1.66306	0.175061	9.49992	2.10052e-21	6.35424e-19	1
SGCA	94.1734	1.66194	0.253475	6.5566	5.50467e-11	1.83298e-09	0.832659
CDH11	6358.16	1.66093	0.199738	8.31557	9.13102e-17	1.254e-14	0.734235
HTRA1	7032.19	1.66023	0.189811	8.74674	2.19604e-18	3.19321e-16	0.989114
DNAJC12	53.8012	1.65739	0.237205	6.98716	2.80503e-12	1.17046e-10	0.899497
ADAM33	169.567	1.65609	0.258305	6.41138	1.44207e-10	3.46366e-09	1.06815
SCARF2	340.107	1.65396	0.185582	8.91227	4.99998e-19	8.57087e-17	0.945899
SCN7A	275.985	1.65367	0.312272	5.29561	1.18618e-07	1.21654e-06	1.22215
GRIA3	161.483	1.65212	0.275616	5.99426	2.04409e-09	3.74384e-08	1.06815
CCDC178	9.57271	1.6516	0.306703	5.38503	7.24312e-08	9.41048e-07	1
DCN	22627.5	1.6515	0.212753	7.76253	8.32492e-15	7.22651e-13	0.734235
LOX	1021.05	1.6505	0.243334	6.78288	1.17802e-11	3.70113e-10	1.05066
PCDH7	2087.59	1.64989	0.22393	7.36788	1.73367e-13	1.26621e-11	0.656042
IGFL3	3.45703	1.64942	0.510733	3.22952	0.00123997	0.0035148	1.37797
PDLIM4	307.01	1.64921	0.189646	8.69627	3.42976e-18	3.94991e-16	1.22215
ARHGAP6	289.861	1.64758	0.177239	9.29583	1.46064e-20	3.40231e-18	1.00014
ZNF469	5937.56	1.64685	0.189629	8.6846	3.80084e-18	5.2051e-16	1
MAGI2-AS3	4.56832	1.64436	0.290196	5.66639	1.45839e-08	1.70362e-07	1.37267
CA1	39.2073	1.64357	0.412121	3.98807	6.6613e-05	0.000434006	0.832659
ST6GAL2	74.8275	1.64	0.247869	6.61638	3.68105e-11	1.1168e-09	0.975251
LOXL1	623.178	1.63945	0.166021	9.87497	5.3451e-23	2.82667e-20	1.00014
PCK1	43.2988	1.63863	0.433323	3.78154	0.000155859	0.000846478	0.899497
DDIT4L	8.21007	1.63674	0.281741	5.80939	6.27018e-09	9.09129e-08	1.19374
KLF9-DT	3.73975	1.63581	0.254512	6.42723	1.29951e-10	2.84696e-09	1.19374
ADH1B	2084.68	1.6356	0.327479	4.99452	5.89833e-07	6.0195e-06	1
MT1L	134.373	1.63539	0.282424	5.79057	7.01484e-09	1.20185e-07	0.975251
SPON1	2685.13	1.63361	0.247617	6.59732	4.18667e-11	1.22446e-09	1
KCNJ6	6.17685	1.63232	0.346237	4.71446	2.42357e-06	1.56883e-05	1.37267
PEG3	236.419	1.62953	0.237669	6.85629	7.06738e-12	2.44405e-10	1.00014
EVC	3185.98	1.62818	0.156411	10.4096	2.24177e-25	2.69206e-22	1.08002
CYP8B1	5.71985	1.62724	0.561965	2.89562	0.00378409	0.0102617	1.19374
PDZRN4	178.086	1.62711	0.303486	5.36141	8.25736e-08	9.92457e-07	1.07085
C5orf46	35.9718	1.62559	0.397148	4.09315	4.25549e-05	0.000250291	1
ECRP	4.3609	1.62543	0.323523	5.02415	5.05674e-07	3.96469e-06	1.37797
MEIS3	118.645	1.62488	0.184309	8.81607	1.18548e-18	1.83415e-16	1
ANTXR1	20619.1	1.62351	0.168434	9.63884	5.48018e-22	2.0957e-19	1
C3	76893.8	1.62315	0.240373	6.75264	1.45174e-11	6.26159e-10	0.734235
REG4	10.0748	1.62233	0.391316	4.14583	3.38591e-05	0.000175644	1.19374
RNASE2	63.7158	1.62098	0.214916	7.54236	4.61536e-14	2.53507e-12	1
TGFB1I1	750.63	1.62027	0.140102	11.5649	6.20468e-31	3.07304e-27	1.05066
CLEC11A	87.8779	1.62002	0.187348	8.64714	5.28074e-18	8.51259e-16	0.832659
SLC13A1	2.2041	1.61945	0.561051	2.88646	0.003896	0.00933198	1.37267
GREM1	754.318	1.61836	0.280447	5.77064	7.89699e-09	1.22917e-07	1.06996
DUOXA2	126.417	1.61767	0.426397	3.79382	0.000148345	0.000572926	1.34458
KCNIP1	7.73252	1.61488	0.320386	5.04043	4.64496e-07	4.17496e-06	1.19374
FOXA2	32.4354	1.61467	0.529874	3.04728	0.00230924	0.00915013	0.832659
CDH4	6.86761	1.61432	0.357262	4.51859	6.22539e-06	4.71687e-05	1
ADAM12	4826.2	1.61429	0.237825	6.78774	1.13906e-11	3.75391e-10	1
EMILIN1	1016.82	1.61279	0.177363	9.09315	9.62124e-20	1.76944e-17	1.06996
ENAM	13.7676	1.61204	0.448401	3.5951	0.000324273	0.00128459	1.15701
CYP2B7P	47.2534	1.61139	0.331535	4.86038	1.17162e-06	1.20272e-05	0.899497
KIF12	88.7988	1.61135	0.394594	4.08357	4.43494e-05	0.000265538	0.975251
ANGPTL2	725.683	1.60938	0.187062	8.6035	7.732e-18	1.02426e-15	1
LRRC19	4.6394	1.60925	0.535049	3.00767	0.0026326	0.00754396	1.19374
CRYAB	1530.17	1.60914	0.225379	7.13969	9.35403e-13	3.82718e-11	1.03418
PAEP	7.21402	1.60865	0.464702	3.46167	0.00053683	0.00198434	1.15703
CACNA1C	2142.99	1.60597	0.160248	10.0218	1.22249e-23	1.25896e-20	0.656032
CNTN1	1195.12	1.60486	0.26204	6.12447	9.09855e-10	1.84783e-08	1.03418
CACNB2	376.171	1.6021	0.208582	7.68091	1.57958e-14	1.00433e-12	0.945899
LOC102724804	3.31214	1.60187	0.371702	4.30955	1.63586e-05	9.3992e-05	1.19374
TPM2	11416.7	1.60069	0.167896	9.53382	1.51606e-21	5.09273e-19	0.989114
SYNDIG1	52.2628	1.59968	0.294937	5.4238	5.83455e-08	8.54781e-07	0.899512
BMERB1	258.587	1.59891	0.154468	10.3511	4.13736e-25	4.65867e-22	1
C4BPA	26.533	1.59823	0.432897	3.69195	0.000222545	0.00123171	0.832659
DCAF12L1	1.94247	1.59799	0.558689	2.86025	0.00423312	0.0131268	1
CILP	372.313	1.59715	0.324841	4.91673	8.80023e-07	7.16807e-06	1.22215
FBXL22	23.0995	1.59534	0.275763	5.78519	7.2429e-09	1.42639e-07	0.832659
WT1	138.42	1.59514	0.39313	4.05754	4.95926e-05	0.000269723	1.07085
SNORD114-1	0.799128	1.59507	0.454735	3.50769	0.000452011	0.00270638	0.681929
DRD2	10.36	1.59488	0.311105	5.12649	2.95186e-07	3.05952e-06	1.07562
ALX4	1.13292	1.59472	0.441657	3.61076	0.000305301	0.00131632	1.05947
SLC26A10	49.3881	1.59448	0.169106	9.42889	4.14442e-21	1.32547e-18	0.833859
LAMP5	149.076	1.59395	0.279194	5.70911	1.13565e-08	1.81097e-07	1
CFAP46	11.7136	1.5918	0.375223	4.24228	2.21258e-05	0.000124868	1.15701
TCF21	401.187	1.59139	0.273591	5.81668	6.00276e-09	1.02788e-07	0.998011
HKDC1	210.188	1.59081	0.376356	4.22688	2.36957e-05	0.0001506	1
ECM2	532.524	1.58879	0.181744	8.74193	2.29154e-18	3.45784e-16	0.945899
CFAP221	122.661	1.58837	0.3445	4.61066	4.01388e-06	2.49093e-05	1.34458
NUAK1	773.561	1.58721	0.167095	9.49881	2.12295e-21	6.0931e-19	1.06996
GALNT9	0.780637	1.58629	0.51881	3.05755	0.00223157	0.00725417	1.05947
FCN2	2.4385	1.58463	0.43234	3.66525	0.000247102	0.000871023	1.37985
IRX1	10.2902	1.58448	0.492303	3.21851	0.00128857	0.00420736	1.15701
SRPX	467.905	1.58362	0.216462	7.3159	2.5566e-13	1.22772e-11	1.00014
PALLD	14659.7	1.58085	0.150708	10.4895	9.65162e-26	1.61315e-22	0.932812
LINC01561	0.803504	1.58074	0.470699	3.35829	0.000784262	0.00541834	0.524519
LPAR4	17.9898	1.58039	0.217699	7.25951	3.88508e-13	1.57537e-11	1.15703
MALRD1	77.2491	1.57982	0.251521	6.28109	3.36211e-10	7.80565e-09	1
VNN3	60.0024	1.57975	0.288187	5.48169	4.21279e-08	4.4752e-07	1.34458
CCKAR	3.61018	1.57921	0.49302	3.20314	0.00135939	0.0038138	1.37267
CDK15	52.8303	1.57907	0.197802	7.98308	1.42723e-15	1.37696e-13	0.833859
TREML3P	1.09717	1.57806	0.434971	3.62796	0.000285667	0.00130638	1
HOXB-AS3	8.10445	1.57385	0.433283	3.63238	0.000280814	0.00128651	1
CPXM1	633.933	1.57343	0.233114	6.74962	1.48232e-11	4.09214e-10	1.18432
ELN	4331.88	1.57309	0.238827	6.58671	4.49673e-11	1.21947e-09	1.08002
SIM1	16.5615	1.57254	0.476897	3.29744	0.000975704	0.00332657	1.15701
PDGFRL	338.879	1.5724	0.255697	6.14946	7.77491e-10	1.65876e-08	1
ISLR	379.104	1.57159	0.22527	6.97649	3.02649e-12	1.14e-10	1.00014
PKDCC	201.747	1.57083	0.237976	6.60081	4.08918e-11	1.19924e-09	1.00014
LINC00242	3.0432	1.57053	0.275434	5.70203	1.18392e-08	1.41232e-07	1.37797
LIF	673.982	1.56898	0.256186	6.12435	9.10553e-10	1.64202e-08	1.18432
LUM	17949.9	1.56895	0.214364	7.31909	2.49653e-13	1.21801e-11	0.989114
ADAMTS14	385.052	1.56892	0.218468	7.18147	6.8965e-13	2.51364e-11	1.22215
NKD1	168.955	1.56869	0.190818	8.22086	2.02046e-16	1.95936e-14	1
PDGFRA	8085.03	1.56785	0.171735	9.12947	6.88343e-20	1.45326e-17	1
HMGA2	331.934	1.56652	0.402786	3.88922	0.000100566	0.000530203	0.998011
TNS1	7199.05	1.56613	0.163201	9.59632	8.2853e-22	3.03169e-19	0.989114
ZIM2	3.81258	1.56572	0.303543	5.15813	2.49422e-07	2.82103e-06	1
AFP	1.56723	1.56341	0.474366	3.29579	0.000981438	0.00523305	0.682874
FKBP9P1	14.8179	1.56208	0.273115	5.7195	1.06837e-08	1.60345e-07	1.07562
AADACL4	1.93754	1.56199	0.462147	3.37986	0.000725238	0.0022138	1.37797
CYP27C1	83.5431	1.5609	0.279354	5.58754	2.30314e-08	3.99867e-07	0.832659
TARID	5.67543	1.56021	0.292472	5.33457	9.57738e-08	9.09999e-07	1.37267
SHC4	39.1465	1.55972	0.221606	7.03826	1.94658e-12	7.64597e-11	1
SUSD5	34.0885	1.55972	0.24007	6.49692	8.1979e-11	2.44334e-09	0.899512
HEPH	1104.62	1.55945	0.19108	8.16126	3.3156e-16	2.96766e-14	1.03128
SERPINF1	8053.71	1.55805	0.184279	8.45483	2.79488e-17	4.31009e-15	0.734235
IGFBP2	333.12	1.55798	0.242198	6.43265	1.25396e-10	2.71129e-09	1.22215
ADH4	8.49975	1.55736	0.373059	4.17457	2.98554e-05	0.00017246	1.07562
INMT-MINDY4	10.4202	1.55668	0.282216	5.51592	3.46967e-08	4.30148e-07	1.15701
CHSY3	220.826	1.55583	0.15643	9.94586	2.62899e-23	1.54829e-20	1.00014
PDZRN3	755.273	1.55464	0.201779	7.70467	1.31179e-14	7.69317e-13	1.06996
COLEC12	881.72	1.55441	0.212722	7.30724	2.72676e-13	1.22689e-11	1.06996
MASP2	2.36704	1.5539	0.557411	2.78771	0.00530821	0.0136928	1.19374
SFRP1	330.374	1.55336	0.312338	4.97332	6.58173e-07	6.61699e-06	1
SYNC	264.994	1.55284	0.20322	7.64119	2.15222e-14	1.31385e-12	0.945899
LRRC15	524.847	1.5527	0.355535	4.36722	1.25837e-05	8.7332e-05	1.00014
ADAMTS16	285.939	1.55252	0.29302	5.29835	1.16853e-07	1.50834e-06	0.945899
PLA2G5	32.169	1.55232	0.258672	6.00111	1.95977e-09	3.81929e-08	1
NR4A1	2250.99	1.55075	0.28675	5.40802	6.37255e-08	1.2179e-06	0.654631
SLITRK4	96.5356	1.55043	0.27524	5.63302	1.77085e-08	2.03275e-07	1.36768
MUC5AC	776.484	1.54994	0.46702	3.31879	0.00090407	0.00333246	1.06996
SYNPO2	6426.97	1.54889	0.243735	6.3548	2.087e-10	5.1524e-09	0.989114
ETV1	739.264	1.54704	0.158116	9.78421	1.31623e-22	6.08123e-20	1.06996
UNC5C	349.516	1.54679	0.172702	8.9564	3.35457e-19	5.81033e-17	1.00014
SHANK1	59.2015	1.54648	0.201075	7.69105	1.45937e-14	6.88753e-13	1.36768
IL1RL1	402.475	1.54554	0.249974	6.18281	6.29687e-10	1.43996e-08	0.945899
C11orf96	1410.99	1.54492	0.24501	6.30554	2.87196e-10	6.57537e-09	1.03418
TMEM252	2.07056	1.54463	0.542965	2.84481	0.00444381	0.0117615	1.19374
DGKB	52.8191	1.54446	0.30301	5.09708	3.44933e-07	4.12095e-06	0.899512
FMOD	952.673	1.54131	0.198187	7.77705	7.42336e-15	4.98201e-13	1
CALD1	30124.8	1.54112	0.167383	9.20715	3.34894e-20	8.8361e-18	0.834968
FXYD1	47.2296	1.54101	0.27636	5.57609	2.45987e-08	4.24355e-07	0.832659
EPHA6	72.0471	1.5396	0.323185	4.76383	1.89955e-06	1.96755e-05	0.832659
AOC3	1056.16	1.5378	0.187646	8.19525	2.50073e-16	2.52442e-14	0.942618
LOC100996643	0.836059	1.5363	0.508881	3.01897	0.00253637	0.0146983	0.524519
TRO	469.638	1.53616	0.166776	9.21094	3.23292e-20	7.69696e-18	0.945899
PDE1A	455.807	1.53344	0.195137	7.85825	3.89523e-15	2.97025e-13	0.945899
GADL1	6.79179	1.53328	0.386089	3.97131	7.14789e-05	0.000346084	1.15701
FLJ22447	30.0426	1.53286	0.262658	5.83597	5.34779e-09	1.01858e-07	0.899512
KCNE4	251.82	1.52981	0.216006	7.08225	1.41833e-12	5.3797e-11	1.07085
RGS17	77.0517	1.52857	0.242564	6.30172	2.94355e-10	6.9211e-09	1
MIR99AHG	11.6919	1.52777	0.271426	5.6287	1.81577e-08	2.72834e-07	1
CXCL8	1228.66	1.52628	0.300504	5.07905	3.79319e-07	4.08158e-06	1
THPO	28.9878	1.52533	0.238935	6.38387	1.72666e-10	4.7331e-09	0.899497
MYT1L	1.89754	1.52504	0.466868	3.26653	0.00108874	0.0031449	1.37797
FAM169B	0.720547	1.52434	0.55536	2.74477	0.00605532	0.0245324	0.682874
CALHM5	94.1981	1.52182	0.16941	8.98305	2.63365e-19	4.71839e-17	0.975251
FHOD3	1616.22	1.52058	0.205847	7.38694	1.50249e-13	7.29861e-12	1.03276
SPEG	362.656	1.51893	0.245718	6.18159	6.34583e-10	1.38001e-08	1
MXRA8	467.952	1.51859	0.210218	7.22391	5.05127e-13	2.39458e-11	0.945899
NAV3	687.633	1.51836	0.19991	7.59522	3.07263e-14	1.73447e-12	1.00014
AOC4P	20.9384	1.51755	0.224325	6.76496	1.3335e-11	4.32437e-10	1
BICC1	2073.28	1.5175	0.211845	7.16326	7.878e-13	3.87268e-11	0.857177
PRRX1	1201.2	1.51694	0.244362	6.20774	5.37531e-10	1.15385e-08	1.03418
TEX26	2.02559	1.51628	0.339932	4.46053	8.17568e-06	5.96704e-05	1
CYP2E1	91.3904	1.51549	0.27664	5.4782	4.2967e-08	6.04982e-07	0.975251
RIMBP2	38.9486	1.51449	0.300796	5.03495	4.7797e-07	5.51395e-06	0.899512
TNFAIP6	392.097	1.51449	0.23739	6.37974	1.7739e-10	4.42776e-09	1
CORIN	348.466	1.51258	0.268271	5.63826	1.71773e-08	2.59197e-07	1.00014
GSTM5	218.255	1.51131	0.229739	6.57837	4.75618e-11	1.29339e-09	1.07085
TCTEX1D1	12.124	1.51131	0.193283	7.81912	5.31932e-15	3.65464e-13	1
LRRC32	727.567	1.50965	0.149985	10.0654	7.85954e-24	6.12681e-21	1
ISM1	432.401	1.50829	0.244366	6.17227	6.73151e-10	1.45297e-08	1
SLC16A2	966.892	1.50772	0.156383	9.64118	5.35674e-22	2.0957e-19	1.02476
C6	99.9756	1.50743	0.343464	4.3889	1.13923e-05	6.16565e-05	1.34458
SHISAL1	18.7875	1.50721	0.252828	5.96138	2.50111e-09	4.16865e-08	1.15703
IRAG1	1333.58	1.50714	0.176732	8.52782	1.49131e-17	1.83187e-15	1
SLC39A14	712.035	1.50607	0.196723	7.65577	1.92157e-14	1.19414e-12	0.942618
IGF1	732.426	1.50548	0.253004	5.95043	2.67443e-09	5.02833e-08	1
IGFBP7	13398.3	1.5052	0.150057	10.0308	1.11556e-23	9.67113e-21	0.834968
HAS1	15.0195	1.50346	0.387095	3.88397	0.000102766	0.000475237	1.15701
KLHL38	10.8738	1.50279	0.229744	6.54112	6.10603e-11	1.61381e-09	1.07562
PODNL1	109.847	1.50042	0.248895	6.02831	1.65681e-09	3.2954e-08	1
NGB	2.41461	1.50005	0.503547	2.97896	0.00289232	0.00722386	1.37985
SDC2	784.161	1.49787	0.157984	9.48112	2.51564e-21	6.90624e-19	1.06996
FILIP1	446.495	1.49713	0.18067	8.28657	1.16558e-16	1.19313e-14	1
METTL24	61.886	1.49485	0.22579	6.62053	3.57917e-11	8.19938e-10	1.34458
GLYATL1	10.2859	1.49433	0.432298	3.45671	0.000546812	0.00214837	1.07562
ZFPM2	1427.32	1.49382	0.221787	6.73537	1.63508e-11	5.08839e-10	1.03214
SCGB1A1	13.3618	1.4934	0.520407	2.86968	0.00410892	0.0127827	1
ELFN2	20.8037	1.49282	0.344426	4.33423	1.46271e-05	0.000116145	0.832659
AGMO	94.3121	1.49151	0.3174	4.69916	2.61228e-06	2.21623e-05	1
PIEZO2	1867.7	1.49019	0.207239	7.19069	6.44664e-13	2.82815e-11	1
FGF16	2.17271	1.49012	0.467241	3.18919	0.00142671	0.00397622	1.37267
SLIT2	2260.65	1.4893	0.213171	6.98643	2.81976e-12	1.56966e-10	0.656032
CTSK	7422.49	1.48825	0.223258	6.66606	2.62755e-11	1.06664e-09	0.734235
DDR2	5371.17	1.48784	0.167008	8.90878	5.1595e-19	1.12145e-16	0.734235
PTPRD	1127.37	1.48696	0.273885	5.42913	5.66308e-08	7.36015e-07	1.03276
CPN1	1.77627	1.48628	0.548236	2.71101	0.00670779	0.0193666	1
SRPX2	4272.04	1.48471	0.163444	9.08389	1.04765e-19	2.4234e-17	0.826601
PALM2AKAP2	49.7977	1.48449	0.153695	9.65865	4.51796e-22	2.0957e-19	0.832659
SCRG1	43.1665	1.48441	0.365749	4.05854	4.93802e-05	0.000312195	0.899497
COL24A1	696.22	1.48364	0.197872	7.49798	6.48101e-14	3.45628e-12	1.00014
EDA2R	34.6321	1.48333	0.181593	8.16843	3.12434e-16	2.90478e-14	1
KCNMB2	1.45261	1.48282	0.433474	3.4208	0.00062438	0.00244216	1.05947
KANK4	104.397	1.48208	0.331059	4.47678	7.57774e-06	4.26498e-05	1.36768
MAGEL2	23.0885	1.48144	0.250789	5.90712	3.48136e-09	7.40324e-08	0.833859
PLXDC2	5680.97	1.48067	0.153595	9.64007	5.4152e-22	2.71786e-19	0.734235
TMEM100	13.1392	1.47837	0.26265	5.62868	1.81593e-08	2.72834e-07	1
FBN1	53689.9	1.47811	0.213011	6.93911	3.94569e-12	1.5475e-10	0.932812
SAA2-SAA4	1.73697	1.47763	0.460104	3.21151	0.00132038	0.00370052	1.37985
SAA4	1.18311	1.47733	0.552262	2.67505	0.00747183	0.036381	0.524519
CDH22	2.41806	1.47564	0.46604	3.16633	0.00154377	0.00424002	1.37267
PTGS2	2368.4	1.47531	0.243067	6.06955	1.28266e-09	3.81401e-08	0.656032
NECAB2	9.35776	1.47487	0.261679	5.63617	1.7387e-08	2.3188e-07	1.15703
TINAG	5.95783	1.47409	0.553663	2.66243	0.00775785	0.0188464	1.19374
TPO	46.5204	1.4722	0.352061	4.18167	2.89381e-05	0.000195987	0.899497
KCNT1	15.4505	1.47162	0.322852	4.5582	5.1594e-06	3.99888e-05	1
KCNA1	13.344	1.47117	0.438103	3.35805	0.00078493	0.00312922	1
ACOX2	137.646	1.46954	0.208474	7.04902	1.80176e-12	7.11852e-11	1
CPEB1	28.8261	1.4693	0.236878	6.20276	5.54809e-10	1.22493e-08	1
ZFHX4	1426.34	1.4686	0.232507	6.31638	2.67768e-10	6.18393e-09	1.03128
CPXM2	621.108	1.46857	0.224237	6.54919	5.78513e-11	1.63738e-09	1.00014
FAM71E2	3.00503	1.46725	0.381023	3.85083	0.00011772	0.000458899	1.37985
FAM20C	792.582	1.46643	0.172281	8.51181	1.71239e-17	2.06588e-15	1
ASXL3	158.731	1.46589	0.221204	6.62689	3.42829e-11	1.0247e-09	1.00014
PHLDB1	2600.58	1.46517	0.133273	10.9938	4.09433e-28	1.58455e-24	0.654631
ITGA10	325.643	1.46459	0.175961	8.32335	8.55087e-17	8.88638e-15	1.00014
ARHGEF25	1255.52	1.46432	0.150439	9.73366	2.16658e-22	9.65026e-20	1.03418
FER1L5	18.6269	1.46385	0.220173	6.64863	2.95834e-11	9.00295e-10	1
FN1	543122	1.46343	0.257633	5.68028	1.34474e-08	2.09656e-07	1
BDKRB1	61.497	1.46326	0.259122	5.64698	1.63289e-08	1.89197e-07	1.36768
NID1	5610.44	1.46312	0.140943	10.381	3.02732e-25	4.65867e-22	0.734235
STMN2	78.1901	1.46273	0.380753	3.84167	0.000122198	0.000733711	0.832659
SLC22A16	8.76789	1.46061	0.255253	5.72223	1.05136e-08	1.58107e-07	1.07562
CFH	25647.4	1.46039	0.172639	8.4592	2.69208e-17	3.14808e-15	1
GLIS1	17.6699	1.45904	0.267859	5.44704	5.12163e-08	5.91526e-07	1.19374
RP1L1	222.715	1.45901	0.294218	4.95896	7.0872e-07	6.64384e-06	1.07085
SUPT20HL1	3.53837	1.45818	0.323407	4.50881	6.51927e-06	3.72955e-05	1.37267
TMEM92	20.5506	1.45803	0.248978	5.85606	4.73976e-09	8.29823e-08	1
PPP1R14A	68.4227	1.45659	0.187998	7.74787	9.34434e-15	6.18925e-13	1
REG1B	1.02178	1.45647	0.55414	2.62833	0.00858046	0.0329064	0.681929
COL21A1	251.446	1.45538	0.227318	6.40242	1.52938e-10	3.64571e-09	1.07084
MFAP5	374.079	1.45499	0.352302	4.12996	3.62828e-05	0.000218195	0.998011
LBP	75.5481	1.45499	0.358198	4.06197	4.86596e-05	0.000288108	0.975251
CCN1	12965.3	1.4548	0.241236	6.03059	1.63361e-09	4.27843e-08	0.734235
SPON2	363.861	1.45366	0.209023	6.95456	3.53667e-12	1.10247e-10	1.22215
F9	7.64624	1.45335	0.539554	2.69361	0.0070683	0.0190269	1.07562
SLC17A3	38.618	1.45316	0.486558	2.98661	0.00282085	0.0101761	0.899512
MASP1	459.747	1.45207	0.317499	4.57346	4.79727e-06	3.25529e-05	1.18432
COL4A2	18400.6	1.45101	0.145864	9.94769	2.5811e-23	1.55783e-20	0.932812
ADAMTSL3	482.561	1.45002	0.244254	5.9365	2.91163e-09	5.41121e-08	1
SMOC2	1098.94	1.44965	0.212424	6.82434	8.83329e-12	2.89405e-10	1.03276
NPHS2	49.1172	1.44958	0.529856	2.7358	0.00622294	0.0212536	0.832659
RSPO2	12.7499	1.44694	0.364995	3.96427	7.36202e-05	0.000402844	1
PIK3C2G	128.411	1.4467	0.407379	3.55125	0.000383409	0.00172359	0.975251
JAM3	1482.13	1.44637	0.153871	9.39989	5.46178e-21	1.39014e-18	1.03418
PDGFC	1187.25	1.44553	0.160119	9.02786	1.7506e-19	3.09087e-17	1.03418
MYOCD	282.034	1.44527	0.270499	5.34298	9.1432e-08	1.15403e-06	0.998011
SLC5A2	9.3377	1.44444	0.333394	4.33255	1.47394e-05	0.000100113	1
RGS4	381.899	1.44306	0.231742	6.22702	4.75397e-10	1.0668e-08	0.998011
RGS2	2293.54	1.44151	0.218483	6.59781	4.17267e-11	1.77568e-09	0.656032
PLCD4	52.7699	1.44081	0.225772	6.38172	1.75115e-10	5.13438e-09	0.833859
GABRD	65.4827	1.44004	0.250797	5.74186	9.36408e-09	1.79617e-07	0.832659
RAMP1	64.6142	1.43943	0.208178	6.91443	4.69758e-12	2.00958e-10	0.832659
HBA1	3202.91	1.43849	0.315535	4.55891	5.14206e-06	4.02623e-05	0.989114
ADAMTS5	273.226	1.43753	0.163447	8.79508	1.4294e-18	2.16633e-16	0.998011
TAT	7.51548	1.43726	0.394787	3.64059	0.000272016	0.00110532	1.15701
TMEM132D	2.36903	1.43594	0.506224	2.83656	0.0045602	0.0120283	1.19374
ADAMTS6	560.585	1.43572	0.185699	7.73146	1.06324e-14	6.88491e-13	1
FAM107A	19.3577	1.43561	0.262902	5.46063	4.74459e-08	5.66554e-07	1.15701
MIR497HG	23.4278	1.43561	0.201145	7.13719	9.52594e-13	4.71569e-11	0.833859
LOC101928882	6.79381	1.4354	0.291564	4.9231	8.51847e-07	7.30409e-06	1.15701
TBX5	156.878	1.43424	0.355562	4.03373	5.48976e-05	0.000295342	1.06815
NRG3	48.5018	1.43416	0.348356	4.11694	3.83933e-05	0.000268315	0.833859
CPB1	2.6268	1.4332	0.438819	3.26603	0.00109067	0.00315831	1.37267
SCTR	21.3842	1.43272	0.528683	2.70998	0.00672865	0.0227087	0.833859
AMTN	10.0061	1.43234	0.441074	3.2474	0.00116466	0.00386914	1.15701
ITGA11	2879.08	1.43187	0.227799	6.28566	3.2646e-10	7.07457e-09	1.08
PPP1R1A	12.34	1.43145	0.406225	3.52378	0.00042543	0.0017314	1.07562
XPNPEP2	122.251	1.43115	0.292447	4.8937	9.89593e-07	7.30409e-06	1.34458
LAMA4	13801.3	1.4306	0.149368	9.57775	9.91852e-22	4.56322e-19	0.734235
PNMA8B	18.1996	1.43049	0.211875	6.75157	1.46251e-11	4.39523e-10	1.07562
OR7A5	15.0484	1.42828	0.404511	3.53089	0.00041416	0.00159146	1.15701
CST1	1143.83	1.42821	0.382088	3.73792	0.00018555	0.000872468	1.03418
LOC101929291	1.49891	1.42784	0.411537	3.46952	0.000521394	0.00208889	1.05947
C1orf87	3.35493	1.42769	0.468604	3.0467	0.00231372	0.00596648	1.37985
MSC-AS1	360.329	1.42669	0.178584	7.98891	1.36138e-15	1.11695e-13	1.00014
EDNRA	942.182	1.4258	0.156283	9.12318	7.29512e-20	1.55615e-17	0.942618
FENDRR	1.91136	1.4257	0.425874	3.3477	0.000814844	0.0027742	1.19374
TRIM10	6.47825	1.42462	0.456889	3.11809	0.00182028	0.0056557	1.15701
TGFBI	11618.1	1.42422	0.172967	8.23407	1.80951e-16	2.35613e-14	0.734235
WDR86	32.6807	1.42315	0.219769	6.47564	9.44083e-11	2.95031e-09	0.833859
LINC01429	0.544119	1.42082	0.51219	2.77401	0.00553705	0.0164553	1
COL6A2	36126.8	1.41988	0.193969	7.3201	2.47783e-13	1.4119e-11	0.834968
TLL2	51.3647	1.4189	0.270712	5.24136	1.59401e-07	2.08337e-06	0.899497
MYOM3	79.0047	1.41864	0.265593	5.34138	9.224e-08	8.99362e-07	1.34458
GLI1	86.3361	1.41859	0.245561	5.77693	7.60741e-09	1.26383e-07	1
PMEPA1	438.109	1.41753	0.193319	7.33259	2.25754e-13	1.16002e-11	0.945899
SULT1C4	43.0385	1.41687	0.226115	6.26614	3.70102e-10	1.00657e-08	0.832659
COL14A1	10350.8	1.41683	0.233658	6.0637	1.33025e-09	2.72311e-08	0.989114
NT5E	2606.98	1.41625	0.211594	6.69325	2.18273e-11	9.97562e-10	0.656032
CHRD	144.054	1.41615	0.199192	7.10945	1.16505e-12	4.79945e-11	1
NUDT11	16.2331	1.4153	0.291252	4.85936	1.17766e-06	9.68078e-06	1.15701
LINC00922	1.84773	1.41376	0.362372	3.90139	9.56412e-05	0.00038312	1.37267
ADAMTS1	4885.9	1.41345	0.228802	6.17761	6.5078e-10	1.4107e-08	1
PODN	1086.83	1.41265	0.208122	6.78761	1.14006e-11	3.61125e-10	1.05066
GHR	766.771	1.41082	0.220758	6.39077	1.6505e-10	3.96504e-09	1.05066
CD248	1465.23	1.41043	0.198995	7.08777	1.36288e-12	5.36346e-11	1.03418
PRDM6	135.985	1.41018	0.192651	7.31989	2.48169e-13	1.20315e-11	1.00014
ABCC9	2898.46	1.40661	0.182963	7.68795	1.49509e-14	1.08139e-12	0.826601
MCHR1	47.4002	1.40625	0.285318	4.9287	8.27781e-07	9.48646e-06	0.832659
MRGPRF	119.085	1.40624	0.22225	6.3273	2.49484e-10	4.59262e-09	1.34458
MMP23B	17.279	1.40623	0.2334	6.02497	1.69146e-09	3.14943e-08	1.07562
COPZ2	488.885	1.40542	0.191765	7.32888	2.32086e-13	1.13331e-11	1.00014
INSRR	14.926	1.4047	0.33478	4.19588	2.71809e-05	0.000169254	1
INSYN2B	8.06301	1.40355	0.351398	3.9942	6.49136e-05	0.000338922	1.07562
MYH16	10.4149	1.40338	0.287686	4.87816	1.07082e-06	8.91953e-06	1.15703
F10	116.732	1.40266	0.242767	5.7778	7.56837e-09	9.66001e-08	1.34458
LINC01583	1.70747	1.40238	0.45895	3.05563	0.00224585	0.00582291	1.37797
RAPGEF3	491.36	1.40109	0.186644	7.50672	6.06257e-14	2.77412e-12	1.18432
ODF3L1	6.63279	1.40094	0.282607	4.95721	7.15144e-07	6.27633e-06	1.15701
SPATA31D5P	1.82349	1.40046	0.467516	2.99554	0.00273964	0.00689061	1.37985
COL4A1	50061.2	1.4004	0.14707	9.52204	1.69818e-21	6.89368e-19	0.734235
DRP2	117.546	1.40024	0.21006	6.66588	2.63077e-11	6.20593e-10	1.34458
CALB2	69.3493	1.39932	0.321652	4.35041	1.35886e-05	0.000109163	0.832659
SLC13A5	8.44226	1.39678	0.402444	3.47074	0.000519021	0.00218929	1
GLI2	505.129	1.39641	0.217657	6.41567	1.40209e-10	3.06838e-09	1.18432
C4B	386.162	1.39629	0.260146	5.36734	7.99048e-08	1.07411e-06	0.945899
TIAM2	434.158	1.39626	0.16105	8.66977	4.33e-18	4.91837e-16	1.22215
REN	121.046	1.39598	0.368253	3.79083	0.000150148	0.000578999	1.34458
PADI4	27.9718	1.39528	0.286999	4.86162	1.16429e-06	1.19626e-05	0.899512
SLC1A7	21.066	1.39491	0.388181	3.59345	0.000326329	0.00146913	1
GGT5	641.197	1.39466	0.18034	7.73351	1.04619e-14	6.81809e-13	1
BAALC	68.731	1.39426	0.313827	4.44279	8.88019e-06	6.40056e-05	1
ITIH2	11.2937	1.39401	0.420047	3.31869	0.000904417	0.00331814	1.07562
HBG1	10.1335	1.39332	0.466334	2.98781	0.00280983	0.00871248	1.07562
TPRXL	58.8446	1.39286	0.348007	4.00239	6.27053e-05	0.000358012	0.975251
MAP1B	8519	1.39202	0.17744	7.84502	4.32881e-15	3.10022e-13	1
NTRK3	289.525	1.39131	0.266241	5.22577	1.73436e-07	2.04224e-06	1.00014
KIRREL1	1665.99	1.39128	0.145999	9.52937	1.58236e-21	5.17278e-19	1
GREB1	315.603	1.39122	0.220058	6.32207	2.58083e-10	6.15392e-09	1
GYPA	3.32586	1.39025	0.422389	3.2914	0.000996891	0.00292576	1.37267
PTGFR	59.4182	1.38996	0.269804	5.15174	2.58085e-07	3.41167e-06	0.832659
MT2A	4406.12	1.38995	0.23374	5.94656	2.73829e-09	4.79227e-08	1.08
RYR3	380.307	1.38993	0.287387	4.83645	1.32182e-06	1.22018e-05	0.998011
KCTD16	25.0861	1.38888	0.28082	4.94581	7.58295e-07	8.77264e-06	0.833859
COL8A2	507.661	1.38883	0.216702	6.40892	1.46554e-10	3.7264e-09	1.00014
ATP6V1G2-DDX39B	0.711024	1.38823	0.400613	3.46526	0.000529724	0.00309741	0.682874
KCND3	346.72	1.38727	0.21993	6.30775	2.83118e-10	5.60955e-09	1.22215
SLC2A2	6.10453	1.38712	0.534651	2.59443	0.00947473	0.019764	1.37985
PDE4C	35.0088	1.38433	0.207928	6.65775	2.78055e-11	9.35104e-10	0.899512
OR1L3	0.771027	1.38324	0.446742	3.09628	0.00195965	0.00681037	1
DPYS	43.2889	1.38225	0.32577	4.24301	2.20541e-05	0.000155244	0.899497
FAM135B	10.6459	1.38109	0.343949	4.0154	5.93448e-05	0.000295077	1.15703
FAM133CP	177.845	1.38087	0.212827	6.48823	8.68498e-11	2.20648e-09	1.07084
SMIM32	0.876558	1.38058	0.520956	2.65009	0.00804705	0.0386126	0.524519
NRP2	4996.61	1.38057	0.148498	9.29689	1.44614e-20	3.18612e-18	1.08002
GRM5	9.78738	1.37958	0.303756	4.54173	5.57932e-06	3.77445e-05	1.15701
PPEF1	59.1814	1.37908	0.253554	5.43899	5.35822e-08	5.4499e-07	1.36768
PON3	176.788	1.37785	0.331658	4.15444	3.26085e-05	0.000186628	1.07085
CDH15	6.7362	1.37707	0.276877	4.97357	6.57311e-07	6.21463e-06	1.07562
GATA5	5.30182	1.37654	0.38004	3.62208	0.00029224	0.00100599	1.37985
THBS4	412.019	1.37527	0.30518	4.50643	6.59285e-06	4.16197e-05	1.22215
INSYN2A	5.96262	1.37507	0.272477	5.04656	4.4983e-07	3.58248e-06	1.37267
SNCA	459.796	1.37475	0.203965	6.74011	1.58263e-11	4.23987e-10	1.21242
LAMA3	16113.9	1.37065	0.272148	5.03642	4.74327e-07	5.02558e-06	0.989114
PNMA8A	32.7523	1.37056	0.269461	5.08632	3.65073e-07	4.63614e-06	0.833859
GASK1B	1934.02	1.36937	0.159351	8.59336	8.44589e-18	1.26395e-15	0.857177
COL18A1	8318.85	1.3685	0.147068	9.30522	1.3372e-20	3.18612e-18	0.989114
MOGAT2	16.8795	1.36733	0.416712	3.28125	0.00103349	0.00349195	1.15703
LRFN5	83.9786	1.36695	0.264762	5.16293	2.43111e-07	3.23368e-06	0.832659
IGSF21	60.0203	1.36689	0.226723	6.02892	1.65061e-09	3.2863e-08	1
THY1	1498.73	1.36688	0.178203	7.67039	1.71479e-14	1.0002e-12	1.03418
ZG16B	79.7016	1.36668	0.263036	5.19579	2.03848e-07	2.40844e-06	0.975251
SYT3	4.43739	1.36577	0.318839	4.28358	1.83907e-05	0.00010391	1.19374
CAPZA3	1.16147	1.36525	0.525055	2.6002	0.00931682	0.0243722	1.05947
MYOC	13.9949	1.36496	0.339268	4.02326	5.73971e-05	0.0002867	1.15701
HTR1B	14.0871	1.36484	0.251912	5.41794	6.02891e-08	7.49855e-07	1.07562
CCDC3	99.4778	1.36433	0.189965	7.18203	6.86853e-13	3.06318e-11	0.975251
TSHZ3	416.126	1.36385	0.147484	9.24746	2.29899e-20	5.23549e-18	1
HECW1	280.575	1.36252	0.233367	5.8385	5.26737e-09	9.56484e-08	0.945899
COL15A1	6226.12	1.36214	0.173059	7.87096	3.51935e-15	3.36156e-13	0.734235
MAP6	146.602	1.36196	0.198111	6.87474	6.21022e-12	2.18113e-10	1.00014
PDE3A	1187.9	1.36136	0.180199	7.55474	4.19691e-14	2.24561e-12	1.03214
RSPO3	263.69	1.36126	0.252391	5.39345	6.9119e-08	7.56109e-07	1.22215
MN1	96.8095	1.36082	0.241212	5.64158	1.68499e-08	1.94625e-07	1.36768
TLL1	455.891	1.36068	0.208583	6.52345	6.8707e-11	1.61381e-09	1.21242
AZU1	1.62364	1.35986	0.40958	3.32013	0.000899757	0.00485196	0.682874
KIF26B	2009.89	1.35923	0.208135	6.53054	6.55333e-11	2.64659e-09	0.656032
LINC01605	9.54847	1.35903	0.325773	4.17171	3.02328e-05	0.000163761	1.15701
PLA2G2A	1123.67	1.35827	0.330975	4.10386	4.06316e-05	0.000233904	1.03128
NCAM1	389.749	1.35745	0.283781	4.78344	1.72323e-06	1.28903e-05	1.22215
AGPAT4	315.847	1.35727	0.148164	9.16059	5.16145e-20	1.10103e-17	1.00014
LOC100126784	7.24086	1.35562	0.29703	4.56391	5.02098e-06	3.67313e-05	1.07562
SPRY1	1873.09	1.3553	0.187777	7.21759	5.29185e-13	2.72606e-11	0.857177
COX7A1	82.1205	1.35404	0.167044	8.10587	5.23694e-16	4.61489e-14	1
PDE11A	68.7655	1.35381	0.302173	4.48025	7.45563e-06	5.50494e-05	1
LGALS7B	3.4459	1.35319	0.51332	2.63615	0.00838535	0.0178284	1.37797
SRD5A2	13.8402	1.353	0.41457	3.26363	0.00109996	0.00392253	1.07562
CYP21A2	129.679	1.35206	0.29409	4.59744	4.27712e-06	2.59558e-05	1.36768
TWIST1	92.124	1.35197	0.249128	5.42681	5.73692e-08	7.84386e-07	0.975251
DUSP1	3385.83	1.35181	0.23644	5.71734	1.08202e-08	1.74993e-07	0.989114
PAMR1	454.177	1.35154	0.224882	6.01	1.85521e-09	3.63949e-08	1.00014
TFF2	22.5951	1.35153	0.465936	2.90068	0.00372355	0.0117626	1
CSMD2	681.353	1.35134	0.259776	5.20194	1.97217e-07	2.29197e-06	1
KCNMB1	138.066	1.35115	0.20373	6.63207	3.31005e-11	9.35104e-10	1.07085
TGFB3	1858.47	1.35032	0.19681	6.86104	6.83606e-12	2.7212e-10	0.857177
HGF	830.153	1.35029	0.184114	7.33398	2.23419e-13	1.04609e-11	1.05066
RUNX1T1	438.89	1.35007	0.18514	7.2922	3.04928e-13	1.51948e-11	0.945899
COL13A1	134.535	1.34985	0.178667	7.55514	4.18418e-14	2.30448e-12	1
LURAP1L	172.734	1.34952	0.148567	9.08356	1.0508e-19	1.91719e-17	1.06815
TUBA4B	0.959304	1.34951	0.382675	3.52651	0.000421077	0.00254122	0.682874
PHACTR3	25.5205	1.34922	0.296167	4.5556	5.22374e-06	4.74231e-05	0.833859
ITGA5	3902.2	1.3491	0.171106	7.88455	3.15661e-15	2.36956e-13	1
PLEKHH2	1936.76	1.34777	0.172953	7.7927	6.55902e-15	5.11843e-13	0.857177
DGKI	222.266	1.34633	0.194484	6.92257	4.43516e-12	1.52349e-10	1.07085
INMT	169.1	1.34593	0.220751	6.09708	1.08022e-09	2.10778e-08	1.07084
APOLD1	73.5206	1.34522	0.226826	5.93063	3.01781e-09	5.69637e-08	0.975251
MXRA7	286.211	1.34471	0.141695	9.49018	2.30632e-21	7.05972e-19	0.945899
LTBP2	9833.81	1.34435	0.166943	8.05277	8.09377e-16	9.23233e-14	0.734235
LRP1	43162.6	1.34331	0.140112	9.58744	9.03006e-22	4.22488e-19	0.734235
SLCO1B1	33.6368	1.34285	0.45762	2.93443	0.00334158	0.0117446	0.899497
SLC16A12	102.193	1.34225	0.346018	3.87912	0.000104834	0.000560222	0.975251
GYPB	1.85419	1.3408	0.484049	2.76996	0.00560632	0.0126651	1.37985
GSDME	727.273	1.34079	0.169255	7.92169	2.34312e-15	1.8799e-13	0.942618
DMD	5775.83	1.33991	0.204039	6.56693	5.13624e-11	1.47452e-09	1
PDPN	627.299	1.3396	0.196999	6.80002	1.04604e-11	2.9786e-10	1.18432
DNM3OS	18.4762	1.33958	0.224766	5.95989	2.52403e-09	4.19893e-08	1.15701
ITGA1	8374.83	1.33846	0.142264	9.40829	5.04273e-21	1.40471e-18	0.932812
C3orf80	3.21311	1.33733	0.286262	4.67171	2.98707e-06	1.87103e-05	1.37985
KCNH1	21.4359	1.33707	0.276572	4.83442	1.33533e-06	1.44204e-05	0.832659
PRICKLE2	1143.78	1.33642	0.151988	8.79296	1.45671e-18	2.14947e-16	1.03276
CLDN14	10.2327	1.33534	0.342456	3.8993	9.64698e-05	0.000449437	1.15703
LCTL	3.72863	1.3313	0.394838	3.37175	0.00074691	0.00227125	1.37797
KLHL4	103.734	1.33073	0.266497	4.99342	5.93183e-07	7.10224e-06	0.832659
PTPN5	9.91915	1.33037	0.314159	4.2347	2.28857e-05	0.000146002	1
BTBD19	137.249	1.33033	0.161589	8.23277	1.8294e-16	1.68085e-14	1.07084
PCOLCE	1724.24	1.33008	0.18277	7.27732	3.40511e-13	1.8509e-11	0.857177
EBF2	87.5786	1.3295	0.245875	5.40721	6.40124e-08	6.4716e-07	1.34458
MT1M	131.434	1.32929	0.292319	4.54738	5.43179e-06	4.90055e-05	0.832659
ZNF521	939.534	1.32899	0.183611	7.23809	4.55053e-13	1.96354e-11	1.06996
C1S	39253	1.3271	0.17715	7.49141	6.81389e-14	4.29611e-12	0.834968
HEYL	232.526	1.3265	0.166109	7.98571	1.39711e-15	1.13706e-13	1.00014
TIMP1	6178.91	1.32585	0.186317	7.11608	1.11036e-12	4.65287e-11	0.989114
ARSJ	183.955	1.3257	0.184968	7.16719	7.65533e-13	3.2803e-11	1
CNTN4	618.102	1.32567	0.198383	6.68236	2.35132e-11	7.69197e-10	0.945899
FILIP1L	2795.91	1.32564	0.174934	7.57795	3.51047e-14	1.96548e-12	1
AFM	2.03989	1.32478	0.511144	2.5918	0.00954761	0.0199822	1.37267
ITGB6	7456.25	1.324	0.233418	5.67221	1.40971e-08	2.32573e-07	0.932812
CDC42EP5	2.9214	1.32359	0.286202	4.62465	3.75223e-06	2.6067e-05	1.19374
OLFML3	583.744	1.32217	0.195793	6.75289	1.44927e-11	3.92664e-10	1.21242
SLIT3	3471.89	1.32139	0.205246	6.43806	1.21011e-10	2.92651e-09	1.08
MFAP4	753.245	1.32006	0.249949	5.2813	1.28273e-07	1.56053e-06	1
SPINK6	0.754999	1.31963	0.481416	2.74115	0.0061225	0.0179244	1
COX4I2	113.901	1.31777	0.237558	5.54715	2.9036e-08	4.90626e-07	0.832659
BOC	949.108	1.31748	0.236978	5.55951	2.70526e-08	3.75631e-07	1.05066
RBMS3	762.543	1.31724	0.16844	7.82025	5.27191e-15	3.4436e-13	1.06996
NR4A3	689.59	1.31667	0.299691	4.39342	1.11582e-05	7.85256e-05	1
RGS7BP	88.5514	1.31613	0.274374	4.79686	1.61169e-06	1.69977e-05	0.832659
ZNF300P1	33.8349	1.31526	0.198948	6.61111	3.81451e-11	1.2367e-09	0.899497
KCNQ3	200.697	1.31524	0.18538	7.09481	1.29533e-12	4.96287e-11	1.07085
ADAMTS10	707.813	1.31442	0.187987	6.99209	2.70825e-12	1.03553e-10	1.00014
ELFN1	77.3397	1.31418	0.182973	7.1824	6.8498e-13	2.27599e-11	1.36768
CYP3A7	22.3078	1.31396	0.375606	3.49824	0.000468341	0.00234424	0.832659
GFAP	1.59035	1.31313	0.415566	3.15985	0.0015785	0.00787039	0.681929
POM121L9P	30.676	1.31307	0.262207	5.00777	5.50652e-07	6.22247e-06	0.899497
NCAM2	173.36	1.31304	0.259049	5.06869	4.00565e-07	4.03277e-06	1.07084
ADGRA2	1354.92	1.31283	0.156001	8.41551	3.91183e-17	4.30702e-15	1.03418
LRCH2	340.271	1.31245	0.180294	7.27952	3.35004e-13	1.57515e-11	1.00014
HBB	9872.96	1.31165	0.318536	4.11776	3.82571e-05	0.000242204	0.932812
LAMA1	1876.77	1.3111	0.257656	5.08855	3.60814e-07	5.66428e-06	0.656032
CHRDL2	219.258	1.31074	0.338404	3.87329	0.000107375	0.000528285	1.07084
DIPK1C	0.81265	1.31058	0.447642	2.92775	0.00341426	0.010394	1.05947
SLC11A1	743.101	1.3082	0.225894	5.79122	6.9879e-09	1.104e-07	1.06996
TNC	15768.2	1.30806	0.240946	5.42883	5.67252e-08	9.93564e-07	0.734235
CTNNA3	54.0635	1.30747	0.238237	5.48812	4.06243e-08	5.62798e-07	1
PRKD1	1451.06	1.30718	0.168966	7.73635	1.02312e-14	6.54034e-13	1.03276
HORMAD2	1.37868	1.30689	0.391795	3.33564	0.000851023	0.00580031	0.524519
ADCY2	125.148	1.30566	0.265778	4.91259	8.98791e-07	6.70374e-06	1.34458
BLID	16.352	1.30432	0.248504	5.24867	1.532e-07	1.60507e-06	1.15701
CIDEC	7.86297	1.3037	0.424072	3.07423	0.00211044	0.00641638	1.15703
RELN	1094.89	1.30228	0.302716	4.302	1.69264e-05	0.000109681	1.03128
AOX1	935.247	1.30104	0.253042	5.14158	2.72443e-07	2.97869e-06	1.02476
PSORS1C1	39.8121	1.30049	0.305454	4.25757	2.06658e-05	0.000133734	1
HTR2B	246.797	1.30007	0.235332	5.52439	3.3064e-08	4.70208e-07	1.00014
ENPP1	1483.02	1.29969	0.24849	5.23036	1.69182e-07	1.99824e-06	1
MMP14	6415.58	1.29938	0.151697	8.5656	1.07513e-17	1.37049e-15	1
CSPG4	676.508	1.29842	0.202389	6.41547	1.40388e-10	3.58813e-09	1
CYP4A22	3.48925	1.29666	0.354859	3.65403	0.000258158	0.0010241	1.19374
NREP	311.974	1.29661	0.165685	7.82577	5.04539e-15	3.52109e-13	0.998011
GDF6	45.5979	1.2964	0.281703	4.60202	4.18409e-06	3.90814e-05	0.832659
SLC6A17	10.1904	1.29569	0.262482	4.93629	7.9621e-07	7.82618e-06	1
RERGL	23.6891	1.29565	0.333747	3.88212	0.000103552	0.000634783	0.833859
CPED1	1417.45	1.29554	0.163643	7.91685	2.43597e-15	1.80508e-13	1.03214
ALDH3A1	265.954	1.29511	0.397378	3.25915	0.00111748	0.00421849	1
GPC3	637.117	1.29487	0.258366	5.01175	5.39374e-07	5.57473e-06	1
DKK3	1565.37	1.29408	0.167997	7.70299	1.32922e-14	8.06286e-13	1.03128
SEC14L2	564.818	1.29402	0.208256	6.21361	5.17795e-10	1.152e-08	1
ANKRD1	156.506	1.29367	0.348924	3.70761	0.000209222	0.000939693	1.07085
ABCA9	1141.72	1.29332	0.214962	6.0165	1.78228e-09	3.41109e-08	1.03418
HBA2	6707.6	1.2922	0.31514	4.10041	4.12415e-05	0.000258836	0.932812
C4A	2409.67	1.29143	0.23604	5.47125	4.46868e-08	7.03009e-07	0.857177
GPX8	812.925	1.29093	0.180379	7.1568	8.25816e-13	3.30025e-11	1.06996
MC2R	1.83942	1.2907	0.467667	2.75987	0.0057824	0.013073	1.37267
MYLK	12988.1	1.29053	0.173436	7.44095	9.99625e-14	5.52664e-12	0.932812
SPARCL1	5177.45	1.29044	0.197173	6.54472	5.96078e-11	1.68029e-09	1
VENTX	17.4623	1.29007	0.217094	5.94246	2.80773e-09	4.61784e-08	1.15703
SNED1	580.094	1.29	0.181806	7.09549	1.28893e-12	5.51264e-11	0.945899
C1QTNF7	95.4954	1.28899	0.248835	5.1801	2.21768e-07	2.53943e-06	1
NHSL2	491.311	1.2886	0.157488	8.18221	2.78674e-16	2.75171e-14	0.945899
NOTCH4	770.589	1.2865	0.15189	8.46994	2.45509e-17	2.78496e-15	1.05066
PROK1	6.94495	1.28638	0.441266	2.91521	0.00355454	0.0106129	1.07562
LAMC3	1481.46	1.28619	0.269183	4.77813	1.76932e-06	1.5283e-05	1.03276
EFEMP2	2892.28	1.28579	0.151027	8.51365	1.68539e-17	1.90534e-15	1.08002
SLC35F1	42.7164	1.28507	0.241994	5.31035	1.09416e-07	1.35387e-06	1
HPGDS	80.3128	1.28427	0.198538	6.46863	9.88964e-11	3.07441e-09	0.832659
HOGA1	15.611	1.28411	0.349846	3.67049	0.000242087	0.00113343	1
FBLN5	3445.21	1.28408	0.187296	6.8559	7.0865e-12	2.44683e-10	1
VSTM4	165.936	1.28332	0.175398	7.3166	2.54327e-13	1.16002e-11	1.06815
AGRP	0.612429	1.28236	0.480656	2.66794	0.00763171	0.0369778	0.524519
MMP8	20.476	1.28203	0.378055	3.39113	0.000696052	0.00329601	0.833859
ATOH8	40.9177	1.2819	0.264146	4.85298	1.21619e-06	1.24337e-05	0.899497
CNTNAP3P2	32.5505	1.28165	0.24553	5.21992	1.78997e-07	2.47136e-06	0.832659
CGNL1	2049.43	1.28139	0.191365	6.69607	2.14096e-11	9.82017e-10	0.654631
RGS22	92.6279	1.28071	0.250935	5.10377	3.32951e-07	2.76111e-06	1.36768
SLC7A3	7.82666	1.28064	0.337162	3.79829	0.000145697	0.000642397	1.15701
TRIM15	7.89714	1.28037	0.488876	2.61901	0.00881859	0.0216358	1.15701
TRPC4	149.807	1.2803	0.191875	6.67255	2.51393e-11	7.33156e-10	1.07084
CLEC18B	7.01929	1.27991	0.362909	3.5268	0.000420618	0.00161403	1.15703
ACCSL	0.704765	1.27989	0.436984	2.92893	0.00340136	0.0103587	1.05947
CCDC33	9.887	1.2796	0.317571	4.02934	5.59338e-05	0.000297925	1.07562
MS4A8	18.6274	1.27919	0.495252	2.5829	0.00979741	0.0230174	1.19374
TWIST2	26.0402	1.27901	0.261826	4.88497	1.03445e-06	1.07861e-05	0.899497
ROR1	459.914	1.27883	0.194371	6.57931	4.72637e-11	1.36788e-09	1
UNC5D	6.71832	1.27865	0.451014	2.83505	0.00458181	0.013189	1.07562
ZFP92	15.8095	1.27841	0.213906	5.97652	2.27954e-09	4.09562e-08	1.07562
EYA1	378.27	1.27807	0.334582	3.81991	0.000133499	0.000676606	0.998011
RARB	292.28	1.27725	0.178636	7.15003	8.67581e-13	3.67869e-11	1
CYBRD1	3322.47	1.27656	0.160537	7.95181	1.83809e-15	1.71367e-13	0.826601
FBXL7	117.875	1.2763	0.165869	7.6946	1.41938e-14	8.74506e-13	1
PDLIM7	667.873	1.27522	0.160545	7.94308	1.97225e-15	1.54914e-13	1.00014
ZNF705A	2.39399	1.27446	0.447145	2.85021	0.00436902	0.0102548	1.37985
TNS2	1568.31	1.27391	0.132347	9.62553	6.23835e-22	2.34146e-19	1
DCBLD2	2666.15	1.27302	0.189019	6.73488	1.64062e-11	6.27575e-10	0.826601
ANGPTL4	609.569	1.26969	0.221011	5.74491	9.19689e-09	1.26123e-07	1.21242
TENM4	831.408	1.26927	0.195671	6.48677	8.76944e-11	2.22677e-09	1.06996
ADH1A	7.54706	1.26869	0.357063	3.55311	0.000380702	0.00143934	1.19374
EVC2	1067.51	1.26772	0.168701	7.51461	5.70793e-14	3.06599e-12	1
UBE2Q2L	3.93966	1.26742	0.261401	4.84856	1.24358e-06	1.15513e-05	1
CCDC184	7.40415	1.26628	0.257236	4.92263	8.53867e-07	7.80663e-06	1.07562
F2R	2542.06	1.26623	0.140811	8.99244	2.41804e-19	6.29117e-17	0.654631
ADAMTSL2	626.211	1.2648	0.201421	6.27936	3.39978e-10	8.3065e-09	0.945899
C1R	3042.39	1.26392	0.163014	7.75344	8.9438e-15	6.02855e-13	0.989114
CACNA1H	1216.88	1.26391	0.192428	6.56824	5.09122e-11	1.41731e-09	1.03418
LZTS1	104.075	1.26245	0.168313	7.50064	6.35082e-14	2.54364e-12	1.36768
PCP4	83.1673	1.26177	0.425941	2.96232	0.0030533	0.00994214	1
RXFP1	76.9048	1.26073	0.277613	4.54132	5.59032e-06	4.39743e-05	0.975251
MT1E	1264.06	1.26053	0.265348	4.75049	2.02929e-06	1.7243e-05	1.03214
TMEM158	9.62112	1.2604	0.305324	4.12806	3.65829e-05	0.000187652	1.19374
PGM5	491.563	1.25951	0.278453	4.52322	6.09053e-06	4.63026e-05	1
LGALS1	2050.81	1.25904	0.172829	7.2849	3.21918e-13	2.2448e-11	0.654631
UGT1A10	5557.56	1.25827	0.383851	3.27802	0.00104539	0.00422824	0.932812
RARRES2	650.798	1.25784	0.193244	6.50906	7.56246e-11	1.74375e-09	1.21242
AGPAT4-IT1	52.9346	1.2578	0.157923	7.96465	1.65695e-15	1.34332e-13	1
VWA5B1	138.564	1.2573	0.36473	3.44723	0.000566375	0.0023586	1
FOSB	1346.98	1.25635	0.333996	3.76158	0.000168844	0.000827402	1
PTCHD4	54.7051	1.25624	0.217961	5.76361	8.23329e-09	1.49367e-07	0.899512
PMP2	4.41681	1.25561	0.425593	2.95027	0.00317498	0.00784208	1.37797
MAP1A	2677.55	1.25493	0.162455	7.72476	1.12065e-14	7.22651e-13	0.989114
ZEB1	9366.48	1.25463	0.146543	8.56156	1.11348e-17	1.42602e-15	0.989114
NPR3	214.258	1.25462	0.261475	4.79824	1.60068e-06	1.35737e-05	1.07084
GUCY1A2	668.691	1.25373	0.177337	7.06974	1.55225e-12	6.20533e-11	1
NEFM	331.202	1.25337	0.361231	3.46972	0.000520999	0.00219534	1
CCDC60	17.966	1.25224	0.448794	2.79022	0.00526716	0.0157735	1
LAYN	405.234	1.24798	0.159848	7.80726	5.84434e-15	3.98775e-13	1.00014
OLFM4	997.882	1.24763	0.404314	3.0858	0.00203005	0.00673002	1.05066
DNAJC22	37.3481	1.2472	0.30515	4.08716	4.36693e-05	0.000299588	0.833859
SERPINF2	124.7	1.2471	0.218761	5.70073	1.19294e-08	1.42914e-07	1.36768
PLXNA4	335.658	1.24671	0.248417	5.01859	5.20511e-07	5.40663e-06	1.00014
SPX	5.69562	1.24668	0.433715	2.87441	0.00404779	0.0126275	1
NKILA	2.26412	1.24636	0.299157	4.16623	3.09673e-05	0.000144309	1.37267
BRINP1	14.0529	1.24608	0.315092	3.95465	7.6646e-05	0.000367038	1.15703
HSPG2	39437.4	1.24517	0.123423	10.0886	6.20422e-24	5.08524e-21	0.989114
SLC6A20	32.662	1.245	0.363484	3.42518	0.000614397	0.00277541	0.899512
SCUBE3	273.693	1.24378	0.250747	4.96029	7.03863e-07	7.05197e-06	0.998011
RASD2	70.7964	1.24315	0.203016	6.12339	9.16033e-10	2.2799e-08	0.832659
DIRAS3	18.7587	1.2427	0.24061	5.16482	2.40672e-07	2.33636e-06	1.19374
PDK4	2143.99	1.24182	0.235596	5.27099	1.35691e-07	2.39002e-06	0.656042
ADGRB3	159.961	1.24168	0.223624	5.55253	2.81569e-08	4.05835e-07	1.00014
TMEM130	59.9278	1.24139	0.268294	4.62699	3.71025e-06	2.32259e-05	1.34458
HIC1	76.1815	1.24079	0.179056	6.92963	4.21932e-12	1.54642e-10	1
JAZF1-AS1	0.788626	1.24021	0.378985	3.27244	0.00106623	0.00386898	1.05947
CFHR3	126.631	1.23989	0.247697	5.00567	5.56693e-07	5.85198e-06	0.975251
C1QTNF3	99.8086	1.23926	0.203835	6.07976	1.20366e-09	2.53186e-08	0.975251
NKAIN4	13.1691	1.23848	0.440454	2.81182	0.00492621	0.0140452	1.07562
ST6GALNAC5	176.323	1.23825	0.27158	4.55944	5.12897e-06	3.76194e-05	1.06815
PLAU	1991.02	1.23816	0.19649	6.30139	2.94983e-10	1.01703e-08	0.654631
FAXDC2	165.668	1.23695	0.16655	7.4269	1.11174e-13	5.67576e-12	1
SLC4A1	38.9312	1.23676	0.346361	3.57073	0.000355988	0.00158401	1
OACYLP	1.97375	1.23622	0.354832	3.48396	0.000494047	0.00209572	1
SCN1A-AS1	20.2653	1.23577	0.394001	3.13646	0.00171002	0.00606665	1
NGFR	93.5068	1.23503	0.265127	4.65824	3.18926e-06	2.64052e-05	1
TMC2	2.47988	1.23411	0.389411	3.16918	0.00152872	0.00418861	1.37985
LINC00472	5.5437	1.23364	0.323654	3.8116	0.000138072	0.000596812	1.19374
MRAP	6.70175	1.23327	0.432999	2.84819	0.00439681	0.0116625	1.19374
TCEAL2	64.6873	1.23279	0.314979	3.91389	9.08211e-05	0.000484539	1
CLEC1B	1.41903	1.23266	0.443036	2.78229	0.00539765	0.0223002	0.682874
ANKH	3916.63	1.23176	0.170768	7.21308	5.47011e-13	2.29651e-11	1.08002
DNMBP-AS1	1.33699	1.23108	0.35651	3.45314	0.000554099	0.00231508	1
PHLDA1	3288.57	1.23066	0.200526	6.13713	8.40231e-10	1.79533e-08	0.989114
FXYD6	206.489	1.23061	0.210859	5.83616	5.34192e-09	8.68611e-08	1.07085
GLP2R	23.492	1.23036	0.321705	3.82448	0.000131046	0.000729628	0.899497
MYADM	811.593	1.22997	0.154898	7.94052	2.0133e-15	1.48974e-13	1.06996
CYGB	161.545	1.22978	0.187995	6.54156	6.08793e-11	1.61381e-09	1.07085
NES	2021.28	1.22908	0.148739	8.26331	1.4169e-16	1.63427e-14	0.857177
KCNK3	14.921	1.22869	0.31348	3.91953	8.87236e-05	0.000417464	1.15701
SCG5	164.068	1.22846	0.221116	5.5557	2.76501e-08	3.99867e-07	1.00014
TMEM204	70.3257	1.22712	0.149537	8.20614	2.28405e-16	2.59798e-14	0.832659
SAMD11	45.775	1.22678	0.268223	4.57372	4.79142e-06	4.40475e-05	0.833859
TMPRSS11E	247.824	1.22672	0.353689	3.46835	0.000523673	0.00207792	1.07084
TPM1	26271.7	1.2258	0.158903	7.71412	1.2182e-14	8.91342e-13	0.834968
LIMS2	317.38	1.2249	0.16467	7.43853	1.0181e-13	5.53681e-12	0.945899
TMEM200A	298.37	1.22425	0.179357	6.82574	8.74716e-12	2.95437e-10	1.00014
DCHS1	2265.27	1.22165	0.16211	7.53593	4.84885e-14	3.90116e-12	0.656032
ZBTB16	2751.52	1.22078	0.316058	3.86254	0.000112216	0.000543883	1.08
PRSS23	2474	1.22072	0.142455	8.56917	1.04237e-17	1.92834e-15	0.656042
COL6A1	25821.5	1.22056	0.211297	5.77652	7.62631e-09	1.34938e-07	0.932812
LDB2	763.166	1.22033	0.153296	7.9606	1.71203e-15	1.37696e-13	1
CCNA1	47.8565	1.22032	0.34251	3.56286	0.00036683	0.00177717	0.899497
IQSEC3	33.5528	1.21945	0.2229	5.47085	4.4788e-08	6.13769e-07	1
PDGFD	465.282	1.219	0.196988	6.18823	6.08452e-10	1.33176e-08	1
LOC389602	1.58503	1.21895	0.443582	2.74797	0.00599657	0.0176092	1
MIR1-1HG-AS1	1.59713	1.21856	0.386922	3.14938	0.00163618	0.00583943	1
TSHZ2	785.546	1.21837	0.168524	7.22967	4.84174e-13	2.16655e-11	1.02476
EYS	28.4764	1.21822	0.36118	3.37289	0.00074383	0.00349195	0.832659
NID2	3452.13	1.21769	0.171039	7.11939	1.08408e-12	4.52103e-11	1
OLFML2B	902.565	1.21754	0.184107	6.61322	3.76041e-11	1.04908e-09	1.06996
ATP1A2	317.638	1.21707	0.306397	3.97221	7.12092e-05	0.000391485	0.998011
GNG11	187.376	1.21549	0.155698	7.80673	5.86904e-15	3.99174e-13	1
TRPC3	49.0713	1.21485	0.206531	5.88218	4.04899e-09	7.90578e-08	0.899512
SERPINE1	16937.9	1.21421	0.252097	4.81646	1.46127e-06	1.41363e-05	0.932812
ANOS1	743.414	1.21344	0.190021	6.38582	1.70481e-10	4.49223e-09	0.942618
PKNOX2	86.334	1.2134	0.222629	5.45031	5.02832e-08	8.01747e-07	0.832659
EYA4	454.466	1.21321	0.25189	4.81642	1.46158e-06	1.39748e-05	0.945899
ZCCHC24	65.1416	1.21297	0.168179	7.2124	5.49732e-13	1.86422e-11	1.36768
HOXD11	172.909	1.21223	0.317993	3.81213	0.000137777	0.000655211	1.06815
TREH	2.89689	1.21203	0.40717	2.97673	0.00291343	0.00730233	1.37267
PALM	78.7372	1.21201	0.208255	5.81984	5.89028e-09	1.03042e-07	0.975251
RNF212	24.7276	1.21187	0.241558	5.01691	5.251e-07	5.96966e-06	0.899497
LAMC2	12971.2	1.21125	0.29057	4.16853	3.06566e-05	0.000245928	0.734235
VSTM1	5.33954	1.21109	0.329292	3.67786	0.000235196	0.000946281	1.19374
SLC24A3	510.945	1.21056	0.216397	5.59416	2.21698e-08	2.8021e-07	1.18432
FMO2	196.504	1.20979	0.296115	4.08556	4.39708e-05	0.000257572	1
DCDC2C	1.53165	1.20927	0.417894	2.89374	0.00380689	0.0165686	0.681929
NKAIN3	5.49772	1.20794	0.387225	3.11949	0.00181166	0.00638363	1
MMP11	2748.92	1.20777	0.301505	4.0058	6.18076e-05	0.000323815	1.08002
TIMP2	3655.01	1.20774	0.175854	6.86784	6.518e-12	2.29486e-10	0.989114
MLIP	29.3984	1.2068	0.352504	3.42351	0.000618179	0.00298379	0.832659
IHO1	69.1974	1.20671	0.179925	6.70673	1.99039e-11	7.4422e-10	0.832659
CILP2	56.4317	1.20623	0.252823	4.77104	1.83282e-06	1.77709e-05	0.899497
SULF2	4148.26	1.2058	0.224166	5.37908	7.48687e-08	9.6961e-07	1
CAVIN3	12.5038	1.20548	0.203103	5.93531	2.93282e-09	4.79227e-08	1.15701
RAB23	1509.16	1.20453	0.15715	7.66484	1.79058e-14	1.07371e-12	1
SLC18A2	110.26	1.20254	0.204861	5.87002	4.35748e-09	9.06552e-08	0.832659
CRISPLD2	3007.45	1.20094	0.185832	6.46251	1.02984e-10	2.53959e-09	1.08002
SHROOM4	3434.15	1.20072	0.14801	8.11242	4.96205e-16	4.4792e-14	0.989114
KLF9	345.625	1.19893	0.205263	5.84094	5.1906e-09	9.00107e-08	1.00014
PHYHIPL	18.0246	1.19889	0.372957	3.21456	0.00130646	0.00481355	1
WFDC1	152.253	1.19882	0.250414	4.78736	1.68987e-06	1.42448e-05	1.06815
LRRN4CL	7.82342	1.19844	0.291353	4.11335	3.8996e-05	0.000204155	1.15703
LMO3	115.558	1.19837	0.336073	3.56579	0.000362766	0.00187996	0.832659
ALAS2	22.0917	1.19777	0.366082	3.27187	0.00106837	0.00473354	0.833859
DIXDC1	842.409	1.19566	0.14161	8.44333	3.08428e-17	3.39988e-15	1.05066
FZD1	272.685	1.19432	0.147556	8.094	5.77379e-16	5.07604e-14	0.998011
BDNF	101.851	1.19431	0.278865	4.28275	1.84599e-05	9.41196e-05	1.34458
FKBP7	320.123	1.19384	0.138871	8.59678	8.19862e-18	1.06731e-15	0.998011
ABCA6	2282.17	1.19378	0.234518	5.09035	3.57405e-07	5.63134e-06	0.654631
PABPC5	55.799	1.19324	0.170687	6.99078	2.73365e-12	1.14279e-10	0.899497
CACNA2D1	3099.61	1.19297	0.187164	6.37392	1.84258e-10	4.27958e-09	1.08
TCIM	1530.86	1.19254	0.239259	4.98429	6.21909e-07	6.30558e-06	1
GALNT5	836.15	1.19133	0.266068	4.47752	7.55136e-06	5.45282e-05	1.02476
RERG	120.235	1.19092	0.18765	6.34653	2.20228e-10	6.28337e-09	0.832659
PPBP	121.153	1.19053	0.361669	3.29178	0.000995545	0.00383169	1
HMCN2	308.372	1.19015	0.26899	4.42451	9.66595e-06	6.92661e-05	0.998011
ARG1	13.7643	1.1897	0.37765	3.15027	0.0016312	0.00548675	1.07562
SNAI2	1644.22	1.18792	0.207247	5.7319	9.93127e-09	1.55958e-07	1.03418
FERMT2	2395.78	1.18772	0.154417	7.69162	1.45288e-14	1.28613e-12	0.656042
UBE2QL1	5.73296	1.18771	0.279205	4.2539	2.10078e-05	0.00013573	1
PROC	38.0154	1.187	0.262248	4.52627	6.0033e-06	5.34497e-05	0.833859
COL25A1	18.4338	1.18635	0.24995	4.74634	2.07134e-06	1.54557e-05	1.19374
LOXL2	2293.59	1.18622	0.207513	5.71639	1.08811e-08	1.99754e-07	0.857177
TMEM132E	21.4868	1.18607	0.255438	4.64328	3.42913e-06	2.81105e-05	1
TNFRSF10C	222.003	1.18472	0.200184	5.91816	3.25567e-09	5.9492e-08	1.00014
SSPN	193.108	1.18296	0.151621	7.80208	6.08968e-15	3.89389e-13	1.07085
NOS1	9.18219	1.18265	0.317765	3.72179	0.000197815	0.000836406	1.15701
ADAMTS18	120.845	1.18253	0.242914	4.86809	1.12679e-06	1.05878e-05	1
ADAMTS9	2908.02	1.18222	0.186621	6.33485	2.37571e-10	6.77347e-09	0.826601
RAI2	131.241	1.1821	0.180695	6.54199	6.07045e-11	1.70646e-09	1
FAT4	3633.52	1.18205	0.173195	6.82496	8.79502e-12	2.76471e-10	1.08
CLDN11	479.717	1.18163	0.246472	4.79417	1.63351e-06	1.26437e-05	1.18432
FGF18	10.8567	1.17992	0.245762	4.80107	1.5782e-06	1.25207e-05	1.15703
GREM2	7.92972	1.17962	0.363761	3.24284	0.00118346	0.00381717	1.19374
LDB3	146.224	1.17877	0.246372	4.78451	1.71406e-06	1.44231e-05	1.06815
RPE65	5.82889	1.17859	0.305367	3.85958	0.000113583	0.000446989	1.37267
ISLR2	32.1012	1.17827	0.224902	5.23904	1.61411e-07	1.91426e-06	1
COL5A3	789.388	1.17752	0.192479	6.11767	9.49527e-10	1.86197e-08	1.06996
ITGAV	16799.2	1.17669	0.112984	10.4147	2.12517e-25	2.69206e-22	1
BCRP3	10.8154	1.17638	0.305637	3.84895	0.000118624	0.000537637	1.15703
SYDE1	145.352	1.1762	0.14109	8.33651	7.65177e-17	7.68206e-15	1.06815
VIP	13.3142	1.17582	0.213351	5.51122	3.56358e-08	4.70888e-07	1.07562
FCN3	28.1696	1.17474	0.26061	4.50765	6.55501e-06	5.40239e-05	0.899497
ERFE	12.3987	1.17429	0.274437	4.27891	1.87812e-05	0.000115615	1.07562
C5AR2	71.7247	1.17341	0.20818	5.6365	1.73538e-08	1.99754e-07	1.36768
KRT81	41.2942	1.17151	0.3489	3.35772	0.000785895	0.00313184	1
CPO	12.0947	1.17099	0.218132	5.36826	7.95014e-08	9.00223e-07	1.15703
VEGFD	4.80346	1.17053	0.318076	3.68002	0.000233212	0.000828958	1.37797
TRPM8	11.0746	1.17031	0.322825	3.62521	0.000288726	0.00123647	1.07562
TPST1	1321.23	1.17025	0.12041	9.71885	2.50591e-22	1.12866e-19	1
PDGFRB	4483.06	1.16951	0.14974	7.81032	5.70429e-15	3.64111e-13	1.08002
MUC12	60.248	1.16882	0.342146	3.41613	0.000635169	0.0026659	0.975251
PLCE1-AS1	1.74331	1.16881	0.396114	2.95069	0.00317068	0.00785774	1.37267
HLX-AS1	0.717665	1.16839	0.405957	2.87812	0.00400057	0.0172875	0.681929
TSPAN1	2742.01	1.16758	0.31346	3.72483	0.000195447	0.00094881	0.989114
MBNL1-AS1	11.8885	1.16749	0.230553	5.06389	4.10794e-07	3.73979e-06	1.19374
CLRN3	7.58109	1.16709	0.355932	3.27898	0.00104184	0.0037379	1.07562
HTR7	50.6056	1.16662	0.269064	4.33587	1.45188e-05	0.000108147	0.899497
PSD	45.5414	1.16583	0.178951	6.5148	7.27861e-11	2.36203e-09	0.833859
WWTR1	916.388	1.16579	0.113863	10.2385	1.33322e-24	1.36508e-21	0.942618
HBD	15.6107	1.1645	0.350636	3.32111	0.000896602	0.00329203	1.07562
NLRP12	151.853	1.16419	0.182267	6.38725	1.68894e-10	4.24708e-09	1
SH3RF3-AS1	0.543655	1.16389	0.352587	3.30099	0.000963443	0.00354511	1.05947
DLC1	2532.86	1.16354	0.155896	7.46355	8.4219e-14	6.47247e-12	0.656032
PRICKLE1	1323.05	1.16317	0.186201	6.24686	4.18775e-10	9.26547e-09	1.03276
RCAN2	235.742	1.16291	0.191149	6.08377	1.17387e-09	2.41509e-08	1.00014
EFCAB1	19.7186	1.16222	0.321024	3.62036	0.000294191	0.00118037	1.15701
AHSP	4.07484	1.16169	0.399442	2.90829	0.00363414	0.00877433	1.37797
TBX15	177.796	1.16107	0.262205	4.42809	9.50723e-06	6.40056e-05	1.07085
GULP1	633.592	1.16042	0.186486	6.22256	4.89093e-10	1.09278e-08	1.00014
EFHC2	67.5464	1.16006	0.23055	5.0317	4.8614e-07	5.20243e-06	0.975251
PCDH18	600.372	1.15915	0.163356	7.09586	1.28545e-12	4.43069e-11	1.21242
LOC101928188	0.745463	1.15824	0.419282	2.76244	0.00573707	0.0234998	0.681929
MICU3	130.773	1.15735	0.171001	6.76809	1.3049e-11	4.3321e-10	0.975251
KCNJ8	311.165	1.15617	0.174559	6.62339	3.51064e-11	8.78131e-10	1.22215
GOLGA8N	16.7477	1.15597	0.192824	5.99495	2.03551e-09	3.46853e-08	1.15703
NDP	14.8989	1.1552	0.291165	3.96752	7.26237e-05	0.000372612	1.07562
IGFBP4	1230.42	1.15422	0.150244	7.6823	1.56259e-14	9.15399e-13	1.03276
NDNF	292.706	1.15364	0.294867	3.91241	9.13796e-05	0.000488104	0.998011
HSPA12B	77.1616	1.15333	0.152996	7.5383	4.76123e-14	3.06599e-12	0.832659
CEP112	1098.23	1.15322	0.116803	9.87322	5.43913e-23	2.82667e-20	1
ATP10A	526.595	1.15295	0.172941	6.66672	2.6158e-11	6.94041e-10	1.18432
MIR23AHG	9.96421	1.15237	0.252661	4.56095	5.09232e-06	3.95294e-05	1
DENND2B	2123.7	1.15229	0.12099	9.52384	1.66894e-21	7.26207e-19	0.656042
DMBT1	849.526	1.15108	0.409565	2.8105	0.00494641	0.0157263	0.942618
CPE	1491.23	1.14982	0.199045	5.77667	7.61952e-09	1.22947e-07	1.03128
CD93	957.622	1.14941	0.128617	8.93666	4.01105e-19	6.61097e-17	1.02476
KLF15	38.3277	1.1482	0.270037	4.25199	2.1188e-05	0.000159772	0.832659
AZGP1	55.8232	1.14715	0.33937	3.38024	0.000724233	0.00319534	0.899512
EMCN	374.311	1.14698	0.180557	6.35243	2.11934e-10	4.33377e-09	1.22215
LRRC55	4.902	1.14583	0.343636	3.33443	0.000854729	0.00256268	1.37267
HEY2	111.517	1.14553	0.185841	6.16406	7.0902e-10	1.1521e-08	1.36768
GLIS2	1363.75	1.1454	0.172006	6.65903	2.75649e-11	8.47776e-10	1
EPDR1	182.349	1.14507	0.194015	5.90198	3.59165e-09	6.10671e-08	1.06815
CXCL2	135.275	1.14506	0.296407	3.86314	0.000111941	0.000546628	1.07084
CHGA	5.179	1.14485	0.425285	2.69196	0.00710324	0.017499	1.19374
CC2D2B	41.8386	1.14283	0.156153	7.31867	2.50432e-13	1.4276e-11	0.832659
RCN3	275.105	1.14281	0.180299	6.33839	2.32173e-10	5.61426e-09	1.00014
TLR2	1207.66	1.14278	0.160354	7.12663	1.02857e-12	4.17925e-11	1.03276
NR4A2	2636.19	1.14261	0.26805	4.26267	2.01997e-05	0.000188309	0.656042
CD109	4156.75	1.14229	0.227157	5.02863	4.93996e-07	5.15833e-06	1
SERPINE2	1574.39	1.14059	0.205799	5.54228	2.98566e-08	4.16397e-07	1.03214
AKAP6	569.014	1.14059	0.192423	5.92749	3.07598e-09	4.79227e-08	1.21242
NACAD	94.4838	1.13927	0.202177	5.63501	1.75051e-08	2.04233e-07	1.34458
PABPC4L	57.8274	1.13914	0.176081	6.46944	9.83655e-11	1.97254e-09	1.36768
GSTA1	732.863	1.13773	0.40396	2.81644	0.00485595	0.014146	1.05066
F13A1	6405.89	1.13737	0.192327	5.91373	3.34443e-09	6.09081e-08	1
RGS11	84.3376	1.13693	0.222622	5.10698	3.27353e-07	4.21597e-06	0.832659
BABAM2-AS1	6.65999	1.13627	0.285233	3.98366	6.78616e-05	0.000374162	1
SHC2	85.5971	1.13562	0.178034	6.37869	1.78606e-10	4.44541e-09	1
NELL1	43.2126	1.13477	0.41439	2.73841	0.00617372	0.0211151	0.832659
ZNF728	111.144	1.13474	0.252332	4.497	6.89203e-06	5.26203e-05	0.975251
LINC01119	1.33132	1.13454	0.313603	3.61776	0.000297168	0.00188001	0.681929
TNFRSF19	222.787	1.13409	0.239876	4.7278	2.26962e-06	1.84119e-05	1.06815
HIF3A	86.1703	1.13379	0.260492	4.35249	1.346e-05	7.13162e-05	1.34458
PTPRG	3598.34	1.13253	0.143908	7.86982	3.55164e-15	2.42372e-13	1.08
ADAMTS4	423.593	1.13075	0.231876	4.87653	1.07969e-06	1.02062e-05	1
HEPHL1	75.5065	1.13074	0.392026	2.88436	0.00392208	0.0122921	1
CCIN	6.18677	1.13072	0.245168	4.61204	3.9874e-06	2.42168e-05	1.37797
STARD13	1340.19	1.13034	0.147691	7.65337	1.95776e-14	1.12082e-12	1.03214
LCN6	2.58844	1.13019	0.356295	3.17206	0.00151361	0.00417583	1.37267
JAM2	459.88	1.12975	0.179296	6.30105	2.95637e-10	6.9422e-09	1.00014
PCDHGC3	1124.9	1.12973	0.143813	7.85555	3.98022e-15	2.80594e-13	1.03418
USP6	44.4666	1.1291	0.339334	3.3274	0.00087661	0.00375893	0.899512
VIL1	21.1747	1.12792	0.431221	2.61563	0.0089062	0.0287327	0.832659
SMARCD3	338.924	1.12789	0.142372	7.92211	2.33519e-15	1.87403e-13	0.945899
UNC5B	1110.31	1.12748	0.141153	7.98765	1.37537e-15	1.10236e-13	1.03214
KIAA1755	216.923	1.12633	0.20092	5.60586	2.07228e-08	3.07699e-07	1
ARHGAP20	144.077	1.12607	0.196646	5.72639	1.0259e-08	1.64869e-07	1.00014
ANKRD7	7.35454	1.12556	0.283323	3.97271	7.10583e-05	0.000366636	1.07562
GAS1	260.921	1.12538	0.301184	3.73653	0.000186576	0.000852456	1.06815
LOXL1-AS1	0.838085	1.12502	0.365488	3.07813	0.00208303	0.0099395	0.682874
SMOC1	361.421	1.12443	0.314545	3.57477	0.000350534	0.00156261	1.00014
RAD51AP2	15.2757	1.12428	0.291895	3.85166	0.000117322	0.000532994	1.15703
PKD1L3	45.6542	1.12421	0.190036	5.91575	3.30364e-09	7.06238e-08	0.833859
ACTBL2	9.13861	1.12411	0.380189	2.95671	0.00310945	0.00891631	1.15701
CDH3	7318.41	1.12335	0.28751	3.90717	9.33819e-05	0.000579732	0.834968
NXPH3	47.7931	1.12155	0.220132	5.09492	3.48894e-07	4.16385e-06	0.899512
FOXF1	669.63	1.12137	0.258271	4.34184	1.41297e-05	0.00010119	0.945899
OPN4	1.05728	1.1205	0.401081	2.79369	0.00521102	0.0149034	1.05947
CYP1B1	4039.06	1.12002	0.298727	3.74933	0.00017731	0.00101746	0.826601
CPA3	998.525	1.11931	0.225112	4.97223	6.61873e-07	6.51927e-06	1.02476
CARD10	267.748	1.11862	0.172341	6.49074	8.54161e-11	1.92988e-09	1.22215
GALNT13	107.434	1.1186	0.296649	3.7708	0.000162727	0.000621937	1.34458
MEIS1	954.125	1.11793	0.153983	7.26011	3.8677e-13	1.89869e-11	0.942618
ELOVL2	33.0984	1.11763	0.251285	4.44767	8.68087e-06	7.396e-05	0.832659
SNORD116-29	0.900521	1.11748	0.389485	2.86913	0.00411605	0.012801	1
RNF152	72.8565	1.11734	0.165791	6.73949	1.58944e-11	6.07362e-10	0.832659
SNAI1	75.1066	1.11707	0.174646	6.39619	1.59306e-10	4.01595e-09	1
MROH7	24.474	1.11688	0.224598	4.97278	6.60011e-07	7.28996e-06	0.899512
MGP	15460.7	1.11677	0.266462	4.19112	2.77586e-05	0.000225871	0.734235
SH3PXD2B	3787.57	1.1155	0.144396	7.72527	1.1162e-14	6.75719e-13	1.08
HIGD1B	26.7543	1.11542	0.229404	4.86226	1.16053e-06	1.19348e-05	0.899512
TRIM50	2.16707	1.11386	0.317414	3.50916	0.00044953	0.001469	1.37797
RYR2	2516.56	1.1134	0.229349	4.85463	1.20611e-06	1.28694e-05	0.857177
MUC6	104.936	1.11208	0.37348	2.97762	0.00290496	0.00741433	1.34458
LYVE1	431.905	1.11199	0.269849	4.1208	3.77557e-05	0.00018888	1.22215
COL12A1	50099.9	1.11181	0.253801	4.38062	1.18343e-05	8.79092e-05	0.932812
CAVIN1	5028.53	1.11124	0.172195	6.45339	1.09376e-10	3.04681e-09	0.932812
CYTL1	29.9135	1.11027	0.23389	4.74696	2.06498e-06	1.9749e-05	0.899512
MITF	671.618	1.1102	0.155947	7.11911	1.08624e-12	3.87268e-11	1.18432
TRPM6	317.435	1.11	0.216827	5.1193	3.0668e-07	3.37998e-06	1
SLC5A9	12.6302	1.10988	0.326617	3.39809	0.000678581	0.00236675	1.19374
C2CD4C	1.09116	1.10927	0.411777	2.69386	0.00706297	0.0279971	0.681929
PLA2G10	18.0331	1.10914	0.326225	3.39993	0.000674031	0.00235282	1.19374
MFGE8	2411.79	1.10859	0.142104	7.80125	6.12959e-15	6.18925e-13	0.656032
FCER1A	202.228	1.10838	0.265422	4.17591	2.96798e-05	0.000172316	1.07085
PLPP7	2.49676	1.10809	0.275064	4.02847	5.61416e-05	0.000318287	1
ELMOD1	10.5348	1.10739	0.262545	4.21793	2.46556e-05	0.000137503	1.15703
KCNIP3	29.6578	1.10731	0.252466	4.38597	1.15469e-05	9.48991e-05	0.832659
FOXF2	234.927	1.10698	0.226693	4.88318	1.04388e-06	9.9051e-06	1
ACKR3	1041.06	1.10667	0.214072	5.16962	2.34571e-07	2.67095e-06	1
SYNPO	6976.55	1.10641	0.15115	7.31994	2.48076e-13	1.21321e-11	0.989114
CSRNP3	138.728	1.1064	0.169628	6.52252	6.91371e-11	1.80201e-09	1.06815
DCBLD1	1754.95	1.10463	0.129662	8.51931	1.60502e-17	2.88292e-15	0.656042
GLI3	5548.12	1.1045	0.181848	6.07377	1.24938e-09	3.37128e-08	0.734235
FKBP10	3451.73	1.10337	0.196802	5.6065	2.06457e-08	2.8573e-07	1.08
APCDD1	1486.88	1.10313	0.212705	5.18619	2.14644e-07	2.39558e-06	1.03418
NR2F1-AS1	1.72598	1.10276	0.314798	3.50306	0.000459948	0.00197004	1
PI15	355.423	1.10248	0.236054	4.67045	3.00542e-06	2.50571e-05	1
CD1A	70.0053	1.10242	0.303312	3.6346	0.000278407	0.000985828	1.34458
FMO1	113.091	1.10236	0.272488	4.04554	5.22021e-05	0.000227797	1.36768
MRC1	28323.1	1.10188	0.189509	5.81441	6.0848e-09	1.21566e-07	0.834968
C10orf55	3.62568	1.1008	0.307689	3.57765	0.000346698	0.0015486	1
ATP2B3	6.41473	1.10054	0.320867	3.42989	0.000603815	0.00234061	1.07562
CAPN8	363.221	1.10039	0.361379	3.04499	0.00232688	0.00791545	0.998011
GJB2	3877.62	1.10009	0.311343	3.53337	0.000410298	0.00167642	1.08002
SLC45A1	66.6405	1.09862	0.186136	5.90224	3.58608e-09	6.4435e-08	1
NAP1L3	128.805	1.09784	0.204959	5.35641	8.4893e-08	8.20649e-07	1.36768
AMIGO2	2096.51	1.0978	0.201461	5.44919	5.05998e-08	6.84617e-07	1
CHST1	32.9268	1.09684	0.18568	5.90716	3.48046e-09	6.28156e-08	1
TBX18	159.625	1.09681	0.268543	4.08431	4.42078e-05	0.000243519	1.07084
RASL12	51.3436	1.09651	0.183519	5.97489	2.30249e-09	5.16073e-08	0.832659
FLRT1	1.97109	1.0953	0.354913	3.0861	0.00202798	0.00536054	1.37267
BBOX1	41.932	1.09479	0.407781	2.68474	0.00725854	0.0241749	0.833859
HSPA12A	174.49	1.09467	0.19543	5.60134	2.12702e-08	2.9602e-07	1.07084
DTNA	1039.39	1.09437	0.204055	5.36312	8.17977e-08	1.02135e-06	1.02476
MYOZ3	3.51265	1.09396	0.320487	3.41344	0.000641473	0.00225446	1.19374
NRP1	4621.97	1.09386	0.134137	8.15481	3.49736e-16	2.9698e-14	1.08002
PIWIL1	8.42253	1.09365	0.335968	3.25523	0.00113301	0.00426917	1
RNF180	549.662	1.09358	0.17364	6.29796	3.01597e-10	6.08657e-09	1.18432
SH3PXD2A	2867.44	1.09348	0.159797	6.84291	7.75982e-12	2.66569e-10	1
PAPPA	1064.52	1.09261	0.206828	5.28271	1.27288e-07	1.63495e-06	0.942618
MAOB	300.316	1.09257	0.226983	4.81343	1.4836e-06	1.35049e-05	0.998011
HAO2	7.27877	1.09189	0.342497	3.18803	0.00143243	0.00460394	1.15701
RNF217-AS1	64.7629	1.09126	0.204911	5.32553	1.00661e-07	9.55007e-07	1.36768
CTAGE11P	27.516	1.09095	0.207775	5.25064	1.51574e-07	2.12836e-06	0.833859
DNAJB5	308.205	1.09049	0.163391	6.67412	2.48714e-11	8.11148e-10	0.945899
HOXD10	536.128	1.08983	0.277874	3.92201	8.78118e-05	0.000405497	1.18432
DEPTOR	884.62	1.08972	0.18241	5.97399	2.31517e-09	4.32799e-08	1.02476
AGBL1	5.98598	1.08952	0.400141	2.72285	0.00647221	0.0161612	1.19374
NFIX	2211.99	1.08785	0.151434	7.18366	6.78718e-13	2.96471e-11	1
LOC145694	37.5228	1.08686	0.166121	6.54258	6.04649e-11	1.98891e-09	0.832659
INSYN1	28.1692	1.08685	0.249787	4.3511	1.35458e-05	0.000108891	0.832659
PURG	18.8041	1.08667	0.222836	4.87655	1.07955e-06	8.97532e-06	1.15701
HAS2	655.554	1.08613	0.263603	4.12031	3.78361e-05	0.000225915	1.00014
FMN1	1354.25	1.08548	0.171189	6.34081	2.28563e-10	5.38611e-09	1.03128
SCG2	148.488	1.08539	0.268044	4.04931	5.13688e-05	0.000295318	1.00014
COLEC11	291.585	1.08476	0.229535	4.72589	2.29109e-06	1.97319e-05	1.00014
F2RL2	130.637	1.08463	0.275657	3.9347	8.33021e-05	0.000449273	1
APBB2	3843.31	1.08424	0.11905	9.10747	8.43226e-20	1.67554e-17	1
CCL16	3.76879	1.08411	0.369634	2.93293	0.00335781	0.00821367	1.37797
PER1	684.898	1.08355	0.199483	5.43181	5.57861e-08	7.46812e-07	1
FBXL13	143.477	1.08333	0.150722	7.18762	6.59326e-13	2.88582e-11	1.00014
TCEAL5	11.6515	1.08322	0.346487	3.12631	0.00177017	0.00552636	1.15703
NPC1L1	47.4246	1.08319	0.276026	3.92423	8.70063e-05	0.000512007	0.899497
LOC102724117	6.40543	1.08246	0.273308	3.9606	7.47608e-05	0.000349953	1.19374
ECM1	2107.26	1.0822	0.180209	6.00521	1.91088e-09	5.41121e-08	0.656032
TREM1	278.104	1.08178	0.239602	4.51489	6.33508e-06	5.01823e-05	0.945899
CYP39A1	81.9212	1.0803	0.219978	4.91094	9.06398e-07	8.95298e-06	0.975251
C8orf48	19.1277	1.07974	0.196451	5.49621	3.88037e-08	4.74682e-07	1.15701
XKR5	10.3238	1.07922	0.258233	4.17925	2.92477e-05	0.00018029	1
KITLG	592.96	1.07656	0.162996	6.6048	3.98056e-11	1.229e-09	0.945899
PTHLH	412.224	1.07651	0.34917	3.08306	0.00204882	0.00707999	1
PHYHIP	13.6013	1.07595	0.26696	4.03036	5.56919e-05	0.000296861	1.07562
MSX1	26.1285	1.07555	0.213641	5.03436	4.79436e-07	5.52297e-06	0.899497
CLCA2	3801.94	1.07465	0.404844	2.65448	0.00794305	0.0209681	1.08002
TDRD10	36.9591	1.07439	0.201333	5.33639	9.48135e-08	1.39925e-06	0.833859
TGFB2	269.993	1.07384	0.24728	4.34259	1.40816e-05	0.000100913	0.945899
OLFML1	277.312	1.07256	0.190219	5.63856	1.71479e-08	2.17915e-07	1.22215
C8orf88	130.056	1.07248	0.206191	5.2014	1.97795e-07	2.29622e-06	1
NAPSA	27.3397	1.07231	0.251283	4.26735	1.97809e-05	0.00014127	0.899512
MMP16	188.247	1.07206	0.247413	4.33307	1.47043e-05	9.41196e-05	1.07084
SOX6	259.693	1.07164	0.250191	4.28329	1.84146e-05	0.000114337	1.06815
LOC102724197	2.38885	1.07159	0.362368	2.95718	0.0031047	0.00867854	1.19374
MARVELD1	112	1.07117	0.165374	6.47726	9.34009e-11	2.54736e-09	0.975251
PRSS12	444.261	1.07065	0.300999	3.557	0.000375118	0.00173489	0.945899
ADGRL4	1185.66	1.07022	0.153757	6.96047	3.39139e-12	1.22645e-10	1.03214
DYRK3	423.105	1.06978	0.158265	6.75938	1.38581e-11	4.71336e-10	0.945899
IL11	21.8904	1.06949	0.302128	3.53987	0.000400327	0.00204673	0.832659
FAM20A	1804.36	1.06832	0.183023	5.83705	5.31329e-09	9.1729e-08	1
PID1	68.9286	1.06799	0.178741	5.97509	2.29962e-09	4.50013e-08	0.975251
DUOX2	3957.52	1.06742	0.324349	3.29095	0.000998499	0.00359658	1.08002
P3H2	1106.79	1.067	0.227711	4.68576	2.7892e-06	2.27928e-05	1.03214
SLC2A9	806.786	1.06668	0.172916	6.16878	6.8818e-10	1.45107e-08	1.02476
PCDH12	353.172	1.0663	0.156602	6.80899	9.82874e-12	3.29927e-10	0.998011
SEMA6D	393.521	1.06625	0.184362	5.78346	7.31777e-09	1.02411e-07	1.22215
LURAP1	22.5106	1.06606	0.195436	5.45474	4.90439e-08	7.84386e-07	0.833859
ALKAL2	10.0455	1.06484	0.274134	3.88439	0.000102589	0.000474545	1.15701
CXCL6	153.793	1.06464	0.362355	2.93812	0.00330207	0.0106073	1.00014
FAM27B	2.09505	1.06379	0.312107	3.40841	0.000653416	0.00229122	1.19374
EMP1	2885	1.06303	0.185341	5.73552	9.72148e-09	1.4701e-07	1.08
SMIM24	17.9314	1.06295	0.322375	3.29725	0.000976371	0.00323905	1.19374
KLK4	27.2782	1.06195	0.388888	2.73073	0.00631951	0.0215471	0.832659
LGI2	163.485	1.06178	0.229605	4.62436	3.75761e-06	2.86664e-05	1.07084
A2M	50878.3	1.06168	0.169071	6.27948	3.39706e-10	8.39713e-09	0.932812
ANO3	71.3363	1.06138	0.279269	3.80057	0.000144363	0.000723348	1
LAMB1	24679.5	1.06131	0.13799	7.69122	1.45736e-14	1.16946e-12	0.734235
ITPRIP	236.057	1.0613	0.152361	6.96572	3.26736e-12	1.22391e-10	1.00014
ALDH1A3	1528.06	1.06023	0.230403	4.60162	4.19215e-06	3.2628e-05	1.03214
EPHA5	13.9896	1.05958	0.337176	3.14252	0.00167499	0.00596116	1
FAM229B	87.3027	1.05941	0.137508	7.70432	1.31541e-14	8.38566e-13	0.975251
CLEC14A	200.1	1.05901	0.146734	7.21717	5.30808e-13	2.25766e-11	1.07085
ALPK3	395.69	1.05851	0.152527	6.93985	3.92515e-12	1.52364e-10	0.945899
RUSC2	913.332	1.058	0.130927	8.08083	6.4325e-16	5.32058e-14	1.05066
OR7E2P	1.68728	1.05775	0.331388	3.19187	0.00141356	0.00515473	1
SPHK1	122.437	1.05763	0.199501	5.30138	1.14933e-07	1.08416e-06	1.34458
SLITRK6	1668.15	1.0566	0.33538	3.15045	0.00163021	0.00834931	0.656032
SMTN	1560.51	1.05656	0.14682	7.19624	6.18942e-13	2.66176e-11	1.03128
C14orf132	123.001	1.05553	0.208031	5.0739	3.89738e-07	4.27875e-06	0.975251
NKAPL	9.77516	1.0551	0.156585	6.73822	1.6034e-11	4.47247e-10	1.15703
TMEM240	10.6424	1.0546	0.198705	5.30733	1.11242e-07	1.37311e-06	1
SPATA31C2	5.54307	1.05351	0.332919	3.16447	0.00155365	0.00479963	1.19374
SPATA18	269.085	1.05339	0.194782	5.40807	6.37089e-08	8.41087e-07	1.00014
SLC16A4	331.321	1.05311	0.215345	4.89035	1.00659e-06	9.59731e-06	0.998011
KIT	1438.81	1.05288	0.210399	5.00419	5.6098e-07	5.60357e-06	1.03418
FP248	21.7295	1.05269	0.205295	5.12769	2.9332e-07	3.56871e-06	0.899497
SNCAIP	1128.95	1.05212	0.223211	4.71354	2.43444e-06	2.01651e-05	1.03418
RHOJ	245.605	1.05094	0.159857	6.57429	4.88849e-11	1.33082e-09	1.06815
F2RL3	25.4512	1.05091	0.224979	4.67113	2.99543e-06	2.9294e-05	0.832659
UACA	5280.55	1.04975	0.118513	8.85766	8.17103e-19	1.37627e-16	0.932812
VAT1L	52.4175	1.04878	0.251963	4.16245	3.14848e-05	0.000225871	0.832659
UNC5A	7.40428	1.0482	0.321487	3.26046	0.00111231	0.00395908	1.07562
PEAR1	231.6	1.04798	0.153839	6.81219	9.61221e-12	3.23039e-10	1.00014
STRA6	796.872	1.04775	0.21471	4.87984	1.0617e-06	1.05878e-05	0.942618
DDIT4	869.839	1.04707	0.202237	5.17744	2.24955e-07	2.57157e-06	1
NFASC	1271.55	1.04705	0.214967	4.87074	1.11179e-06	1.01923e-05	1.03214
SLC5A4	72.2552	1.04694	0.195391	5.35814	8.40822e-08	1.25895e-06	0.832659
VIM	64533.5	1.04686	0.160216	6.53409	6.39988e-11	2.09367e-09	0.834968
CHST3	463.353	1.04613	0.178478	5.86137	4.59075e-09	6.76751e-08	1.21242
SOX17	84.6395	1.04574	0.191511	5.46046	4.74914e-08	6.61073e-07	0.975251
CPS1	569.715	1.04526	0.248168	4.2119	2.53234e-05	0.000159297	1
FGFR1	3915.43	1.04518	0.177906	5.87491	4.23064e-09	7.52519e-08	0.989114
CCDC85A	44.7423	1.04513	0.210998	4.95329	7.29707e-07	7.95581e-06	0.899497
CHPF	582.103	1.04444	0.154569	6.75714	1.40739e-11	3.90997e-10	1.18432
LXN	992.385	1.0443	0.162728	6.41742	1.38607e-10	3.38888e-09	1.05066
CYP24A1	4742.61	1.04426	0.360194	2.89915	0.00374176	0.0110512	1.08002
IL1RAPL1	64.6984	1.04405	0.289669	3.60428	0.000313023	0.00109503	1.34458
GDPD4	1.56901	1.04373	0.399251	2.61423	0.00894287	0.0421624	0.524519
C2orf27A	98.8646	1.0433	0.141572	7.36938	1.71425e-13	1.01525e-11	0.832659
DCLK3	34.4154	1.04255	0.226783	4.59712	4.28367e-06	3.98317e-05	0.833859
FAM110D	2.51464	1.04066	0.272548	3.81825	0.0001344	0.000515475	1.37797
RNASE4	372.689	1.03991	0.164188	6.33364	2.39437e-10	6.05723e-09	0.945899
GRM7	16.0764	1.0398	0.303648	3.42435	0.000616265	0.00223647	1.15701
ALDH1B1	534.86	1.03928	0.150922	6.88618	5.73101e-12	2.13565e-10	0.945899
TPTEP1	18.6582	1.03914	0.268317	3.87282	0.000107582	0.000560388	1
RBPMS2	65.3616	1.03848	0.195451	5.31326	1.0768e-07	1.57232e-06	0.832659
CDH8	137.975	1.03847	0.325675	3.18866	0.00142932	0.00520752	1
WDR86-AS1	22.4689	1.03815	0.23868	4.34953	1.3643e-05	0.000102436	0.899497
NXF3	22.547	1.03793	0.245089	4.23492	2.28634e-05	0.000170871	0.832659
MLLT11	138.889	1.03783	0.197898	5.24428	1.5689e-07	1.75399e-06	1.07084
CNRIP1	102.751	1.03653	0.162062	6.39591	1.59596e-10	4.73175e-09	0.832659
PREX2	1922.73	1.03648	0.194248	5.33586	9.50937e-08	1.3702e-06	0.857177
CHRNA9	3.30308	1.03618	0.383964	2.69864	0.00696224	0.0172016	1.19374
PAM	8787.08	1.03576	0.124387	8.32694	8.29576e-17	8.71184e-15	1
FGD5	1177.68	1.03571	0.149836	6.91231	4.76828e-12	1.68245e-10	1.03128
CAVIN2	406.872	1.0352	0.234092	4.4222	9.77007e-06	7.34289e-05	0.945899
ANKRD50	2383.98	1.03457	0.148639	6.96031	3.39528e-12	1.85726e-10	0.654631
PRPH2	75.9988	1.034	0.17295	5.97858	2.25086e-09	3.27986e-08	1.36768
HOXD8	234.408	1.03233	0.163153	6.32738	2.49366e-10	5.9804e-09	1.00014
KLHL13	222.1	1.03197	0.228292	4.52039	6.17251e-06	4.41356e-05	1.07085
PELI2	323.585	1.03151	0.164322	6.27734	3.44406e-10	7.9765e-09	1.00014
CGB7	15.8196	1.03133	0.295236	3.49325	0.000477188	0.00179511	1.15701
TRPC6	510.001	1.0313	0.193645	5.32571	1.0056e-07	1.07828e-06	1.18432
BMPR1B	171.46	1.03126	0.292335	3.52767	0.000419242	0.00171979	1.07084
KRT15	2070.79	1.03047	0.333979	3.08544	0.00203252	0.0100664	0.656032
BCAT1	2159.5	1.03045	0.250864	4.10762	3.99761e-05	0.000342121	0.656032
TIMP3	8067.02	1.02877	0.226609	4.53983	5.62992e-06	5.04655e-05	0.834968
LPCAT2	1659.26	1.02849	0.141758	7.25528	4.00839e-13	2.70386e-11	0.656042
ANTXR2	730.667	1.02834	0.139354	7.37933	1.59089e-13	7.94193e-12	1
MOXD1	1510.1	1.02766	0.230761	4.45334	8.45432e-06	5.96704e-05	1.03418
IPO11-LRRC70	8.20929	1.02549	0.217681	4.71101	2.46495e-06	1.79389e-05	1.19374
MPZ	16.5659	1.02478	0.211321	4.84937	1.23854e-06	1.01382e-05	1.15703
SAMD14	47.6509	1.02419	0.159325	6.42831	1.29029e-10	3.65245e-09	0.899497
ADGRG3	109.03	1.0238	0.252929	4.04778	5.17064e-05	0.000225871	1.36768
OR1Q1	15.4524	1.0236	0.3088	3.31475	0.000917236	0.00315238	1.15701
COL27A1	2922.64	1.02313	0.175488	5.83018	5.53669e-09	1.13132e-07	0.826601
CFD	173.94	1.02309	0.237293	4.3115	1.62148e-05	0.000102299	1.07085
MAP4K3-DT	0.650916	1.02123	0.348337	2.93172	0.00337095	0.0107849	1
KLHL30	11.2189	1.02117	0.254194	4.01727	5.88775e-05	0.000293003	1.15703
AVPR1A	262.547	1.02112	0.233931	4.36503	1.27104e-05	8.80304e-05	1.00014
DLX1	1.02782	1.02082	0.379683	2.68861	0.00717511	0.0283155	0.682874
STK32A	171.363	1.0206	0.31266	3.26424	0.00109758	0.00416084	1.00014
TBXA2R	79.0469	1.01885	0.16882	6.0351	1.58869e-09	2.42631e-08	1.34458
TEK	1753.38	1.01877	0.15205	6.70025	2.08056e-11	9.58575e-10	0.654631
ADORA1	9.79816	1.01865	0.221667	4.59541	4.31892e-06	3.44088e-05	1
SERPINH1	8434.22	1.01824	0.136877	7.43907	1.01393e-13	5.57737e-12	0.932812
BCL6B	209.474	1.01758	0.157004	6.48123	9.09752e-11	2.44188e-09	1.00014
SHOX2	50.3735	1.01754	0.298296	3.41118	0.000646822	0.00309741	0.833859
PDE2A	353.491	1.01713	0.18659	5.45113	5.0052e-08	5.66554e-07	1.22215
SPRY4	285.895	1.01645	0.175037	5.80702	6.35964e-09	1.13369e-07	0.945899
DACH1	149.891	1.01581	0.221968	4.57641	4.73033e-06	3.50826e-05	1.07085
NXPE2	10.0333	1.0156	0.234863	4.32423	1.53065e-05	0.000103308	1
APOD	2528.58	1.01504	0.321821	3.15406	0.00161016	0.00657809	0.857177
CPQ	1050.24	1.01212	0.119798	8.4485	2.95063e-17	3.5844e-15	0.942618
MYOM1	637.895	1.0112	0.194931	5.18746	2.13182e-07	2.10885e-06	1.18432
ATRNL1	390.314	1.00954	0.278576	3.62393	0.000290161	0.00111466	1.22215
CNTNAP3	98.5703	1.00896	0.263101	3.83487	0.00012563	0.000641055	1
TSPAN18	257.124	1.00855	0.178645	5.64557	1.64634e-08	2.36067e-07	1.07084
VWCE	50.0775	1.00844	0.220228	4.57906	4.67062e-06	4.30803e-05	0.832659
HOXC6	97.3207	1.00824	0.268906	3.74943	0.000177239	0.000657626	1.36768
SCN3B	16.6945	1.00803	0.251611	4.00631	6.1676e-05	0.000345699	1
RUFY1-AS1	1.02352	1.00788	0.345337	2.91853	0.00351681	0.0193608	0.524519
GPR176	181.232	1.00685	0.165726	6.07539	1.23687e-09	2.37909e-08	1.07085
ENO4	7.93918	1.00488	0.223614	4.49383	6.99532e-06	4.47854e-05	1.19374
PTGS1	821.238	1.00483	0.207723	4.83734	1.31591e-06	1.14449e-05	1.06996
ASPA	129.755	1.00462	0.232555	4.31994	1.56071e-05	7.99746e-05	1.36768
SLC22A11	4.62109	1.00348	0.370278	2.71008	0.00672679	0.0194132	1
ADAMTS15	101.994	1.00344	0.253869	3.95259	7.731e-05	0.000430746	0.975251
C16orf89	37.8817	1.00322	0.326405	3.07354	0.00211537	0.00797991	0.899512
EPHA3	1063.75	1.00299	0.219287	4.57387	4.78793e-06	3.5456e-05	1.06996
SEMA6B	196.846	1.00229	0.156822	6.39124	1.64551e-10	3.88826e-09	1.07084
CSRP1	2178.04	1.00218	0.127836	7.83961	4.51961e-15	4.63889e-13	0.656042
PDE5A	1630.68	1.00216	0.172033	5.8254	5.69767e-09	9.47913e-08	1.03418
PCDHB5	488.991	1.00214	0.250537	3.99994	6.33577e-05	0.00037062	0.945899
SYN1	54.6968	1.00144	0.202547	4.94423	7.64441e-07	8.83954e-06	0.833859
MS4A6E	2.94972	1.00087	0.382489	2.61672	0.00887781	0.0187773	1.37267
FEZ1	423.456	1.00023	0.160539	6.23048	4.65011e-10	1.09735e-08	0.945899
ISG20	292.17	-1.00111	0.17685	-5.66077	1.50697e-08	2.32267e-07	1
NOS1AP	499.5	-1.00265	0.209735	-4.78056	1.74804e-06	1.31394e-05	1.21242
ALOX15P1	2.37876	-1.00285	0.300268	-3.33984	0.000838267	0.00284368	1.19374
H2AC7	556.616	-1.00321	0.170452	-5.88557	3.96674e-09	7.06484e-08	1
RAD54L	1604.07	-1.0037	0.157882	-6.35725	2.05393e-10	4.87406e-09	1.03276
RARRES1	4829.46	-1.00388	0.305266	-3.28854	0.0010071	0.00390842	0.989114
PSD2	20.6718	-1.00469	0.316526	-3.17413	0.00150286	0.00594815	0.899512
ZNF878	110.992	-1.00555	0.200587	-5.01301	5.35847e-07	5.66149e-06	0.975251
MCM2	1601	-1.00563	0.153645	-6.54519	5.94195e-11	1.63092e-09	1.03276
KCNA2	20.6337	-1.00573	0.222549	-4.51913	6.20955e-06	4.71015e-05	1
INSL3	7.29112	-1.00652	0.241257	-4.172	3.01938e-05	0.000163601	1.15701
GP6	146.049	-1.00723	0.232864	-4.32539	1.52263e-05	9.7067e-05	1.07084
SLITRK5	93.3978	-1.00741	0.361315	-2.78817	0.0053006	0.0158619	1
ESPN	459.687	-1.00835	0.302999	-3.3279	0.000875025	0.0029706	1.18432
SP6	107.439	-1.00883	0.24632	-4.09558	4.21105e-05	0.000188309	1.36768
GLB1L2	309.71	-1.00891	0.252355	-3.99796	6.38895e-05	0.000372612	0.945899
IL2RB	318.249	-1.00925	0.164726	-6.12684	8.96424e-10	1.87861e-08	1.00014
C22orf34	46.2463	-1.00926	0.202668	-4.97989	6.36203e-07	7.06473e-06	0.899512
KIF2C	1413.01	-1.00928	0.166362	-6.06681	1.30475e-09	2.59017e-08	1.03128
NCR1	47.4474	-1.00958	0.234722	-4.30117	1.69898e-05	0.00013202	0.833859
RLN1	11.4331	-1.00965	0.22013	-4.58658	4.50565e-06	3.14203e-05	1.15701
H2AC17	2807.18	-1.01011	0.14331	-7.0484	1.80987e-12	7.21523e-11	0.989114
ZNF750	3837.78	-1.01013	0.281094	-3.59358	0.000326161	0.00172804	0.826601
ATP7B	1791.04	-1.01076	0.23965	-4.21763	2.46889e-05	0.000225551	0.654631
RHBG	63.6226	-1.01146	0.367205	-2.7545	0.00587825	0.0176869	0.975251
PEG10	2109.65	-1.01201	0.335103	-3.01999	0.00252784	0.00846707	1
KRT18	23026.4	-1.01203	0.211764	-4.77904	1.76134e-06	1.66385e-05	0.932812
CTSW	237.777	-1.01272	0.197229	-5.13474	2.82536e-07	2.95776e-06	1.07084
DPF1	18.9805	-1.01287	0.311669	-3.24982	0.00115478	0.00373388	1.19374
FOXD4L4	3.32011	-1.01312	0.31442	-3.22217	0.00127222	0.00360139	1.37267
GRIK4	40.5696	-1.01387	0.238552	-4.25011	2.13669e-05	0.000137743	1
RNFT2	198.528	-1.01583	0.173895	-5.84167	5.16804e-09	8.44639e-08	1.06815
MYLPF	2.00534	-1.01587	0.372637	-2.72615	0.00640776	0.0186331	1
TLE6	100.362	-1.01612	0.281441	-3.61042	0.000305697	0.00162788	0.832659
LOC102723753	6.32014	-1.01702	0.373456	-2.72326	0.00646407	0.0176398	1.07562
TUBAL3	8.26699	-1.01715	0.316334	-3.21543	0.00130249	0.00451986	1.07562
PLAAT5	16.2565	-1.01746	0.344523	-2.95323	0.00314464	0.010201	1
CEBPA	573.043	-1.01913	0.208237	-4.89411	9.87538e-07	9.43679e-06	1
MRPS12	62.9714	-1.01924	0.173222	-5.88399	4.00497e-09	5.50826e-08	1.34458
HIC2	296.655	-1.01925	0.212067	-4.80625	1.53788e-06	1.39193e-05	1.00014
KIF15	1052.07	-1.01965	0.154322	-6.60731	3.91356e-11	1.10373e-09	1.05066
FGF22	1.44676	-1.02014	0.379486	-2.68822	0.00718344	0.0195479	1.05947
LOC101930434	28.0613	-1.02038	0.238491	-4.27847	1.8818e-05	0.000144309	0.833859
CKS1B	173.599	-1.02099	0.164362	-6.21182	5.23756e-10	1.1589e-08	1
CD24	389.959	-1.02143	0.234299	-4.35953	1.30342e-05	9.0158e-05	0.998011
ESPL1	988.389	-1.02282	0.153695	-6.65487	2.8356e-11	8.49746e-10	1.02476
C1orf226	105.325	-1.0231	0.220239	-4.64541	3.39395e-06	2.14687e-05	1.34458
LAG3	139.725	-1.02409	0.202082	-5.06769	4.02676e-07	4.30395e-06	1.00014
ACP7	50.9347	-1.02435	0.360876	-2.83851	0.00453243	0.0151882	0.899512
PPFIA3	240.297	-1.02442	0.220241	-4.65134	3.29783e-06	2.56021e-05	1.07085
KCNK12	3.42054	-1.02447	0.365148	-2.80563	0.00502184	0.0115895	1.37267
SMKR1	7.11272	-1.02505	0.342963	-2.98882	0.00280058	0.00922565	1
CRIP3	9.4075	-1.02549	0.284385	-3.606	0.00031095	0.00120482	1.19374
ZNF367	138.101	-1.02557	0.156259	-6.56327	5.26412e-11	1.41729e-09	1.07084
H3C10	981.778	-1.02629	0.175809	-5.83751	5.29856e-09	9.16308e-08	1
MGC70870	21.1724	-1.02705	0.248017	-4.14106	3.45707e-05	0.000228973	0.899512
SH3GL2	38.4179	-1.02808	0.377802	-2.72123	0.00650403	0.0220548	0.833859
TMEM191C	1.07645	-1.02873	0.384652	-2.67446	0.00748507	0.0293219	0.682874
SNX31	2473.75	-1.02876	0.388058	-2.65105	0.00802419	0.0321538	0.656032
RASSF1-AS1	0.952987	-1.02898	0.349455	-2.94452	0.00323459	0.00994214	1.05947
UGT2B17	28.0156	-1.03045	0.344259	-2.99323	0.00276042	0.00998545	0.899497
PLCH1	583.084	-1.03052	0.271973	-3.78904	0.000151228	0.000752988	1.00014
BSPRY	163.333	-1.03096	0.208494	-4.9448	7.62215e-07	7.09961e-06	1.07085
B4GALNT4	336.693	-1.03126	0.286861	-3.59497	0.000324427	0.00146166	1.00014
MCF2L-AS1	0.914529	-1.03192	0.375367	-2.7491	0.0059759	0.0167112	1.05947
LOC101928059	2.23022	-1.03244	0.334683	-3.08482	0.00203674	0.00535661	1.37985
FBXO27	245.631	-1.03255	0.282595	-3.65381	0.000258382	0.00119656	1.00014
TMEM52B	40.0474	-1.03301	0.332275	-3.10891	0.0018778	0.00768258	0.833859
BRSK2	18.4432	-1.03309	0.324185	-3.18673	0.00143889	0.00450079	1.19374
NCF1	217.095	-1.03396	0.210522	-4.91141	9.04247e-07	8.7302e-06	1.00014
FBXL16	4.06627	-1.03413	0.326097	-3.17123	0.00151794	0.00470558	1.19374
SMPD3	34.556	-1.03639	0.203065	-5.10373	3.33024e-07	4.27995e-06	0.832659
TMPRSS13	225.648	-1.03777	0.25959	-3.99772	6.39564e-05	0.000335877	1.07085
H3C15	0.75043	-1.03842	0.392208	-2.64762	0.00810603	0.0227837	1
TMPRSS2	1357.56	-1.03999	0.302699	-3.43574	0.000590948	0.00244785	1
H2AC18	4.22075	-1.04025	0.224545	-4.63268	3.60964e-06	2.22053e-05	1.37797
NMNAT2	94.2577	-1.04429	0.316327	-3.30132	0.000962325	0.00380216	0.975251
LOC728739	2.31726	-1.04563	0.375932	-2.78144	0.00541189	0.0123468	1.37267
H2AC13	1560.24	-1.0458	0.198002	-5.28178	1.27932e-07	1.51281e-06	1.03128
SLC6A3	14.8095	-1.04596	0.337771	-3.09666	0.00195713	0.00640792	1.07562
WDFY4	3223.22	-1.04921	0.211383	-4.96358	6.92065e-07	7.00196e-06	0.989114
WNT11	34.5911	-1.05068	0.329033	-3.19325	0.00140682	0.00562536	0.899512
TFAP2A-AS1	37.061	-1.05125	0.232558	-4.52039	6.17271e-06	5.12102e-05	0.899497
SMC1B	283.513	-1.05267	0.326888	-3.22027	0.0012807	0.00473752	0.998011
C10orf67	16.8319	-1.05375	0.370643	-2.84304	0.00446858	0.0137497	1
PNMA3	51.3903	-1.05512	0.256187	-4.11857	3.81231e-05	0.00026704	0.832659
MAL	508.054	-1.05544	0.357441	-2.95276	0.00314947	0.0086709	1.21242
GRAP2	203.261	-1.05631	0.192127	-5.49797	3.84177e-08	5.36178e-07	1.00014
PDXP-DT	1.04705	-1.05824	0.369102	-2.86708	0.00414275	0.0122644	1.05947
OXCT2	15.7238	-1.05846	0.218818	-4.83716	1.31709e-06	1.21484e-05	1
ZC3H12D	51.5449	-1.05864	0.212899	-4.97247	6.61046e-07	6.63929e-06	1
CNIH2	54.1273	-1.05886	0.202751	-5.22243	1.76586e-07	2.28408e-06	0.899512
H2BC18	7952.58	-1.06038	0.142671	-7.43232	1.06707e-13	6.45935e-12	0.834968
IL21R	211.338	-1.06093	0.195093	-5.43808	5.38588e-08	6.81417e-07	1.07084
ITLN2	8.1156	-1.06111	0.404446	-2.6236	0.00870047	0.0208305	1.19374
CD2	1088.74	-1.0617	0.191625	-5.54049	3.01629e-08	4.55767e-07	0.942618
CRTAM	57.5807	-1.06188	0.202508	-5.24364	1.57438e-07	2.20434e-06	0.833859
LOC102723692	5.39365	-1.06584	0.315373	-3.3796	0.000725911	0.00221518	1.37797
H2BC17	2083.04	-1.06629	0.158223	-6.73915	1.59312e-11	7.53728e-10	0.656042
SASH3	375.906	-1.06675	0.194264	-5.49125	3.99107e-08	5.55152e-07	0.998011
SLC18A1	2.75938	-1.06702	0.370669	-2.87862	0.00399418	0.00948256	1.37985
CTRL	24.8835	-1.06753	0.171385	-6.22881	4.69989e-10	1.15738e-08	0.899497
TAGAP	634.251	-1.06822	0.191408	-5.58086	2.39336e-08	3.00506e-07	1.18432
RALBP1	5254.58	-1.06864	0.197968	-5.39803	6.73778e-08	8.83892e-07	1
CCDC141	556.055	-1.06905	0.220299	-4.85272	1.21779e-06	1.1915e-05	0.945899
UPK2	2044.08	-1.06909	0.364716	-2.93129	0.00337559	0.0154776	0.656032
FAM3D	196.6	-1.06913	0.365207	-2.92748	0.00341725	0.0103204	1.07085
PATL2	126.956	-1.06918	0.19772	-5.40756	6.38906e-08	6.46361e-07	1.34458
BTN1A1	3.36511	-1.06934	0.366535	-2.91742	0.00352935	0.00855602	1.37985
MESP2	9.26538	-1.06976	0.313656	-3.41061	0.000648187	0.00233679	1.15703
H3C13	186.467	-1.07017	0.1888	-5.66827	1.4425e-08	2.09856e-07	1.07085
GZMK	234.092	-1.07072	0.232828	-4.59877	4.24998e-06	3.3927e-05	1
FZD9	2.3031	-1.07133	0.400566	-2.67453	0.00748337	0.0161773	1.37797
ARRDC5	127.614	-1.07363	0.232101	-4.62568	3.73363e-06	3.09508e-05	0.975251
ESYT3	168.311	-1.07991	0.261926	-4.12298	3.7401e-05	0.000210744	1.07085
KSR2	254.117	-1.08028	0.302561	-3.57045	0.000356371	0.00158537	1
KRT9	13.9574	-1.08073	0.363163	-2.97589	0.00292144	0.00845889	1.15701
SCARNA26A	0.756554	-1.08118	0.410638	-2.63293	0.00846516	0.0225106	1.05947
DBNDD1	34.6696	-1.08319	0.231133	-4.68644	2.77997e-06	2.56717e-05	0.899512
PNMT	22.7731	-1.08385	0.350394	-3.09325	0.00197979	0.00687332	1
REELD1	6.07476	-1.08387	0.327376	-3.31079	0.000930324	0.0027462	1.37985
C11orf21	23.3357	-1.08655	0.242457	-4.48139	7.41571e-06	5.48346e-05	1
CDC25A	290.411	-1.09125	0.163034	-6.69339	2.18055e-11	5.69481e-10	1.22215
SBSN	442.098	-1.09186	0.381998	-2.85828	0.00425947	0.013189	1
RCOR2	123.415	-1.09276	0.236668	-4.61724	3.88872e-06	3.67313e-05	0.832659
CTSV	307.339	-1.09319	0.335473	-3.25867	0.00111936	0.00356576	1.22215
ACTA2-AS1	54.0972	-1.09325	0.18345	-5.95936	2.53228e-09	5.24428e-08	0.899512
CLECL1	21.7492	-1.09396	0.249791	-4.37951	1.18947e-05	9.1101e-05	0.899497
NUF2	939.102	-1.09562	0.185723	-5.89925	3.65158e-09	6.40833e-08	1.02476
STXBP6	84.123	-1.09565	0.292058	-3.75149	0.000175789	0.000653063	1.36768
PIMREG	65.2062	-1.09568	0.19001	-5.76643	8.09661e-09	1.36913e-07	0.975251
ABCD2	144.818	-1.09592	0.194948	-5.6216	1.89192e-08	2.65841e-07	1.07084
ANAPC1P1	8.19145	-1.09612	0.235346	-4.65749	3.20083e-06	2.2644e-05	1.19374
KIR3DL1	4.59128	-1.0967	0.401149	-2.73389	0.00625905	0.0139446	1.37797
LOC728989	6.13428	-1.09847	0.370519	-2.96468	0.00303001	0.00752699	1.37797
NUGGC	170.504	-1.0989	0.253275	-4.33877	1.43285e-05	9.77154e-05	1
TMEM139-AS1	24.5472	-1.09954	0.244986	-4.48819	7.18314e-06	5.84735e-05	0.899497
MORN3	33.3882	-1.09983	0.223345	-4.92434	8.46454e-07	8.25996e-06	1
RHOF	226.837	-1.09992	0.221791	-4.95924	7.07689e-07	7.06473e-06	1.00014
IKZF3	847.063	-1.10098	0.173913	-6.33062	2.44178e-10	5.61426e-09	1.05066
LEP	18.6323	-1.10202	0.39273	-2.80604	0.00501544	0.0133907	1.15703
PHF24	5.24322	-1.10222	0.363264	-3.0342	0.00241171	0.00814672	1
CYFIP2	2591.57	-1.10308	0.18536	-5.95103	2.66463e-09	5.71569e-08	0.857177
RLN2	17.6875	-1.10398	0.242456	-4.55332	5.28064e-06	3.51186e-05	1.19374
RHOH	96.2757	-1.10679	0.226855	-4.87885	1.06707e-06	1.18764e-05	0.832659
GPR25	1.08951	-1.10805	0.375838	-2.94822	0.0031961	0.0103325	1
SNX20	35.7111	-1.10866	0.20541	-5.39727	6.7661e-08	9.72928e-07	0.899497
AMH	65.4918	-1.10887	0.271704	-4.08116	4.48108e-05	0.000262039	1
KLRK1	27.4376	-1.11069	0.224021	-4.95795	7.12406e-07	7.79619e-06	0.899497
KIR2DL3	7.30081	-1.11149	0.427366	-2.60079	0.00930087	0.0240374	1.07562
CD8B	25.3204	-1.11281	0.247226	-4.50119	6.75731e-06	5.92941e-05	0.832659
DNMT3B	1814.29	-1.11323	0.212241	-5.2451	1.56197e-07	2.70798e-06	0.656042
OR5B21	10.8946	-1.11352	0.238992	-4.65921	3.17418e-06	2.31009e-05	1.15701
CD28	245.035	-1.11361	0.204891	-5.43512	5.47582e-08	6.90938e-07	1.07085
PLAAT1	35.077	-1.11452	0.327854	-3.39943	0.000675255	0.00301232	0.899497
CD1B	16.1795	-1.11571	0.288433	-3.86818	0.000109651	0.000535413	1.07562
MAST1	48.8388	-1.11607	0.255407	-4.36976	1.24383e-05	9.46967e-05	0.899497
ACER1	1.89562	-1.11773	0.413817	-2.70103	0.00691242	0.0151814	1.37267
ITK	1299.48	-1.11937	0.227795	-4.91392	8.92736e-07	8.41094e-06	1.03276
NOS2	78.1563	-1.12074	0.305085	-3.67354	0.000239212	0.00131261	0.832659
SLC27A6	113.783	-1.12105	0.367451	-3.05088	0.00228172	0.00602774	1.34458
ALK	28.1881	-1.12172	0.287185	-3.90593	9.38642e-05	0.000583054	0.833859
SYP-AS1	3.73541	-1.12253	0.284337	-3.94788	7.88463e-05	0.000428548	1
NCF1B	7.74518	-1.12361	0.298782	-3.76062	0.000169491	0.000829771	1
NECTIN4	6378.62	-1.12369	0.248869	-4.51518	6.3264e-06	5.07042e-05	0.932812
IHH	28.7391	-1.12373	0.410773	-2.73564	0.00622584	0.0198957	0.899497
GLB1L3	21.3463	-1.12394	0.403921	-2.78257	0.00539298	0.0176087	0.899497
PPIAL4C	1.61944	-1.12492	0.432531	-2.60078	0.00930115	0.0243412	1.05947
H4C14	0.938859	-1.12642	0.356173	-3.16255	0.00156393	0.00562536	1
GPC5	12.814	-1.12662	0.337115	-3.34193	0.000831968	0.00308964	1.07562
SPRR2A	10.34	-1.12704	0.435852	-2.58584	0.00971425	0.0234709	1.15703
AURKB	244.57	-1.1271	0.168496	-6.68921	2.24372e-11	6.59422e-10	1.07085
C21orf58	107.53	-1.12779	0.179575	-6.28034	3.37827e-10	5.93171e-09	1.36768
EML5	479.633	-1.12862	0.220639	-5.11523	3.13362e-07	3.44191e-06	1.00014
ZNF695	182.739	-1.12928	0.21194	-5.32831	9.91286e-08	1.16392e-06	1.07084
LOC101929718	11.0514	-1.13022	0.389947	-2.89838	0.00375091	0.0104445	1.15701
C12orf40	1.31752	-1.13094	0.401443	-2.81718	0.0048447	0.0254285	0.524519
IGSF9	473.757	-1.13152	0.246762	-4.58547	4.52958e-06	3.7546e-05	0.945899
DENND1C	226.31	-1.13167	0.206579	-5.47812	4.29867e-08	5.58292e-07	1.06815
S1PR4	18.0957	-1.13262	0.232452	-4.87252	1.10186e-06	9.14348e-06	1.15701
ENHO	7.03952	-1.13282	0.305117	-3.71275	0.000205017	0.000862898	1.15701
ADAMDEC1	713.702	-1.13353	0.253937	-4.46384	8.05054e-06	5.76608e-05	1.02476
CCR6	133.934	-1.13402	0.253776	-4.4686	7.87346e-06	4.40965e-05	1.36768
STS	3763.79	-1.13455	0.232629	-4.87707	1.07672e-06	1.01923e-05	1
SCNN1B	3184.94	-1.13484	0.318091	-3.56766	0.000360178	0.00149775	1.08
MYLK-AS1	6.50651	-1.13504	0.247017	-4.59497	4.32812e-06	3.03025e-05	1.15703
CD96	1666.04	-1.13543	0.187733	-6.04813	1.46537e-09	4.29633e-08	0.654631
C7orf57	17.1478	-1.13586	0.347597	-3.26776	0.00108401	0.00412052	1
GRIN3A	21.3308	-1.13821	0.265256	-4.291	1.77871e-05	0.0001376	0.833859
ECE1-AS1	6.47627	-1.13973	0.275726	-4.13357	3.57173e-05	0.000215004	1
GPR182	3.16035	-1.14092	0.435377	-2.62053	0.00877929	0.0209681	1.19374
PLEKHG4B	594.988	-1.14325	0.342334	-3.33958	0.000839061	0.00347228	0.945899
RPL23AP87	10.6154	-1.14452	0.394357	-2.90224	0.00370499	0.0103471	1.15701
TARP	116.624	-1.14511	0.20007	-5.72354	1.04328e-08	1.28693e-07	1.34458
ASRGL1	210.646	-1.14573	0.250486	-4.57401	4.78486e-06	3.7546e-05	1
RTN4RL1	17.6279	-1.14693	0.326829	-3.50927	0.000449331	0.0016636	1.19374
GZMH	83.2411	-1.14702	0.246747	-4.64855	3.34275e-06	2.81105e-05	0.975251
OLR1	1298.27	-1.14727	0.297109	-3.86143	0.000112726	0.000566905	1.03418
ACSL6	51.0287	-1.14756	0.253881	-4.52009	6.18144e-06	5.48739e-05	0.832659
TTN	11162.5	-1.14826	0.228695	-5.02093	5.1423e-07	5.67452e-06	0.932812
CEACAM5	6989.52	-1.14891	0.426431	-2.69425	0.00705477	0.0214865	0.932812
TDRKH	491.642	-1.14916	0.165942	-6.92506	4.35786e-12	1.33552e-10	1.21242
TSPOAP1-AS1	10.9883	-1.15102	0.241518	-4.76577	1.88132e-06	1.65929e-05	1
ALOX12	115.501	-1.15171	0.361492	-3.186	0.00144256	0.00408511	1.34458
LAMP3	819.373	-1.15179	0.195196	-5.90068	3.62006e-09	6.22402e-08	1.05066
HPDL	15.8273	-1.15212	0.36245	-3.17869	0.0014794	0.00503095	1.07562
LOC641746	7.69885	-1.15241	0.406697	-2.83359	0.00460279	0.0141027	1
BCL11A	339.373	-1.15312	0.237319	-4.85894	1.18017e-06	9.24944e-06	1.22215
LINC00634	1.70586	-1.15366	0.330031	-3.49562	0.000472958	0.00154057	1.37267
NELL2	1105.84	-1.15437	0.275033	-4.1972	2.70238e-05	0.000164074	1.03128
PYHIN1	335.715	-1.15642	0.200021	-5.7815	7.40354e-09	1.03263e-07	1.22215
ITGAD	63.7465	-1.15675	0.239541	-4.82905	1.37185e-06	9.54901e-06	1.36768
SYNGR3	13.0341	-1.15704	0.254172	-4.55218	5.30931e-06	3.62449e-05	1.15703
CDKN2A	383.334	-1.1589	0.357251	-3.24395	0.00117886	0.00441584	1.00014
ASF1B	86.2077	-1.15992	0.147124	-7.88392	3.1727e-15	2.37285e-13	1
RDM1	49.4583	-1.16134	0.215598	-5.38662	7.17961e-08	1.02135e-06	0.899497
LOC646471	5.29691	-1.16222	0.235865	-4.92747	8.32995e-07	6.17756e-06	1.37267
MTUS2	299.271	-1.16509	0.344507	-3.38192	0.000719823	0.00290179	1.00014
LINC01588	25.3423	-1.16752	0.207262	-5.63308	1.77024e-08	3.14532e-07	0.833859
WDR88	2.89395	-1.16771	0.27156	-4.29999	1.70808e-05	0.000113432	1
ATP1A3	144.312	-1.16958	0.214085	-5.46313	4.67816e-08	6.3721e-07	1
FUT9	97.1103	-1.17043	0.353774	-3.3084	0.000938309	0.00364114	1
GCNT4	572.333	-1.17052	0.217368	-5.38499	7.24487e-08	9.87517e-07	0.945899
LINC01550	93.7653	-1.17183	0.259743	-4.51149	6.43733e-06	4.84665e-05	1
HMSD	13.4425	-1.17469	0.318012	-3.69387	0.000220871	0.000979267	1.07562
ANKRD19P	404.234	-1.17564	0.392286	-2.99689	0.00272745	0.00762248	1.22215
IRAG1-AS1	1.00299	-1.17599	0.390413	-3.01217	0.0025939	0.0149666	0.524519
FCRL5	731.797	-1.17638	0.285377	-4.12221	3.75261e-05	0.000215004	1.05066
H2AC21	296.833	-1.17647	0.154517	-7.61388	2.65995e-14	1.26759e-12	1.22215
TSPAN32	23.8884	-1.17708	0.248703	-4.73287	2.21366e-06	2.09662e-05	0.899512
IRF8	1787	-1.17741	0.20804	-5.65956	1.51764e-08	3.41232e-07	0.656032
SGO1-AS1	9.16505	-1.17775	0.226969	-5.18903	2.1139e-07	2.08337e-06	1.19374
HASPIN	237.574	-1.1782	0.156439	-7.5314	5.01999e-14	2.56748e-12	1.06815
SLC6A4	70.1196	-1.18047	0.362259	-3.25863	0.00111952	0.00324032	1.36768
ZNF98	111.586	-1.18237	0.371761	-3.18046	0.0014704	0.00545684	0.975251
LOC653712	15.9601	-1.18249	0.241648	-4.89345	9.90824e-07	8.34447e-06	1.15703
NAT8L	6.45454	-1.18301	0.361557	-3.27199	0.00106792	0.00406929	1
VGLL1	1376.02	-1.18369	0.297472	-3.97917	6.91558e-05	0.000370843	1.03128
KLHL14	47.2434	-1.18424	0.320897	-3.69041	0.000223889	0.00123829	0.832659
ZBP1	261.331	-1.18504	0.212335	-5.58099	2.39153e-08	3.30156e-07	1.07085
TIGD3	10.0061	-1.18631	0.203582	-5.8272	5.63651e-09	9.66504e-08	1
HEATR9	18.6323	-1.18768	0.244508	-4.85744	1.18914e-06	9.49704e-06	1.19374
WDR64	14.2325	-1.18831	0.260495	-4.56173	5.07347e-06	3.3927e-05	1.19374
LOC100129138	4.03813	-1.18855	0.412324	-2.88256	0.00394456	0.0106129	1.19374
MZB1	232.656	-1.18993	0.282489	-4.21231	2.52773e-05	0.000150456	1.06815
OR51B2	14.7604	-1.19137	0.370058	-3.2194	0.00128459	0.00409374	1.19374
NKG7	44.5603	-1.19495	0.222901	-5.36089	8.28133e-08	1.24099e-06	0.833859
CYP4Z2P	27.5599	-1.19768	0.409881	-2.92201	0.00347776	0.0110864	1
LAX1	404.444	-1.20097	0.214491	-5.59915	2.15402e-08	3.18669e-07	1
CD164L2	3.80151	-1.20155	0.336629	-3.56938	0.000357832	0.00120546	1.37267
CYP4F8	1009.77	-1.20296	0.427283	-2.81536	0.00487224	0.0144844	1.02476
PIK3CD-AS1	1.99772	-1.20384	0.355966	-3.3819	0.000719858	0.00220702	1.37267
PGC	7.55289	-1.20464	0.42906	-2.80762	0.00499093	0.0133377	1.15701
DPPA4	3.46847	-1.20733	0.38991	-3.09643	0.00195866	0.00585481	1.19374
TMEM254-AS1	8.19603	-1.20796	0.263609	-4.58239	4.59694e-06	3.62815e-05	1
KCNK10	7.46295	-1.20873	0.328526	-3.67925	0.000233918	0.00102936	1.07562
ALOX15	81.6997	-1.21113	0.24207	-5.00323	5.63765e-07	5.78844e-06	1
LINC02520	3.0357	-1.21457	0.362773	-3.34801	0.000813934	0.00244388	1.37985
JCHAIN	8338.51	-1.21494	0.26637	-4.56108	5.08904e-06	3.95294e-05	1
PRDM7	1.69862	-1.21507	0.428944	-2.8327	0.00461568	0.0141315	1
ZSCAN5B	3.42966	-1.21513	0.420854	-2.8873	0.00388565	0.00926834	1.37985
TIGIT	84.0218	-1.21762	0.190595	-6.38851	1.67509e-10	4.29781e-09	0.975251
CORO1A	2126.98	-1.21812	0.191919	-6.34705	2.19484e-10	6.11273e-09	0.857177
RNF157	175.745	-1.21851	0.242334	-5.02824	4.9501e-07	4.87934e-06	1.06815
FAM163B	2.41305	-1.21985	0.436065	-2.7974	0.00515156	0.0154891	1
KLRG2	10.0362	-1.22116	0.365903	-3.33738	0.00084572	0.00286364	1.19374
PTN	843.054	-1.22145	0.3165	-3.85925	0.000113736	0.000620537	0.942618
PRR19	24.8107	-1.22266	0.206025	-5.93453	2.94686e-09	6.37603e-08	0.832659
MYB	715.711	-1.224	0.188693	-6.48673	8.77171e-11	2.36731e-09	1
MIXL1	4.61457	-1.22435	0.316468	-3.86878	0.000109379	0.00043252	1.37267
GRHL1	3907.6	-1.2246	0.220626	-5.55056	2.84749e-08	3.83617e-07	1.08
GRHL3	2340.57	-1.22495	0.312504	-3.91978	8.86304e-05	0.000683117	0.654631
FAM83C	72.7312	-1.22499	0.398254	-3.0759	0.0020987	0.00845218	0.832659
PLAC8	741.762	-1.22635	0.262855	-4.66548	3.07894e-06	2.41205e-05	1.06996
MSX2P1	2.15445	-1.22817	0.445524	-2.75668	0.00583916	0.0131364	1.37797
B3GAT1	20.9926	-1.22892	0.322811	-3.80692	0.000140708	0.000707485	1
RGS7	22.7561	-1.23023	0.338385	-3.63559	0.000277343	0.00127262	1
PI3	292.151	-1.23166	0.383965	-3.20774	0.00133781	0.00491772	1
BCORP1	33.6356	-1.23292	0.345189	-3.57172	0.000354638	0.00184305	0.833859
DNASE1L3	220.939	-1.23348	0.329133	-3.74766	0.00017849	0.000817995	1.07084
DMKN	1319.88	-1.23493	0.305228	-4.04593	5.21154e-05	0.000298467	1
RGS9BP	9.38785	-1.23537	0.357006	-3.46037	0.000539443	0.0019927	1.15703
ATP6V1B1	430.56	-1.23749	0.320525	-3.86081	0.000113011	0.000585061	1
GVINP1	1208.1	-1.2376	0.211533	-5.8506	4.89813e-09	8.30583e-08	1.03128
TTC16	31.2116	-1.23778	0.240933	-5.13746	2.7847e-07	3.65211e-06	0.832659
CCL5	724.643	-1.23778	0.227352	-5.44435	5.19955e-08	7.39906e-07	0.942618
CD38	526.871	-1.23915	0.216507	-5.72335	1.04446e-08	1.41492e-07	1.21242
OR52N4	44.4392	-1.24105	0.301888	-4.11097	3.93994e-05	0.000233904	1
SCNN1G	1802.85	-1.24165	0.331586	-3.74457	0.000180703	0.00126779	0.654631
NCCRP1	259.682	-1.24172	0.345352	-3.59551	0.000323751	0.00137085	1.07084
SLAMF1	234.189	-1.242	0.199819	-6.21565	5.11132e-10	1.06779e-08	1.07085
THEMIS	226.366	-1.24222	0.218747	-5.67879	1.35651e-08	1.99647e-07	1.07085
KLHL32	19.1641	-1.24245	0.2667	-4.6586	3.18365e-06	2.25412e-05	1.19374
FREM2	3870.53	-1.24407	0.36489	-3.40943	0.000650987	0.00249065	1.08002
CDC20	847.834	-1.24436	0.185126	-6.7217	1.79621e-11	5.38371e-10	1.06996
LTB	174.52	-1.2449	0.281479	-4.4227	9.74742e-06	6.53984e-05	1.07085
SEPTIN3	217.795	-1.24616	0.250003	-4.98457	6.21009e-07	5.93337e-06	1.07084
ACKR2	469.889	-1.24854	0.330234	-3.78077	0.000156345	0.000774956	1
ALOX12B	26.5177	-1.24864	0.323548	-3.85921	0.000113754	0.00064465	0.899512
CXCL10	1406.25	-1.25041	0.281419	-4.44323	8.86193e-06	6.22017e-05	1.03276
GPLD1	410.51	-1.25082	0.244886	-5.10778	3.25972e-07	3.56871e-06	1.00014
C9orf131	1.04987	-1.25127	0.471035	-2.65642	0.00789761	0.0306956	0.681929
FAM177B	17.8348	-1.25208	0.308743	-4.0554	5.00488e-05	0.000246736	1.19374
IL20	3.79907	-1.25216	0.426592	-2.93526	0.00333268	0.00920221	1.19374
LOC102724153	7.47984	-1.2547	0.432379	-2.90186	0.00370949	0.0103529	1.15703
DLX4	4.53453	-1.25573	0.326389	-3.84734	0.000119405	0.000464606	1.37985
SLAMF6	397.927	-1.25731	0.219729	-5.7221	1.05216e-08	1.69182e-07	0.998011
UMODL1-AS1	0.850905	-1.25815	0.436944	-2.87944	0.00398384	0.0124625	1
RASGRP2	1022.09	-1.25885	0.255287	-4.93112	8.1758e-07	7.67772e-06	1.05066
ANKRD55	25.55	-1.25895	0.30885	-4.07625	4.57678e-05	0.000312195	0.833859
DLL3	27.0396	-1.26029	0.3718	-3.3897	0.000699693	0.0031047	0.899512
TLR9	27.3637	-1.26035	0.236947	-5.3191	1.0428e-07	1.42493e-06	0.899497
OCA2	97.2534	-1.26181	0.401702	-3.14117	0.00168277	0.0061129	0.975251
KRT8P41	1.84116	-1.26345	0.321643	-3.92811	8.56154e-05	0.000349019	1.37267
SNRPN	13.6683	-1.2639	0.46575	-2.71368	0.00665409	0.016551	1.19374
SUSD3	75.1979	-1.264	0.192329	-6.57205	4.96267e-11	1.09527e-09	1.34458
ITGB7	561.287	-1.26626	0.175564	-7.21255	5.4912e-13	2.08155e-11	1.21242
POU5F1P3	7.10739	-1.26653	0.391775	-3.2328	0.00122583	0.00456461	1
DSC1	51.0678	-1.26756	0.348538	-3.63679	0.000276053	0.00138874	0.899497
GDPD3	588.995	-1.26809	0.225822	-5.61543	1.96079e-08	2.92604e-07	1.00014
FRMPD1	33.3921	-1.27056	0.335325	-3.78905	0.000151223	0.000824474	0.899512
ZNF280A	6.74973	-1.27126	0.450136	-2.82418	0.00474021	0.012753	1.15701
UBASH3A	132.469	-1.27146	0.216352	-5.87682	4.18234e-09	5.71569e-08	1.34458
CD8A	1038.03	-1.27148	0.223504	-5.68885	1.27897e-08	1.89274e-07	1.06996
PCDH11X	91.7795	-1.27236	0.356549	-3.56853	0.000358986	0.00163144	0.975251
TSPEAR	10.3677	-1.2738	0.346961	-3.67129	0.000241325	0.00113065	1
CPA5	6.34923	-1.27414	0.298092	-4.2743	1.91735e-05	0.000125156	1
KRT16	7153.59	-1.278	0.377888	-3.38195	0.000719734	0.00293029	0.989114
FUT7	69.6034	-1.27938	0.216955	-5.897	3.70175e-09	5.07149e-08	1.36768
CLEC9A	13.7588	-1.27981	0.25996	-4.9231	8.51828e-07	7.30409e-06	1.15703
PGLYRP4	37.6143	-1.27995	0.400117	-3.19895	0.0013793	0.00553603	0.899497
GCM1	12.424	-1.28047	0.303965	-4.21255	2.52507e-05	0.000158889	1
TMEM145	44.9547	-1.28056	0.276333	-4.6341	3.58497e-06	3.20927e-05	0.899512
NLRC3	309.782	-1.28107	0.210389	-6.08908	1.1356e-09	2.34621e-08	1
TXK	390.82	-1.28246	0.230362	-5.56715	2.58939e-08	3.96311e-07	0.945899
CXorf65	28.901	-1.28306	0.273338	-4.69403	2.67872e-06	2.48682e-05	0.899512
GPR15	50.78	-1.28339	0.304474	-4.21511	2.49659e-05	0.00017246	0.899497
PDCD1	46.8696	-1.28482	0.21428	-5.996	2.02233e-09	4.61784e-08	0.832659
LINC00861	3.15646	-1.28598	0.366972	-3.50431	0.000457796	0.00196165	1
TBX21	31.5645	-1.28627	0.187631	-6.85534	7.11422e-12	2.70323e-10	0.899497
SHISA8	0.866943	-1.28775	0.456274	-2.82231	0.00476785	0.0138342	1.05947
GBX1	2.88791	-1.28896	0.465173	-2.77094	0.00558952	0.0165869	1
CEACAM7	141.332	-1.28972	0.453329	-2.845	0.00444109	0.0136756	1.00014
BFSP2	4.43201	-1.28996	0.305919	-4.21667	2.47937e-05	0.000118318	1.37985
H3C12	123.891	-1.29136	0.233997	-5.51872	3.41483e-08	4.81909e-07	1
H2BU1	305.764	-1.29192	0.1679	-7.69459	1.41954e-14	8.74506e-13	1
ACAP1	628.366	-1.29529	0.21234	-6.10011	1.05995e-09	1.84192e-08	1.21242
EPGN	54.2677	-1.29664	0.370699	-3.49783	0.000469067	0.00219645	0.899497
CFAP126	12.7507	-1.29848	0.42346	-3.06634	0.00216695	0.00656285	1.15701
ACSM3	814.864	-1.29857	0.272147	-4.77157	1.82792e-06	1.5815e-05	1.02476
FASLG	54.2567	-1.29902	0.205071	-6.33448	2.38144e-10	6.28337e-09	0.899497
TAP1	15708.1	-1.29965	0.173864	-7.47506	7.71672e-14	5.44793e-12	0.734235
LINC00668	8.56367	-1.30088	0.457568	-2.84302	0.00446881	0.0121406	1.15701
DAND5	1.79265	-1.30092	0.38106	-3.41394	0.000640295	0.00262731	1
PDZD3	28.4834	-1.30131	0.386655	-3.36555	0.000763911	0.00305984	1
EOMES	131.107	-1.30203	0.220127	-5.9149	3.32069e-09	6.06341e-08	1
IL2	4.13243	-1.30276	0.329119	-3.95833	7.54765e-05	0.000311327	1.37985
NCF1C	88.7517	-1.30365	0.238467	-5.46679	4.58246e-08	6.26279e-07	1
SCG3	8.34523	-1.30604	0.324485	-4.02497	5.69826e-05	0.000284787	1.15703
TMC8	1498.66	-1.3071	0.219777	-5.94739	2.72447e-09	5.09876e-08	1
RGL4	14.3336	-1.30793	0.259073	-5.04851	4.45275e-07	4.40901e-06	1.07562
TEKT5	37.6951	-1.30946	0.278901	-4.69506	2.66525e-06	2.64432e-05	0.833859
TRAF3IP3	598.871	-1.31103	0.211075	-6.21121	5.25788e-10	1.22592e-08	0.945899
TMEM156	283.415	-1.31137	0.232355	-5.64381	1.66332e-08	2.52651e-07	0.998011
ZAP70	372.048	-1.31199	0.215951	-6.0754	1.23678e-09	2.11232e-08	1.22215
TUBB4A	50.591	-1.31307	0.303586	-4.32519	1.52397e-05	0.000119994	0.833859
BRME1	62.6712	-1.3136	0.170822	-7.68986	1.47301e-14	9.15399e-13	0.975251
POTEE	458.856	-1.31371	0.372551	-3.52626	0.000421478	0.00158388	1.18432
RASGRP1	843.133	-1.31523	0.191463	-6.8694	6.44744e-12	2.2024e-10	1.02476
SLAMF7	962.889	-1.31672	0.209005	-6.29995	2.97734e-10	6.68627e-09	1.05066
SHD	6.34458	-1.31804	0.298595	-4.41414	1.01414e-05	6.33341e-05	1.15701
RTP5	0.835546	-1.31936	0.442101	-2.98429	0.00284237	0.0129531	0.681929
IDO1	822.633	-1.31981	0.271388	-4.86319	1.15511e-06	1.02062e-05	1.06996
SLC6A11	275.573	-1.32772	0.334823	-3.96544	7.32605e-05	0.000336923	1.22215
ITGAL	1968.93	-1.32841	0.193037	-6.88165	5.91617e-12	2.39535e-10	0.857177
GRIA4	15.6961	-1.33072	0.418353	-3.18084	0.00146848	0.00533198	1
PARP15	1065.84	-1.33205	0.229893	-5.79423	6.86368e-09	1.21566e-07	0.942618
GZMM	13.6449	-1.3322	0.227763	-5.84906	4.94355e-09	8.0581e-08	1.07562
SP140	1655.25	-1.33318	0.220889	-6.03551	1.58462e-09	3.63067e-08	0.857177
NAPSB	223.588	-1.33577	0.244232	-5.46924	4.51968e-08	5.82723e-07	1.07085
GBP6	231.49	-1.33629	0.328635	-4.06619	4.77879e-05	0.000277446	1
C1orf105	1.84925	-1.33642	0.48639	-2.74763	0.00600273	0.0134325	1.37985
DNAH8	141.579	-1.33675	0.26844	-4.9797	6.36839e-07	6.43692e-06	1.00014
PDE6G	29.4988	-1.33706	0.229037	-5.83773	5.29168e-09	1.07788e-07	0.832659
LRRC37A8P	13.3286	-1.33969	0.264023	-5.07412	3.89299e-07	3.92068e-06	1.07562
LRRIQ4	34.5091	-1.34043	0.29544	-4.53707	5.70419e-06	4.79054e-05	0.899497
TNFRSF17	54.8764	-1.34118	0.281195	-4.76957	1.84619e-06	1.78766e-05	0.899512
KCNA3	217.6	-1.34172	0.213014	-6.29874	3.00072e-10	7.03104e-09	1
AUNIP	220.912	-1.3421	0.173699	-7.7266	1.10461e-14	7.08389e-13	1.00014
GLDC	1052.55	-1.34247	0.341065	-3.9361	8.28155e-05	0.000470583	0.942618
OR51B5	11.9056	-1.34607	0.372068	-3.61782	0.000297098	0.00135225	1
GRID2	30.4026	-1.34927	0.384575	-3.50847	0.000450684	0.00226658	0.833859
PSMA8	3.98528	-1.3528	0.374431	-3.61296	0.000302727	0.00103889	1.37797
SIRPG	270.046	-1.35369	0.209007	-6.47676	9.37158e-11	2.50753e-09	0.998011
NOXO1	2.88481	-1.3541	0.305197	-4.43681	9.13038e-06	5.63099e-05	1.19374
SYN3	14.9048	-1.35683	0.320831	-4.22912	2.34607e-05	0.00013151	1.15703
SLA2	76.6626	-1.35755	0.193536	-7.01444	2.30873e-12	1.05833e-10	0.832659
NOG	29.0188	-1.3582	0.369469	-3.67609	0.000236836	0.00130133	0.832659
SAPCD2	31.8473	-1.36161	0.224741	-6.05858	1.37324e-09	2.7722e-08	1
TREML2	14.1071	-1.36323	0.31003	-4.39708	1.09715e-05	7.25649e-05	1.07562
STXBP5L	106.097	-1.36339	0.377578	-3.61087	0.00030517	0.00138186	1
MAP4K1	751.411	-1.36476	0.201259	-6.78112	1.1925e-11	4.12896e-10	0.942618
MYH15	114.566	-1.36503	0.290505	-4.69883	2.61662e-06	2.21898e-05	1
LOC100128885	1.81732	-1.36636	0.476048	-2.87021	0.00410195	0.00972659	1.37797
CYP26B1	214.915	-1.36647	0.287064	-4.76017	1.93429e-06	1.69911e-05	1.00014
DNAJC9-AS1	1.64915	-1.36777	0.338747	-4.03774	5.39689e-05	0.000307864	1
PPP1R3A	0.974037	-1.36892	0.527953	-2.59288	0.00951766	0.0357755	0.681929
ACTG1P25	8.56543	-1.37119	0.234221	-5.85423	4.79224e-09	7.35742e-08	1.15701
SPATA16	1.64156	-1.37263	0.520381	-2.63773	0.00834624	0.0222518	1.05947
CXCL11	176.79	-1.37426	0.283372	-4.84965	1.23678e-06	1.1497e-05	1.00014
CYP4F22	1169.08	-1.37659	0.355303	-3.87441	0.000106882	0.000542007	1.03276
PSG5	73.1452	-1.37845	0.451607	-3.05233	0.00227071	0.00600499	1.34458
ZNF831	194.571	-1.37856	0.232165	-5.93783	2.88824e-09	5.06163e-08	1.07085
CD3E	2153.36	-1.38032	0.208938	-6.60635	3.93905e-11	1.69022e-09	0.656032
KIR3DL2	13.4602	-1.38196	0.312015	-4.42914	9.46107e-06	6.3511e-05	1.07562
TEX101	0.673404	-1.38259	0.523701	-2.64003	0.0082898	0.0232225	1
FXYD7	4.28987	-1.38392	0.359577	-3.84873	0.000118731	0.000464524	1.37267
TCF7	379.303	-1.38717	0.223971	-6.19354	5.88292e-10	1.29304e-08	1.00014
NAV2-AS2	1.53087	-1.38955	0.438566	-3.16839	0.00153284	0.00956416	0.524519
FAM178B	11.4537	-1.39017	0.358646	-3.87616	0.000106117	0.000488792	1.15703
MTNR1B	6.34117	-1.39114	0.466677	-2.98094	0.00287362	0.00813846	1.19374
SH2D1A	121.453	-1.39305	0.200329	-6.95383	3.555e-12	1.01492e-10	1.34458
KCNG1	400.346	-1.39308	0.296664	-4.69584	2.65517e-06	2.24551e-05	1
ACRV1	16.9613	-1.39387	0.427764	-3.25851	0.00112	0.00364114	1.19374
IFNL1	1.58618	-1.39406	0.356463	-3.91082	9.19836e-05	0.000680393	0.682874
WNT8B	3.04067	-1.39853	0.462865	-3.02146	0.00251559	0.00644074	1.37267
TCL1B	0.567083	-1.39944	0.52526	-2.66428	0.00771538	0.0373084	0.524519
GABRA1	1.28376	-1.40067	0.531995	-2.63287	0.00846679	0.0325221	0.682874
IL17F	0.877309	-1.40229	0.492527	-2.84713	0.00441159	0.0187796	0.681929
H3C14	0.506807	-1.40355	0.382287	-3.67146	0.000241165	0.00113016	1
NLRP7	237.373	-1.40422	0.343276	-4.09064	4.30186e-05	0.000252725	1
SUN3	2.16914	-1.40525	0.414999	-3.38616	0.000708784	0.00216715	1.37985
TESPA1	316.217	-1.40529	0.231715	-6.06475	1.32163e-09	2.68402e-08	0.998011
CD37	1143.73	-1.4065	0.227558	-6.18084	6.37611e-10	1.3492e-08	1.03214
PPY	0.613809	-1.40687	0.483828	-2.90779	0.00363995	0.0115381	1
OR2G6	1.53746	-1.40891	0.517303	-2.72357	0.00645807	0.0259516	0.682874
CR1L	69.2954	-1.40916	0.250409	-5.62743	1.82919e-08	2.80552e-07	0.975251
LOC100287072	5.92946	-1.41195	0.32218	-4.38249	1.17329e-05	6.17583e-05	1.37985
CD247	355.664	-1.41239	0.193175	-7.31146	2.64252e-13	1.33228e-11	0.945899
PNOC	2.88854	-1.41261	0.340406	-4.14978	3.32793e-05	0.000153605	1.37267
ZNF679	3.59164	-1.41318	0.51447	-2.74687	0.00601673	0.0135199	1.37267
ZNF804B	9.08747	-1.41361	0.401773	-3.51843	0.000434105	0.00165927	1.15701
OR2AK2	1.85271	-1.41499	0.418652	-3.37987	0.000725199	0.0022138	1.37797
TMEM52	14.2063	-1.41562	0.257813	-5.49088	3.99947e-08	4.74531e-07	1.19374
ADGRG5	95.6487	-1.41628	0.225471	-6.28142	3.35502e-10	7.80565e-09	1
P2RY10	257.754	-1.41629	0.221249	-6.40134	1.54023e-10	3.89188e-09	1.00014
C12orf42	19.964	-1.41732	0.297245	-4.7682	1.85876e-06	1.64154e-05	1
GBP5	2181.06	-1.41821	0.21881	-6.48149	9.08211e-11	2.7853e-09	0.857177
HRH3	13.5168	-1.41836	0.472779	-3.00006	0.00269926	0.00841812	1.07562
LGALS14	0.64789	-1.42214	0.497542	-2.85834	0.00425866	0.0182278	0.681929
WFDC21P	0.78812	-1.42364	0.435217	-3.27111	0.00107127	0.00706396	0.524519
NKX2-2	0.977042	-1.42385	0.535105	-2.66088	0.00779358	0.0303508	0.681929
SAMD7	3.08109	-1.43111	0.415645	-3.44311	0.000575071	0.00181899	1.37267
CHRNA2	1.19066	-1.43411	0.45272	-3.16777	0.00153616	0.00527409	1.05947
KIR3DX1	6.37906	-1.43665	0.283509	-5.06737	4.03359e-07	3.68396e-06	1.19374
ELL3	130.586	-1.43679	0.201384	-7.13458	9.70828e-13	3.08073e-11	1.36768
CCL1	1.41205	-1.43754	0.449219	-3.20008	0.0013739	0.00873035	0.524519
MYH6	18.0237	-1.44018	0.292805	-4.91858	8.71762e-07	8.4637e-06	1
DAW1	11.86	-1.44078	0.405892	-3.54966	0.000385725	0.00159356	1.07562
CD3G	689.326	-1.44102	0.205794	-7.00228	2.51835e-12	9.73943e-11	1.00014
KRTDAP	87.9169	-1.44251	0.440754	-3.27283	0.00106476	0.00310672	1.36768
IRF4	434.476	-1.44315	0.216693	-6.65987	2.74071e-11	7.02499e-10	1.22215
BCAR4	5.65505	-1.4517	0.502359	-2.88977	0.0038552	0.00922027	1.37797
LHX2	12.5264	-1.45287	0.337069	-4.31031	1.63023e-05	0.000109084	1
LCK	428.296	-1.45387	0.192001	-7.57221	3.66923e-14	2.04141e-12	1.00014
MESP1	20.5905	-1.45441	0.36078	-4.03128	5.54728e-05	0.000368929	0.832659
GCSAM	58.8585	-1.45606	0.249515	-5.83553	5.36185e-09	7.00078e-08	1.36768
XCL2	6.5208	-1.45881	0.247882	-5.88512	3.97755e-09	6.62095e-08	1.07562
ESX1	1.64866	-1.46253	0.497043	-2.94247	0.00325606	0.008041	1.37267
CDC20B	5.23947	-1.46292	0.361868	-4.0427	5.28395e-05	0.000228476	1.37985
TMPRSS15	5.69926	-1.46336	0.485072	-3.01678	0.00255478	0.0065069	1.37797
KLHL34	0.945762	-1.46449	0.456728	-3.20649	0.00134364	0.00683461	0.682874
CD7	55.0636	-1.46735	0.212489	-6.90556	5.0007e-12	2.12062e-10	0.832659
GZMB	327.315	-1.46761	0.229846	-6.38518	1.71201e-10	4.29768e-09	0.998011
LOC284379	312.638	-1.47359	0.476376	-3.09334	0.0019792	0.00721484	0.945899
E2F1	337.163	-1.47413	0.178633	-8.25231	1.55367e-16	1.5434e-14	1.00014
FAM30A	93.782	-1.47951	0.293127	-5.04735	4.47979e-07	3.64031e-06	1.34458
PCED1B-AS1	1.39425	-1.4805	0.387377	-3.82185	0.000132456	0.000933595	0.682874
OR5AK2	1.11896	-1.48177	0.437931	-3.38357	0.000715492	0.00499502	0.524519
CCNE1	703.2	-1.48357	0.213217	-6.95803	3.45065e-12	1.3517e-10	0.945899
PTCHD3	12.5805	-1.48691	0.452033	-3.28938	0.00100408	0.00386087	1
CXCR3	18.0992	-1.49114	0.217598	-6.8527	7.24671e-12	2.19623e-10	1.15703
CA6	0.60398	-1.49314	0.539618	-2.76704	0.00565679	0.0289286	0.524519
GAL	84.7953	-1.49321	0.412051	-3.62385	0.000290246	0.00102256	1.34458
IL12B	13.6653	-1.49831	0.280205	-5.34719	8.93313e-08	1.12808e-06	1
GS1-600G8.3	2.90356	-1.49958	0.467773	-3.20578	0.00134697	0.00494753	1
ATP6V1C2	286.274	-1.50066	0.362668	-4.13784	3.50589e-05	0.000211388	1.00014
SCML4	78.1963	-1.50114	0.262954	-5.70876	1.138e-08	1.39351e-07	1.34458
KEL	167.297	-1.5026	0.29423	-5.10687	3.27543e-07	3.58248e-06	1
CNFN	34.6812	-1.50317	0.282981	-5.31192	1.08474e-07	1.47596e-06	0.899497
MAGEA1	73.2254	-1.5047	0.529687	-2.84075	0.00450083	0.0138342	1
OR56B1	29.3574	-1.50515	0.295019	-5.10187	3.36306e-07	3.6686e-06	1
DAB1	146.248	-1.50532	0.368271	-4.08754	4.3598e-05	0.000255648	1.00014
LOC442028	3.54256	-1.50747	0.561301	-2.68567	0.00723856	0.0157406	1.37797
VGF	2.68167	-1.50797	0.390279	-3.86383	0.000111621	0.000439971	1.37267
P2RX2	15.3068	-1.5129	0.400858	-3.77415	0.000160556	0.000679635	1.19374
LOC650226	2.84739	-1.51575	0.526309	-2.87996	0.00397726	0.0106815	1.19374
CD6	417.038	-1.51776	0.21752	-6.97756	3.00349e-12	9.54207e-11	1.22215
DIRAS2	19.6149	-1.51872	0.372371	-4.0785	4.53267e-05	0.000226682	1.19374
H1-6	18.5385	-1.52193	0.262965	-5.78758	7.14064e-09	1.19609e-07	1
PRLR	423.037	-1.52383	0.322482	-4.72533	2.29744e-06	1.65871e-05	1.22215
LOC392364	5.73035	-1.52392	0.471011	-3.23542	0.00121464	0.00390659	1.19374
PDX1	11.6165	-1.52663	0.399387	-3.82244	0.000132139	0.000629875	1.07562
MEF2B	4.98904	-1.53038	0.348501	-4.39132	1.12662e-05	5.98599e-05	1.37267
SLC28A2	11.7842	-1.53288	0.468086	-3.27479	0.00105742	0.00346996	1.19374
CXCL13	1067.03	-1.5334	0.310489	-4.93866	7.86608e-07	7.41654e-06	1.05066
POU2AF1	166.997	-1.53484	0.27785	-5.52399	3.31392e-08	4.43761e-07	1.06815
PSG7	4.94492	-1.53597	0.555595	-2.76454	0.00570029	0.012844	1.37985
POU4F1	8.60323	-1.53613	0.376237	-4.08288	4.44811e-05	0.000228974	1.15701
E2F2	71.4663	-1.53799	0.18407	-8.35547	6.51726e-17	5.39782e-15	1.34458
NUTM1	4.87275	-1.54021	0.365143	-4.21809	2.46379e-05	0.000117774	1.37797
SPRR1B	555.979	-1.54471	0.435063	-3.55055	0.000384432	0.00177223	0.945899
SHISAL2A	18.4419	-1.54487	0.273597	-5.64652	1.63725e-08	2.19435e-07	1.15703
GPR55	11.7411	-1.54733	0.258942	-5.97558	2.29271e-09	4.11444e-08	1.07562
GABRG3	7.96009	-1.54777	0.413301	-3.74489	0.000180469	0.000876319	1
PACSIN1	113.765	-1.55068	0.237693	-6.52387	6.85166e-11	1.93469e-09	0.975251
CALCB	1.24316	-1.551	0.468132	-3.31317	0.000922456	0.00495725	0.682874
GCNT7	1.93764	-1.55234	0.460893	-3.36812	0.000756829	0.00230553	1.37267
OR51B4	13.1606	-1.5536	0.36937	-4.20608	2.59843e-05	0.000143769	1.15703
ZNF683	31.9109	-1.556	0.273632	-5.68649	1.29678e-08	2.38768e-07	0.832659
RIPOR2	1061.91	-1.55637	0.237908	-6.5419	6.07413e-11	1.61381e-09	1.06996
CD5	226.615	-1.55698	0.220028	-7.07627	1.48085e-12	5.58326e-11	1.07085
KCNJ11	32.5028	-1.56035	0.256265	-6.0888	1.13761e-09	2.75959e-08	0.833859
CD3D	1532.58	-1.56123	0.199195	-7.8377	4.58858e-15	3.24046e-13	1
TBC1D10C	106.286	-1.56155	0.228256	-6.84123	7.85183e-12	2.68819e-10	1
TRAT1	160.734	-1.56274	0.246588	-6.33745	2.33594e-10	5.32101e-09	1.06815
DCAF8L1	1.90272	-1.56302	0.54546	-2.86551	0.00416337	0.00985474	1.37797
FSTL5	31.7862	-1.56325	0.452188	-3.45707	0.00054608	0.0026787	0.833859
CD52	647.11	-1.56422	0.235314	-6.64737	2.98379e-11	9.06679e-10	1
TRABD2A	105.917	-1.56464	0.280103	-5.58596	2.32414e-08	4.02939e-07	0.832659
PCSK9	131.576	-1.5732	0.36081	-4.3602	1.29946e-05	9.17003e-05	0.975251
H19	2269.7	-1.57625	0.360439	-4.37313	1.22477e-05	0.000122481	0.654631
GFY	5.45291	-1.57777	0.468767	-3.36579	0.000763252	0.00231472	1.37797
MUC15	295.508	-1.57948	0.36586	-4.31716	1.5805e-05	8.93349e-05	1.22215
GPR174	203.017	-1.57972	0.220812	-7.15412	8.42087e-13	3.3484e-11	1.07084
CNTNAP2	92.4066	-1.58472	0.356198	-4.44898	8.628e-06	7.35867e-05	0.832659
TINCR	2.47641	-1.58521	0.399489	-3.96808	7.24533e-05	0.000300291	1.37985
LINC00926	2.12914	-1.58559	0.407376	-3.8922	9.93391e-05	0.000524051	1
NPFFR2	44.4205	-1.58873	0.414278	-3.83495	0.000125591	0.000702204	0.899497
[truncated: 205 more rows]

## Sheet: Sup1c. GSEA 50-250
Supplementary Table 1c. GSEA of gene sets sizes 50-250
Gene Set Enrichment Analysis was applied to the DESeq2 results. Queried databases are GOBP, ReactomePA, Hallmarks (C1), KEGG, PID, WikiPathways and Biocarta.
ID	Description	setSize	enrichmentScore	NES	pvalue	p.adjust	qvalues	rank	leading_edge	core_enrichment
GOBP_ANTIGEN_RECEPTOR_MEDIATED_SIGNALING_PATHWAY	GOBP_ANTIGEN_RECEPTOR_MEDIATED_SIGNALING_PATHWAY	240	-0.517263	-2.3382	1e-10	1.76719e-09	8.38816e-10	3443	tags=32%, list=17%, signal=27%	54923/2625/163486/10384/11006/5721/11119/3071/5710/23308/3105/6850/1445/3126/11118/30968/5777/9404/26191/1493/50943/5692/27040/5336/89857/10603/5699/5588/5714/5293/79679/695/2633/5698/29760/8631/100423062/5579/3118/10666/11126/5696/5788/3543/9402/696/940/3702/54900/952/387357/53347/7294/7535/143471/84174/916/4068/9840/919/917/3932/257144/915/50852/1236/79037/115352/26228/973/974/933/640/930/5079/…
GOBP_BRANCHING_MORPHOGENESIS_OF_AN_EPITHELIAL_TUBE	GOBP_BRANCHING_MORPHOGENESIS_OF_AN_EPITHELIAL_TUBE	139	0.623201	2.30745	1e-10	1.76719e-09	8.38816e-10	2844	tags=45%, list=14%, signal=39%	5076/846/6423/6299/2668/3975/2246/183/7849/2303/7484/64399/26585/7490/6943/170690/9353/340419/1909/1282/2736/10252/284217/3371/4323/2719/4855/8642/3237/79633/7080/2294/2737/8829/5241/6469/2255/2247/54567/7472/90/2131/5311/6608/1906/2022/7075/4776/2099/10736/57057/3791/25932/7048/54922/6495/3207/9620/650/5314/7474/1950
GOBP_B_CELL_ACTIVATION	GOBP_B_CELL_ACTIVATION	236	-0.505577	-2.27684	1e-10	1.76719e-09	8.38816e-10	3109	tags=32%, list=15%, signal=27%	3071/23308/6929/9466/7468/7293/7163/6850/4436/56941/7494/1054/22976/407975/5777/1378/7374/3575/1493/30011/50943/5897/5336/1141/3718/202309/7037/3456/3175/5293/2302/1503/695/29760/100423062/5579/2322/9156/100141515/5788/4064/2146/3543/54440/8326/22806/940/1235/51237/54900/952/54106/30009/3558/7535/10125/5450/374403/959/939/55024/115352/57379/59067/115650/973/974/23495/933/640/115350/930/931/643/13…
GOBP_B_CELL_PROLIFERATION	GOBP_B_CELL_PROLIFERATION	81	-0.638595	-2.50516	1e-10	1.76719e-09	8.38816e-10	2454	tags=36%, list=12%, signal=32%	3575/1493/5897/1141/202309/7037/3456/1503/695/5788/4064/54440/22806/51237/952/54106/3558/10125/959/115352/59067/115650/973/23495/933/640/930/931/1380
GOBP_CARTILAGE_DEVELOPMENT	GOBP_CARTILAGE_DEVELOPMENT	174	0.616839	2.33554	1e-10	1.76719e-09	8.38816e-10	3568	tags=53%, list=18%, signal=44%	4148/1301/6423/9464/1311/23213/1490/1277/8840/81792/633/5745/4920/1833/2121/26585/91461/4060/8091/5396/23516/3491/340419/7045/2736/7076/25884/392255/5915/7704/55959/6591/4017/8817/6615/4256/54360/2737/1893/5744/4487/55553/658/85301/871/6474/6660/2247/4856/649/359845/2131/94/9421/81029/1906/8200/353500/3221/2202/4054/6781/7227/59341/10736/860/7048/4092/11173/55790/861/3207/659/4094/650/3091/3232/3…
GOBP_CELL_MATRIX_ADHESION	GOBP_CELL_MATRIX_ADHESION	221	0.556771	2.15536	1e-10	1.76719e-09	8.38816e-10	4207	tags=49%, list=21%, signal=39%	2243/3273/2244/10631/1012/1490/3690/1281/10580/2266/81792/9358/1307/8499/7057/27329/395/26585/11117/1842/6422/8515/2335/4811/83700/11170/22801/7070/4653/1305/4035/3672/3694/4323/25992/30008/10516/5328/22795/5054/10979/56999/50509/3685/10395/54749/10894/8829/342184/7010/347/2042/8516/3693/3679/3673/3675/4059/3897/4321/94/947/2824/63923/1308/55966/87/7414/3791/3688/79834/7007/3611/6237/182/3232/531…
GOBP_CELL_SUBSTRATE_JUNCTION_ORGANIZATION	GOBP_CELL_SUBSTRATE_JUNCTION_ORGANIZATION	106	0.629871	2.26115	1e-10	1.76719e-09	8.38816e-10	4417	tags=52%, list=22%, signal=41%	3273/10580/1307/7057/395/26585/6422/2335/11170/3909/7070/4653/3678/4035/4323/3918/10979/10395/8829/342184/7010/347/2042/3673/3914/667/94/2824/1308/87/7414/3915/3791/79834/55901/10391/5728/5295/54361/3987/3691/3655/5339/90102/5796/23603/977/2017/25/1613/7094/4088/23499/10982/84962
GOBP_CHONDROCYTE_DIFFERENTIATION	GOBP_CHONDROCYTE_DIFFERENTIATION	99	0.666527	2.36669	1e-10	1.76719e-09	8.38816e-10	3173	tags=56%, list=16%, signal=47%	1301/6423/1311/23213/1490/8840/81792/5745/26585/91461/8091/23516/7045/2736/392255/5915/7704/55959/6591/4017/8817/54360/2737/1893/5744/55553/658/85301/871/6474/6660/4856/359845/2131/94/81029/8200/2202/4054/7227/10736/860/7048/4092/11173/861/3207/659/4094/650/579/22856/7046/8313/309
GOBP_CHROMATIN_ASSEMBLY_OR_DISASSEMBLY	GOBP_CHROMATIN_ASSEMBLY_OR_DISASSEMBLY	203	-0.54204	-2.39368	1e-10	1.76719e-09	8.38816e-10	4245	tags=47%, list=21%, signal=38%	26155/23421/55196/201161/22933/3159/1786/4678/64946/5931/5928/1788/7290/55839/6599/23347/54623/79682/9869/8607/8367/201254/2491/3070/3008/64105/3018/8339/79172/8364/3006/8359/8347/79723/3017/55355/8346/378708/8208/8342/8353/8354/8344/3014/10036/8361/57082/8341/3148/8352/8971/8350/8360/54069/91687/8345/3007/8365/6839/8351/554313/8355/8366/85236/3009/131909/8970/79019/1058/8343/8363/57673/8362/8368…
GOBP_CHROMATIN_ORGANIZATION_INVOLVED_IN_REGULATION_OF_TRANSCRIPTION	GOBP_CHROMATIN_ORGANIZATION_INVOLVED_IN_REGULATION_OF_TRANSCRIPTION	145	-0.598255	-2.55818	1e-10	1.76719e-09	8.38816e-10	2466	tags=40%, list=12%, signal=35%	94239/3070/3008/8364/3015/3006/1111/8359/8353/8354/3014/8361/8352/8971/8350/8360/80336/3007/8365/6839/8351/554313/8355/8366/8330/3012/8335/3009/131909/723790/85235/8363/57673/8362/8368/8969/8338/8332/8358/8318/92815/8968/2146/100048912/3013/8336/8357/333932/8337/8329/653604/8370/1029/317772/8356/126961/3010/57379
GOBP_COLLAGEN_FIBRIL_ORGANIZATION	GOBP_COLLAGEN_FIBRIL_ORGANIZATION	53	0.801077	2.57331	1e-10	1.76719e-09	8.38816e-10	3158	tags=79%, list=16%, signal=67%	1301/6423/1311/1281/1289/1277/165/2303/7837/1278/1290/9509/4015/4016/26585/11117/4060/140766/2331/4921/7373/1305/30008/5345/4320/4017/50509/1545/1303/60681/7042/871/84171/2131/1805/84695/9508/26254/7146/7046/10609/10491
GOBP_COLLAGEN_METABOLIC_PROCESS	GOBP_COLLAGEN_METABOLIC_PROCESS	100	0.677941	2.40764	1e-10	1.76719e-09	8.38816e-10	3177	tags=59%, list=16%, signal=50%	4319/4316/4312/4322/1490/2191/1289/1277/4313/1278/9509/90993/9902/11117/140766/1513/8510/1306/7043/1305/4239/4323/4317/23371/2149/5345/4320/383/5159/57333/4325/55214/7431/871/5645/3673/28984/4327/4321/4314/5657/2022/55323/4326/10893/10536/64175/3688/9508/54206/861/9313/3091/3569/79148/5653/54361/10609/1581
GOBP_CONNECTIVE_TISSUE_DEVELOPMENT	GOBP_CONNECTIVE_TISSUE_DEVELOPMENT	230	0.606639	2.36148	1e-10	1.76719e-09	8.38816e-10	3568	tags=50%, list=18%, signal=42%	846/4148/1301/6423/9464/1311/23213/1490/59/1289/1277/8840/2303/81792/633/5745/4920/1833/4015/2121/26585/7490/91461/4060/8091/5396/23516/3491/340419/7045/2736/64641/7076/25884/392255/5915/7704/80310/55959/6591/4017/8817/5159/6615/4256/285590/54360/2737/1893/5744/4487/55553/658/85301/871/6474/1958/6660/2247/4856/10891/2828/649/64102/359845/2131/94/9421/947/81029/1906/8200/353500/3221/2202/4054/6781…
GOBP_DNA_DEPENDENT_DNA_REPLICATION	GOBP_DNA_DEPENDENT_DNA_REPLICATION	156	-0.524469	-2.24087	1e-10	1.76719e-09	8.38816e-10	4015	tags=48%, list=20%, signal=39%	64863/3159/64785/675/5558/253714/222229/92797/11169/6118/80174/3980/55345/5422/79075/5424/10926/441161/5983/11073/26271/54962/84296/30968/5427/4172/55159/5111/5425/8914/201254/10189/5557/11200/3978/63922/5982/5426/6117/4175/2237/6119/23594/8317/378708/9837/4176/1763/29980/348654/5984/146956/5985/23649/4173/4174/51659/641/990/4998/4796/9401/9134/5888/81620/79733/90381/10721/55388/10293/8318/4171/3…
GOBP_DNA_PACKAGING	GOBP_DNA_PACKAGING	217	-0.543679	-2.40888	1e-10	1.76719e-09	8.38816e-10	2906	tags=49%, list=14%, signal=43%	26155/23421/55196/201161/10051/22933/3159/1786/4678/64946/5931/5928/1788/7290/55839/23347/54623/79682/9869/8607/3619/8367/10592/201254/2491/3070/3008/23310/64105/3018/8339/9918/79172/8364/3006/8359/8347/3017/55355/8346/64151/378708/8208/8342/8353/8354/8344/3014/10036/8361/57082/54892/8341/3148/8352/8971/8350/8360/54069/91687/7153/8345/3007/8365/6839/8351/51203/554313/8355/8366/891/85236/23397/300…
GOBP_ENDOTHELIAL_CELL_MIGRATION	GOBP_ENDOTHELIAL_CELL_MIGRATION	211	0.539901	2.0814	1e-10	1.76719e-09	8.38816e-10	4036	tags=41%, list=20%, signal=33%	335/3273/350/1012/2246/6997/3690/183/2191/2303/147372/7057/6678/1634/26585/5176/3164/8823/9353/27286/5743/64094/8828/25960/5587/84913/4017/56999/8817/90627/1545/29775/8829/7857/161198/57381/2260/6915/7010/2247/285/4856/54567/28984/284/575/161742/94/388/1906/4846/1003/6781/11167/1960/7424/3791/6237/2324/659/3091/22846/11156/1647/7474/1950/6091/8613/54453/57608/5728/7046/6273/51378/54345/5155/9564/…
GOBP_GASTRULATION	GOBP_GASTRULATION	170	0.569469	2.14719	1e-10	1.76719e-09	8.38816e-10	2841	tags=36%, list=14%, signal=32%	335/5076/1301/6423/1295/3975/3690/3624/1289/3172/2303/4313/1290/9370/3170/8091/6422/23187/2335/1284/3909/1843/3678/8013/4323/2719/4317/84913/89870/26011/91663/1291/3685/2294/6615/1303/3912/64321/8516/3693/2627/3679/3673/2697/3914/3675/90/2131/9421/81029/10736/57057/187/7048/3688/89780/8324/3207/659/145258/6886/7474
GOBP_KERATINIZATION	GOBP_KERATINIZATION	140	-0.536381	-2.26913	1e-10	1.76719e-09	8.38816e-10	2553	tags=39%, list=13%, signal=34%	286887/4014/386682/353135/25818/342574/5652/386680/5317/204219/3889/2125/3858/3892/1041/84648/125115/8688/43847/6707/112802/84283/144501/3856/196374/6703/2312/390792/3875/54474/3857/386679/6700/8687/353323/353332/5266/1823/3868/6704/337882/56603/84518/6699/3884/100505753/83896/3849/374454/126638/3848/140807/319101/1828
GOBP_KIDNEY_EPITHELIUM_DEVELOPMENT	GOBP_KIDNEY_EPITHELIUM_DEVELOPMENT	130	0.604904	2.22071	1e-10	1.76719e-09	8.38816e-10	3607	tags=50%, list=18%, signal=41%	5076/9244/6299/2668/3975/2246/183/7849/2303/7484/9370/26585/7490/6943/79192/3976/6422/170690/9353/7827/55083/10252/26508/2719/5915/8642/3237/5455/79633/25937/28999/2737/342184/6469/2247/7021/25959/7369/79191/9863/3913/2131/5311/947/6608/28514/4091/10736/4092/5420/182/6495/3207/650/2045/384/54361/26249/5175/2296/5979/6092/10220/84445/9788
GOBP_MESENCHYMAL_CELL_DIFFERENTIATION	GOBP_MESENCHYMAL_CELL_DIFFERENTIATION	218	0.572471	2.21506	1e-10	1.76719e-09	8.38816e-10	3730	tags=46%, list=18%, signal=38%	5076/6423/9464/1000/2668/3084/6663/1277/2303/147906/202151/7041/26585/3170/6943/8091/6422/55273/23187/2335/6910/1909/8828/140628/10252/7291/7043/3082/10630/26508/3357/4855/6591/10979/4017/7080/25937/23493/6615/2295/8829/3037/4254/4487/7042/80031/2260/2042/10501/6469/2255/6664/7472/28984/90/359845/161742/2131/6608/1906/2316/3249/2022/84695/10736/8092/7048/4092/3670/64081/182/1947/650/3091/145258/1…
GOBP_MITOTIC_SISTER_CHROMATID_SEGREGATION	GOBP_MITOTIC_SISTER_CHROMATID_SEGREGATION	163	-0.531466	-2.28977	1e-10	1.76719e-09	8.38816e-10	5538	tags=55%, list=27%, signal=40%	5901/9183/84101/8260/10459/9184/51451/283489/23636/246184/9587/151246/11044/81929/54921/8243/84250/91782/29781/9985/64682/10051/7283/55795/80218/285643/84722/49856/51529/1062/23126/79075/642636/9735/3619/26271/90417/10592/9232/10460/23310/64105/26255/10744/9918/81930/56155/7517/9493/64151/79980/29127/24137/9787/701/54892/348654/9055/699/7272/9928/3835/990/11065/1063/51203/5347/10403/891/151648/23…
GOBP_MORPHOGENESIS_OF_A_BRANCHING_STRUCTURE	GOBP_MORPHOGENESIS_OF_A_BRANCHING_STRUCTURE	182	0.591243	2.25225	1e-10	1.76719e-09	8.38816e-10	2918	tags=42%, list=14%, signal=36%	5076/846/6423/6299/23213/2668/3975/2246/6997/183/6663/7849/2303/7484/64399/2252/26585/7490/1813/6943/6422/170690/9353/340419/1909/1282/2736/84870/10252/3082/1305/284217/3371/4323/2719/4855/8642/3237/79633/7080/2294/2737/8829/6474/5241/6469/2255/2247/54567/7472/90/2131/5311/6608/1906/2022/7075/4776/2099/10736/57057/3791/25932/7048/54922/5154/6495/3207/9620/650/10512/5314/7474/1950/9021/2045
GOBP_MUSCLE_CELL_MIGRATION	GOBP_MUSCLE_CELL_MIGRATION	78	0.682394	2.33125	1e-10	1.76719e-09	8.38816e-10	2531	tags=45%, list=12%, signal=39%	50507/10631/3690/3488/8840/2254/5592/9370/3479/9353/93649/9510/7060/4035/8013/5328/7168/80310/5054/5159/8829/3037/80031/4856/10891/1902/3673/55742/5327/6608/65009/9732/84466/5154/6495
GOBP_NATURAL_KILLER_CELL_MEDIATED_IMMUNITY	GOBP_NATURAL_KILLER_CELL_MEDIATED_IMMUNITY	67	-0.731333	-2.84504	1e-10	1.76719e-09	8.38816e-10	3060	tags=57%, list=15%, signal=48%	3106/3105/3822/1054/135250/5777/100431172/3135/7409/3824/3134/3805/116449/117157/10383/100528032/10859/5272/3821/10666/11126/9437/3902/56253/3811/3952/22914/10225/11151/114836/10125/57823/4068/3002/3593/387836/59067/259197
GOBP_NEGATIVE_REGULATION_OF_GENE_EXPRESSION_EPIGENETIC	GOBP_NEGATIVE_REGULATION_OF_GENE_EXPRESSION_EPIGENETIC	117	-0.627489	-2.59975	1e-10	1.76719e-09	8.38816e-10	2466	tags=55%, list=12%, signal=48%	26147/23512/8726/22933/3159/1786/84444/5931/5928/1788/23347/8334/8367/94239/3008/8364/3015/3006/8359/8353/8354/3014/8361/8352/8971/8350/8360/3007/8365/8351/554313/8355/8366/8330/3012/8335/3009/723790/85235/8363/8362/8368/8969/8338/8332/8358/8318/92815/8968/2146/100048912/3013/8336/8357/333932/8337/8329/653604/1789/8370/317772/8356/126961/3010
GOBP_NEGATIVE_REGULATION_OF_PEPTIDASE_ACTIVITY	GOBP_NEGATIVE_REGULATION_OF_PEPTIDASE_ACTIVITY	220	0.551758	2.13504	1e-10	1.76719e-09	8.38816e-10	2045	tags=30%, list=10%, signal=28%	12/3273/5076/5267/866/197/3053/6423/3827/4018/5265/5104/3699/7980/256394/153218/183/1470/6695/89778/388503/50859/462/1800/7057/4057/1293/718/1410/5176/1469/721/3698/6622/3082/4035/2168/51156/7076/404203/2719/720/5345/4804/5054/3730/7077/58189/135228/5270/3933/7429/51050/1893/2/56925/7078/871/7035/358/8434/80760/5627/124857/5858/710/4803
GOBP_NEPHRON_DEVELOPMENT	GOBP_NEPHRON_DEVELOPMENT	136	0.619741	2.28915	1e-10	1.76719e-09	8.38816e-10	2658	tags=45%, list=13%, signal=39%	5076/6299/23213/2668/3975/2246/183/59/54798/7849/2303/7484/9370/26585/7490/6943/79192/3976/5156/170690/4811/7827/55083/26508/2719/8642/80310/3237/55959/5455/79633/5159/25937/28999/2737/342184/7010/1958/6469/2247/285/7021/7369/2828/79191/9863/3675/284/3913/2131/5311/947/6608/28514/10736/5420/182/6495/3207/650/2028
GOBP_NUCLEOSOME_ASSEMBLY	GOBP_NUCLEOSOME_ASSEMBLY	129	-0.636799	-2.65531	1e-10	1.76719e-09	8.38816e-10	2906	tags=53%, list=14%, signal=46%	79682/8607/8367/201254/2491/3008/64105/3018/8339/79172/8364/3006/8359/8347/3017/55355/8346/378708/8208/8342/8353/8354/8344/3014/10036/8361/57082/8341/3148/8352/8971/8350/8360/54069/91687/8345/3007/8365/8351/554313/8355/8366/85236/3009/8970/79019/1058/8343/8363/8362/8368/8340/8358/8968/8349/11339/4171/8357/333932/255626/440689/8348/653604/8370/55723/8356/128312/126961/3010
GOBP_NUCLEOSOME_ORGANIZATION	GOBP_NUCLEOSOME_ORGANIZATION	165	-0.574788	-2.48995	1e-10	1.76719e-09	8.38816e-10	3726	tags=50%, list=18%, signal=41%	4678/64946/5931/5928/7290/55839/6599/54623/79682/8607/8367/201254/2491/3008/64105/3018/8339/79172/8364/3006/8359/8347/81611/3017/55355/8346/378708/8208/8342/8353/8354/8344/3014/10036/8361/57082/8341/3148/8352/8971/6944/8350/8360/676/54069/91687/8345/3007/8365/8351/554313/8355/8366/85236/3009/8970/79019/1058/8343/8363/8362/8368/8340/8358/92815/8968/8349/11339/4171/8357/333932/255626/440689/8348/65…
GOBP_PLATELET_DEGRANULATION	GOBP_PLATELET_DEGRANULATION	126	0.663513	2.43255	1e-10	1.76719e-09	8.38816e-10	2264	tags=41%, list=11%, signal=37%	2243/213/335/5340/12/3273/2244/5267/197/350/3827/5265/5004/3699/3690/7018/2266/7044/7057/6678/5099/3671/3479/2335/7043/3082/7076/5919/5345/5054/5473/2277/135228/2162/1893/7042/2/7078/1675/2153/5005/7123/5627/22915/2316/710/1191/87/1/7414/7424/2621
GOBP_POSITIVE_REGULATION_OF_VASCULATURE_DEVELOPMENT	GOBP_POSITIVE_REGULATION_OF_VASCULATURE_DEVELOPMENT	148	0.580219	2.1692	1e-10	1.76719e-09	8.38816e-10	3381	tags=45%, list=17%, signal=38%	6423/6271/2626/126393/2246/2303/5740/147372/7057/27329/718/26585/8038/8091/3576/64094/10411/7291/3082/3678/5587/51129/5054/8817/2277/1545/1893/8877/6915/7010/2321/2247/285/358/728/2627/947/388/2022/7075/1215/4846/28514/1003/7424/187/3791/5228/7048/3688/3670/6237/861/10266/3552/3091/727/3373/7474/221074/1116/57608/2152/6356/3696/719/51378
GOBP_REGULATION_OF_CELL_SUBSTRATE_ADHESION	GOBP_REGULATION_OF_CELL_SUBSTRATE_ADHESION	209	0.543949	2.09855	1e-10	1.76719e-09	8.38816e-10	3824	tags=41%, list=19%, signal=34%	2243/335/5340/3273/2244/10085/10631/1012/1295/1277/2266/6695/151887/1307/7057/395/26585/11117/1842/6422/2335/4811/3491/11170/7070/4653/3678/4035/10630/4323/30008/3956/10562/5328/91663/55679/5054/10979/10395/79625/2294/8829/3037/342184/7010/81848/347/2042/285/4887/3675/4321/94/2824/2199/2316/55966/8322/7414/133584/25975/3791/79834/3611/6237/8324/182/5314/54453/10391/5728/1021/5295/54361/1435/6376/…
GOBP_REGULATION_OF_GENE_EXPRESSION_EPIGENETIC	GOBP_REGULATION_OF_GENE_EXPRESSION_EPIGENETIC	195	-0.506705	-2.23933	1e-10	1.76719e-09	8.38816e-10	4401	tags=42%, list=22%, signal=33%	64783/26147/23512/8726/10514/56848/7913/22933/3159/84172/1786/84444/5931/8850/5928/1788/55038/23347/8334/2931/10849/8367/672/221656/94239/3008/9533/8364/3015/3006/1111/8359/6996/346171/8353/8354/3014/8361/8352/8971/8350/8360/80336/3007/8365/8351/554313/8355/8366/8330/3012/8335/3009/723790/85235/8363/8362/8368/8969/8338/8332/8358/8318/92815/8968/2146/7022/100048912/3013/8336/8357/333932/8337/8329/…
GOBP_REGULATION_OF_TRANSMEMBRANE_RECEPTOR_PROTEIN_SERINE_THREONINE_KINASE_SIGNALING_PATHWAY	GOBP_REGULATION_OF_TRANSMEMBRANE_RECEPTOR_PROTEIN_SERINE_THREONINE_KINASE_SIGNALING_PATHWAY	234	0.527058	2.05197	1e-10	1.76719e-09	8.38816e-10	4068	tags=43%, list=20%, signal=35%	10637/54829/6423/6424/2626/23213/94031/3624/25928/7044/168002/6425/7057/5654/4015/7041/26585/11117/8483/6422/2200/3491/93649/56937/8646/10252/7043/9315/392255/2719/27122/9719/64388/7080/135228/4487/7042/348093/1745/6469/2255/11030/4856/1149/7021/4052/6664/8425/9863/3675/90/161742/94/91851/124857/8200/353500/2022/1003/4681/11167/4091/57057/7048/4092/23090/64081/3547/3303/659/650/399473/7474/10272/…
GOBP_REGULATION_OF_TUBE_SIZE	GOBP_REGULATION_OF_TUBE_SIZE	120	0.626843	2.28261	1e-10	1.76719e-09	8.38816e-10	3866	tags=54%, list=19%, signal=44%	2243/2244/185/846/1401/3827/1311/183/59/2303/3356/2266/7484/155/5592/10242/5997/1909/3351/3672/3357/2149/5345/477/4842/3363/1373/552/6915/134/624/4881/40/2697/6648/2131/1621/1906/2982/4846/147/3778/27345/3269/9732/146/659/1131/1812/2852/1908/554/3741/1636/8864/2296/8862/1910/5023/342527/80005/5028/143872/1889/2150
GOBP_RESPIRATORY_SYSTEM_DEVELOPMENT	GOBP_RESPIRATORY_SYSTEM_DEVELOPMENT	184	0.572084	2.18207	1e-10	1.76719e-09	8.38816e-10	2913	tags=39%, list=14%, signal=34%	5950/1490/2246/3488/9496/64399/2252/2254/147372/9509/6678/441376/4015/7490/6943/91461/3976/5156/23414/340419/93649/6910/2735/2736/10252/7043/10630/3694/284217/3371/4323/2719/83716/383/8817/5159/7080/57333/2294/2737/220/64220/5241/3290/6469/2255/2247/7881/6664/2627/7472/3675/4321/2131/9242/4054/84695/25803/5754/84976/7048/54206/5154/26257/6495/2324/339829/9620/659/7474/10272/1116
GOBP_RESPONSE_TO_TRANSFORMING_GROWTH_FACTOR_BETA	GOBP_RESPONSE_TO_TRANSFORMING_GROWTH_FACTOR_BETA	240	0.527233	2.05495	1e-10	1.76719e-09	8.38816e-10	4017	tags=40%, list=20%, signal=32%	10637/54829/50507/10631/94031/1281/1277/1278/7044/25878/7057/5654/4015/7041/11117/8483/6422/2331/2615/2200/1284/93649/56937/5139/10252/7043/4053/3694/9315/27122/27063/9719/80310/383/10979/7080/135228/7042/55553/1745/5138/5179/6660/1149/10891/3693/4052/6664/4093/8425/7472/269/3675/7123/90/161742/94/124857/1906/8200/2022/2353/4054/1003/4091/7048/4092/64081/3303/399473/7474/2348/753/8754/7046/9076/7…
GOBP_RRNA_METABOLIC_PROCESS	GOBP_RRNA_METABOLIC_PROCESS	237	-0.465732	-2.09549	1e-10	1.76719e-09	8.38816e-10	8409	tags=70%, list=41%, signal=41%	84365/55505/54680/113510/55759/6229/79039/10438/55623/4736/90121/55035/10607/22984/51602/54512/130916/9277/9221/118460/10813/28987/5591/23223/26156/4809/65083/11056/84128/117246/29102/25983/10199/23246/23195/387338/6130/2068/27042/54853/64963/51010/345630/90459/112479/5394/55813/6155/26168/54464/65008/6194/23016/5393/57647/120379/11340/79050/6218/9092/79954/9326/79863/51504/55661/6154/84916/51096…
GOBP_SISTER_CHROMATID_SEGREGATION	GOBP_SISTER_CHROMATID_SEGREGATION	195	-0.494526	-2.1855	1e-10	1.76719e-09	8.38816e-10	5309	tags=49%, list=26%, signal=37%	8260/10459/9184/51451/283489/5889/23636/442578/246184/9587/151246/11044/81929/54921/4361/8243/84250/91782/29781/9985/225689/64682/10051/7283/55795/80218/285643/84722/49856/51529/1062/23126/79075/642636/9735/3619/26271/7155/90417/10592/9232/440081/10460/23310/64105/26255/10744/9918/81930/56155/7517/2237/9493/64151/79980/29127/157570/24137/9787/701/54892/348654/9055/699/7153/7272/9928/3835/990/1106…
GOBP_SKELETAL_SYSTEM_MORPHOGENESIS	GOBP_SKELETAL_SYSTEM_MORPHOGENESIS	203	0.541936	2.0778	1e-10	1.76719e-09	8.38816e-10	3568	tags=44%, list=18%, signal=36%	1301/6423/6424/1311/4322/3975/1490/1277/2303/7484/9496/64399/4313/4920/4057/26585/60529/5156/6422/5396/7291/7043/1305/4323/5915/51715/8817/6913/4256/2737/3236/3037/342184/4487/4325/55553/2260/1101/3234/658/85301/7010/871/6474/6660/6664/649/60676/9249/359845/2131/3233/249/3221/57453/4054/338773/3235/6781/59341/10736/8092/3218/7048/64651/55790/3225/6495/25976/3207/659/145258/3232/3373/579/10265/321…
GOBP_TELOMERE_ORGANIZATION	GOBP_TELOMERE_ORGANIZATION	171	-0.500995	-2.16805	1e-10	1.76719e-09	8.38816e-10	4322	tags=41%, list=21%, signal=32%	55226/55651/10575/10694/225689/64421/7515/675/84444/5558/64858/1736/6118/7203/5422/5424/23381/5983/142/5427/8367/5111/5425/79677/5557/5982/8364/80169/5426/8359/6117/55135/80119/7517/2237/6119/8353/8354/1763/5588/8361/8352/5984/8350/8360/26354/5985/23649/641/8365/8351/7015/554313/8355/8366/9401/9134/5888/8363/9156/4751/8362/8368/8358/8968/8357/8370/9212/8356/898
GOBP_VASCULAR_PROCESS_IN_CIRCULATORY_SYSTEM	GOBP_VASCULAR_PROCESS_IN_CIRCULATORY_SYSTEM	235	0.564948	2.19902	1e-10	1.76719e-09	8.38816e-10	3904	tags=48%, list=19%, signal=39%	2243/2244/185/846/6582/1401/3827/1311/183/59/2303/3356/2266/6529/155/5592/6567/9353/10242/5997/1909/10060/3351/5139/566/4035/387700/3672/3357/388662/84889/2149/5345/54716/477/57419/10979/4842/3363/3764/1373/552/6915/7010/134/5138/624/4881/3953/482/2828/40/2697/6517/284/92745/6648/9590/2131/1621/1906/6865/6533/2982/53919/4846/147/23428/1003/3778/27345/59341/3269/9732/8714/6540/376497/146/6542/1026…
HALLMARK_ALLOGRAFT_REJECTION	HALLMARK_ALLOGRAFT_REJECTION	195	-0.497091	-2.19684	1e-10	1.76719e-09	8.38816e-10	3282	tags=39%, list=16%, signal=33%	1956/3108/3109/896/7186/23308/9466/3105/43/7163/1445/3603/5777/672/8477/3665/6775/3135/6170/5699/3824/6351/729230/6354/7124/5199/3001/1234/6772/7453/3561/5579/5551/3111/3594/5788/6891/3560/9437/914/56253/926/940/3702/4843/10225/1029/3394/6352/4050/925/356/6890/3558/7535/3683/11184/916/919/917/3662/3932/924/3002/2833/3593/10563/915/50852/959/6363/27240/3112/4283/3458/973/3848
HALLMARK_COAGULATION	HALLMARK_COAGULATION	136	0.714408	2.63882	1e-10	1.76719e-09	8.38816e-10	2005	tags=49%, list=10%, signal=44%	2243/732/335/5340/3273/4319/735/1361/2160/4316/4312/6271/5265/1311/7980/345/3690/9104/3172/7018/2266/3426/4313/7044/462/7057/6678/5654/718/10747/1513/1369/2200/8309/2335/3075/2158/2159/10411/4035/716/7076/4323/4317/715/5328/11098/5054/4320/5624/2815/8858/2151/2/7078/1675/10404/1465/649/3673/5327/4314/5627/3249/710/1191
HALLMARK_E2F_TARGETS	HALLMARK_E2F_TARGETS	200	-0.653125	-2.87789	1e-10	1.76719e-09	8.38816e-10	4645	tags=68%, list=23%, signal=53%	4361/10528/8243/10797/10606/7157/29893/11168/8726/4830/7913/10051/203068/3159/7884/5810/7283/6470/1786/64785/675/5558/253714/4678/6749/5931/64858/6118/11113/23165/10248/3161/83463/1062/1434/79075/5424/5902/994/580/4436/7398/5983/10212/54962/84296/1033/4172/672/7374/5111/5425/8914/79677/9238/6241/9232/6628/3070/10733/10460/11200/3978/5982/1633/9918/3015/1111/5426/6117/4175/81611/7112/332/6119/2359…
HALLMARK_EPITHELIAL_MESENCHYMAL_TRANSITION	HALLMARK_EPITHELIAL_MESENCHYMAL_TRANSITION	200	0.795143	3.04691	1e-10	1.76719e-09	8.38816e-10	2922	tags=75%, list=14%, signal=65%	9244/4148/4312/1301/6424/1311/10085/1462/7980/10631/1000/1490/115908/6444/3690/3624/1281/2191/4837/7058/59/1289/50863/1277/2303/6876/6695/4313/1278/633/1004/1307/1290/3908/25878/7057/6678/1293/10398/5806/1809/2669/1009/5654/1634/4015/8572/4016/26585/8038/7169/1842/2006/4060/3485/6422/131578/2331/800/3576/5396/9353/2200/2335/8076/3491/1284/5999/7045/1292/56937/4907/1282/1296/3909/7070/3678/4035/51…
HALLMARK_G2M_CHECKPOINT	HALLMARK_G2M_CHECKPOINT	200	-0.558027	-2.45886	1e-10	1.76719e-09	8.38816e-10	3818	tags=51%, list=19%, signal=42%	10432/675/5558/4678/1736/6118/7290/3980/3161/1062/6599/1841/994/10926/7468/2176/580/3619/10212/26271/1033/4172/5933/7027/81539/10592/9232/94239/10733/10460/26255/9252/3015/1111/5426/55872/4175/7112/332/23594/9493/6790/8317/29127/24137/983/7371/3014/10036/3832/57082/27338/4288/9055/699/23649/4174/51659/7153/7272/3838/3151/3835/6839/1164/990/11065/1063/4953/51203/4001/5347/890/10403/1031/9133/22974…
HALLMARK_MYC_TARGETS_V1	HALLMARK_MYC_TARGETS_V1	199	-0.522733	-2.30034	1e-10	1.76719e-09	8.38816e-10	8175	tags=75%, list=40%, signal=45%	23435/5687/3183/8664/23196/7284/10146/7411/7416/6128/6059/7324/9221/8894/6164/6428/1933/26156/10921/6950/2547/5093/5688/10935/7531/7965/2079/5691/10291/6629/26135/5713/3615/328/5496/1965/790/3181/3192/6427/6426/11331/3837/6194/6434/9377/23016/5683/5709/1207/10236/8662/7555/6175/22948/10574/11335/3735/5036/5901/6742/9045/5690/5887/6637/6633/10155/6188/3326/9184/28973/7514/8454/6193/6146/4706/10856…
HALLMARK_MYOGENESIS	HALLMARK_MYOGENESIS	196	0.591266	2.25867	1e-10	1.76719e-09	8.38816e-10	3730	tags=48%, list=18%, signal=40%	70/1012/6444/1281/1674/1277/10580/165/5740/6876/4620/4629/2273/3908/845/3316/6678/2878/1293/6442/8038/1410/7169/5348/10290/3479/3490/1284/1292/1306/4684/1346/1756/3756/4638/9260/8912/8082/4842/11155/25937/6764/1837/8877/6525/1675/347/8736/3270/624/2247/6445/3693/3679/4634/6649/1839/1191/4616/25803/3757/187/3688/7135/5091/6588/5569/22808/3801/2775/11156/1026/22924/1160/10174/2934/26353/2281/8553/4…
HALLMARK_UV_RESPONSE_DN	HALLMARK_UV_RESPONSE_DN	144	0.596353	2.21775	1e-10	1.76719e-09	8.38816e-10	3665	tags=39%, list=18%, signal=32%	1301/3690/1281/3488/1277/273/1278/1290/6383/3491/5999/4131/5737/1843/10516/4493/5054/627/6591/5159/10395/8829/3037/323/4325/3815/7035/11030/1902/4052/3667/9863/23345/2697/10611/8476/2202/3778/3915/7048/4092/861/5376/136/6310/8613/5332/2650/2152/5728/3480/8553/7436/2869/390/5578
KEGG_COMPLEMENT_AND_COAGULATION_CASCADES	KEGG_COMPLEMENT_AND_COAGULATION_CASCADES	68	0.766615	2.56186	1e-10	1.76719e-09	8.38816e-10	2112	tags=65%, list=10%, signal=58%	2243/732/5340/735/2244/1361/2160/3053/3827/5265/5104/2266/3426/462/718/722/10747/729/623/3075/2158/5648/2159/721/716/720/2149/715/5345/5328/5054/5624/2162/2/1675/624/7035/728/2153/5327/5627/2155/710/730
KEGG_ECM_RECEPTOR_INTERACTION	KEGG_ECM_RECEPTOR_INTERACTION	83	0.666567	2.30178	1e-10	1.76719e-09	8.38816e-10	1935	tags=55%, list=10%, signal=50%	1301/1311/3690/1281/7058/1289/1277/1278/1290/3908/7057/1293/6383/8515/2335/1284/22801/3910/1292/1282/7060/3909/3678/3672/3694/284217/3371/5649/10319/3339/1291/3918/50509/3685/2815/3912/1101/8516/3693/3679/1288/3673/3914/3675/3913/63923
KEGG_FOCAL_ADHESION	KEGG_FOCAL_ADHESION	199	0.58678	2.24751	1e-10	1.76719e-09	8.38816e-10	3722	tags=45%, list=18%, signal=37%	1301/1311/3690/1281/7058/1289/1277/2318/1278/1290/3908/7057/1293/10398/5156/399694/3479/8515/2335/1284/56034/22801/3910/1292/1282/7060/3909/3082/3678/3672/3694/284217/3371/5649/4638/10319/1291/80310/3918/50509/3685/2277/5159/25759/3912/1101/8516/2321/3693/3679/1288/3673/55742/3914/3675/3913/2316/63923/87/93408/7414/7424/3915/3791/5228/3688/3611/5063/5154/2324/3680/57144/1950/595/7450/5728/83660/5…
PID_AVB3_INTEGRIN_PATHWAY	PID_AVB3_INTEGRIN_PATHWAY	74	0.710994	2.41257	1e-10	1.76719e-09	8.38816e-10	3190	tags=53%, list=16%, signal=45%	1301/1300/10085/1295/3690/1281/1289/1277/1278/1307/1290/27329/1293/2335/1292/7373/1282/1296/1306/1305/25960/1291/3685/1303/4240/2247/1287/3667/1288/1308/7414/3791/7048/3611/5295/1294/3480/1435/6696
PID_INTEGRIN1_PATHWAY	PID_INTEGRIN1_PATHWAY	66	0.799558	2.66373	1e-10	1.76719e-09	8.38816e-10	1847	tags=67%, list=9%, signal=61%	2243/2244/1301/1281/7058/1289/1277/2266/1278/1290/3908/7057/1293/2200/8515/2335/4811/22801/3910/7045/1292/1282/3909/80781/3678/3672/284217/3371/1464/5328/1291/3918/3685/2162/58494/3912/8516/1287/3679/1288/3673/3914/3675/3913
REACTOME_ACTIVATED_PKN1_STIMULATES_TRANSCRIPTION_OF_AR_ANDROGEN_RECEPTOR_REGULATED_GENES_KLK2_AND_KLK3	REACTOME_ACTIVATED_PKN1_STIMULATES_TRANSCRIPTION_OF_AR_ANDROGEN_RECEPTOR_REGULATED_GENES_KLK2_AND_KLK3	65	-0.815966	-3.14	1e-10	1.76719e-09	8.38816e-10	3045	tags=85%, list=15%, signal=72%	8334/354/8367/94239/3018/8339/8364/3015/8359/8347/3017/8331/8346/8342/8353/8354/8344/3014/8361/8341/8352/8350/8360/8345/8365/8351/554313/8355/8366/3012/8335/85236/723790/8970/8343/8363/8362/8368/8338/8340/8358/8968/8349/3013/8357/333932/255626/8337/8348/653604/8370/8356/128312/126961/3817
REACTOME_ASSEMBLY_OF_COLLAGEN_FIBRILS_AND_OTHER_MULTIMERIC_STRUCTURES	REACTOME_ASSEMBLY_OF_COLLAGEN_FIBRILS_AND_OTHER_MULTIMERIC_STRUCTURES	61	0.782381	2.57824	1e-10	1.76719e-09	8.38816e-10	2116	tags=67%, list=10%, signal=60%	4316/1301/1300/1295/4322/1281/1289/1277/7837/1278/1290/1293/4015/4016/255631/1284/1292/7093/7373/1282/1296/3909/80781/1306/7092/5118/1291/3918/4017/50509/1303/85301/84171/1287/649/1288/3914/667/4314/1308/84695
REACTOME_BASE_EXCISION_REPAIR	REACTOME_BASE_EXCISION_REPAIR	88	-0.709081	-2.81775	1e-10	1.76719e-09	8.38816e-10	3448	tags=68%, list=17%, signal=57%	6118/3980/5424/54936/8334/5983/142/5427/8367/55247/7374/5111/5425/94239/3018/3978/8339/5982/8364/3015/5426/8359/6117/8347/6996/3017/8331/2237/8346/6119/8342/8344/3014/8361/8341/5984/8360/5985/8345/8365/554313/8366/3012/8335/85236/723790/8970/8343/8363/8362/8368/8338/8340/8349/3013/255626/8337/8348/8370/128312
REACTOME_BASE_EXCISION_REPAIR_AP_SITE_FORMATION	REACTOME_BASE_EXCISION_REPAIR_AP_SITE_FORMATION	60	-0.765473	-2.90977	1e-10	1.76719e-09	8.38816e-10	2681	tags=70%, list=13%, signal=61%	8367/55247/7374/94239/3018/8339/8364/3015/8359/8347/6996/3017/8331/8346/8342/8344/3014/8361/8341/8360/8345/8365/554313/8366/3012/8335/85236/723790/8970/8343/8363/8362/8368/8338/8340/8349/3013/255626/8337/8348/8370/128312
REACTOME_B_WICH_COMPLEX_POSITIVELY_REGULATES_RRNA_EXPRESSION	REACTOME_B_WICH_COMPLEX_POSITIVELY_REGULATES_RRNA_EXPRESSION	89	-0.729601	-2.89741	1e-10	1.76719e-09	8.38816e-10	3045	tags=62%, list=15%, signal=53%	8334/10849/8367/94239/9533/3018/8339/8364/3015/8359/8347/3017/8331/8346/8342/8353/8354/8344/3014/8361/8341/8352/8350/8360/8345/8365/8351/554313/8355/8366/3012/8335/85236/723790/8970/8343/8363/8362/8368/8338/8340/8358/8968/8349/3013/8357/333932/255626/8337/8348/653604/8370/8356/128312/126961
REACTOME_CELLULAR_SENESCENCE	REACTOME_CELLULAR_SENESCENCE	193	-0.507596	-2.23976	1e-10	1.76719e-09	8.38816e-10	2681	tags=37%, list=13%, signal=33%	8367/7027/94239/3008/3018/8339/1032/8364/3015/3006/8359/8347/3017/8331/8346/8342/8353/8354/8344/3014/8361/8341/27338/3456/8352/8350/8360/1030/8345/3007/8365/84733/11065/8351/554313/4001/890/8355/1031/8366/3012/8335/85236/9134/3009/723790/8970/8343/8363/8362/8368/8338/8340/8358/8968/8349/2146/3013/8357/333932/255626/8337/8348/653604/8370/1029/8356/128312/126961/1869/898/1870
REACTOME_CHROMOSOME_MAINTENANCE	REACTOME_CHROMOSOME_MAINTENANCE	136	-0.678997	-2.85323	1e-10	1.76719e-09	8.38816e-10	3759	tags=63%, list=19%, signal=52%	5558/64946/5931/1736/6118/5928/5438/55839/5422/79075/5424/8334/1017/79682/5983/8607/8367/5111/5425/201254/2491/94239/5557/64105/3018/3978/8339/63922/5982/79172/8364/3015/80169/8359/6117/8347/55135/80119/3017/8331/2237/55355/8346/6119/378708/8342/1763/8344/3014/8361/57082/8341/5984/8360/5985/54069/91687/23649/8345/641/8365/7015/554313/890/8366/3012/8335/85236/723790/8970/79019/1058/8343/8363/8362/…
REACTOME_COLLAGEN_BIOSYNTHESIS_AND_MODIFYING_ENZYMES	REACTOME_COLLAGEN_BIOSYNTHESIS_AND_MODIFYING_ENZYMES	67	0.763658	2.5407	1e-10	1.76719e-09	8.38816e-10	3160	tags=73%, list=16%, signal=62%	1301/1300/1295/1281/1289/1277/1278/283208/1307/1290/9509/1293/140766/255631/81578/1284/1292/7093/7373/1282/1296/80781/1306/7092/1305/5118/1291/84570/50509/1303/55214/85301/871/1287/91522/649/1288/26577/1308/10536/64175/9508/8974/5033/169044/5352/5351/10491/1294
REACTOME_COLLAGEN_DEGRADATION	REACTOME_COLLAGEN_DEGRADATION	64	0.795607	2.6414	1e-10	1.76719e-09	8.38816e-10	1996	tags=62%, list=10%, signal=57%	4319/4316/4312/1301/1300/1295/4322/1991/1281/1289/1277/4313/1278/1307/1290/1293/1513/1284/1292/7373/1282/1296/80781/1306/1305/4323/4317/1291/4320/84570/50509/1303/5645/1287/91522/1288/4327/4321/4314/1308
REACTOME_COLLAGEN_FORMATION	REACTOME_COLLAGEN_FORMATION	90	0.743402	2.61084	1e-10	1.76719e-09	8.38816e-10	3528	tags=74%, list=17%, signal=62%	4316/1301/1300/1295/4322/1281/1289/1277/7837/1278/283208/1307/1290/9509/1293/4015/4016/140766/255631/81578/1284/1292/7093/7373/1282/1296/3909/80781/1306/7092/1305/5118/1291/3918/84570/4017/50509/1303/55214/85301/871/84171/1287/91522/649/1288/26577/3914/667/4314/1308/84695/10536/64175/9508/8974/5033/9313/169044/5352/5351/10491/1294/3691/3655/1508/5339
REACTOME_CONDENSATION_OF_PROPHASE_CHROMOSOMES	REACTOME_CONDENSATION_OF_PROPHASE_CHROMOSOMES	71	-0.816378	-3.15849	1e-10	1.76719e-09	8.38816e-10	2681	tags=82%, list=13%, signal=71%	8367/10592/94239/23310/3018/8339/8364/3015/8359/8347/3017/8331/8346/8342/8353/8354/8344/983/3014/8361/54892/8341/8352/8350/8360/8345/8365/8351/554313/5347/8355/8366/3012/891/8335/85236/723790/8970/8343/8363/8362/8368/8338/8340/8358/8968/8349/3013/8357/333932/255626/8337/8348/653604/8370/8356/128312/126961
REACTOME_DEGRADATION_OF_THE_EXTRACELLULAR_MATRIX	REACTOME_DEGRADATION_OF_THE_EXTRACELLULAR_MATRIX	138	0.716386	2.65201	1e-10	1.76719e-09	8.38816e-10	2656	tags=58%, list=13%, signal=51%	5340/4319/4316/4312/1301/1300/1295/4322/1991/1281/1289/1277/4313/1278/50859/5644/1307/1290/1293/5654/1634/2006/170690/1513/2200/2335/4811/1284/11096/1292/7093/7373/9510/1282/1296/3909/80781/1306/7092/1305/7076/4323/4317/3339/222663/1291/3918/4320/7077/84570/170692/56999/50509/9507/1303/388743/4325/2/3912/5645/1287/91522/649/1288/4327/3914/4321/4314/1215/1308/4326/10893/92291/11095/3915/80274/9313…
REACTOME_DEPOSITION_OF_NEW_CENPA_CONTAINING_NUCLEOSOMES_AT_THE_CENTROMERE	REACTOME_DEPOSITION_OF_NEW_CENPA_CONTAINING_NUCLEOSOMES_AT_THE_CENTROMERE	71	-0.772643	-2.98928	1e-10	1.76719e-09	8.38816e-10	3712	tags=82%, list=18%, signal=67%	64946/5931/5928/55839/8334/79682/8607/8367/201254/2491/94239/64105/3018/8339/79172/8364/3015/8359/8347/3017/8331/55355/8346/378708/8342/8344/3014/8361/57082/8341/8360/54069/91687/8345/8365/554313/8366/3012/8335/85236/723790/8970/79019/1058/8343/8363/8362/8368/8338/8340/8349/11339/3013/255626/8337/8348/8370/128312
REACTOME_DISEASES_OF_GLYCOSYLATION	REACTOME_DISEASES_OF_GLYCOSYLATION	143	0.586648	2.18128	1e-10	1.76719e-09	8.38816e-10	2656	tags=37%, list=13%, signal=32%	4969/11081/4958/5549/1462/10082/7058/81792/727897/633/9509/92949/7057/1634/10418/4060/140766/170690/4586/2331/6383/10417/57188/11096/11174/9510/81794/1464/2719/4855/9719/3339/170692/56999/10071/9507/4588/118430/9469/170689/4584/2239/2131/157869/9060/11095/79875/9508/11173/80731/1836/4166/176
REACTOME_DISEASES_OF_METABOLISM	REACTOME_DISEASES_OF_METABOLISM	241	0.518685	2.021	1e-10	1.76719e-09	8.38816e-10	3232	tags=32%, list=16%, signal=28%	229/10568/4969/11081/4958/2538/5549/1462/1588/10082/7058/2328/81792/727897/633/9509/92949/7057/1634/10418/4060/140766/170690/4586/2331/6383/10417/57188/11096/11174/9510/1589/81794/1464/2719/4158/4855/9719/3339/653509/170692/56999/6439/10071/9507/1545/4588/118430/5053/9469/1591/170689/4584/2239/54657/2131/157869/9060/11095/6916/1593/79875/9508/11173/5091/9420/80731/1836/4166/176/3373/4143/22856/55…
REACTOME_DISEASES_OF_PROGRAMMED_CELL_DEATH	REACTOME_DISEASES_OF_PROGRAMMED_CELL_DEATH	100	-0.694193	-2.81307	1e-10	1.76719e-09	8.38816e-10	3793	tags=73%, list=19%, signal=60%	1786/5558/5931/7001/5928/1788/5422/994/7186/8334/708/8367/94239/5557/3018/8339/8851/8364/3015/8359/8347/3017/8331/8346/8342/8353/8354/8344/3014/8361/8341/8352/8350/8360/23649/8345/8365/8351/554313/4001/8355/8366/3012/8335/85236/723790/8970/8343/8363/8362/8368/8338/8340/8358/995/8968/8349/2146/3013/8357/333932/255626/8337/8348/653604/993/1789/8370/1029/8356/128312/356/126961
REACTOME_DNA_DAMAGE_TELOMERE_STRESS_INDUCED_SENESCENCE	REACTOME_DNA_DAMAGE_TELOMERE_STRESS_INDUCED_SENESCENCE	77	-0.666573	-2.61503	1e-10	1.76719e-09	8.38816e-10	3045	tags=64%, list=15%, signal=54%	8334/1017/8367/94239/3008/3018/8339/8364/3015/3006/8359/8347/3017/8331/8346/8342/8344/3014/8361/8341/8360/8345/3007/8365/554313/4001/890/8366/3012/8335/85236/9134/3009/723790/8970/8343/8363/8362/8368/8338/8340/8349/3013/255626/8337/8348/8370/128312/898
REACTOME_DNA_DOUBLE_STRAND_BREAK_REPAIR	REACTOME_DNA_DOUBLE_STRAND_BREAK_REPAIR	164	-0.557518	-2.40319	1e-10	1.76719e-09	8.38816e-10	3893	tags=49%, list=19%, signal=40%	5810/7311/7515/83990/5883/675/83695/7156/6118/3980/5424/7468/1017/55775/580/5983/11073/54962/22976/142/5427/8367/79184/672/5111/5425/8914/11200/3018/8339/5982/8364/1111/5426/8359/6117/8347/7517/3017/63967/2237/8346/6119/10635/8342/1763/8344/3014/8361/8341/348654/5984/8360/146956/5985/80010/8345/3838/641/8365/7516/116028/554313/890/8366/85236/5888/8970/8343/8363/9156/8362/8368/10721/8340/8349/2556…
REACTOME_DNA_METHYLATION	REACTOME_DNA_METHYLATION	62	-0.826575	-3.17725	1e-10	1.76719e-09	8.38816e-10	2681	tags=87%, list=13%, signal=76%	8367/94239/3018/8339/8364/3015/8359/8347/3017/8331/8346/8342/8353/8354/8344/3014/8361/8341/8352/8350/8360/29128/8345/8365/8351/554313/8355/8366/3012/8335/85236/723790/8970/8343/8363/8362/8368/8338/8340/8358/8968/8349/3013/8357/333932/255626/8337/8348/653604/1789/8370/8356/128312/126961
REACTOME_DNA_REPLICATION	REACTOME_DNA_REPLICATION	127	-0.582772	-2.42653	1e-10	1.76719e-09	8.38816e-10	4210	tags=49%, list=21%, signal=39%	1871/5720/64682/5704/7311/64785/5558/6118/29882/5422/51529/84515/5424/5721/10926/5710/1017/5983/84296/5427/4172/5111/5425/5557/3978/5982/5692/5426/6117/4175/2237/6119/23594/8317/9837/4176/1763/5699/5714/27338/5984/5985/23649/4173/4174/51659/990/11065/4998/5698/890/9134/81620/6502/55388/5696/8318/4171/143471/1869/898/1870
REACTOME_ECM_PROTEOGLYCANS	REACTOME_ECM_PROTEOGLYCANS	76	0.734007	2.4937	1e-10	1.76719e-09	8.38816e-10	2678	tags=64%, list=13%, signal=56%	4148/54829/1311/1462/3690/1281/1289/1277/1278/633/1290/3908/6678/1293/1634/4060/2331/2335/1284/3910/1292/1282/3909/4684/7043/3694/284217/3371/3339/1291/5054/50509/3685/7042/3912/8516/3693/1287/3679/1288/3673/3913/1404/63923/4038/3915/3688/176/3680
REACTOME_EPIGENETIC_REGULATION_OF_GENE_EXPRESSION	REACTOME_EPIGENETIC_REGULATION_OF_GENE_EXPRESSION	145	-0.625921	-2.67648	1e-10	1.76719e-09	8.38816e-10	4369	tags=50%, list=22%, signal=40%	26147/23512/8726/10514/7913/84172/1786/5931/8850/5928/1788/8334/10919/10849/8367/94239/200424/9533/3018/8339/8364/3015/8359/8347/6996/3017/8331/8346/8342/8353/8354/8344/3014/8361/8341/8352/8350/8360/29128/8345/8365/6839/8351/554313/8355/8366/3012/8335/85236/723790/8970/8343/8363/8362/8368/8338/8340/8358/8968/8349/2146/3013/8357/333932/255626/8337/8348/653604/1789/8370/8356/128312/126961
REACTOME_ERCC6_CSB_AND_EHMT2_G9A_POSITIVELY_REGULATE_RRNA_EXPRESSION	REACTOME_ERCC6_CSB_AND_EHMT2_G9A_POSITIVELY_REGULATE_RRNA_EXPRESSION	74	-0.778724	-3.0324	1e-10	1.76719e-09	8.38816e-10	3045	tags=73%, list=15%, signal=62%	8334/10919/8367/94239/3018/8339/8364/3015/8359/8347/3017/8331/8346/8342/8353/8354/8344/3014/8361/8341/8352/8350/8360/8345/8365/8351/554313/8355/8366/3012/8335/85236/723790/8970/8343/8363/8362/8368/8338/8340/8358/8968/8349/3013/8357/333932/255626/8337/8348/653604/8370/8356/128312/126961
REACTOME_FORMATION_OF_THE_BETA_CATENIN_TCF_TRANSACTIVATING_COMPLEX	REACTOME_FORMATION_OF_THE_BETA_CATENIN_TCF_TRANSACTIVATING_COMPLEX	89	-0.734457	-2.91669	1e-10	1.76719e-09	8.38816e-10	2823	tags=64%, list=14%, signal=55%	8607/8367/94239/3018/8339/8364/3015/8359/8347/90780/3017/8331/8346/8342/8353/8354/8344/3014/8361/8341/8352/8350/8360/8345/8365/8351/7015/554313/8355/8366/3012/8335/85236/864/723790/8970/8343/8363/8362/8368/8338/8340/8358/8968/8349/3013/8357/333932/255626/8337/8348/653604/8370/8356/128312/6932/126961
REACTOME_G2_M_CHECKPOINTS	REACTOME_G2_M_CHECKPOINTS	165	-0.635118	-2.7513	1e-10	1.76719e-09	8.38816e-10	3921	tags=56%, list=19%, signal=45%	2810/84126/5720/5704/5810/7311/83990/5883/83695/7156/6118/7534/84515/7529/5721/10926/5710/7468/1017/580/5983/11073/4172/8367/79184/672/11200/3018/8339/5982/8364/1111/5692/8359/6117/8347/4175/3017/63967/8346/6119/23594/8317/8342/4176/1763/8344/983/3014/5699/8361/5714/8341/5984/8360/5985/4173/4174/80010/8345/641/8365/990/116028/4998/5698/554313/9133/8366/51512/891/85236/9088/8970/8343/8363/9156/836…
REACTOME_G2_M_DNA_DAMAGE_CHECKPOINT	REACTOME_G2_M_DNA_DAMAGE_CHECKPOINT	93	-0.677758	-2.70042	1e-10	1.76719e-09	8.38816e-10	3893	tags=66%, list=19%, signal=53%	2810/84126/5810/83990/5883/83695/7156/6118/7534/7529/7468/580/5983/11073/8367/79184/672/11200/3018/8339/5982/8364/1111/8359/6117/8347/3017/8346/6119/8342/1763/8344/983/3014/8361/8341/5984/8360/5985/80010/8345/641/8365/116028/554313/8366/891/85236/8970/8343/8363/9156/8362/8368/8340/995/8349/255626/8348/8370/128312
REACTOME_GENE_SILENCING_BY_RNA	REACTOME_GENE_SILENCING_BY_RNA	137	-0.595469	-2.50304	1e-10	1.76719e-09	8.38816e-10	3608	tags=49%, list=18%, signal=40%	23165/5438/9631/4927/79902/4603/8334/57510/113802/8367/94239/3018/8339/8364/3015/8359/8347/3017/8331/55706/8346/9972/8342/8353/8354/8344/3014/8361/8341/8352/8350/8360/54514/8345/8365/8351/554313/8355/8366/3012/8335/85236/723790/23225/8970/8343/8363/8362/8368/8338/8340/8358/8968/8349/3013/8357/333932/255626/8337/8348/653604/8370/11022/8356/128312/126961/136991
REACTOME_HATS_ACETYLATE_HISTONES	REACTOME_HATS_ACETYLATE_HISTONES	141	-0.652738	-2.76763	1e-10	1.76719e-09	8.38816e-10	2823	tags=45%, list=14%, signal=39%	8607/8367/117143/3018/8339/8364/8359/8347/9767/3017/8331/8346/8342/8353/8354/8344/8361/8341/8352/6944/8350/8360/8345/8365/8351/554313/8355/8366/8330/3012/8335/85236/723790/8970/85235/8343/8363/8362/8368/8969/8338/8340/8332/8358/92815/8968/8349/3013/8336/8357/333932/255626/8337/8329/440689/8348/653604/8370/317772/5077/8356/128312/126961
REACTOME_HCMV_EARLY_EVENTS	REACTOME_HCMV_EARLY_EVENTS	136	-0.621168	-2.61022	1e-10	1.76719e-09	8.38816e-10	4334	tags=61%, list=21%, signal=48%	23279/23512/8726/6907/23511/9883/84790/10376/347688/5931/23165/5928/9631/4927/1956/79902/8334/8367/3018/8339/8364/8359/8347/3017/8331/55706/8346/9972/8342/8353/8354/8344/8361/8341/8352/8350/8360/8345/8365/8351/10383/554313/8355/8366/8330/3012/8335/85236/723790/23225/8970/85235/8343/8363/8362/8368/8969/8338/8340/8332/8358/92815/8968/8349/2146/3013/8336/79861/8357/333932/255626/8337/8329/440689/834…
REACTOME_HCMV_INFECTION	REACTOME_HCMV_INFECTION	160	-0.588499	-2.53297	1e-10	1.76719e-09	8.38816e-10	2373	tags=57%, list=12%, signal=51%	1616/23636/10762/79023/55746/81929/140735/91782/100101267/23279/23512/8726/6907/23511/9883/84790/10376/347688/5931/23165/5928/9631/4927/1956/79902/8334/8367/3018/8339/8364/8359/8347/3017/8331/55706/8346/9972/8342/8353/8354/8344/8361/8341/8352/8350/8360/8345/8365/8351/10383/554313/8355/8366/8330/3012/8335/85236/723790/23225/8970/85235/8343/8363/8362/8368/8969/8338/8340/8332/8358/92815/8968/8349/21…
REACTOME_HCMV_LATE_EVENTS	REACTOME_HCMV_LATE_EVENTS	115	-0.692723	-2.84965	1e-10	1.76719e-09	8.38816e-10	2373	tags=52%, list=12%, signal=46%	3018/8339/8364/8359/8347/3017/8331/55706/8346/9972/8342/8353/8354/8344/8361/8341/8352/8350/8360/8345/8365/8351/554313/8355/8366/8330/3012/8335/85236/723790/23225/8970/85235/8343/8363/8362/8368/8969/8338/8340/8332/8358/92815/8968/8349/3013/8336/8357/333932/255626/8337/8329/440689/8348/653604/8370/317772/8356/128312/126961
REACTOME_HDACS_DEACETYLATE_HISTONES	REACTOME_HDACS_DEACETYLATE_HISTONES	93	-0.7538	-3.0034	1e-10	1.76719e-09	8.38816e-10	2373	tags=61%, list=12%, signal=54%	3018/8339/8364/8359/8347/3017/8331/8346/8342/8353/8354/8344/8361/8341/8352/8350/8360/8345/8365/8351/554313/8355/8366/8330/3012/8335/85236/723790/8970/85235/8343/8363/8362/8368/8969/8338/8340/8332/8358/92815/8968/8349/3013/8336/8357/333932/255626/8337/8329/440689/8348/653604/8370/317772/8356/128312/126961
REACTOME_HOMOLOGY_DIRECTED_REPAIR	REACTOME_HOMOLOGY_DIRECTED_REPAIR	135	-0.625518	-2.62668	1e-10	1.76719e-09	8.38816e-10	3893	tags=56%, list=19%, signal=46%	5810/7311/7515/83990/5883/675/83695/7156/6118/3980/5424/7468/1017/580/5983/11073/54962/142/5427/8367/79184/672/5111/5425/8914/3018/8339/5982/8364/1111/5426/8359/6117/8347/7517/3017/63967/2237/8346/6119/10635/8342/1763/8344/3014/8361/8341/348654/5984/8360/146956/5985/80010/8345/641/8365/7516/116028/554313/890/8366/85236/5888/8970/8343/8363/9156/8362/8368/10721/8340/8349/255626/8348/8370/128312
REACTOME_INHIBITION_OF_DNA_RECOMBINATION_AT_TELOMERE	REACTOME_INHIBITION_OF_DNA_RECOMBINATION_AT_TELOMERE	65	-0.726615	-2.79616	1e-10	1.76719e-09	8.38816e-10	2681	tags=60%, list=13%, signal=52%	8367/94239/3018/8339/8364/3015/8359/8347/3017/8331/8346/8342/8344/3014/8361/8341/8360/8345/8365/554313/8366/3012/8335/85236/723790/8970/8343/8363/8362/8368/8338/8340/8349/3013/255626/8337/8348/8370/128312
REACTOME_INTEGRIN_CELL_SURFACE_INTERACTIONS	REACTOME_INTEGRIN_CELL_SURFACE_INTERACTIONS	85	0.699339	2.42082	1e-10	1.76719e-09	8.38816e-10	1773	tags=52%, list=9%, signal=47%	2243/2244/1300/1311/1295/3690/1281/1289/1277/2266/1278/1307/1290/7057/1293/4060/2200/8515/2335/1284/83700/22801/1292/1282/1296/80781/1305/3678/3672/3694/3371/3339/1291/50509/3685/58494/8516/3693/1287/91522/3679/1288/3673/3675
REACTOME_MEIOSIS	REACTOME_MEIOSIS	115	-0.680837	-2.80076	1e-10	1.76719e-09	8.38816e-10	3045	tags=58%, list=15%, signal=50%	8334/1017/11144/8367/672/94239/3018/8339/8364/3015/8359/6117/8347/3017/8331/8346/6119/84057/8342/4439/8353/8354/8344/3014/56154/8361/8341/8352/8350/8360/8345/641/8365/8351/554313/4001/8355/8366/3012/8335/85236/5888/723790/8970/8343/8363/10388/8362/8368/8338/8340/8358/8968/8349/3013/8357/333932/255626/8337/27127/8348/653604/8370/8356/128312/126961/56979
REACTOME_MEIOTIC_RECOMBINATION	REACTOME_MEIOTIC_RECOMBINATION	83	-0.772988	-3.03167	1e-10	1.76719e-09	8.38816e-10	3045	tags=77%, list=15%, signal=66%	8334/1017/11144/8367/672/94239/3018/8339/8364/3015/8359/6117/8347/3017/8331/8346/6119/84057/8342/4439/8353/8354/8344/3014/56154/8361/8341/8352/8350/8360/8345/641/8365/8351/554313/8355/8366/3012/8335/85236/5888/723790/8970/8343/8363/8362/8368/8338/8340/8358/8968/8349/3013/8357/333932/255626/8337/8348/653604/8370/8356/128312/126961/56979
REACTOME_MEIOTIC_SYNAPSIS	REACTOME_MEIOTIC_SYNAPSIS	76	-0.68367	-2.67428	1e-10	1.76719e-09	8.38816e-10	2681	tags=57%, list=13%, signal=49%	8367/672/94239/3018/8339/8364/3015/8359/8347/3017/8331/8346/8342/8344/3014/8361/8341/8360/8345/8365/554313/4001/8366/3012/8335/85236/723790/8970/8343/8363/10388/8362/8368/8338/8340/8349/3013/255626/8337/27127/8348/8370/128312
REACTOME_MITOTIC_G1_PHASE_AND_G1_S_TRANSITION	REACTOME_MITOTIC_G1_PHASE_AND_G1_S_TRANSITION	148	-0.525402	-2.24173	1e-10	1.76719e-09	8.38816e-10	4210	tags=44%, list=21%, signal=35%	1871/208/5720/5704/7311/5558/6118/5928/5422/84515/1719/5721/896/10926/5710/1017/26271/5427/4172/5933/286826/7298/7027/5111/6241/5557/1032/1875/5692/5426/6117/4175/6119/23594/8317/4176/983/5699/7083/5714/1030/23649/4173/4174/7153/990/4998/5698/890/1031/891/9134/81620/6502/55388/5696/8318/4171/1163/993/1029/1869/898/1870/4605
REACTOME_MITOTIC_METAPHASE_AND_ANAPHASE	REACTOME_MITOTIC_METAPHASE_AND_ANAPHASE	233	-0.487328	-2.18782	1e-10	1.76719e-09	8.38816e-10	6315	tags=50%, list=31%, signal=35%	51434/5683/5717/5885/5709/5905/29082/9793/348995/5716/2010/55166/129401/5708/25909/5695/5901/5690/9183/5694/9184/7514/11243/23636/246184/79023/6233/55746/3930/151246/5686/81929/140735/8243/91782/23279/23421/23511/5720/55055/9883/84790/64682/22933/5528/5704/7311/10376/347688/64946/23165/55920/29882/9631/55839/51529/1062/5721/79902/5710/9735/79682/3619/26271/54821/9232/2491/6232/1104/64105/79172/56…
REACTOME_MITOTIC_PROMETAPHASE	REACTOME_MITOTIC_PROMETAPHASE	201	-0.474925	-2.10414	1e-10	1.76719e-09	8.38816e-10	5970	tags=49%, list=29%, signal=35%	9793/4957/348995/55755/11258/55166/9702/25909/9183/22995/5577/55125/9738/9184/7514/653784/10426/11243/11064/11190/79023/55746/151246/81929/140735/8243/1460/23279/8481/5116/23421/55055/84790/54801/27229/10051/203068/5528/7283/10376/347688/64946/55920/55839/1062/79959/9814/79902/22994/9735/79682/84131/3619/54821/10592/2491/6232/10733/64105/9918/79172/81930/332/93323/64151/378708/79980/983/701/57082…
REACTOME_MITOTIC_PROPHASE	REACTOME_MITOTIC_PROPHASE	140	-0.644629	-2.72706	1e-10	1.76719e-09	8.38816e-10	2519	tags=48%, list=12%, signal=42%	8367/10592/94239/2029/23310/3018/8339/8364/3015/8359/7443/8347/7112/3017/8331/55706/8346/9972/8342/8353/8354/8344/983/3014/8361/54892/8341/8352/8350/8360/8345/8365/8351/554313/4001/5347/8355/9133/8366/3012/891/8335/85236/723790/23225/8970/5579/8343/8363/8362/8368/8338/8340/8358/8968/8349/3013/8357/333932/255626/8337/8348/653604/8370/8356/128312/126961
REACTOME_MUSCLE_CONTRACTION	REACTOME_MUSCLE_CONTRACTION	186	0.548826	2.09473	1e-10	1.76719e-09	8.38816e-10	3307	tags=41%, list=16%, signal=35%	70/815/2626/1674/72/59/10580/5350/6327/4629/25802/486/3776/845/80333/10398/6332/30820/775/783/7169/800/5348/23704/10699/6910/10060/6263/3752/1756/3672/4638/6336/2977/53826/3777/7168/477/1482/4842/25937/6262/30818/492/4604/7431/55800/6324/4881/482/3693/2259/4882/2983/4634/7220/2982/7111/93408/7414/3757/444/7135/6588/7171/6330/51305/10174/8291/6331/309/3759/2281/491/4635/6547/23630
REACTOME_NEGATIVE_EPIGENETIC_REGULATION_OF_RRNA_EXPRESSION	REACTOME_NEGATIVE_EPIGENETIC_REGULATION_OF_RRNA_EXPRESSION	107	-0.70453	-2.87272	1e-10	1.76719e-09	8.38816e-10	2466	tags=53%, list=12%, signal=47%	8334/10849/8367/94239/9533/3018/8339/8364/3015/8359/8347/3017/8331/8346/8342/8353/8354/8344/3014/8361/8341/8352/8350/8360/8345/8365/6839/8351/554313/8355/8366/3012/8335/85236/723790/8970/8343/8363/8362/8368/8338/8340/8358/8968/8349/3013/8357/333932/255626/8337/8348/653604/1789/8370/8356/128312/126961
REACTOME_NONHOMOLOGOUS_END_JOINING_NHEJ	REACTOME_NONHOMOLOGOUS_END_JOINING_NHEJ	67	-0.6908	-2.68736	1e-10	1.76719e-09	8.38816e-10	3038	tags=54%, list=15%, signal=46%	7468/55775/580/22976/8367/79184/672/3018/8339/8364/8359/8347/3017/8346/8342/8344/3014/8361/8341/8360/8345/8365/554313/8366/85236/8970/8343/8363/8362/8368/8340/8349/255626/8348/8370/128312
REACTOME_NON_INTEGRIN_MEMBRANE_ECM_INTERACTIONS	REACTOME_NON_INTEGRIN_MEMBRANE_ECM_INTERACTIONS	59	0.773074	2.52851	1e-10	1.76719e-09	8.38816e-10	2470	tags=64%, list=12%, signal=57%	1301/1300/3690/1281/1289/1277/1278/1290/3908/7057/6383/4921/2335/1284/3910/1282/3909/1756/284217/3371/10319/3339/3918/50509/3685/3912/2247/3693/1287/1288/3673/3914/9378/3913/87/3915/3688/5154
REACTOME_OXIDATIVE_STRESS_INDUCED_SENESCENCE	REACTOME_OXIDATIVE_STRESS_INDUCED_SENESCENCE	122	-0.659385	-2.73614	1e-10	1.76719e-09	8.38816e-10	2681	tags=51%, list=13%, signal=44%	8367/7027/94239/3018/8339/1032/8364/3015/8359/8347/3017/8331/8346/8342/8353/8354/8344/3014/8361/8341/3456/8352/8350/8360/1030/8345/8365/84733/8351/554313/8355/1031/8366/3012/8335/85236/723790/8970/8343/8363/8362/8368/8338/8340/8358/8968/8349/2146/3013/8357/333932/255626/8337/8348/653604/8370/1029/8356/128312/126961/1869/1870
REACTOME_POSITIVE_EPIGENETIC_REGULATION_OF_RRNA_EXPRESSION	REACTOME_POSITIVE_EPIGENETIC_REGULATION_OF_RRNA_EXPRESSION	104	-0.685878	-2.76363	1e-10	1.76719e-09	8.38816e-10	3045	tags=54%, list=15%, signal=46%	8334/10919/10849/8367/94239/9533/3018/8339/8364/3015/8359/8347/3017/8331/8346/8342/8353/8354/8344/3014/8361/8341/8352/8350/8360/8345/8365/8351/554313/8355/8366/3012/8335/85236/723790/8970/8343/8363/8362/8368/8338/8340/8358/8968/8349/3013/8357/333932/255626/8337/8348/653604/8370/8356/128312/126961
REACTOME_PRC2_METHYLATES_HISTONES_AND_DNA	REACTOME_PRC2_METHYLATES_HISTONES_AND_DNA	71	-0.775566	-3.00059	1e-10	1.76719e-09	8.38816e-10	2681	tags=76%, list=13%, signal=66%	8367/94239/3018/8339/8364/3015/8359/8347/3017/8331/8346/8342/8353/8354/8344/3014/8361/8341/8352/8350/8360/8345/8365/8351/554313/8355/8366/3012/8335/85236/723790/8970/8343/8363/8362/8368/8338/8340/8358/8968/8349/2146/3013/8357/333932/255626/8337/8348/653604/1789/8370/8356/128312/126961
REACTOME_PRE_NOTCH_EXPRESSION_AND_PROCESSING	REACTOME_PRE_NOTCH_EXPRESSION_AND_PROCESSING	107	-0.663486	-2.70536	1e-10	1.76719e-09	8.38816e-10	2681	tags=52%, list=13%, signal=46%	8367/7027/94239/3018/8339/8364/3015/8359/8347/3017/8331/8346/1999/8342/8353/8354/8344/3014/8361/8341/8352/8350/8360/8345/8365/8351/554313/8355/8366/3012/8335/85236/723790/8970/8343/8363/8362/8368/8338/8340/8358/489/8968/8349/3013/8357/333932/255626/8337/8348/653604/8370/8356/128312/126961/1869
REACTOME_PROCESSING_OF_CAPPED_INTRON_CONTAINING_PRE_MRNA	REACTOME_PROCESSING_OF_CAPPED_INTRON_CONTAINING_PRE_MRNA	240	-0.485919	-2.19652	1e-10	1.76719e-09	8.38816e-10	8782	tags=72%, list=43%, signal=41%	3184/53371/51729/10914/5431/24148/8683/53981/5430/24144/25949/6936/10084/80145/29894/4928/22916/2521/11097/3187/988/9785/3183/6396/9716/57794/11066/7175/51503/55954/6428/29107/55599/5437/10921/5093/4809/10949/3190/11051/10992/9688/4904/10291/3312/6629/51691/22827/9818/79869/3181/3192/8896/6431/6636/6427/6426/1994/1477/1479/56339/6434/51593/9416/199746/51585/8563/5725/10946/7536/8021/10236/9092/84…
REACTOME_PROCESSING_OF_DNA_DOUBLE_STRAND_BREAK_ENDS	REACTOME_PROCESSING_OF_DNA_DOUBLE_STRAND_BREAK_ENDS	96	-0.653974	-2.64355	1e-10	1.76719e-09	8.38816e-10	3893	tags=61%, list=19%, signal=50%	5810/7311/83990/5883/83695/7156/6118/7468/1017/580/5983/11073/54962/8367/79184/672/8914/3018/8339/5982/8364/1111/8359/6117/8347/3017/63967/8346/6119/8342/1763/8344/3014/8361/8341/5984/8360/5985/80010/8345/641/8365/116028/554313/890/8366/85236/8970/8343/8363/9156/8362/8368/8340/8349/255626/8348/8370/128312
REACTOME_RECOGNITION_AND_ASSOCIATION_OF_DNA_GLYCOSYLASE_WITH_SITE_CONTAINING_AN_AFFECTED_PURINE	REACTOME_RECOGNITION_AND_ASSOCIATION_OF_DNA_GLYCOSYLASE_WITH_SITE_CONTAINING_AN_AFFECTED_PURINE	53	-0.784651	-2.87616	1e-10	1.76719e-09	8.38816e-10	2681	tags=75%, list=13%, signal=66%	8367/55247/94239/3018/8339/8364/3015/8359/8347/3017/8331/8346/8342/8344/3014/8361/8341/8360/8345/8365/554313/8366/3012/8335/85236/723790/8970/8343/8363/8362/8368/8338/8340/8349/3013/255626/8337/8348/8370/128312
REACTOME_REGULATION_OF_INSULIN_LIKE_GROWTH_FACTOR_IGF_TRANSPORT_AND_UPTAKE_BY_INSULIN_LIKE_GROWTH_FACTOR_BINDING_PROTEINS_IGFBPS	REACTOME_REGULATION_OF_INSULIN_LIKE_GROWTH_FACTOR_IGF_TRANSPORT_AND_UPTAKE_BY_INSULIN_LIKE_GROWTH_FACTOR_BINDING_PROTEINS_IGFBPS	120	0.705997	2.57084	1e-10	1.76719e-09	8.38816e-10	1869	tags=49%, list=9%, signal=45%	2243/213/335/5340/197/1356/3053/4148/4312/3827/5265/336/1462/1000/3488/7018/2266/3484/84141/4313/462/718/10117/174/3485/54587/3479/3490/6383/2200/56975/2335/3491/401138/3698/51156/7076/3371/2719/720/8404/3956/11098/5624/3487/4240/5069/7857/54757/3912/3270/5179/4052/2153/60676/3489/1114/3913/91851
REACTOME_REPRODUCTION	REACTOME_REPRODUCTION	138	-0.640755	-2.69728	1e-10	1.76719e-09	8.38816e-10	3045	tags=54%, list=15%, signal=46%	8334/1017/11144/11085/8367/672/94239/3018/8339/8364/3015/8359/6117/8347/3017/8331/8346/6119/84057/8342/4439/8353/8354/8344/3014/56154/7784/8361/8341/8352/8350/8360/8345/641/57828/8365/8351/554313/4001/84329/8355/8366/3012/8335/85236/5888/723790/8970/79820/8343/8363/10388/8362/8368/8747/8338/8340/8358/8968/8349/3013/8357/333932/255626/8337/27127/8348/653604/8370/126123/8356/128312/126961/56979
REACTOME_RESPONSE_TO_ELEVATED_PLATELET_CYTOSOLIC_CA2	REACTOME_RESPONSE_TO_ELEVATED_PLATELET_CYTOSOLIC_CA2	130	0.671852	2.46649	1e-10	1.76719e-09	8.38816e-10	2264	tags=40%, list=11%, signal=36%	2243/213/335/5340/12/3273/2244/5267/197/350/3827/5265/5004/3699/3690/7018/2266/7044/7057/6678/5099/3671/3479/2335/7043/3082/7076/5919/5345/5054/5473/2277/135228/2162/1893/7042/2/7078/1675/2153/5005/7123/5627/22915/2316/710/1191/87/1/7414/7424/2621
REACTOME_RHO_GTPASES_ACTIVATE_PKNS	REACTOME_RHO_GTPASES_ACTIVATE_PKNS	92	-0.637623	-2.54652	1e-10	1.76719e-09	8.38816e-10	2466	tags=58%, list=12%, signal=51%	94239/3018/8339/8364/3015/8359/8347/3017/8331/8346/8342/8353/8354/8344/3014/8361/8341/8352/8350/8360/8345/8365/8351/554313/8355/8366/3012/8335/85236/723790/8970/8343/8363/8362/8368/8338/8340/8358/995/8968/8349/3013/8357/333932/255626/8337/8348/653604/8370/8356/128312/126961/3817
REACTOME_RMTS_METHYLATE_HISTONE_ARGININES	REACTOME_RMTS_METHYLATE_HISTONE_ARGININES	76	-0.686582	-2.68568	1e-10	1.76719e-09	8.38816e-10	3671	tags=64%, list=18%, signal=53%	5931/86/1788/6599/11091/8334/8367/94239/8364/3015/8359/8331/8353/8354/3014/8361/8352/8350/8360/8365/8351/554313/8355/8366/8330/3012/8335/723790/85235/8363/8362/8368/8969/8338/8332/8358/92815/8968/3013/8336/8357/333932/8337/8329/653604/8370/317772/8356/126961
REACTOME_RNA_POLYMERASE_I_PROMOTER_ESCAPE	REACTOME_RNA_POLYMERASE_I_PROMOTER_ESCAPE	89	-0.738618	-2.93322	1e-10	1.76719e-09	8.38816e-10	3045	tags=62%, list=15%, signal=53%	8334/10849/8367/94239/9533/3018/8339/8364/3015/8359/8347/3017/8331/8346/8342/8353/8354/8344/3014/8361/8341/8352/8350/8360/8345/8365/8351/554313/8355/8366/3012/8335/85236/723790/8970/8343/8363/8362/8368/8338/8340/8358/8968/8349/3013/8357/333932/255626/8337/8348/653604/8370/8356/128312/126961
REACTOME_RNA_POLYMERASE_I_TRANSCRIPTION	REACTOME_RNA_POLYMERASE_I_TRANSCRIPTION	109	-0.668253	-2.71413	1e-10	1.76719e-09	8.38816e-10	3045	tags=51%, list=15%, signal=44%	8334/10919/10849/8367/94239/9533/3018/8339/8364/3015/8359/8347/3017/8331/8346/8342/8353/8354/8344/3014/8361/8341/8352/8350/8360/8345/8365/8351/554313/8355/8366/3012/8335/85236/723790/8970/8343/8363/8362/8368/8338/8340/8358/8968/8349/3013/8357/333932/255626/8337/8348/653604/8370/8356/128312/126961
REACTOME_RRNA_PROCESSING	REACTOME_RRNA_PROCESSING	203	-0.476884	-2.10595	1e-10	1.76719e-09	8.38816e-10	8406	tags=73%, list=41%, signal=43%	55505/11102/6171/6189/55759/6229/10438/55623/4736/84946/10607/22984/51602/6173/6128/79159/54512/130916/9277/118460/10813/6164/28987/4809/65083/11056/84128/117246/6136/10199/23246/6176/6192/387338/6134/6130/27042/6169/51010/140032/60528/6157/55131/90459/5394/55813/6155/26168/6228/6152/6194/6138/6205/23016/5393/57647/11340/6206/79050/6218/56902/51504/51388/6154/84916/51096/6175/6132/25879/92856/620…
REACTOME_RUNX1_REGULATES_GENES_INVOLVED_IN_MEGAKARYOCYTE_DIFFERENTIATION_AND_PLATELET_FUNCTION	REACTOME_RUNX1_REGULATES_GENES_INVOLVED_IN_MEGAKARYOCYTE_DIFFERENTIATION_AND_PLATELET_FUNCTION	95	-0.674969	-2.70503	1e-10	1.76719e-09	8.38816e-10	2466	tags=56%, list=12%, signal=49%	94239/3018/8339/8364/3015/8359/8347/3017/8331/8346/8342/8353/8354/8344/3014/5588/8361/8341/8352/8350/8360/8345/8365/8351/554313/8355/8366/3012/8335/85236/723790/8970/8343/8363/8362/8368/8338/8340/8358/8968/8349/3013/8357/333932/255626/8337/8348/653604/8370/8356/128312/126961/2811
REACTOME_RUNX1_REGULATES_TRANSCRIPTION_OF_GENES_INVOLVED_IN_DIFFERENTIATION_OF_HSCS	REACTOME_RUNX1_REGULATES_TRANSCRIPTION_OF_GENES_INVOLVED_IN_DIFFERENTIATION_OF_HSCS	127	-0.646858	-2.69337	1e-10	1.76719e-09	8.38816e-10	3188	tags=50%, list=16%, signal=43%	5721/5710/6929/8334/8367/94239/3018/8339/8364/3015/5692/8359/8347/3017/8331/8346/8342/8353/8354/8344/3014/5699/8361/5714/8341/8352/8350/8360/7161/8345/8365/8351/5698/554313/8355/8366/3012/8335/85236/723790/8970/8343/8363/8362/8368/8338/8340/8358/5696/8968/8349/3013/8357/333932/255626/8337/8348/653604/8370/4602/8356/128312/143471/126961
REACTOME_SENESCENCE_ASSOCIATED_SECRETORY_PHENOTYPE_SASP	REACTOME_SENESCENCE_ASSOCIATED_SECRETORY_PHENOTYPE_SASP	110	-0.604489	-2.45667	1e-10	1.76719e-09	8.38816e-10	3045	tags=56%, list=15%, signal=48%	8334/1017/10919/8367/94239/3018/8339/1032/8364/3015/8359/8347/3017/8331/8346/8342/8353/8354/8344/3014/8361/8341/27338/8352/8350/8360/1030/8345/8365/11065/8351/554313/890/8355/1031/8366/3012/8335/85236/723790/8970/8343/8363/8362/8368/8338/8340/8358/8968/8349/3013/8357/333932/255626/8337/8348/653604/8370/1029/8356/128312/126961
REACTOME_SEPARATION_OF_SISTER_CHROMATIDS	REACTOME_SEPARATION_OF_SISTER_CHROMATIDS	188	-0.494927	-2.17106	1e-10	1.76719e-09	8.38816e-10	6315	tags=51%, list=31%, signal=35%	51434/5683/5717/5885/5709/5905/9793/348995/5716/55166/5708/25909/5695/5690/9183/5694/9184/7514/11243/246184/79023/6233/55746/151246/5686/81929/140735/8243/23279/23421/5720/55055/84790/64682/5528/5704/7311/10376/347688/64946/55920/29882/55839/51529/1062/5721/79902/5710/9735/79682/3619/54821/9232/2491/6232/64105/79172/5692/81930/332/378708/79980/5699/701/57082/5714/27338/57405/91687/699/11065/1063/…
REACTOME_SIGNALING_BY_NOTCH	REACTOME_SIGNALING_BY_NOTCH	234	-0.467092	-2.09974	1e-10	1.76719e-09	8.38816e-10	2466	tags=31%, list=12%, signal=27%	94239/10460/23286/3018/8339/8364/3015/5692/8359/8347/3017/8331/8346/1999/8342/8353/8354/23220/8344/3014/9787/5699/8361/5714/8341/8352/8350/8360/408/8345/51107/8365/8351/5698/554313/8355/8366/3012/8335/85236/6772/1840/723790/8970/8343/8363/10320/8362/8368/8338/8340/8358/489/5696/8968/8349/3013/8357/333932/255626/8337/8348/653604/8370/2173/8356/128312/126961/3002/1869/171558/2208
REACTOME_SIRT1_NEGATIVELY_REGULATES_RRNA_EXPRESSION	REACTOME_SIRT1_NEGATIVELY_REGULATES_RRNA_EXPRESSION	66	-0.821028	-3.18778	1e-10	1.76719e-09	8.38816e-10	2681	tags=80%, list=13%, signal=70%	8367/94239/3018/8339/8364/3015/8359/8347/3017/8331/8346/8342/8353/8354/8344/3014/8361/8341/8352/8350/8360/8345/8365/6839/8351/554313/8355/8366/3012/8335/85236/723790/8970/8343/8363/8362/8368/8338/8340/8358/8968/8349/3013/8357/333932/255626/8337/8348/653604/8370/8356/128312/126961
REACTOME_S_PHASE	REACTOME_S_PHASE	161	-0.528038	-2.26661	1e-10	1.76719e-09	8.38816e-10	4951	tags=47%, list=24%, signal=35%	246184/6233/55957/132660/5001/5686/8243/54107/208/5720/64682/5704/7311/64785/5558/6118/5928/29882/5422/51529/84515/5424/994/5721/5710/1017/5983/84296/5427/4172/286826/7027/5111/5425/5557/3978/5982/1875/5692/5426/6117/4175/2237/6119/23594/9837/4176/1763/157570/5699/5714/27338/5984/5985/23649/4173/4174/51659/990/11065/4998/5698/890/9134/113130/81620/6502/5696/8318/4171/1163/993/143471/1869/898
REACTOME_TELOMERE_MAINTENANCE	REACTOME_TELOMERE_MAINTENANCE	109	-0.675844	-2.74496	1e-10	1.76719e-09	8.38816e-10	3759	tags=63%, list=19%, signal=52%	5558/1736/6118/5438/5422/79075/5424/8334/1017/5983/8607/8367/5111/5425/94239/5557/3018/3978/8339/63922/5982/8364/3015/80169/8359/6117/8347/55135/80119/3017/8331/2237/8346/6119/8342/1763/8344/3014/8361/8341/5984/8360/5985/23649/8345/641/8365/7015/554313/890/8366/3012/8335/85236/723790/8970/8343/8363/8362/8368/8338/8340/8349/3013/255626/8337/8348/8370/128312
REACTOME_TRANSCRIPTIONAL_REGULATION_BY_RUNX1	REACTOME_TRANSCRIPTIONAL_REGULATION_BY_RUNX1	233	-0.494468	-2.21987	1e-10	1.76719e-09	8.38816e-10	3411	tags=35%, list=17%, signal=30%	3977/2625/6599/11091/5721/896/5710/6929/8334/8367/1378/94239/1493/3018/8339/50943/8364/3015/5692/8359/8347/3017/8331/8346/8342/100506658/8353/8354/8344/3014/5699/5588/8361/5714/8341/8352/8350/8360/7161/8345/8365/84733/8351/5698/554313/8355/8366/3012/8335/85236/723790/8970/5579/8343/8363/8362/8368/8338/8340/8358/5696/8968/8349/3013/8357/333932/255626/8337/8348/653604/1515/8370/4602/8356/128312/355…
REACTOME_TRANSCRIPTIONAL_REGULATION_BY_SMALL_RNAS	REACTOME_TRANSCRIPTIONAL_REGULATION_BY_SMALL_RNAS	105	-0.659964	-2.67827	1e-10	1.76719e-09	8.38816e-10	3608	tags=58%, list=18%, signal=48%	23165/5438/9631/4927/79902/8334/8367/94239/3018/8339/8364/3015/8359/8347/3017/8331/55706/8346/9972/8342/8353/8354/8344/3014/8361/8341/8352/8350/8360/8345/8365/8351/554313/8355/8366/3012/8335/85236/723790/23225/8970/8343/8363/8362/8368/8338/8340/8358/8968/8349/3013/8357/333932/255626/8337/8348/653604/8370/8356/128312/126961
REACTOME_TRANSCRIPTIONAL_REGULATION_OF_GRANULOPOIESIS	REACTOME_TRANSCRIPTIONAL_REGULATION_OF_GRANULOPOIESIS	88	-0.718882	-2.85669	1e-10	1.76719e-09	8.38816e-10	2681	tags=66%, list=13%, signal=57%	8334/1017/8367/7027/94239/3018/8339/8364/3015/8359/8347/3017/8331/8346/8342/8353/8354/8344/3014/8361/8341/8352/8350/8360/8345/8365/8351/554313/8355/8366/3012/8335/85236/723790/8970/8343/8363/8362/8368/8338/8340/8358/8968/8349/3013/1050/8357/333932/255626/8337/8348/653604/8370/4602/8356/128312/126961/1869
WP_COMPLEMENT_AND_COAGULATION_CASCADES	WP_COMPLEMENT_AND_COAGULATION_CASCADES	58	0.756682	2.46826	1e-10	1.76719e-09	8.38816e-10	2112	tags=62%, list=10%, signal=56%	5340/735/2244/1361/3053/3827/5265/5104/3426/462/718/10747/729/623/3075/2158/5648/2159/721/716/2149/715/5345/5328/5054/5624/1675/7035/728/2153/5327/5627/2155/710/1191/730
GOBP_T_CELL_DIFFERENTIATION	GOBP_T_CELL_DIFFERENTIATION	239	-0.458899	-2.07486	1.257e-10	2.20414e-09	1.04622e-09	2485	tags=29%, list=12%, signal=26%	26191/3575/1794/1493/50943/3135/5897/814/3718/7409/51043/91543/3456/5293/2302/729230/2177/944/8456/2064/9760/64919/9308/1840/864/3821/3659/3111/2175/3594/6693/5788/3902/914/56253/54440/3952/399/940/3702/3549/1235/4602/387357/114836/925/2529/30009/8320/3558/7535/56603/916/6932/282618/9840/917/3662/3932/3593/257101/915/4063/326/6363/939/1236/3458/59067/26279
REACTOME_ESTROGEN_DEPENDENT_GENE_EXPRESSION	REACTOME_ESTROGEN_DEPENDENT_GENE_EXPRESSION	148	-0.517212	-2.20678	1.45881e-10	2.53833e-09	1.20485e-09	2466	tags=36%, list=12%, signal=32%	94239/7391/3018/8339/8364/3015/8359/8347/3017/8331/8346/8342/8353/8354/8344/3014/8361/8341/8352/8350/8360/8345/3838/8365/8351/554313/8355/8366/3012/8335/85236/723790/8970/8343/8363/8362/8368/8338/8340/8358/8968/8349/3013/8357/333932/255626/8337/8348/653604/8370/4602/8356/128312/126961
GOBP_CENTROMERE_COMPLEX_ASSEMBLY	GOBP_CENTROMERE_COMPLEX_ASSEMBLY	56	-0.696426	-2.59501	1.61571e-10	2.78987e-09	1.32424e-09	4190	tags=68%, list=21%, signal=54%	23421/201161/4678/64946/5931/5928/55839/1062/23126/79682/8607/8367/201254/2491/3070/64105/79172/8364/8359/55355/378708/9787/8361/57082/8360/54069/91687/8365/1063/554313/8366/79019/1058/8363/8362/8368/11339/8370
GOBP_MITOCHONDRIAL_GENE_EXPRESSION	GOBP_MITOCHONDRIAL_GENE_EXPRESSION	165	-0.502481	-2.17672	1.72911e-10	2.96307e-09	1.40646e-09	8174	tags=73%, list=40%, signal=44%	55699/84273/85476/7019/4528/7284/10102/133522/84311/219402/51649/64969/92399/90480/130916/60488/51264/55245/10352/84340/55005/84300/64981/26164/51250/51258/8846/81554/64963/23395/10128/60528/29093/124454/10884/5188/51095/128308/79736/219927/56945/65008/64965/51204/124995/57129/63875/116541/55037/6832/25821/84881/5442/29088/64976/51642/51650/51318/11222/56652/26589/51081/51023/28973/7818/116540/87…
GOBP_RESPONSE_TO_BMP	GOBP_RESPONSE_TO_BMP	157	0.572306	2.14898	1.74588e-10	2.96932e-09	1.40942e-09	2873	tags=39%, list=14%, signal=34%	10637/6423/6424/2626/1311/23213/94031/25928/81792/7044/6425/4920/5654/26585/6422/55273/2200/3491/8646/140628/7043/26508/392255/2719/64388/4487/7042/148738/348093/658/1745/1958/7021/6664/2627/4093/64102/269/3675/90/147409/2131/94/91851/8200/353500/2022/222008/1003/4681/11167/4091/860/4092/11173/23090/283375/659/650/7474/10272
GOBP_REGULATION_OF_HEART_CONTRACTION	GOBP_REGULATION_OF_HEART_CONTRACTION	223	0.521817	2.02432	2.06142e-10	3.4798e-09	1.65173e-09	4122	tags=45%, list=20%, signal=36%	6271/1129/2626/27129/1490/183/1674/5350/6327/486/845/80333/30820/775/783/1813/5348/23704/10699/5999/5997/10060/6263/3752/1756/29119/6336/8912/80763/53826/3777/7168/477/781/1482/4842/23493/1113/6262/30818/492/9096/7042/552/134/55800/3270/6324/4881/482/4882/8913/2697/4634/3760/26251/7220/1839/1906/2316/147/93589/6781/785/3757/444/5144/4092/3670/146/287/6330/140/2775/6870/1908/3741/6331/3759/2281/49…
REACTOME_ACTIVATION_OF_ANTERIOR_HOX_GENES_IN_HINDBRAIN_DEVELOPMENT_DURING_EARLY_EMBRYOGENESIS	REACTOME_ACTIVATION_OF_ANTERIOR_HOX_GENES_IN_HINDBRAIN_DEVELOPMENT_DURING_EARLY_EMBRYOGENESIS	119	-0.560217	-2.3365	2.58194e-10	4.32618e-09	2.05347e-09	2775	tags=46%, list=14%, signal=40%	22976/8367/94239/5080/3018/8339/8364/3015/8359/8347/3017/8331/8346/8342/8353/8354/8344/3014/8361/8341/8352/8350/8360/8345/8365/8351/554313/8355/8366/3012/8335/85236/723790/8970/8343/8363/8362/8368/8338/8340/8358/8968/8349/2146/3013/8357/333932/255626/8337/8348/653604/8370/8356/128312/126961
REACTOME_MRNA_SPLICING	REACTOME_MRNA_SPLICING	188	-0.481034	-2.11012	2.62912e-10	4.37284e-09	2.07562e-09	8782	tags=72%, list=43%, signal=41%	3184/51729/10914/5431/24148/8683/53981/5430/24144/25949/6936/10084/29894/22916/2521/3187/988/9785/3183/9716/57794/11066/51503/55954/6428/55599/5437/10921/5093/4809/10949/3190/11051/10992/4904/10291/3312/6629/51691/22827/79869/3181/3192/8896/6431/6636/6427/6426/1994/1477/1479/6434/51593/9416/199746/51585/5725/10946/7536/10236/9092/84844/10772/5434/1660/5439/65109/3188/84991/10978/5433/27258/8189/8…
WP_RETINOBLASTOMA_GENE_IN_CANCER	WP_RETINOBLASTOMA_GENE_IN_CANCER	87	-0.614951	-2.44622	2.80648e-10	4.63376e-09	2.19947e-09	4695	tags=70%, list=23%, signal=54%	2956/6240/8243/7157/11124/1871/5603/1786/5931/6118/5877/5928/5422/1719/994/896/1017/580/5983/5427/4172/7298/7027/5111/10592/6241/5557/10733/1633/3015/1111/5426/6117/4175/6119/2189/8317/4176/24137/983/3148/5984/5985/4173/7153/7272/6839/54443/4998/890/9133/891/9134/3925/81620/6502/8318/993/1869/898/1870
GOBP_REGULATION_OF_WOUND_HEALING	GOBP_REGULATION_OF_WOUND_HEALING	121	0.603056	2.20327	2.89255e-10	4.73707e-09	2.2485e-09	2069	tags=39%, list=10%, signal=35%	2243/5340/3273/2244/1361/2160/350/3827/149461/2191/8840/2303/2266/462/7057/5592/3170/5156/64094/4638/2149/5345/5328/5054/58189/10979/5624/170692/135228/5270/7429/50506/6915/7035/2247/2697/114897/5327/5627/947/2155/1839/1906/4846/710/55966/7103
REACTOME_HIV_INFECTION	REACTOME_HIV_INFECTION	230	-0.451689	-2.02174	2.91093e-10	4.73707e-09	2.2485e-09	8880	tags=63%, list=44%, signal=36%	57122/5701/9150/5718/53371/55048/5062/5431/7314/27183/5430/5715/6924/4836/5711/4928/22916/11097/6908/5687/5693/8812/6396/291/8731/9525/1174/10197/8148/7175/3836/2968/83860/9861/6872/6827/5684/5437/2547/5688/7469/375/9688/5691/5700/904/2068/5713/8732/8815/1175/9818/3837/920/5683/5717/6874/5709/567/6878/8021/5905/5434/8480/29082/11198/5439/2960/348995/5716/5433/129401/6882/5708/5695/5901/5690/5436/…
REACTOME_KERATINIZATION	REACTOME_KERATINIZATION	130	-0.536927	-2.24509	2.96021e-10	4.78285e-09	2.27023e-09	3396	tags=45%, list=17%, signal=37%	11187/440021/3728/3882/5493/85285/3859/7051/286887/4014/386682/353135/25818/342574/5652/386680/5317/3889/2125/3858/3892/1041/84648/125115/8688/43847/6707/112802/144501/3856/196374/6703/2312/390792/3875/54474/3857/386679/6700/8687/353323/353332/5266/1823/3868/6704/337882/6699/3884/100505753/83896/3849/374454/126638/3848/140807/319101/1828
GOBP_BONE_DEVELOPMENT	GOBP_BONE_DEVELOPMENT	186	0.539148	2.05779	3.5232e-10	5.65211e-09	2.68284e-09	2740	tags=35%, list=14%, signal=31%	6423/10234/6424/1311/23213/4322/9104/1277/8840/633/202151/4057/1833/4015/26585/7066/3479/2200/56034/4653/7291/7043/1305/3694/4323/5915/8642/55959/51715/79633/8817/4211/285590/2737/3037/4487/4325/3815/1101/658/85301/7010/871/6474/4882/60676/2697/9249/359845/2131/249/2022/4054/338773/6781/59341/51208/8111/7048/64175/55790/3207/659/650/6886
REACTOME_MITOTIC_SPINDLE_CHECKPOINT	REACTOME_MITOTIC_SPINDLE_CHECKPOINT	110	-0.561955	-2.28381	3.95782e-10	6.30465e-09	2.99257e-09	5276	tags=50%, list=26%, signal=37%	9184/7514/11243/246184/79023/55746/151246/81929/140735/23279/23421/55055/64682/5528/64946/55920/29882/55839/51529/1062/79902/9735/79682/3619/54821/2491/6232/64105/79172/81930/332/378708/79980/701/57082/27338/57405/91687/699/11065/1063/5347/10403/151648/4085/79019/1058/11130/220134/147841/55143/11004/83540/9212/991
GOBP_B_CELL_RECEPTOR_SIGNALING_PATHWAY	GOBP_B_CELL_RECEPTOR_SIGNALING_PATHWAY	59	-0.681517	-2.59215	4.20286e-10	6.61674e-09	3.14071e-09	3109	tags=49%, list=15%, signal=42%	3071/6850/5777/9404/26191/1493/5336/89857/10603/5293/695/29760/100423062/5579/5788/3543/3702/952/3932/257144/115352/26228/973/974/933/640/930/5079/931
GOBP_METANEPHROS_DEVELOPMENT	GOBP_METANEPHROS_DEVELOPMENT	82	0.658975	2.27298	4.21225e-10	6.61674e-09	3.14071e-09	2576	tags=50%, list=13%, signal=44%	5076/6299/2668/3975/7849/2303/7484/9370/26585/7490/6943/79192/3976/5156/2200/7827/55083/10252/2719/5455/79633/5159/25937/2737/342184/64321/1958/6469/2255/7021/7369/79191/3913/5311/947/6608/10736/5154/6495/3399/3207
GOBP_MEIOTIC_CELL_CYCLE	GOBP_MEIOTIC_CELL_CYCLE	235	-0.439942	-1.97932	4.59719e-10	7.17162e-09	3.40409e-09	4121	tags=44%, list=20%, signal=35%	201164/225689/27229/283847/10051/22933/7917/5810/7283/83990/675/347688/4438/7156/63979/79703/1761/55329/994/4603/85417/441161/29988/1017/642636/11144/3619/26271/388553/24149/7155/124817/286151/10592/201254/9232/116138/23310/26255/10744/9918/6117/81930/56155/55706/10635/6790/158401/378708/84057/4439/3014/56154/701/245711/5017/149420/150365/54514/146956/676/2177/699/80010/7153/7272/161829/1164/7516…
GOBP_DNA_REPLICATION_INDEPENDENT_NUCLEOSOME_ORGANIZATION	GOBP_DNA_REPLICATION_INDEPENDENT_NUCLEOSOME_ORGANIZATION	54	-0.69323	-2.55265	4.72414e-10	7.31918e-09	3.47413e-09	3726	tags=61%, list=18%, signal=50%	4678/64946/5931/5928/7290/55839/79682/8607/8367/201254/2491/64105/79172/8364/8359/55355/378708/8361/57082/8360/54069/91687/8365/554313/8366/79019/1058/8363/8362/8368/11339/8370/55723
GOBP_CELL_CYCLE_DNA_REPLICATION	GOBP_CELL_CYCLE_DNA_REPLICATION	64	-0.664744	-2.55673	4.80258e-10	7.39009e-09	3.50779e-09	3790	tags=64%, list=19%, signal=52%	64785/675/5558/6118/80174/5422/5424/10926/5983/26271/54962/5427/4172/5111/5425/5557/11200/3978/5982/5426/6117/4175/2237/6119/8317/9837/4176/1763/29980/5984/5985/23649/4173/4174/5888/81620/79733/8318/4171/389643/57379
WP_FOCAL_ADHESION	WP_FOCAL_ADHESION	197	0.530801	2.02922	5.00144e-10	7.64409e-09	3.62836e-09	3665	tags=42%, list=18%, signal=34%	1311/3690/7058/1277/2318/1278/1290/3908/7057/10398/5156/399694/3479/8515/2335/1284/56034/22801/3910/1292/1282/7060/3909/3082/3678/3672/3694/284217/3371/5649/4638/10319/80310/3918/50509/3685/2277/5159/25759/3912/1101/8516/2321/3693/3679/1288/3673/55742/3914/3675/3913/2316/63923/87/93408/7414/7424/3915/3791/5228/3688/3611/5063/5154/3680/1950/595/7450/5728/83660/5295/7791/3480/6696/3696/3691/3655/71…
KEGG_SYSTEMIC_LUPUS_ERYTHEMATOSUS	KEGG_SYSTEMIC_LUPUS_ERYTHEMATOSUS	129	-0.534943	-2.23059	5.64502e-10	8.56982e-09	4.06776e-09	2466	tags=53%, list=12%, signal=47%	94239/6628/3018/8339/8364/3015/8359/8347/3017/8331/8346/8342/8353/8354/8344/3014/8361/8341/8352/8350/8360/8345/8365/7124/8351/554313/8355/8366/8330/3012/8335/85236/723790/8970/3118/85235/8343/8363/3111/8362/8368/8969/8338/8340/8332/8358/92815/8968/8349/3013/8336/8357/333932/255626/8337/8329/440689/8348/653604/940/8370/317772/8356/128312/126961/959/3112/3458/2904
REACTOME_HDMS_DEMETHYLATE_HISTONES	REACTOME_HDMS_DEMETHYLATE_HISTONES	50	-0.705146	-2.53946	7.74099e-10	1.16734e-08	5.54092e-09	2681	tags=52%, list=13%, signal=45%	8367/221656/8364/8359/8353/8354/8361/8352/8350/8360/8365/8351/554313/8355/8366/8363/8362/8368/8358/8968/8357/333932/653604/8370/8356/126961
GOBP_HEART_MORPHOGENESIS	GOBP_HEART_MORPHOGENESIS	231	0.504744	1.96274	8.12491e-10	1.21712e-08	5.77721e-09	3509	tags=41%, list=17%, signal=34%	70/10637/1301/6423/9464/5950/2626/3084/1289/2303/2006/23414/9353/55273/3491/6910/9510/8828/140628/10252/7291/26508/6586/3357/27063/5915/7168/8642/6591/1482/79633/10395/1363/23493/6604/2294/6615/6262/8829/3037/4487/7042/64321/7010/6474/6469/54567/6664/2627/7472/55742/4887/4634/9249/90/2131/5311/94/9421/6608/2316/65009/2022/4846/28514/115701/9645/4091/57057/7048/4092/79933/3670/89780/182/6495/33982…
REACTOME_PKMTS_METHYLATE_HISTONE_LYSINES	REACTOME_PKMTS_METHYLATE_HISTONE_LYSINES	71	-0.632106	-2.44555	8.62324e-10	1.28327e-08	6.09121e-09	3767	tags=51%, list=19%, signal=41%	84444/5931/5928/11091/7468/10919/9869/8367/8364/8359/79723/8353/8354/8361/8352/8350/8360/8365/6839/8351/554313/8355/8366/8363/8362/8368/8358/8968/2146/8357/333932/653604/8370/8356/126961/56979
GOBP_SMOOTH_MUSCLE_CELL_MIGRATION	GOBP_SMOOTH_MUSCLE_CELL_MIGRATION	65	0.691316	2.30456	1.00004e-09	1.47849e-08	7.01784e-09	2470	tags=48%, list=12%, signal=42%	50507/10631/3690/3488/8840/2254/5592/9370/3479/9353/93649/9510/4035/8013/5328/7168/80310/5054/5159/8829/3037/80031/4856/10891/1902/3673/55742/5327/65009/9732/5154
GOBP_ENDOTHELIAL_CELL_PROLIFERATION	GOBP_ENDOTHELIAL_CELL_PROLIFERATION	143	0.563195	2.09408	1.18915e-09	1.74667e-08	8.29076e-09	4024	tags=45%, list=20%, signal=37%	335/185/350/1012/23213/3690/7057/6678/3164/8828/7060/5587/3357/4323/84913/4804/383/4017/7432/2277/8829/7857/1893/2260/7010/2321/2247/54567/7472/64102/28984/2697/94/947/7075/1960/7424/187/3791/5228/51162/79400/6387/2324/659/650/283/3091/22846/7474/1950/57608/2152/7046/6347/6356/8862/7498/5155/5578/60675/116844/10344/7026/3481
GOBP_CORNIFICATION	GOBP_CORNIFICATION	105	-0.564854	-2.2923	1.23592e-09	1.80365e-08	8.56124e-09	2553	tags=42%, list=13%, signal=37%	286887/4014/25818/342574/5652/5317/204219/3889/2125/3858/3892/1041/84648/125115/8688/43847/6707/112802/84283/144501/3856/196374/6703/2312/390792/3875/54474/3857/6700/8687/5266/1823/3868/6704/56603/6699/3884/3849/374454/126638/3848/140807/319101/1828
GOBP_CHROMATIN_REMODELING	GOBP_CHROMATIN_REMODELING	204	-0.452214	-1.99312	1.26348e-09	1.83204e-08	8.69599e-09	5782	tags=46%, list=29%, signal=33%	55166/3169/8289/11335/55929/84954/6603/10155/55011/6597/10856/3065/1616/10360/79913/9219/64431/11164/6304/3720/54107/23421/55196/201161/22933/3159/83444/1786/4678/64946/3054/5931/8850/86/5928/1788/2625/55839/6599/23347/79682/9869/8607/8367/201254/2491/3070/64105/50943/79172/8364/8359/81611/79723/55355/378708/8353/8354/8361/57082/8352/6944/8350/8360/676/80336/54069/91687/8365/6839/8351/554313/8355…
GOBP_OSTEOBLAST_DIFFERENTIATION	GOBP_OSTEOBLAST_DIFFERENTIATION	206	0.524456	2.0177	1.29089e-09	1.85987e-08	8.82809e-09	3190	tags=35%, list=16%, signal=30%	6423/9464/1462/115908/3488/1277/8840/5745/90993/202151/4057/9902/4015/26585/6422/3479/4921/3491/340419/22801/2735/8646/2736/4653/7291/3082/3371/5587/117581/9260/1291/8321/6591/10979/25937/4745/64093/6615/2737/5744/1591/658/6474/5179/6469/23601/6664/90/6608/249/63923/338773/50846/7424/4091/860/89780/58476/121340/126820/182/7171/3399/659/650/6096/23051/344901/3569/1021/8313/54361/6696
GOBP_REGULATION_OF_LYMPHOCYTE_MEDIATED_IMMUNITY	GOBP_REGULATION_OF_LYMPHOCYTE_MEDIATED_IMMUNITY	154	-0.499273	-2.13307	1.31087e-09	1.8767e-08	8.90797e-09	3072	tags=40%, list=15%, signal=34%	911/7186/3106/9466/7468/3105/3822/4436/56941/149233/22976/135250/5777/1378/3575/50943/3135/7037/7409/91543/3824/3134/7784/3456/3805/116449/2302/729230/695/117157/7124/100528032/10859/5272/3821/3136/10666/100141515/3594/11126/5788/9437/3902/56253/54440/3952/22914/940/910/10225/114836/2529/30009/3558/10125/4068/3593/4049/59067/259197/2208
GOBP_CELL_DIFFERENTIATION_INVOLVED_IN_KIDNEY_DEVELOPMENT	GOBP_CELL_DIFFERENTIATION_INVOLVED_IN_KIDNEY_DEVELOPMENT	58	0.711343	2.32037	1.41978e-09	2.01984e-08	9.58742e-09	2516	tags=52%, list=12%, signal=45%	5076/6299/2668/3975/59/7849/2303/7484/9370/26585/7490/6943/3976/7827/5455/79633/25937/28999/84662/2737/6469/2828/9863/3913/2131/947/6608/10736/5420/182
GOBP_KERATINOCYTE_DIFFERENTIATION	GOBP_KERATINOCYTE_DIFFERENTIATION	214	-0.448678	-1.99613	1.44541e-09	2.04345e-08	9.69949e-09	3303	tags=36%, list=16%, signal=30%	440021/3728/3882/6278/5493/51384/8394/85285/3859/6789/7051/79413/286887/4014/386682/353135/25818/342574/5652/386680/5317/126695/204219/3889/2125/58495/8456/3858/3892/64919/1041/84648/125115/8688/5920/43847/6707/112802/8796/84283/144501/3856/196374/6703/2312/390792/3875/54474/3857/1515/125981/386679/6700/8687/353323/29841/353332/5266/50604/1823/3868/6704/337882/56603/84518/6699/3884/100505753/8389…
GOBP_REGULATION_OF_CELL_JUNCTION_ASSEMBLY	GOBP_REGULATION_OF_CELL_JUNCTION_ASSEMBLY	188	0.526932	2.01146	1.4904e-09	2.09396e-08	9.93924e-09	3404	tags=39%, list=17%, signal=33%	3273/149461/183/10082/4915/1307/7057/395/26585/79953/6422/139065/5789/27286/11170/6622/145581/7070/4653/4035/4323/577/627/6591/10979/10395/7097/6615/347902/8829/342184/84189/11141/22865/7010/347/2042/2239/64084/40/2697/9378/575/147381/94/2824/10611/4914/347730/7414/3791/79834/89780/3556/861/23767/84628/6495/869/151306/7474/2045/5802/5728/9076/54361/94030/1636/23768/7122/7162/351/3987
GOBP_REGULATION_OF_ANTIGEN_RECEPTOR_MEDIATED_SIGNALING_PATHWAY	GOBP_REGULATION_OF_ANTIGEN_RECEPTOR_MEDIATED_SIGNALING_PATHWAY	63	-0.654916	-2.53044	1.72066e-09	2.39727e-08	1.13789e-08	1199	tags=32%, list=6%, signal=30%	2633/5579/10666/11126/5788/53347/84174/4068/9840/3932/257144/50852/1236/79037/115352/26228/933/640/930/5079
PID_CD8_TCR_PATHWAY	PID_CD8_TCR_PATHWAY	53	-0.678317	-2.48639	1.72748e-09	2.39727e-08	1.13789e-08	3003	tags=43%, list=15%, signal=37%	3105/1445/5777/9020/27040/83593/7409/5588/5579/5551/5788/9402/926/940/10235/925/7535/10125/916/919/917/3932/915
GOBP_MUCOPOLYSACCHARIDE_METABOLIC_PROCESS	GOBP_MUCOPOLYSACCHARIDE_METABOLIC_PROCESS	114	0.596813	2.17024	1.81902e-09	2.50892e-08	1.19089e-08	4903	tags=58%, list=24%, signal=44%	4969/11081/4958/5549/1462/3699/83539/633/50859/1634/4060/337876/2331/3036/3698/3082/1464/79625/10894/8534/3037/9469/79586/92126/2247/80760/284/2131/29940/9435/93010/133584/51363/55454/55790/4166/176/64579/3700/3373/10402/1950/22856/57214/63827/411/3340/6482/5155/113189/50515/7040/10057/23553/960/2588/3074/2132/2799/64131/166012/8692/7358/26035/56548/3425
GOBP_AMINOGLYCAN_BIOSYNTHETIC_PROCESS	GOBP_AMINOGLYCAN_BIOSYNTHETIC_PROCESS	113	0.59658	2.16156	2.001e-09	2.74319e-08	1.30209e-08	3730	tags=47%, list=18%, signal=38%	4969/11081/4958/5549/1462/10082/83539/633/1634/4060/337876/2331/3036/6383/1464/2719/3339/11227/5159/8534/3037/9469/79586/92126/2239/284/2131/29940/9435/93010/51363/55454/8708/55790/4166/176/64579/3373/10402/1950/22856/8707/57214/84752/63827/2817/3340/6482/5155/113189/50515/8706/7040
GOBP_HEART_VALVE_DEVELOPMENT	GOBP_HEART_VALVE_DEVELOPMENT	60	0.696106	2.28783	2.11949e-09	2.88812e-08	1.37088e-08	2865	tags=52%, list=14%, signal=44%	2626/11117/2006/9353/3491/6910/140628/7291/26508/6586/8642/6591/1482/56999/23493/6615/7042/64220/6474/5138/54567/90/7075/4846/4091/57057/7048/182/659/650/6091
GOBP_MUSCLE_CELL_PROLIFERATION	GOBP_MUSCLE_CELL_PROLIFERATION	177	0.531222	2.00563	2.32955e-09	3.15535e-08	1.49772e-08	3044	tags=38%, list=15%, signal=33%	4969/5950/1264/1012/1991/3488/8840/2303/4313/2254/3776/7057/5592/9370/2006/5136/3479/23414/93649/6910/2735/9510/3351/7043/8013/30008/26011/4883/5345/7168/80310/7432/5159/23493/4211/7042/348093/347/4881/6469/2247/4856/10891/2627/7472/3673/2697/284/6648/1839/1906/10203/65009/5739/57057/7048/84466/861/6495/283/10257/1026/2852/2066/3569/5728/7128/7046
GOBP_LEUKOCYTE_MEDIATED_CYTOTOXICITY	GOBP_LEUKOCYTE_MEDIATED_CYTOTOXICITY	111	-0.544446	-2.21861	2.45713e-09	3.30836e-08	1.57035e-08	3072	tags=42%, list=15%, signal=36%	911/3106/3105/3822/1054/149233/135250/5777/100431172/3575/3135/7409/3824/3134/3805/10383/100528032/10859/5272/3821/5551/3136/10666/3594/11126/5788/9437/3902/56253/3811/3952/22914/910/4843/11151/1776/114836/10125/57823/3004/4068/3002/3593/387836/59067/26228/259197
GOBP_EXTRACELLULAR_MATRIX_DISASSEMBLY	GOBP_EXTRACELLULAR_MATRIX_DISASSEMBLY	78	0.649727	2.21965	2.7689e-09	3.70607e-08	1.75913e-08	2570	tags=50%, list=13%, signal=44%	5340/4319/4316/4312/4322/1991/2191/4313/5644/5654/1513/4921/11096/7093/7092/4035/10630/7076/4323/4317/222663/4320/7077/9507/285590/4325/9622/2/5645/649/4327/4321/4314/3249/1215/3915/80274/9313/1511
REACTOME_RESOLUTION_OF_SISTER_CHROMATID_COHESION	REACTOME_RESOLUTION_OF_SISTER_CHROMATID_COHESION	124	-0.523412	-2.16165	2.88895e-09	3.844e-08	1.8246e-08	5276	tags=49%, list=26%, signal=37%	9184/7514/11243/79023/55746/151246/81929/140735/8243/23279/23421/55055/84790/5528/10376/347688/64946/55920/55839/1062/79902/9735/79682/3619/54821/2491/6232/64105/79172/81930/332/378708/79980/983/701/57082/57405/91687/699/1063/10383/5347/10403/9133/891/151648/4085/79019/113130/1058/11130/220134/147841/55143/11004/79861/83540/9212/7278/991/10382
GOBP_CARDIAC_CHAMBER_DEVELOPMENT	GOBP_CARDIAC_CHAMBER_DEVELOPMENT	150	0.551256	2.06775	3.26135e-09	4.31413e-08	2.04775e-08	3730	tags=48%, list=18%, signal=39%	1301/6423/9464/6299/5950/2626/3084/2303/3776/23414/9353/3491/93649/11174/6910/9510/8828/26508/6586/5915/7168/1482/1363/23493/6604/2294/6262/8829/7042/64220/7010/6474/5138/54567/6664/2627/7472/55742/4887/4634/9249/90/9421/6608/2022/57167/5754/4091/57057/7048/4092/3670/182/287/659/650/3091/10512/7474/6091/7046/6331/2296/3340/653/10818/6911/6092/3209/7798/57493/7040
GOBP_POSITIVE_REGULATION_OF_EPITHELIAL_CELL_PROLIFERATION	GOBP_POSITIVE_REGULATION_OF_EPITHELIAL_CELL_PROLIFERATION	180	0.531881	2.01624	3.28109e-09	4.31502e-08	2.04817e-08	3135	tags=39%, list=15%, signal=34%	5076/185/1012/2246/3690/5798/2252/2254/5654/6422/3164/3479/5967/8828/7060/7291/8013/5587/3357/383/7432/27202/2277/1001/8829/3037/7857/1893/3912/2260/7010/6469/2255/2247/728/6664/7472/4321/6608/3249/1960/7424/3915/187/374/3791/5228/51162/11223/89780/9420/6387/8324/2324/659/650/283/3091/151306/5314/3373/7474/1950/595/57608/2152/7099/7128/7046/9076/6331
GOBP_REGULATION_OF_CELL_KILLING	GOBP_REGULATION_OF_CELL_KILLING	97	-0.56785	-2.29865	3.50088e-09	4.57745e-08	2.17274e-08	3072	tags=43%, list=15%, signal=37%	911/3106/3105/3822/6850/149233/135250/3575/3135/7409/3824/3134/3805/100528032/10859/5272/3821/5551/3136/10666/3594/11126/5788/9437/3902/922/56253/3952/22914/910/4843/1776/114836/10125/4068/1379/3593/3458/59067/26228/259197/2208
GOBP_REGULATION_OF_LIPASE_ACTIVITY	GOBP_REGULATION_OF_LIPASE_ACTIVITY	90	0.627365	2.20332	3.88398e-09	5.04918e-08	2.39665e-08	3250	tags=46%, list=16%, signal=38%	335/337/185/350/336/345/338328/3356/4915/27329/395/5156/5322/3491/5997/1909/4916/6622/4035/3357/51129/627/5159/3815/2260/552/5125/2321/2247/1902/728/4908/2099/283/22925/115727/6401/55908/653145/389/636
GOBP_REGULATION_OF_LEUKOCYTE_MEDIATED_IMMUNITY	GOBP_REGULATION_OF_LEUKOCYTE_MEDIATED_IMMUNITY	206	-0.449748	-1.99072	4.22735e-09	5.46415e-08	2.59362e-08	3072	tags=34%, list=15%, signal=29%	911/7186/3106/9466/7468/3105/3822/6850/4436/56941/149233/22976/135250/5777/1378/3575/50943/3135/3718/7037/7409/91543/3824/3134/7784/3456/3805/116449/2302/388325/729230/695/117157/7124/100528032/5880/10859/5272/50487/3821/3136/10666/100141515/3594/11126/5788/9437/3902/56253/54440/3952/22914/940/910/4843/10225/1776/114836/2529/30009/3558/10125/4068/3593/4049/59067/26228/259197/640/2208
GOBP_LYMPHOCYTE_MEDIATED_IMMUNITY	GOBP_LYMPHOCYTE_MEDIATED_IMMUNITY	247	-0.426837	-1.93382	4.42482e-09	5.6869e-08	2.69935e-08	3072	tags=36%, list=15%, signal=31%	911/7186/3106/9466/7468/3105/3822/4436/708/56941/11118/1054/149233/22976/135250/5777/11277/1378/7374/3665/100431172/3575/50943/3135/202309/7037/7409/91543/3824/3134/7784/3456/3805/116449/2302/729230/64005/695/117157/7124/10383/100528032/10859/5272/100423062/3821/5551/3136/9156/10666/100141515/3594/11126/5788/3543/9437/3902/56253/54440/3811/3952/22914/940/910/1235/10225/11151/114836/925/2529/30009…
GOBP_REGULATION_OF_ENDOTHELIAL_CELL_MIGRATION	GOBP_REGULATION_OF_ENDOTHELIAL_CELL_MIGRATION	165	0.534921	2.01039	5.41493e-09	6.9201e-08	3.28471e-08	2943	tags=33%, list=15%, signal=29%	3273/350/2246/6997/3690/183/2303/147372/7057/6678/1634/5176/8823/9353/27286/5743/64094/8828/25960/5587/84913/56999/8817/90627/29775/8829/57381/2260/6915/7010/2247/285/54567/28984/284/575/161742/94/388/1906/4846/6781/7424/3791/6237/2324/659/3091/22846/1647/7474/1950/8613/54453/57608
REACTOME_UB_SPECIFIC_PROCESSING_PROTEASES	REACTOME_UB_SPECIFIC_PROCESSING_PROTEASES	196	-0.453069	-1.9989	5.6646e-09	7.1985e-08	3.41685e-08	3188	tags=29%, list=16%, signal=24%	5721/5710/7186/8334/4303/64135/8607/330/3018/8339/5692/8347/27005/3017/8331/63967/8346/377630/8342/8344/5699/5714/8341/11274/408/8345/5698/890/8330/3012/8335/85236/723790/8970/85235/8343/6502/8969/8338/8340/8332/5696/92815/8349/3013/8336/255626/8337/8329/440689/8348/993/317772/991/128312/143471
GOBP_REGULATION_OF_MUSCLE_SYSTEM_PROCESS	GOBP_REGULATION_OF_MUSCLE_SYSTEM_PROCESS	213	0.500065	1.92778	6.1548e-09	7.77775e-08	3.6918e-08	4108	tags=40%, list=20%, signal=33%	9464/1129/2626/1264/126393/1490/183/3488/5350/114907/845/5592/29995/10398/6442/775/3479/3736/93649/5999/5997/140628/1756/8013/29119/6336/2149/80763/7168/477/7222/90523/1482/4842/1113/9472/6262/8877/3815/6915/134/3270/57817/10891/3673/4887/4634/1906/6865/10203/2982/53632/4846/147/3778/6781/9732/5144/4092/7135/54206/6588/287/1131/6870/2852/6331/309/3759/2281/6547/221476/6752/4205/5578/3572/5023/800…
GOBP_SPROUTING_ANGIOGENESIS	GOBP_SPROUTING_ANGIOGENESIS	121	0.58228	2.12736	6.30745e-09	7.90131e-08	3.75045e-08	2943	tags=39%, list=15%, signal=33%	185/6271/1012/2246/6997/2303/147372/90993/7057/26585/3164/9353/27286/5743/84870/3678/25960/4804/4017/56999/2277/90627/29775/8829/161198/57381/6915/7010/2247/54567/8434/55742/284/161742/94/11082/28514/1960/7424/187/3791/5228/10266/2324/221074/6091/57608
GOBP_NEPHRON_EPITHELIUM_DEVELOPMENT	GOBP_NEPHRON_EPITHELIUM_DEVELOPMENT	105	0.602881	2.16157	6.32244e-09	7.90131e-08	3.75045e-08	2641	tags=44%, list=13%, signal=38%	5076/6299/2668/3975/2246/183/7849/2303/7484/9370/26585/7490/6943/79192/3976/170690/7827/55083/26508/2719/8642/3237/5455/79633/25937/28999/2737/342184/6469/2247/7021/7369/79191/9863/3913/2131/5311/947/6608/28514/10736/5420/182/6495/3207/650
GOBP_MITOCHONDRIAL_TRANSLATION	GOBP_MITOCHONDRIAL_TRANSLATION	134	-0.51461	-2.15353	6.64088e-09	8.25367e-08	3.9177e-08	8245	tags=75%, list=41%, signal=45%	55699/84273/85476/4528/7284/10102/84311/219402/51649/64969/92399/90480/60488/51264/55245/10352/84340/55005/84300/64981/26164/51258/8846/81554/64963/23395/10128/29093/124454/10884/5188/128308/219927/56945/65008/64965/51204/124995/57129/63875/116541/55037/84881/29088/64976/51642/51650/51318/11222/26589/51081/51023/28973/7818/116540/55052/4701/65993/51021/79590/51373/64960/79072/51116/54998/65003/33…
GOBP_CARDIAC_MUSCLE_TISSUE_DEVELOPMENT	GOBP_CARDIAC_MUSCLE_TISSUE_DEVELOPMENT	185	0.53049	2.02218	7.5892e-09	9.38074e-08	4.45268e-08	3766	tags=43%, list=19%, signal=35%	70/1301/5950/2626/3084/6444/2303/5350/4629/3776/26585/7490/5156/80206/3479/23414/93649/5999/5997/6910/2735/140628/27063/5915/26011/7168/1482/56999/5159/23493/9472/4211/6262/9096/7042/55553/57538/6474/57817/2247/6445/54567/2627/7472/2697/4634/90/9421/1906/6443/65009/2022/10611/28514/115701/137868/57057/7048/4092/3670/89780/861/8324/57158/650/2066/7474/5728/7046/2296/653/10818/221476/10052/23363/42…
WP_HISTONE_MODIFICATIONS	WP_HISTONE_MODIFICATIONS	65	-0.635145	-2.44417	7.69263e-09	9.45692e-08	4.48883e-08	2947	tags=43%, list=15%, signal=37%	10919/9869/8367/8364/8359/79723/8353/8354/8361/8352/8350/8360/8365/6839/8351/8355/8366/8363/8362/8368/8358/8968/2146/8357/333932/653604/8356/126961
GOBP_ORGANIC_HYDROXY_COMPOUND_TRANSPORT	GOBP_ORGANIC_HYDROXY_COMPOUND_TRANSPORT	246	0.483112	1.8863	8.06117e-09	9.85641e-08	4.67846e-08	3465	tags=35%, list=17%, signal=29%	335/337/185/6582/3745/2587/1066/5950/336/345/1588/2668/3690/183/3356/10351/143425/9370/1582/1813/5972/6622/84258/3351/4035/10599/6571/4842/7432/1113/123264/8399/4129/29881/6860/64220/1137/6469/358/6555/4887/114897/28234/2824/53919/1191/57586/360/338821/148281/80820/114879/8714/6387/366/1056/23208/1812/9971/4481/51474/140606/1950/9123/3931/11309/114134/5360/6804/359/6554/1581/6696/89872/8431/6857/…
GOBP_POSITIVE_REGULATION_OF_LEUKOCYTE_MEDIATED_IMMUNITY	GOBP_POSITIVE_REGULATION_OF_LEUKOCYTE_MEDIATED_IMMUNITY	123	-0.51424	-2.12412	9.27603e-09	1.12809e-07	5.35459e-08	3072	tags=41%, list=15%, signal=35%	911/7186/3106/7468/3105/3822/4436/56941/149233/22976/135250/50943/3135/7037/7409/91543/3824/3134/7784/3805/116449/388325/695/117157/7124/100528032/3136/10666/100141515/3594/11126/5788/3902/56253/54440/22914/940/910/4843/114836/30009/3558/10125/4068/3593/4049/59067/26228/259197/2208
GOBP_POSITIVE_REGULATION_OF_IMMUNE_EFFECTOR_PROCESS	GOBP_POSITIVE_REGULATION_OF_IMMUNE_EFFECTOR_PROCESS	214	-0.435429	-1.93719	9.60178e-09	1.16146e-07	5.51298e-08	3149	tags=35%, list=16%, signal=30%	3109/911/7186/2867/3106/7468/7293/3105/3822/6850/4436/56941/7494/149233/22976/135250/1378/26191/117854/25818/50943/55601/3135/377630/7037/7409/91543/3824/3134/7784/3805/116449/388325/729230/695/117157/7124/100528032/5880/10859/50487/3136/10666/100141515/3594/11126/51744/5788/3605/3902/56253/54440/22914/940/910/4843/51237/5225/4602/114836/54106/30009/3558/10125/4068/112744/3593/6363/4049/3458/5906…
WP_SELENIUM_MICRONUTRIENT_NETWORK	WP_SELENIUM_MICRONUTRIENT_NETWORK	85	0.628864	2.17687	1.05704e-08	1.27182e-07	6.03686e-08	2302	tags=29%, list=11%, signal=26%	2243/213/335/5340/12/2244/6289/1401/6288/2266/2878/247/6291/5743/3039/3043/5054/5742/6649/5327/6648/2155/1734/4353/241
KEGG_ANTIGEN_PROCESSING_AND_PRESENTATION	KEGG_ANTIGEN_PROCESSING_AND_PRESENTATION	70	-0.616439	-2.39132	1.08406e-08	1.29743e-07	6.15842e-08	5100	tags=60%, list=25%, signal=45%	5994/3122/1520/6892/3133/3115/5720/3304/4800/3113/4802/972/3108/5721/3107/3109/3106/5993/3105/3822/115653/3126/3135/3824/3134/3805/4261/8302/3118/3821/3111/3802/3823/6891/3811/3804/926/925/6890/3812/3112/4049
GOBP_REGULATION_OF_COAGULATION	GOBP_REGULATION_OF_COAGULATION	70	0.650439	2.18238	1.13554e-08	1.35189e-07	6.41692e-08	2069	tags=47%, list=10%, signal=42%	2243/5340/3273/2244/1361/2160/350/3827/2191/2266/462/7057/5592/3170/5156/2149/5345/5328/5054/5624/170692/5270/6915/7035/114897/5327/5627/947/2155/1906/4846/710/7103
GOBP_AMINOGLYCAN_METABOLIC_PROCESS	GOBP_AMINOGLYCAN_METABOLIC_PROCESS	168	0.526195	1.98706	1.34001e-08	1.5815e-07	7.50677e-08	3730	tags=41%, list=18%, signal=34%	4969/11081/4958/5549/1462/3699/60495/10082/83539/633/50859/1634/4060/337876/2331/3036/6383/3698/3082/1464/2719/3339/11227/5159/79625/10894/8534/3037/9469/79586/92126/2247/2239/80760/8993/284/2131/29940/9435/93010/133584/51363/55454/8708/55790/4166/176/64579/3700/3373/10402/1950/22856/1116/8707/57214/84752/63827/2817/411/2296/3340/6482/5155/113189/50515/8706/138050/7040
REACTOME_FORMATION_OF_THE_CORNIFIED_ENVELOPE	REACTOME_FORMATION_OF_THE_CORNIFIED_ENVELOPE	107	-0.546492	-2.22832	1.34239e-08	1.5815e-07	7.50677e-08	2553	tags=39%, list=13%, signal=34%	286887/4014/353135/25818/342574/5652/5317/3889/2125/3858/3892/1041/84648/125115/8688/43847/6707/112802/144501/3856/196374/6703/2312/390792/3875/54474/3857/6700/8687/5266/1823/3868/6704/6699/3884/3849/374454/126638/3848/140807/319101/1828
WP_HUMAN_COMPLEMENT_SYSTEM	WP_HUMAN_COMPLEMENT_SYSTEM	96	0.612145	2.16164	1.3605e-08	1.5923e-07	7.55802e-08	2311	tags=47%, list=11%, signal=42%	2243/213/335/5340/735/2244/2160/1401/3690/1991/10877/2266/3426/7057/5806/9370/1634/718/722/2220/10747/729/1369/3075/5648/2159/716/720/715/653509/27202/22918/7097/2162/3080/3912/1675/728/3673/5627/710/730/11326/3915/966
GOBP_MULTICELLULAR_ORGANISMAL_SIGNALING	GOBP_MULTICELLULAR_ORGANISMAL_SIGNALING	186	0.516158	1.97004	1.36563e-08	1.5923e-07	7.55802e-08	3957	tags=43%, list=20%, signal=35%	149461/183/5350/6327/4915/486/2898/845/80333/6332/30820/775/783/5348/23704/10699/10242/3736/83700/10060/6263/3752/29119/6336/8912/53826/3777/477/781/1482/4842/6262/30818/492/9096/23114/552/55800/3270/6324/4881/482/4882/8913/3673/2697/3760/7220/2316/93589/785/27345/54112/8506/3757/444/5144/3670/287/6330/1812/2852/3741/6331/3759/2281/491/6547/23630/10008/10052/3762/4205/5023/81033/30845/157378/9992…
GOBP_FORMATION_OF_PRIMARY_GERM_LAYER	GOBP_FORMATION_OF_PRIMARY_GERM_LAYER	109	0.593972	2.14785	1.39067e-08	1.61318e-07	7.65715e-08	2841	tags=43%, list=14%, signal=37%	5076/1301/6423/1295/3975/3690/3624/1289/2303/4313/1290/8091/2335/1284/3909/1843/3678/4323/4317/84913/89870/1291/3685/2294/6615/1303/3912/64321/8516/3693/2627/3679/3673/2697/3914/3675/90/9421/10736/57057/3688/89780/8324/3207/659/6886/7474
GOBP_RESPONSE_TO_TOXIC_SUBSTANCE	GOBP_RESPONSE_TO_TOXIC_SUBSTANCE	226	0.485294	1.88793	1.57118e-08	1.81327e-07	8.6069e-08	2432	tags=26%, list=12%, signal=23%	3240/213/337/10249/1066/6327/7837/3048/2878/1813/127/5743/7173/10786/3039/3047/4131/4502/5446/11185/2168/4499/3043/3040/493869/10516/4493/114757/6571/383/5159/3045/7097/2938/3042/1545/140803/4129/50506/1373/1644/5742/55532/5179/6324/64359/125336/4747/6649/137902/6648/4846/23428/2353/4501/4353/241/4489/4056
HALLMARK_XENOBIOTIC_METABOLISM	HALLMARK_XENOBIOTIC_METABOLISM	197	0.508283	1.94313	1.60805e-08	1.8464e-07	8.76414e-08	2990	tags=29%, list=15%, signal=25%	5340/3273/8876/866/2160/1401/1066/5950/2538/3172/2328/3484/1036/27329/1571/3479/8309/6898/2159/4502/5967/2168/316/218/84913/5166/5054/383/8460/3487/2326/7042/586/1644/3290/5627/283537/6533/10611/9060/3554/1593/2099/131/2184/8714/5091/355/366/217/1646/2028/3700/3931/3083/384/6539/6560
GOBP_POSITIVE_REGULATION_OF_CELL_KILLING	GOBP_POSITIVE_REGULATION_OF_CELL_KILLING	63	-0.633652	-2.44828	1.70024e-08	1.9424e-07	9.21981e-08	3072	tags=52%, list=15%, signal=45%	911/3106/3105/3822/6850/149233/135250/3135/7409/3824/3134/100528032/5551/3136/10666/3594/11126/5788/3902/922/56253/22914/910/4843/114836/10125/4068/3593/3458/59067/26228/259197/2208
GOBP_CARDIAC_CONDUCTION	GOBP_CARDIAC_CONDUCTION	136	0.556383	2.05512	1.71318e-08	1.94734e-07	9.24328e-08	3957	tags=46%, list=20%, signal=38%	183/5350/6327/486/845/80333/30820/775/783/5348/23704/10699/10060/6263/3752/29119/6336/53826/3777/477/781/1482/4842/6262/30818/492/9096/55800/3270/6324/4881/482/4882/8913/2697/3760/7220/2316/93589/785/3757/444/5144/3670/287/6330/3741/6331/3759/2281/491/6547/23630/10008/10052/3762/4205/81033/30845/157378/9992/57731/779
PID_IL12_2PATHWAY	PID_IL12_2PATHWAY	61	-0.63677	-2.426	1.7819e-08	2.01533e-07	9.56597e-08	1742	tags=36%, list=9%, signal=33%	6351/3001/1234/6772/3561/3594/3560/926/4843/925/30009/356/8320/3558/916/919/917/3932/3002/3593/915/3458
GOBP_MEIOTIC_CELL_CYCLE_PROCESS	GOBP_MEIOTIC_CELL_CYCLE_PROCESS	179	-0.444352	-1.9488	1.96122e-08	2.2071e-07	1.04762e-07	4504	tags=50%, list=22%, signal=39%	256126/54888/29781/29893/81626/9985/225689/283847/10051/22933/7917/5810/7283/83990/675/347688/4438/63979/79703/1761/994/4603/441161/29988/642636/11144/3619/26271/388553/7155/124817/286151/10592/201254/9232/116138/23310/26255/10744/9918/81930/56155/55706/10635/6790/158401/378708/84057/4439/56154/701/245711/5017/150365/54514/146956/676/2177/699/80010/7153/7272/1164/5347/9133/9134/5888/151648/283129…
GOBP_REGULATION_OF_RESPONSE_TO_WOUNDING	GOBP_REGULATION_OF_RESPONSE_TO_WOUNDING	151	0.534484	2.00333	2.02552e-08	2.26818e-07	1.07662e-07	3204	tags=40%, list=16%, signal=34%	2243/5340/3273/2244/1361/2160/350/3827/149461/2191/8840/2303/2266/462/7057/5592/3170/5156/64094/4035/4638/2149/5345/5328/5054/58189/10979/5624/170692/135228/5270/7429/50506/6915/7035/2247/2697/114897/5327/5627/947/2155/1839/1906/2316/4846/710/55966/7103/3688/5154/8613/5802/2152/5728/7128/9076/54361/6696/2281/51330
GOBP_RECOMBINATIONAL_REPAIR	GOBP_RECOMBINATIONAL_REPAIR	138	-0.501838	-2.1125	2.07372e-08	2.31072e-07	1.09681e-07	3824	tags=41%, list=19%, signal=34%	7515/675/253714/92797/83695/51444/6118/7454/55010/3980/126074/63979/23347/84515/441161/642636/55086/11144/84296/142/4172/56893/55159/672/8914/79677/1111/6117/55135/4175/7517/2237/6119/10635/8317/4176/3014/56154/348654/4173/4174/51659/80010/641/7516/116028/4796/9401/2187/5888/78995/147872/10721/8318/8438/4171/79000
HALLMARK_KRAS_SIGNALING_UP	HALLMARK_KRAS_SIGNALING_UP	200	0.506508	1.94089	2.08469e-08	2.31155e-07	1.0972e-07	3354	tags=38%, list=17%, signal=32%	12/4319/11199/5950/56729/3624/9945/9358/2254/10418/5178/80201/3976/2115/5396/55273/5743/3075/25960/5649/8404/131566/51129/5121/25907/5328/56172/6447/2791/3237/4320/5473/383/10103/1363/2162/3080/8829/64123/2012/220/347/3290/6324/7035/1149/3673/55107/5327/9590/1839/2022/2982/4803/50486/5593/2119/55365/1848/83483/10083/2324/650/6364/6616/9971/1437/7128/28951/6696/1636/23268/10457/5175/8431/719
GOBP_NEGATIVE_REGULATION_OF_WOUND_HEALING	GOBP_NEGATIVE_REGULATION_OF_WOUND_HEALING	69	0.661992	2.21621	2.14447e-08	2.36624e-07	1.12316e-07	2069	tags=49%, list=10%, signal=44%	2243/5340/3273/2244/1361/2160/350/3827/149461/2191/2266/7057/5592/5156/5345/5328/5054/58189/5624/170692/135228/5270/7035/2247/2697/114897/5327/5627/947/1906/4846/710/55966/7103
REACTOME_DNA_REPLICATION_PRE_INITIATION	REACTOME_DNA_REPLICATION_PRE_INITIATION	84	-0.581739	-2.28536	2.1729e-08	2.38597e-07	1.13253e-07	5830	tags=58%, list=29%, signal=42%	5716/51053/5708/5695/5690/5694/6233/5001/5686/54107/1871/5720/5704/7311/5558/6118/5422/84515/5721/10926/5710/1017/5427/4172/5557/5692/5426/6117/4175/6119/23594/8317/4176/5699/5714/23649/4173/4174/990/4998/5698/81620/55388/5696/8318/4171/143471/1869/1870
REACTOME_BIOLOGICAL_OXIDATIONS	REACTOME_BIOLOGICAL_OXIDATIONS	209	0.498385	1.92277	2.24785e-08	2.45635e-07	1.16594e-07	3323	tags=34%, list=16%, signal=29%	10249/54576/133688/348158/1579/123876/1066/1588/4837/5740/2328/1800/1576/125/1582/127/8639/1571/2949/92292/27233/2687/1589/1551/284541/218/27306/124/54575/2327/8460/2938/1545/2326/4129/51302/1591/219/5742/54657/54600/79799/64816/54659/9060/54579/6916/26/54578/1593/131/7364/9420/217/1836/134147/2941/1727/6819/2939/9971/4143/1565/54996/54577/2944/1581/54658/57834/1577/10861
GOBP_RESPONSE_TO_FIBROBLAST_GROWTH_FACTOR	GOBP_RESPONSE_TO_FIBROBLAST_GROWTH_FACTOR	132	0.555332	2.03536	2.4383e-08	2.65165e-07	1.25864e-07	3539	tags=39%, list=17%, signal=33%	846/10631/23213/3975/1490/2246/6997/2250/1277/64399/2252/2254/90993/7057/6422/3164/3576/7356/8823/64094/10252/3371/4804/3730/55959/79633/8817/79625/23769/1373/2260/81848/2255/2247/54567/161742/2131/1960/23767/3373/7474/54361/6347/2817/7538/23768/27020/3340/10818/8862/23543/10253
HALLMARK_HYPOXIA	HALLMARK_HYPOXIA	199	0.50346	1.92837	3.14344e-08	3.40213e-07	1.61486e-07	4139	tags=39%, list=20%, signal=32%	229/1356/1490/1289/3484/633/8839/1634/4015/5105/8406/3036/6383/3491/7045/4502/1843/7043/2719/124872/51129/4493/5054/112464/284119/57007/1837/54541/9469/56925/5066/2239/10891/771/9590/2131/8870/6533/9435/2353/6781/5228/54206/55076/8609/8974/5033/25976/467/136/665/5209/10570/1026/3569/2152/7128/205/63827/2817/8553/7538/7162/7436/3340/8614/2548/5155/5578/4627/2632/11015/8819/6515/3725/3939/133/4783
GOBP_FOCAL_ADHESION_ASSEMBLY	GOBP_FOCAL_ADHESION_ASSEMBLY	85	0.618608	2.14136	3.31845e-08	3.57444e-07	1.69665e-07	4207	tags=46%, list=21%, signal=37%	3273/10580/1307/7057/395/26585/6422/11170/7070/4653/4035/4323/10979/10395/8829/342184/7010/347/2042/3673/94/2824/87/7414/3791/79834/55901/10391/5728/54361/3987/90102/5796/23603/2017/25/1613/4088/23499
GOBP_PROTEIN_PROCESSING	GOBP_PROTEIN_PROCESSING	215	0.487956	1.88202	3.59639e-08	3.85546e-07	1.83004e-07	3859	tags=36%, list=19%, signal=30%	3240/2243/2244/1361/2160/350/1066/3250/1311/2903/5122/2266/147372/9509/7057/10418/56265/10699/1369/119587/2158/5972/4323/715/5345/5328/6447/5054/1363/5270/2619/1359/2737/4325/8492/148738/56649/5125/6469/7123/5327/9532/7850/2155/3249/745/1215/4803/23621/50846/1510/444/9508/79659/861/1511/2028/26022/3083/85409/2152/2934/5653/55908/1636/5126/8532/58484/27141/8728/120892/5621/4627/5552/3972/143458/42…
GOBP_DIGESTIVE_SYSTEM_DEVELOPMENT	GOBP_DIGESTIVE_SYSTEM_DEVELOPMENT	126	0.558724	2.04837	3.63359e-08	3.87697e-07	1.84025e-07	3082	tags=44%, list=15%, signal=38%	6423/6299/2626/6663/51339/6425/2300/60529/6943/91461/5156/6422/3576/56034/93649/2735/2736/5967/140628/7043/5915/5919/8642/79633/2294/2295/2737/7042/3815/64220/64321/1373/348093/6474/5125/6469/79827/2255/6664/2627/2131/5009/6608/25803/3142/51208/10736/7048/339829/3091/579/56033/1026/7474/6343/2304
REACTOME_GLYCOSAMINOGLYCAN_METABOLISM	REACTOME_GLYCOSAMINOGLYCAN_METABOLISM	124	0.551798	2.02154	3.68235e-08	3.91056e-07	1.85619e-07	4977	tags=53%, list=25%, signal=40%	4969/11081/4958/5549/1462/60495/10082/83539/633/1634/4060/337876/2331/3036/6383/1464/2719/3339/10894/8534/3037/9469/79586/92126/2239/2131/29940/9435/9060/93010/51363/55454/55790/1836/4166/176/64579/3373/10402/22856/79411/57214/63827/2817/411/10861/3340/6482/113189/50515/138050/10057/960/2588/3074/2132/2799/64131/375790/166012/8692/26035/6382/56548/3425/9672
GOBP_REGULATION_OF_B_CELL_ACTIVATION	GOBP_REGULATION_OF_B_CELL_ACTIVATION	119	-0.517131	-2.1568	3.74405e-08	3.95749e-07	1.87847e-07	3109	tags=34%, list=15%, signal=29%	3071/9466/7468/7293/6850/4436/56941/7494/22976/407975/5777/1378/1493/30011/50943/1141/7037/2302/695/100423062/5788/3543/54440/22806/940/51237/952/54106/30009/3558/374403/939/55024/115352/59067/115650/23495/933/640/930
GOBP_REGULATION_OF_LEUKOCYTE_MEDIATED_CYTOTOXICITY	GOBP_REGULATION_OF_LEUKOCYTE_MEDIATED_CYTOTOXICITY	79	-0.577176	-2.2701	3.8353e-08	4.03509e-07	1.9153e-07	3072	tags=46%, list=15%, signal=39%	911/3106/3105/3822/149233/135250/3575/3135/7409/3824/3134/3805/100528032/10859/5272/3821/3136/10666/3594/11126/5788/9437/3902/56253/3952/22914/910/4843/1776/114836/10125/4068/3593/59067/26228/259197
GOBP_TRNA_METABOLIC_PROCESS	GOBP_TRNA_METABOLIC_PROCESS	177	-0.451792	-1.98632	4.23854e-08	4.4387e-07	2.10688e-07	8542	tags=68%, list=42%, signal=40%	2617/92675/55687/51531/11102/29894/27068/83707/55699/283742/1653/348180/51493/55623/9255/6897/55798/55520/25917/10352/81605/16/83480/344405/5464/8518/7965/23587/8846/23395/60528/124454/5188/51095/441250/10667/144233/5859/131965/54859/4141/80746/8565/112858/4677/81890/10056/51504/56931/51367/10978/25821/27304/84881/79587/54522/55644/2926/3735/285381/55253/57176/339175/51002/54517/55621/80755/9521/…
WP_DNA_IRDAMAGE_AND_CELLULAR_RESPONSE_VIA_ATR	WP_DNA_IRDAMAGE_AND_CELLULAR_RESPONSE_VIA_ATR	80	-0.576398	-2.2658	4.47916e-08	4.66906e-07	2.21622e-07	5412	tags=57%, list=27%, signal=42%	9400/10155/5976/9521/79728/4361/8243/7157/84126/1196/5810/83990/5883/675/7156/6118/1017/55775/580/4436/7398/11073/142/79184/55159/672/5111/11200/1111/6117/63967/2237/55215/983/3014/2177/80010/5347/5888/2305/2175/9156/8318/995/4171/1869
GOBP_REGULATION_OF_EPITHELIAL_CELL_MIGRATION	GOBP_REGULATION_OF_EPITHELIAL_CELL_MIGRATION	225	0.48662	1.88918	4.86658e-08	5.04963e-07	2.39687e-07	3020	tags=31%, list=15%, signal=27%	3273/350/2246/6997/3690/183/2303/2252/147372/7057/6678/1634/5176/8823/9353/27286/5743/64094/8828/25960/5587/84913/56999/8817/5793/90627/7429/29775/8829/3037/7042/57381/2260/6915/7010/2255/2247/285/54567/4163/3673/28984/3675/284/575/161742/94/388/1839/1906/4846/6781/7424/3791/7048/6237/64081/2324/659/3091/22846/3373/1647/7474/1950/8613/54453/57608/8754/5728
GOBP_HISTONE_EXCHANGE	GOBP_HISTONE_EXCHANGE	56	-0.644877	-2.40293	4.9973e-08	5.16159e-07	2.45001e-07	3726	tags=61%, list=18%, signal=50%	4678/64946/5931/5928/55839/79682/8607/8367/201254/2491/64105/79172/8364/8359/81611/55355/378708/8361/57082/6944/8360/54069/91687/8365/554313/8366/79019/1058/8363/8362/8368/11339/255626/8370
GOBP_MESONEPHROS_DEVELOPMENT	GOBP_MESONEPHROS_DEVELOPMENT	90	0.601681	2.11312	5.71462e-08	5.87567e-07	2.78896e-07	3553	tags=50%, list=18%, signal=41%	5076/9244/6299/2668/3975/2246/183/7849/2303/7484/26585/7490/6943/6422/170690/9353/5972/55083/10252/2719/5915/8642/7704/3237/79633/2737/342184/6469/2255/2247/5311/6608/4091/10736/4092/6495/3207/650/384/54361/2296/5979/6092/10220/84445
WP_B_CELL_RECEPTOR_SIGNALING_PATHWAY	WP_B_CELL_RECEPTOR_SIGNALING_PATHWAY	97	-0.544724	-2.20504	5.81398e-08	5.95078e-07	2.8246e-07	3053	tags=27%, list=15%, signal=23%	8394/2931/6850/5294/3608/5777/118788/5336/5596/7409/695/29760/27071/5880/5579/5788/8395/11184/3662/3932/973/974/933/640/930/1380
GOBP_RENAL_TUBULE_DEVELOPMENT	GOBP_RENAL_TUBULE_DEVELOPMENT	89	0.601366	2.10418	5.96993e-08	6.08288e-07	2.88731e-07	2641	tags=44%, list=13%, signal=38%	5076/6299/8549/2668/3975/2246/183/7849/7484/26585/7490/6943/79192/3976/170690/1282/55083/26508/2719/8642/3237/5455/79633/25937/2737/342184/6469/2247/7021/7369/79191/5311/6608/28514/10736/182/6495/3207/650
GOBP_EPITHELIAL_TO_MESENCHYMAL_TRANSITION	GOBP_EPITHELIAL_TO_MESENCHYMAL_TRANSITION	143	0.533112	1.98222	6.27416e-08	6.36419e-07	3.02084e-07	3730	tags=45%, list=18%, signal=37%	6423/1277/147906/7041/26585/3170/8091/6422/55273/23187/6910/10252/7291/7043/3082/10630/26508/4855/6591/10979/4017/7080/25937/23493/6615/2295/3037/4487/7042/2260/2042/7472/28984/90/359845/161742/2316/3249/2022/84695/8092/7048/4092/3670/64081/182/650/3091/145258/399473/7474/6317/3569/753/5728/7046/8313/54361/2296/653/10253/90102/10439/7040
REACTOME_SIGNALING_BY_MET	REACTOME_SIGNALING_BY_MET	78	0.624719	2.13422	6.36842e-08	6.42192e-07	3.04824e-07	3336	tags=38%, list=16%, signal=32%	1301/1281/1289/1277/1278/1290/3908/255631/2335/3910/3909/3082/284217/10319/3918/50509/3912/85301/3673/3914/3675/3913/3249/3915/3688/26018/3083/5295/64759/84951
GOBP_ACTIN_FILAMENT_BUNDLE_ORGANIZATION	GOBP_ACTIN_FILAMENT_BUNDLE_ORGANIZATION	151	0.526383	1.97296	6.38785e-08	6.42192e-07	3.04824e-07	3639	tags=34%, list=18%, signal=28%	335/50507/1490/10580/56776/1809/395/2006/6422/171024/50944/800/11170/10411/4653/7043/84952/5345/7168/10979/10395/7429/11346/8829/1902/3693/28984/4430/359845/2316/22899/87/85358/79933/10083/55704/51474/9639/10174/10391/7046/56907/5295/7791/54361/389/6376/5071/6624/22843/5829/90102
GOBP_DETOXIFICATION	GOBP_DETOXIFICATION	128	0.546127	2.00578	6.85238e-08	6.85845e-07	3.25544e-07	2432	tags=30%, list=12%, signal=26%	3240/213/337/7837/3048/2878/127/5743/7173/10786/3039/3047/4502/2168/4499/3043/3040/493869/10516/4493/114757/3045/2938/3042/50506/5742/55532/64359/125336/6649/137902/6648/4846/4501/4353/241/4489/4056
GOBP_T_CELL_RECEPTOR_SIGNALING_PATHWAY	GOBP_T_CELL_RECEPTOR_SIGNALING_PATHWAY	195	-0.431513	-1.90703	7.47096e-08	7.44463e-07	3.53368e-07	3443	tags=28%, list=17%, signal=23%	54923/2625/163486/10384/11006/5721/11119/5710/23308/3105/1445/3126/11118/30968/5777/26191/1493/50943/5692/27040/5336/5699/5588/5714/5293/79679/2633/5698/8631/3118/10666/11126/5696/5788/9402/696/940/3702/387357/53347/7294/7535/143471/84174/916/4068/9840/919/917/3932/915/50852/1236/79037
GOBP_ARTERY_DEVELOPMENT	GOBP_ARTERY_DEVELOPMENT	87	0.608048	2.11353	7.63052e-08	7.57028e-07	3.59332e-07	3652	tags=53%, list=18%, signal=44%	9464/1311/2303/27329/4015/4016/5396/93649/11174/4035/4638/30008/4804/56999/5159/144165/23493/2294/2737/60681/8829/7042/64220/5138/6469/7021/54567/5311/94/2022/221395/4091/4092/182/6495/659/6091/2348/7046/81031/2296/3340/6092/3209/7798/3198
REACTOME_HOST_INTERACTIONS_OF_HIV_FACTORS	REACTOME_HOST_INTERACTIONS_OF_HIV_FACTORS	130	-0.490652	-2.0516	7.88273e-08	7.78635e-07	3.69588e-07	8299	tags=65%, list=41%, signal=39%	4928/11097/5687/5693/6396/291/1174/10197/7175/3836/9861/5684/5688/375/9688/5691/5700/904/5713/8815/1175/9818/3837/920/5683/5717/5709/567/8021/5905/8480/348995/5716/129401/5708/5695/5901/5690/5694/7514/23636/10762/79023/6233/55746/5686/81929/162/100101267/293/23279/11168/23511/5720/9883/3159/5704/7311/23165/5478/9631/4927/5902/5721/79902/5710/10053/3105/1104/292/1794/5692/55706/9972/60489/5699/571…
REACTOME_IMMUNOREGULATORY_INTERACTIONS_BETWEEN_A_LYMPHOID_AND_A_NON_LYMPHOID_CELL	REACTOME_IMMUNOREGULATORY_INTERACTIONS_BETWEEN_A_LYMPHOID_AND_A_NON_LYMPHOID_CELL	126	-0.48942	-2.02875	8.08572e-08	7.95213e-07	3.77457e-07	1995	tags=44%, list=10%, signal=40%	9436/11006/4277/3107/911/3106/3105/1525/135250/3135/10870/3904/29121/3824/3134/131450/3805/946/27181/117157/6441/10859/10219/3821/10666/3802/11126/3820/3385/9437/56253/3811/22914/3804/926/910/10225/114836/3695/925/57823/3683/79865/916/3812/4068/919/917/915/959/6402/259197/23547/933/930
GOBP_GLOMERULUS_DEVELOPMENT	GOBP_GLOMERULUS_DEVELOPMENT	61	0.659212	2.17235	8.14825e-08	7.97894e-07	3.7873e-07	3607	tags=56%, list=18%, signal=46%	5076/23213/3975/59/2303/9370/7490/6943/5156/4811/7827/26508/80310/55959/5159/25937/28999/7010/1958/285/2828/9863/284/3913/2131/947/5420/182/2028/5175/2296/5979/5155/9788
GOBP_REGULATION_OF_CARTILAGE_DEVELOPMENT	GOBP_REGULATION_OF_CARTILAGE_DEVELOPMENT	61	0.659056	2.17184	8.44188e-08	8.23083e-07	3.90686e-07	3240	tags=62%, list=16%, signal=52%	1490/8840/81792/26585/91461/3491/2736/392255/5915/7704/6591/4017/8817/2737/5744/55553/658/6474/6660/649/359845/94/8200/2202/4054/7227/10736/4092/11173/3207/659/4094/650/579/7474/7046/8313/2487
GOBP_ALPHA_BETA_T_CELL_ACTIVATION	GOBP_ALPHA_BETA_T_CELL_ACTIVATION	143	-0.475269	-2.02797	1.00247e-07	9.70194e-07	4.60514e-07	3220	tags=35%, list=16%, signal=30%	11006/3071/3105/6850/149233/30968/26191/1794/50943/3718/51043/91543/5588/729230/944/29126/10148/9760/64919/10859/9308/864/3659/3594/11126/64926/6693/5788/57705/56253/54440/940/3702/3549/4602/114836/2529/30009/8320/3558/7535/916/3662/3593/257101/4063/6363/3458/59067/26279
REACTOME_DNA_DOUBLE_STRAND_BREAK_RESPONSE	REACTOME_DNA_DOUBLE_STRAND_BREAK_RESPONSE	76	-0.590544	-2.31001	1.00365e-07	9.70194e-07	4.60514e-07	3038	tags=47%, list=15%, signal=40%	7468/580/8367/79184/672/11200/3018/8339/8364/8359/8347/3017/8346/8342/8344/3014/8361/8341/8360/8345/3838/8365/554313/8366/85236/8970/8343/8363/8362/8368/8340/8349/255626/8348/8370/128312
KEGG_CELL_CYCLE	KEGG_CELL_CYCLE	125	-0.500058	-2.0685	1.08368e-07	1.0431e-06	4.95121e-07	3490	tags=42%, list=17%, signal=35%	29882/7534/51529/7529/994/85417/896/10926/1017/4172/5933/7027/5111/9232/11200/10744/1032/1875/1111/4175/23594/8317/4176/983/701/1030/699/4173/4174/7272/990/4998/5347/890/1031/9133/891/9134/4085/9088/6502/8318/995/4171/9700/27127/993/1029/991/1869/898/1870
GOBP_NEURAL_CREST_CELL_DIFFERENTIATION	GOBP_NEURAL_CREST_CELL_DIFFERENTIATION	87	0.603343	2.09718	1.10535e-07	1.05945e-06	5.02879e-07	4472	tags=53%, list=22%, signal=41%	9464/1000/2668/3084/6663/2303/6422/2335/1909/8828/7291/3357/6591/8829/4254/80031/10501/6469/6664/90/2131/6608/1906/8092/3670/182/1947/3091/145258/10512/1908/2066/2348/309/2487/2296/5979/56920/1910/9723/23603/4040/223117/10509/657/5308
GOBP_HOMOPHILIC_CELL_ADHESION_VIA_PLASMA_MEMBRANE_ADHESION_MOLECULES	GOBP_HOMOPHILIC_CELL_ADHESION_VIA_PLASMA_MEMBRANE_ADHESION_MOLECULES	167	0.51152	1.92741	1.21428e-07	1.15894e-06	5.50107e-07	3876	tags=47%, list=19%, signal=38%	91156/54825/1014/83872/28316/64881/1012/1000/54798/91624/28513/1004/1009/5099/1002/23022/7216/64405/1013/84966/152330/8642/79633/54510/5098/1001/347902/51294/1006/26167/64084/3897/147409/55714/1826/56129/1007/2195/27253/57453/54538/1003/57717/56126/53841/3688/9499/56099/1005/26025/5101/9620/90952/56097/27255/23705/56112/56131/8641/6091/56100/56125/56124/56121/5175/64221/27020/5979/54660/56130/561…
GOBP_EMBRYONIC_SKELETAL_SYSTEM_DEVELOPMENT	GOBP_EMBRYONIC_SKELETAL_SYSTEM_DEVELOPMENT	114	0.563251	2.0482	1.26761e-07	1.20477e-06	5.71856e-07	3652	tags=46%, list=18%, signal=38%	1301/5950/23213/3975/1277/2303/7484/60529/5156/5396/7291/7043/4323/55959/6913/2737/3236/4325/1745/6474/3223/5125/6469/3231/6664/2131/3233/3221/57453/3235/10736/8092/3218/7048/3225/6495/3207/145258/3232/3373/579/10265/7474/3212/7046/4188/81031/3340/23314/3200/50515/1746/3198
GOBP_MITOCHONDRIAL_TRANSLATIONAL_TERMINATION	GOBP_MITOCHONDRIAL_TRANSLATIONAL_TERMINATION	89	-0.545406	-2.16593	1.34683e-07	1.2747e-06	6.05052e-07	7799	tags=74%, list=38%, signal=46%	51649/64969/92399/90480/60488/51264/84340/64981/51258/64963/29093/10884/128308/219927/56945/65008/64965/124995/57129/63875/116541/55037/29088/64976/51642/51650/51318/11222/26589/51081/51023/28973/7818/116540/55052/65993/51021/79590/51373/64960/51116/54998/65003/3396/78988/26284/64432/118487/64951/64949/55173/54948/54148/6182/64979/51073/54460/740/51253/55168/63931/64928/64978/51069/65005/6183
REACTOME_INFLUENZA_INFECTION	REACTOME_INFLUENZA_INFECTION	155	-0.45883	-1.96693	1.47279e-07	1.38811e-06	6.58882e-07	8881	tags=77%, list=44%, signal=43%	6191/57122/53371/6207/6137/5431/6230/6160/23521/5430/6171/4928/6189/11097/6229/6396/4736/5610/3320/7175/6173/6128/3836/6164/5437/6136/9688/6176/6192/6134/6130/6169/140032/6157/9818/6155/6228/6152/3837/6194/6138/6205/6206/8021/6218/5434/8480/5439/6154/348995/6175/6132/6209/5433/129401/2926/5901/9045/6143/6167/6188/5436/7514/6161/6193/6146/6208/25873/6187/6158/23636/10762/79023/6233/55746/6142/2197…
WP_CELL_CYCLE	WP_CELL_CYCLE	120	-0.498315	-2.06955	1.48127e-07	1.3903e-06	6.59922e-07	3490	tags=42%, list=17%, signal=35%	29882/7534/51529/7529/994/85417/896/10926/1017/4172/5933/7027/5111/9232/11200/10744/1032/1875/1111/4175/23594/8317/4176/983/1030/699/4173/4174/7272/990/4998/5347/890/1031/9133/891/9134/9088/6502/8318/995/4171/9700/27127/993/1029/991/1869/898/1870
WP_DNA_REPAIR_PATHWAYS_FULL_NETWORK	WP_DNA_REPAIR_PATHWAYS_FULL_NETWORK	120	-0.497993	-2.06821	1.50321e-07	1.40507e-06	6.66931e-07	6026	tags=49%, list=30%, signal=35%	10714/57697/1642/5395/8930/5887/27434/5889/10038/25788/79728/2956/4361/54107/4968/4595/64421/7515/83990/675/27301/2188/6118/3980/5424/2176/4436/7398/5983/142/5427/55247/672/55120/7374/5111/5425/201254/3978/5982/91442/1111/5426/6117/6996/2237/6119/2189/55215/378708/3014/5984/5985/2178/2177/2187/5888/2175/9156
HALLMARK_INTERFERON_GAMMA_RESPONSE	HALLMARK_INTERFERON_GAMMA_RESPONSE	200	-0.429557	-1.89278	1.51674e-07	1.41188e-06	6.70164e-07	3909	tags=40%, list=19%, signal=33%	4615/23586/8638/972/103/6375/684/5292/51056/23424/219285/7706/64108/85441/3587/3108/5721/9830/3106/3431/10964/3105/55016/64135/317649/5777/64761/94240/9246/55008/3665/9636/6775/3433/3437/55601/3135/4940/3663/54625/91543/3429/5699/669/4939/11274/4261/80830/116071/29126/6354/6398/5698/3001/84166/6772/7453/115361/3659/1439/129607/5696/4599/3669/3560/22914/3394/81030/6352/952/3627/3695/6890/57823/362…
GOBP_REGULATION_OF_CELL_SUBSTRATE_JUNCTION_ORGANIZATION	GOBP_REGULATION_OF_CELL_SUBSTRATE_JUNCTION_ORGANIZATION	69	0.644151	2.15648	1.56555e-07	1.45134e-06	6.88894e-07	4324	tags=49%, list=21%, signal=39%	3273/1307/7057/395/26585/6422/11170/7070/4653/4035/4323/10979/10395/8829/342184/7010/347/2042/94/2824/7414/3791/79834/5728/5295/54361/3987/90102/23603/25/1613/4088/23499/10982
GOBP_VASCULOGENESIS	GOBP_VASCULOGENESIS	75	0.623394	2.11474	1.60185e-07	1.47894e-06	7.01993e-07	4259	tags=59%, list=21%, signal=47%	4915/7490/23414/55273/93649/6910/1482/3685/5159/23493/2294/57007/3037/64321/6469/161742/947/6608/2022/7075/8322/57057/187/3791/51162/7048/6237/54922/10266/25976/51666/54453/3696/54345/10052/7498/3209/57493/7040/4643/677/133/3726/57178
GOBP_ADENYLATE_CYCLASE_MODULATING_G_PROTEIN_COUPLED_RECEPTOR_SIGNALING_PATHWAY	GOBP_ADENYLATE_CYCLASE_MODULATING_G_PROTEIN_COUPLED_RECEPTOR_SIGNALING_PATHWAY	210	0.478579	1.84388	1.65604e-07	1.52275e-06	7.2279e-07	4300	tags=47%, list=21%, signal=37%	846/2587/1129/8549/283383/139378/5350/3973/5733/5745/155/1813/5997/10267/6344/1909/2847/5737/3351/108/4158/347088/59350/4883/577/56246/9340/5064/7432/1113/122042/5744/64123/2917/222487/6915/134/5138/11245/1902/116/2828/5732/117/4887/9590/575/2642/1906/2316/2358/10203/90226/147/5739/4161/114/7434/2740/196883/5144/5731/2492/146/10266/2550/2357/1131/2775/84658/1812/165140/2852/2827/554/2774/576/1395…
GOBP_ORGAN_GROWTH	GOBP_ORGAN_GROWTH	148	0.518831	1.93969	1.78958e-07	1.63338e-06	7.753e-07	3539	tags=41%, list=17%, signal=34%	5950/2626/1311/54796/2303/2252/3776/2121/7490/3479/23414/4921/340419/5999/5997/6910/2735/5915/26011/5159/23493/9472/4211/1893/7042/85301/57817/6469/2255/3953/2247/2627/7472/2697/2131/6608/1906/65009/10611/28514/6781/3142/2099/57057/7048/1852/861/1848/2066/344901/32/5728/7046/309/80014/2296/221476/25987/768239/10253
REACTOME_SIGNALING_BY_PDGF	REACTOME_SIGNALING_BY_PDGF	58	0.669133	2.18268	1.79079e-07	1.63338e-06	7.753e-07	1820	tags=33%, list=9%, signal=30%	5340/1281/7058/1289/1290/7057/1293/5156/1284/56034/1292/1282/7060/1291/80310/50509/5159/1287/5327
GOBP_REGULATION_OF_BMP_SIGNALING_PATHWAY	GOBP_REGULATION_OF_BMP_SIGNALING_PATHWAY	84	0.601368	2.07639	1.81045e-07	1.64468e-06	7.80665e-07	3525	tags=45%, list=17%, signal=38%	6423/6424/2626/23213/94031/25928/6425/5654/26585/6422/2200/3491/8646/2719/64388/4487/348093/1745/7021/6664/3675/94/91851/8200/2022/1003/4681/11167/4091/4092/23090/659/7474/10272/494470/53918/28996/3209
REACTOME_HDR_THROUGH_HOMOLOGOUS_RECOMBINATION_HRR	REACTOME_HDR_THROUGH_HOMOLOGOUS_RECOMBINATION_HRR	66	-0.59283	-2.30176	1.86418e-07	1.68671e-06	8.00616e-07	5308	tags=62%, list=26%, signal=46%	144715/5889/79728/6233/4361/54107/84126/5810/7311/83990/5883/675/83695/7156/6118/5424/580/5983/11073/5427/672/5111/5425/5982/1111/5426/6117/7517/6119/10635/1763/348654/5984/146956/5985/80010/641/7516/116028/5888/9156
GOBP_TRANSLATIONAL_TERMINATION	GOBP_TRANSLATIONAL_TERMINATION	105	-0.517089	-2.09846	1.93715e-07	1.74575e-06	8.28641e-07	7799	tags=70%, list=38%, signal=44%	51649/64969/6059/92399/90480/60488/51264/84340/64981/51258/64963/29093/10884/128308/219927/56945/65008/64965/124995/57129/63875/116541/51504/55037/29088/327/64976/51642/51650/51318/11222/26589/51081/51023/5976/28973/7818/116540/65094/55052/65993/51021/79590/51373/64960/51116/54998/65003/3396/78988/26284/64432/118487/64951/64949/55173/143244/54948/54148/6182/64979/51073/54460/1984/740/51253/55168/…
KEGG_NATURAL_KILLER_CELL_MEDIATED_CYTOTOXICITY	KEGG_NATURAL_KILLER_CELL_MEDIATED_CYTOTOXICITY	118	-0.500352	-2.07715	1.98294e-07	1.77992e-06	8.4486e-07	3298	tags=38%, list=16%, signal=32%	9436/4277/3107/637/3106/3105/3822/6850/5294/135250/5777/3135/27040/5336/10870/7409/3824/3456/3805/5293/5881/117157/7124/5880/5579/3821/5551/3802/51744/3823/9437/3811/22914/3804/356/7535/3683/3812/4068/919/3932/3002/962/3458/259197
GOBP_CARDIAC_MUSCLE_CELL_CONTRACTION	GOBP_CARDIAC_MUSCLE_CELL_CONTRACTION	68	0.633019	2.11541	2.10393e-07	1.88099e-06	8.92835e-07	3490	tags=47%, list=17%, signal=39%	2626/5350/6327/775/783/23704/3752/29119/477/781/3764/6262/134/55800/6324/8913/2697/3760/2316/6781/3757/5144/287/6330/3741/2934/6331/3759/23630/10008/10052/3762
GOBP_CELLULAR_OXIDANT_DETOXIFICATION	GOBP_CELLULAR_OXIDANT_DETOXIFICATION	95	0.588358	2.0796	2.11823e-07	1.88099e-06	8.92835e-07	2432	tags=32%, list=12%, signal=28%	3240/213/337/7837/3048/2878/5743/7173/3039/3047/2168/3043/3040/493869/10516/114757/3045/2938/3042/50506/5742/64359/125336/6649/137902/6648/4846/4353/241/4056
GOBP_SYNAPSE_ASSEMBLY	GOBP_SYNAPSE_ASSEMBLY	167	0.506692	1.90922	2.12048e-07	1.88099e-06	8.92835e-07	3790	tags=44%, list=19%, signal=36%	91156/1000/10082/266743/4915/140689/2596/79953/1813/139065/50944/5789/27286/4131/6622/145581/577/8321/627/7097/347902/55203/84189/11141/22865/26167/2239/64084/40/9378/575/147381/2555/1826/1007/27253/10611/4914/85358/4038/347730/57717/2823/9379/56126/89780/3556/23767/84628/6495/1056/869/1812/56131/2066/7474/2045/5802/56125/5728/94030/2561/23768/7162/351/27020/56130/56132/6092/23363/347731/56127/26…
GOBP_REGULATION_OF_MUSCLE_CONTRACTION	GOBP_REGULATION_OF_MUSCLE_CONTRACTION	148	0.517803	1.93585	2.13942e-07	1.89037e-06	8.97288e-07	4108	tags=42%, list=20%, signal=34%	1129/2626/1264/126393/1490/5350/845/5592/10398/775/3736/93649/5997/1756/29119/6336/2149/80763/7168/477/1482/4842/1113/6262/8877/3815/6915/134/3270/3673/4887/4634/1906/6865/10203/2982/147/3778/6781/9732/5144/4092/7135/287/1131/6870/2852/6331/309/3759/2281/6547/6752/5023/80005/30845/143872/60675/2017/150/1613/2258
HALLMARK_APICAL_JUNCTION	HALLMARK_APICAL_JUNCTION	200	0.488388	1.87146	2.16492e-07	1.90547e-06	9.04451e-07	3843	tags=40%, list=19%, signal=33%	70/1462/149461/72/91624/2318/4313/1004/257194/1307/10398/247/1009/1002/1272/7216/10290/9353/2200/8515/83700/11096/7045/794/1013/3909/7070/23562/143903/3918/5010/1001/347902/23114/1006/3667/649/3673/55742/3914/51148/3675/2037/947/1308/147/87/9379/7414/3757/51208/3688/6237/140885/2593/3680/4478/51474/4982/7106/7450/51776/10174/8754/5728/1265/80381/7791/5175/7122/6376/3691/6624/8910/4628/4627/4267/8…
GOBP_CARDIOCYTE_DIFFERENTIATION	GOBP_CARDIOCYTE_DIFFERENTIATION	122	0.542426	1.98263	2.26345e-07	1.98447e-06	9.41951e-07	4052	tags=46%, list=20%, signal=37%	70/9464/2626/3084/4629/26585/7490/5156/80206/3479/93649/5999/5997/6910/10252/7291/5915/26011/1482/5159/144165/23493/9472/9096/7042/55553/57538/64321/6474/57817/2627/90/1906/6443/10611/28514/115701/3670/89780/8324/182/650/10512/2852/2348/10818/221476/54345/23363/4205/7040/11214/7412/150094/2274/22943
GOBP_FAT_CELL_DIFFERENTIATION	GOBP_FAT_CELL_DIFFERENTIATION	209	0.478807	1.84723	2.36868e-07	2.06871e-06	9.81937e-07	4072	tags=36%, list=20%, signal=29%	6423/2167/56729/84935/8840/3356/11197/9370/7041/5156/8091/6422/3164/23414/5743/5997/83643/862/64641/8013/5167/392255/5919/114899/7704/4320/55885/10979/25937/4929/3589/2255/10891/7021/6517/81029/222008/221395/1734/4091/25999/89780/1959/182/6495/9658/650/2852/7474/595/3569/252995/55908/28951/374462/2487/7538/8864/80339/3625/23236/122953/1051/63976/7040/9572/9573/116844/2784/85329/168455/4023/2308/6…
REACTOME_O_LINKED_GLYCOSYLATION	REACTOME_O_LINKED_GLYCOSYLATION	109	0.570305	2.06228	2.4344e-07	2.11793e-06	1.0053e-06	2462	tags=38%, list=12%, signal=33%	64409/117248/9245/7058/81792/727897/9509/92949/7057/10418/50614/140766/170690/4586/10417/57188/11096/11174/9510/81794/9719/11227/170692/56999/10071/9507/114805/4588/118430/170689/4584/256435/157869/55568/374378/11095/93010/79875/9508/11173/80731
KEGG_ARRHYTHMOGENIC_RIGHT_VENTRICULAR_CARDIOMYOPATHY_ARVC	KEGG_ARRHYTHMOGENIC_RIGHT_VENTRICULAR_CARDIOMYOPATHY_ARVC	70	0.620722	2.08267	2.52419e-07	2.17928e-06	1.03442e-06	2337	tags=43%, list=12%, signal=38%	1000/6444/3690/1674/3908/6442/775/783/8515/22801/3678/1756/3672/3694/29119/781/3685/6262/8516/6445/3693/3679/3673/2697/3675/6443/87/93589/785/3688
WP_ARRHYTHMOGENIC_RIGHT_VENTRICULAR_CARDIOMYOPATHY	WP_ARRHYTHMOGENIC_RIGHT_VENTRICULAR_CARDIOMYOPATHY	70	0.620722	2.08267	2.52419e-07	2.17928e-06	1.03442e-06	2337	tags=43%, list=12%, signal=38%	1000/6444/3690/1674/3908/6442/775/783/8515/22801/3678/1756/3672/3694/29119/781/3685/6262/8516/6445/3693/3679/3673/2697/3675/6443/87/93589/785/3688
GOBP_REGULATION_OF_OSTEOBLAST_DIFFERENTIATION	GOBP_REGULATION_OF_OSTEOBLAST_DIFFERENTIATION	114	0.556074	2.0221	2.57529e-07	2.21494e-06	1.05135e-06	3124	tags=39%, list=15%, signal=34%	6423/9464/115908/3488/8840/202151/4057/26585/6422/3479/4921/3491/2735/8646/7291/3082/5587/117581/9260/6591/10979/25937/4745/64093/2737/658/6664/90/63923/338773/7424/4091/860/126820/182/3399/659/650/6096/23051/344901/3569/1021/8313/54361
GOBP_NEPHRON_MORPHOGENESIS	GOBP_NEPHRON_MORPHOGENESIS	70	0.619147	2.07739	2.78682e-07	2.38779e-06	1.13339e-06	2641	tags=44%, list=13%, signal=39%	5076/6299/2668/3975/2246/183/7849/7484/26585/7490/6943/79192/3976/170690/55083/2719/8642/3237/79633/5159/2737/342184/6469/2247/79191/5311/6608/10736/6495/3207/650
REACTOME_DISEASES_ASSOCIATED_WITH_O_GLYCOSYLATION_OF_PROTEINS	REACTOME_DISEASES_ASSOCIATED_WITH_O_GLYCOSYLATION_OF_PROTEINS	68	0.629145	2.10246	3.16411e-07	2.70084e-06	1.28198e-06	2462	tags=47%, list=12%, signal=41%	7058/81792/727897/9509/92949/7057/10418/140766/170690/4586/10417/57188/11096/11174/9510/81794/4855/9719/170692/56999/10071/9507/4588/118430/170689/4584/157869/11095/79875/9508/11173/80731
WP_NRF2_PATHWAY	WP_NRF2_PATHWAY	142	0.52311	1.94256	3.23006e-07	2.74676e-06	1.30378e-06	3904	tags=39%, list=19%, signal=32%	1579/1066/5265/3084/6529/2878/2949/23516/6524/6514/3082/388662/218/54716/2938/200010/7042/56606/125206/6527/2042/1958/54657/6517/54600/6649/1839/6533/54659/54578/131/7364/7048/8714/6540/283375/91252/3303/2941/2939/10257/221074/54577/114134/2944/81031/54658/92086/159963/2877/5155/7040/23657/728441/10057/6515
REACTOME_CARDIAC_CONDUCTION	REACTOME_CARDIAC_CONDUCTION	119	0.554877	2.01694	3.47808e-07	2.9466e-06	1.39864e-06	3492	tags=41%, list=17%, signal=34%	815/2626/5350/6327/486/3776/845/80333/6332/30820/775/783/5348/23704/10699/6910/10060/6263/3752/6336/53826/3777/477/1482/4842/25937/6262/30818/492/55800/6324/4881/482/2259/4882/7220/3757/444/6588/6330/51305/6331/3759/2281/491/6547/23630/10008/28996
KEGG_VASCULAR_SMOOTH_MUSCLE_CONTRACTION	KEGG_VASCULAR_SMOOTH_MUSCLE_CONTRACTION	111	0.560053	2.02959	3.51987e-07	2.97088e-06	1.41016e-06	2690	tags=34%, list=13%, signal=30%	185/1579/72/59/4629/5592/10398/775/5322/800/10335/10242/94274/10267/1909/5320/3779/108/284541/4638/2977/8399/552/4881/4882/84647/2983/10203/2982/147/5739/3778/114/27345/196883/146/10266/136
GOBP_LYMPHOCYTE_ACTIVATION_INVOLVED_IN_IMMUNE_RESPONSE	GOBP_LYMPHOCYTE_ACTIVATION_INVOLVED_IN_IMMUNE_RESPONSE	171	-0.435706	-1.88551	3.55882e-07	2.99259e-06	1.42047e-06	3258	tags=30%, list=16%, signal=26%	3936/3109/911/9466/7468/3822/4436/56941/7494/149233/22976/1378/7374/100431172/50943/5336/3718/202309/7037/54518/51043/114770/3134/3456/10859/9156/100141515/3594/51744/6693/5788/4064/940/1235/11151/4602/114836/30009/8320/3558/3683/282618/3662/3593/5450/257101/4063/959/6363/3458/59067/930
GOBP_VASOCONSTRICTION	GOBP_VASOCONSTRICTION	75	0.614851	2.08576	3.79961e-07	3.18323e-06	1.51095e-06	3982	tags=59%, list=20%, signal=47%	2243/2244/185/846/1401/1311/183/59/3356/2266/10242/1909/3351/3357/2149/477/3363/552/6915/624/40/2697/1621/1906/147/27345/3269/9732/146/659/1131/1908/554/3741/1636/8864/8862/1910/5023/342527/80005/143872/1889/150
GOBP_POSITIVE_REGULATION_OF_ENDOTHELIAL_CELL_MIGRATION	GOBP_POSITIVE_REGULATION_OF_ENDOTHELIAL_CELL_MIGRATION	105	0.568719	2.03909	3.83209e-07	3.19859e-06	1.51825e-06	3730	tags=40%, list=18%, signal=33%	2246/6997/3690/183/2303/147372/7057/6678/8823/27286/5743/64094/8828/25960/5587/84913/8817/8829/57381/2260/7010/2247/284/388/1906/4846/7424/3791/6237/2324/659/3091/7474/1950/8613/54453/57608/51378/5155/9564/5578/7040
GOBP_NEGATIVE_REGULATION_OF_COAGULATION	GOBP_NEGATIVE_REGULATION_OF_COAGULATION	51	0.678729	2.16831	4.07158e-07	3.386e-06	1.6072e-06	2069	tags=55%, list=10%, signal=49%	2243/5340/3273/2244/1361/2160/350/3827/2191/2266/7057/5592/5156/5345/5328/5054/5624/170692/5270/7035/114897/5327/5627/947/1906/4846/710/7103
KEGG_DILATED_CARDIOMYOPATHY	KEGG_DILATED_CARDIOMYOPATHY	85	0.592651	2.05151	4.26912e-07	3.53727e-06	1.67901e-06	2678	tags=46%, list=13%, signal=40%	70/6444/3690/1674/5350/3908/6442/775/783/7169/3479/8515/22801/7043/3678/1756/3672/3694/108/7168/781/3685/6262/7042/8516/6445/3693/3679/3673/4634/3675/6443/93589/785/114/196883/3688/7171/3680
GOBP_LEARNING	GOBP_LEARNING	127	0.528915	1.94025	4.45055e-07	3.67414e-06	1.74397e-06	4137	tags=44%, list=20%, signal=35%	4885/2903/266743/164312/4923/4915/6529/25769/590/1813/50944/2915/4130/577/477/7097/3815/64220/9378/1621/6865/65009/1742/2353/85358/9379/54112/4212/3269/84446/5153/23208/1812/3091/338811/6310/57144/6616/84152/6547/7122/8061/7162/351/27020/5071/57338/3643/85461/4900/23657/81832/10882/3725/2258/22941
GOBP_HETEROCHROMATIN_ORGANIZATION	GOBP_HETEROCHROMATIN_ORGANIZATION	79	-0.551328	-2.16844	4.52668e-07	3.7234e-06	1.76735e-06	4157	tags=49%, list=21%, signal=39%	55196/201161/22933/3159/1786/1788/23347/9869/8367/3070/8364/8359/8353/8354/8361/8352/8350/8360/8365/6839/8351/554313/8355/8366/131909/8363/57673/8362/8368/8358/8968/8357/333932/653604/8370/1029/8356/126961/57379
GOBP_ENDODERM_DEVELOPMENT	GOBP_ENDODERM_DEVELOPMENT	75	0.612557	2.07798	4.72774e-07	3.86512e-06	1.83462e-06	2272	tags=40%, list=11%, signal=36%	1301/2626/1295/3975/3624/1289/4313/1290/8091/2335/1284/3909/1843/3678/4323/4317/1291/3685/7080/1303/3912/64321/3693/2627/3679/3227/3914/2131/57057/3915
GOBP_SUBSTRATE_ADHESION_DEPENDENT_CELL_SPREADING	GOBP_SUBSTRATE_ADHESION_DEPENDENT_CELL_SPREADING	108	0.56238	2.02884	4.73315e-07	3.86512e-06	1.83462e-06	3993	tags=43%, list=20%, signal=34%	2243/335/2244/10631/3690/2266/84168/2335/4653/10630/10319/10562/91663/55679/10979/3685/8829/3037/3912/7010/81848/26033/8516/558/55742/3914/3913/2316/22854/8322/3915/79834/3611/8324/84628/79778/5295/2241/3987/5829/59277/80005/23603/4241/29780/25
GOBP_TRANSFORMING_GROWTH_FACTOR_BETA_RECEPTOR_SIGNALING_PATHWAY	GOBP_TRANSFORMING_GROWTH_FACTOR_BETA_RECEPTOR_SIGNALING_PATHWAY	187	0.495868	1.89349	4.84397e-07	3.94139e-06	1.87082e-06	3996	tags=37%, list=20%, signal=30%	10637/54829/94031/1281/1278/7044/7057/5654/4015/7041/11117/2331/2615/2200/93649/56937/10252/7043/4053/3694/9315/27122/9719/10979/7080/135228/7042/1149/3693/4052/6664/4093/8425/269/3675/90/161742/94/124857/8200/2022/2353/4054/1003/4091/7048/4092/64081/3303/399473/2348/753/8754/7046/7791/81031/7122/2662/3696/28996/10253/50515/5829/5796/63976/7040/116844/3725/9518/6386
GOBP_CHROMATIN_SILENCING	GOBP_CHROMATIN_SILENCING	69	-0.582677	-2.25637	4.99299e-07	4.04808e-06	1.92147e-06	2466	tags=38%, list=12%, signal=33%	94239/3008/3015/3006/3014/8971/3007/8330/3012/8335/3009/723790/85235/8969/8338/8332/8318/92815/2146/100048912/3013/8336/8337/8329/317772/3010
REACTOME_COMPLEMENT_CASCADE	REACTOME_COMPLEMENT_CASCADE	56	0.66072	2.14941	5.097e-07	4.11765e-06	1.95449e-06	2311	tags=57%, list=11%, signal=51%	732/735/1361/1401/1370/1991/10877/3426/718/722/2220/10747/729/1369/3075/5648/721/716/720/715/10878/8547/27202/3080/78989/1675/728/5627/710/1191/730/966
GOBP_CARDIAC_CHAMBER_MORPHOGENESIS	GOBP_CARDIAC_CHAMBER_MORPHOGENESIS	114	0.548789	1.99561	5.28673e-07	4.25572e-06	2.02003e-06	2865	tags=45%, list=14%, signal=39%	1301/6423/9464/5950/2626/3084/2303/23414/9353/3491/6910/9510/8828/26508/6586/5915/7168/1482/1363/23493/6604/2294/6262/8829/7042/7010/6474/54567/6664/2627/7472/55742/4887/4634/9249/90/9421/6608/2022/4091/57057/7048/4092/3670/182/659/650/3091/10512/7474/6091
GOBP_NEGATIVE_REGULATION_OF_WNT_SIGNALING_PATHWAY	GOBP_NEGATIVE_REGULATION_OF_WNT_SIGNALING_PATHWAY	207	0.476313	1.83271	5.32681e-07	4.27278e-06	2.02812e-06	3580	tags=31%, list=18%, signal=26%	6423/6424/164284/1000/115908/6663/25928/3484/147906/11197/51339/6425/4920/26585/85407/3485/6422/80114/2735/23072/4035/27303/2719/27122/3090/6591/1482/25937/144165/3487/2737/147495/9096/64321/1958/6469/64359/4163/2887/3489/388630/27123/63923/115701/4038/8322/4776/11063/3670/152573/650/145258/56033/7474/85409/92162/8313/4188/388336/2487/27121/25987/5071/84445/22881
GOBP_ATP_DEPENDENT_CHROMATIN_REMODELING	GOBP_ATP_DEPENDENT_CHROMATIN_REMODELING	86	-0.537724	-2.1256	5.37407e-07	4.28683e-06	2.03479e-06	5973	tags=57%, list=29%, signal=40%	55193/121504/55166/8289/55929/6603/6597/3065/79913/9219/64431/23421/83444/4678/64946/5931/86/5928/55839/6599/79682/8607/8367/201254/2491/64105/79172/8364/8359/81611/55355/378708/8361/57082/6944/8360/54069/91687/8365/554313/8366/79019/1058/8363/8362/8368/11339/255626/8370
PID_TCR_PATHWAY	PID_TCR_PATHWAY	64	-0.594304	-2.2858	5.38292e-07	4.28683e-06	2.03479e-06	2892	tags=34%, list=14%, signal=30%	1445/5777/9020/27040/83593/7409/5588/5579/5788/9402/940/3702/10235/7535/10125/84174/11184/916/919/917/3932/915
GOBP_REGULATION_OF_LEUKOCYTE_PROLIFERATION	GOBP_REGULATION_OF_LEUKOCYTE_PROLIFERATION	234	-0.398449	-1.79116	5.40118e-07	4.28683e-06	2.03479e-06	3220	tags=30%, list=16%, signal=25%	11006/3109/3071/23308/9466/7293/3105/6850/149233/5777/1378/26191/1493/50943/3135/1141/3718/7037/51043/2323/7784/5588/2302/729230/79679/695/944/126259/29126/10148/6441/2064/5880/10859/3659/283234/6355/3594/64926/6693/5788/100133941/56253/54440/160365/22806/3952/940/3549/51237/11151/6352/952/54106/3558/7535/3620/916/51083/3593/923/959/6363/115352/59067/115650/23495/933/640/26279
PID_CD8_TCR_DOWNSTREAM_PATHWAY	PID_CD8_TCR_DOWNSTREAM_PATHWAY	54	-0.623784	-2.29694	5.43224e-07	4.29641e-06	2.03934e-06	1858	tags=35%, list=9%, signal=32%	5588/7124/3561/5579/5551/5778/3604/3560/926/925/356/8320/3558/916/919/917/3002/915/3458
GOBP_ACTIN_MEDIATED_CELL_CONTRACTION	GOBP_ACTIN_MEDIATED_CELL_CONTRACTION	115	0.542859	1.97201	5.54435e-07	4.3698e-06	2.07417e-06	3490	tags=43%, list=17%, signal=35%	70/2626/1674/5350/6327/4620/775/783/7169/23704/3752/1756/10630/29119/7168/477/781/3764/54749/7429/6262/4604/7431/134/55800/6324/8913/2697/55742/4634/3760/2316/7111/6781/3757/5144/7135/7171/287/6330/3741/2934/6331/3759/4635/23630/10008/10052/3762
GOBP_REGULATION_OF_BLOOD_PRESSURE	GOBP_REGULATION_OF_BLOOD_PRESSURE	163	0.497932	1.87341	5.60716e-07	4.40395e-06	2.09039e-06	3010	tags=39%, list=15%, signal=33%	185/1579/1066/10631/183/59/4923/1278/155/9370/1813/170690/10699/5743/623/1909/5972/3043/2149/5919/4883/5345/80763/7168/477/4842/1113/1359/552/6915/134/5742/5125/4881/4882/40/2697/6648/2131/94/947/2642/1906/2982/1215/4846/28514/147/81285/2740/7424/2621/5144/146/10266/1511/659/2028/6870/1908/554/6446/10391
GOBP_NATURAL_KILLER_CELL_ACTIVATION	GOBP_NATURAL_KILLER_CELL_ACTIVATION	69	-0.581066	-2.25013	5.66872e-07	4.4369e-06	2.10603e-06	4378	tags=49%, list=22%, signal=39%	11334/5052/114771/25807/7301/7917/90379/388552/3822/149233/100431172/26191/2323/114770/3134/3456/5293/116449/9760/100528032/51744/5788/9437/50615/914/3952/22914/11151/3558/10125/57823/3593/257101/259197
REACTOME_SIGNALING_BY_THE_B_CELL_RECEPTOR_BCR	REACTOME_SIGNALING_BY_THE_B_CELL_RECEPTOR_BCR	109	-0.505909	-2.05476	5.70101e-07	4.44678e-06	2.11072e-06	6306	tags=46%, list=31%, signal=32%	5683/5717/5709/8517/84433/5716/4067/10892/4893/5708/5695/5690/2885/5694/8454/84876/6233/4773/5686/5720/5704/4794/7311/5478/5721/5710/6850/4793/5777/30011/118788/5692/5336/7409/5699/5714/5293/695/5698/29760/27071/5579/5696/10125/143471/973/974/933/640/930
GOBP_STRIATED_MUSCLE_CELL_DIFFERENTIATION	GOBP_STRIATED_MUSCLE_CELL_DIFFERENTIATION	237	0.458929	1.78574	6.02886e-07	4.66867e-06	2.21604e-06	2641	tags=31%, list=13%, signal=27%	70/2626/1311/1000/3084/3488/2318/4629/25802/4015/26585/8038/7490/5156/80206/3479/90342/93649/5999/5997/6910/1756/3756/4323/27063/5915/8912/5239/577/7168/627/1482/4842/11155/5159/23493/9472/58494/84814/9096/4487/55553/57538/552/6474/1465/51778/57817/6469/4856/2627/90/575/124857/6608/1906/6443/30846/10611/28514/115701/338773/7111/1073/5738/221662/79933/3670/89780/8324/6495/79365/650
GOBP_NEGATIVE_REGULATION_OF_TRANSMEMBRANE_RECEPTOR_PROTEIN_SERINE_THREONINE_KINASE_SIGNALING_PATHWAY	GOBP_NEGATIVE_REGULATION_OF_TRANSMEMBRANE_RECEPTOR_PROTEIN_SERINE_THREONINE_KINASE_SIGNALING_PATHWAY	122	0.532331	1.94573	6.04027e-07	4.66867e-06	2.21604e-06	4068	tags=43%, list=20%, signal=35%	54829/6423/94031/25928/168002/5654/7041/26585/11117/8483/6422/2200/56937/8646/10252/7043/9719/64388/7080/135228/348093/1745/4856/1149/4052/9863/90/161742/91851/124857/4681/4091/57057/7048/4092/64081/3547/3303/399473/7474/10272/753/7046/81031/28996/10253/50515/63976/7040/9573/25/22943/10468
GOBP_NEGATIVE_REGULATION_OF_CELLULAR_RESPONSE_TO_GROWTH_FACTOR_STIMULUS	GOBP_NEGATIVE_REGULATION_OF_CELLULAR_RESPONSE_TO_GROWTH_FACTOR_STIMULUS	90	0.57839	2.03132	6.0474e-07	4.66867e-06	2.21604e-06	3539	tags=43%, list=17%, signal=36%	3273/6423/23213/94031/183/25928/81792/90993/7057/5654/1634/26585/11117/6422/9353/2200/8646/10252/25960/4804/55959/64388/348093/1745/81848/2247/64102/91851/4681/4091/4092/7474/10272/54361/2817/8862/28996/7498/10253
GOBP_ENDODERM_FORMATION	GOBP_ENDODERM_FORMATION	53	0.653334	2.09871	6.17512e-07	4.75106e-06	2.25515e-06	1760	tags=45%, list=9%, signal=41%	1301/1295/3975/3624/1289/4313/1290/8091/2335/1284/3909/1843/3678/4323/4317/1291/3685/1303/3912/64321/3693/2627/3679/3914
GOBP_POSITIVE_REGULATION_OF_LEUKOCYTE_CELL_CELL_ADHESION	GOBP_POSITIVE_REGULATION_OF_LEUKOCYTE_CELL_CELL_ADHESION	229	-0.396099	-1.76931	6.45005e-07	4.94577e-06	2.34757e-06	3220	tags=31%, list=16%, signal=27%	11006/3109/3071/23308/9466/3105/6850/1445/7494/149233/5777/1378/26191/3575/1493/50943/3135/81704/3718/7037/7409/51043/7784/5588/729230/126259/29126/10148/7124/100528032/10859/8631/9308/864/283234/3594/11126/64926/5788/29851/100133941/9402/54440/160365/3952/399/22914/940/3549/11151/4602/6352/2529/5133/3558/7535/55423/916/9840/3932/3593/923/921/959/6363/939/1236/151888/3458/59067/6366/115650
REACTOME_OLFACTORY_SIGNALING_PATHWAY	REACTOME_OLFACTORY_SIGNALING_PATHWAY	128	-0.471168	-1.96566	7.01781e-07	5.34516e-06	2.53714e-06	3568	tags=45%, list=18%, signal=38%	138804/390275/390323/81392/390445/64108/219487/341568/390201/390083/138803/219865/4992/80346/442186/390054/79473/4994/26248/390327/343172/26538/390075/390190/26707/390079/92840/127068/4995/26245/284521/390077/390078/219968/391194/341799/26689/79345/341416/127059/390072/285093/282763/391211/391191/390181/387748/79339/127069/162998/26212/391190/391192/127077/81466/127062/26246/401992
GOBP_IMMUNOGLOBULIN_PRODUCTION	GOBP_IMMUNOGLOBULIN_PRODUCTION	102	-0.510978	-2.06195	7.01818e-07	5.34516e-06	2.53714e-06	3067	tags=35%, list=15%, signal=30%	7186/6929/9466/7468/7293/4436/56941/7494/22976/11277/1378/7374/50943/202309/7037/695/126259/7124/124626/9156/100141515/10721/5788/54440/940/1235/51237/54106/30009/3558/959/115352/57379/59067/933/29802
GOBP_T_CELL_PROLIFERATION	GOBP_T_CELL_PROLIFERATION	190	-0.419113	-1.84452	7.08444e-07	5.37752e-06	2.5525e-06	3220	tags=34%, list=16%, signal=29%	11006/11119/3109/3071/896/23308/9466/7293/3105/6850/5294/149233/5777/1378/26191/1794/1493/50943/3135/81704/3718/7037/51043/5699/7784/5588/2302/729230/1503/79679/944/126259/29126/10148/6441/2064/5880/10859/3659/283234/3594/64926/6693/5788/100133941/56253/54440/160365/3952/940/3549/11151/6352/3558/7535/10125/3620/916/3593/923/959/6363/59067/115650/26279
REACTOME_RHO_GTPASES_ACTIVATE_FORMINS	REACTOME_RHO_GTPASES_ACTIVATE_FORMINS	138	-0.47028	-1.97966	7.35659e-07	5.56542e-06	2.64169e-06	5040	tags=43%, list=25%, signal=33%	11243/79023/51466/55746/1855/151246/81929/140735/23279/23421/55055/84790/752/5528/286205/10376/347688/64946/55920/1856/55839/1062/79902/9735/79682/3619/54821/2491/6232/64105/79172/81930/332/81624/378708/79980/701/57082/57405/91687/699/1063/10383/5347/10403/151648/4085/79019/1058/11130/220134/147841/55143/11004/79861/83540/9212/7278/991/10382
GOBP_POSITIVE_REGULATION_OF_CELL_SUBSTRATE_ADHESION	GOBP_POSITIVE_REGULATION_OF_CELL_SUBSTRATE_ADHESION	121	0.539533	1.97119	7.58199e-07	5.71682e-06	2.71356e-06	2434	tags=32%, list=12%, signal=29%	2243/335/3273/2244/10085/1012/1295/2266/151887/1307/11117/1842/6422/2335/4811/3491/7070/4653/3678/30008/10562/91663/55679/10979/79625/2294/8829/3037/342184/7010/4887/3675/2199/2316/133584/25975/3791/3611/6237
GOBP_REGULATION_OF_ACTIN_FILAMENT_BUNDLE_ASSEMBLY	GOBP_REGULATION_OF_ACTIN_FILAMENT_BUNDLE_ASSEMBLY	97	0.568472	2.0089	7.60763e-07	5.71709e-06	2.71368e-06	3639	tags=38%, list=18%, signal=31%	335/50507/1490/395/6422/171024/50944/10411/4653/7043/84952/5345/7168/10979/10395/7429/11346/8829/1902/28984/2316/22899/85358/79933/55704/9639/10174/10391/7046/5295/54361/389/6376/5071/22843/5829/90102
GOBP_REGULATION_OF_VASOCONSTRICTION	GOBP_REGULATION_OF_VASOCONSTRICTION	57	0.652924	2.12751	7.83081e-07	5.86533e-06	2.78405e-06	4122	tags=65%, list=20%, signal=52%	2243/2244/185/846/183/3356/2266/10242/2149/477/552/6915/624/40/2697/1621/1906/147/27345/3269/9732/146/659/1131/1908/554/3741/1636/8864/8862/5023/342527/80005/143872/1889/150/133
HALLMARK_TNFA_SIGNALING_VIA_NFKB	HALLMARK_TNFA_SIGNALING_VIA_NFKB	200	0.477435	1.82948	8.00339e-07	5.97481e-06	2.83601e-06	4695	tags=48%, list=23%, signal=38%	3624/9945/5806/2669/3976/3164/7130/5743/3491/56937/1843/8013/3371/2354/5328/22822/5054/687/2920/7097/4929/57007/5187/6372/8877/1958/3914/6648/388/80176/1839/1906/8870/9242/24147/10611/2353/50486/4616/2919/1960/374/2921/1959/182/25976/467/3552/650/11080/6364/5209/1437/1052/1026/1647/595/9021/8613/3569/8848/6446/2152/7128/1435/6347/2114/8553/7538/8061/1827/7071/1847/1051/3572/2150/10725/6515/150094…
WP_FOLATE_METABOLISM	WP_FOLATE_METABOLISM	67	0.621806	2.06875	8.23432e-07	6.12699e-06	2.90824e-06	3475	tags=45%, list=17%, signal=37%	2243/213/335/5340/12/2244/6289/1401/6288/2266/2878/6291/3039/3043/5054/4842/2352/6649/5327/6648/2155/4353/2348/4143/3569/1435/2350/6347/2877/3643
GOBP_REGULATION_OF_GENE_SILENCING	GOBP_REGULATION_OF_GENE_SILENCING	141	-0.463745	-1.96629	8.467e-07	6.27946e-06	2.98062e-06	6155	tags=55%, list=30%, signal=38%	8021/10269/5434/8480/1660/5439/121504/348995/5433/129401/26523/389421/5468/5436/29028/23636/10762/79023/55746/81929/5440/8994/100101267/7157/23279/23511/9883/3159/103/23165/5438/9631/4927/1956/79902/1017/57510/5460/8367/3008/8364/3006/8359/55706/9972/8353/8354/8361/8352/8971/8350/8360/3007/8365/7124/8351/7015/554313/8355/8366/3009/23225/8363/8362/8368/8358/8318/131405/8968/8357/333932/653604/8370…
GOBP_NUCLEAR_TRANSCRIBED_MRNA_CATABOLIC_PROCESS	GOBP_NUCLEAR_TRANSCRIBED_MRNA_CATABOLIC_PROCESS	206	-0.409631	-1.81315	8.53713e-07	6.31078e-06	2.99548e-06	7790	tags=60%, list=38%, signal=37%	6173/6128/54512/118460/115024/23318/6164/23019/6499/10921/6136/9704/80153/1981/4849/6176/6192/56478/6134/6130/23644/6169/79048/51010/28960/55629/6157/29883/472/8559/201626/5394/6155/26019/54464/6228/6152/84305/23049/6194/6138/6205/23016/5393/11340/55181/6206/55802/6218/1797/65109/6154/6175/6132/6209/5433/27258/9045/6143/26523/6167/6188/5436/5976/6161/6193/6146/6208/25873/6187/4686/6158/6233/6142/…
GOBP_SMOOTH_MUSCLE_CELL_PROLIFERATION	GOBP_SMOOTH_MUSCLE_CELL_PROLIFERATION	127	0.522094	1.91523	8.72282e-07	6.42704e-06	3.05067e-06	3035	tags=38%, list=15%, signal=32%	4969/1264/1012/1991/3488/8840/4313/2254/7057/5592/9370/2006/5136/3479/93649/9510/3351/7043/8013/30008/4883/5345/7168/80310/7432/5159/348093/347/4881/2247/4856/10891/3673/2697/6648/1839/1906/10203/65009/5739/7048/283/10257/1026/2852/3569/5728/7128
GOBP_POSITIVE_REGULATION_OF_EPITHELIAL_CELL_MIGRATION	GOBP_POSITIVE_REGULATION_OF_EPITHELIAL_CELL_MIGRATION	147	0.508431	1.89661	9.12377e-07	6.70064e-06	3.18053e-06	3007	tags=33%, list=15%, signal=28%	2246/6997/3690/183/2303/2252/147372/7057/6678/8823/27286/5743/64094/8828/25960/5587/84913/8817/7429/8829/3037/7042/57381/2260/7010/2255/2247/3673/3675/284/388/1839/1906/4846/7424/3791/7048/6237/2324/659/3091/3373/7474/1950/8613/54453/57608/8754
KEGG_CALCIUM_SIGNALING_PATHWAY	KEGG_CALCIUM_SIGNALING_PATHWAY	172	0.489968	1.85183	9.38044e-07	6.86684e-06	3.25943e-06	3700	tags=38%, list=18%, signal=31%	185/815/1129/2903/4923/3356/5350/3973/5733/155/775/886/5156/5136/623/84812/1909/5737/6263/2915/108/3357/4638/2149/8912/4842/5159/3363/6262/492/8877/552/6915/624/8913/7220/6865/4846/147/5137/114/63928/196883/3269/5731/146/5153/1131/6870/1812/136/2066/5332/2774/9127/2925/491/6547/115/23236/683/5578/2911/1910/5023
GOBP_CARDIAC_SEPTUM_DEVELOPMENT	GOBP_CARDIAC_SEPTUM_DEVELOPMENT	95	0.57406	2.02906	9.57682e-07	6.98799e-06	3.31693e-06	3708	tags=48%, list=18%, signal=40%	6299/2626/23414/9353/3491/11174/6910/8828/26508/6586/5915/1482/23493/8829/7042/64220/5138/6664/2627/55742/9249/90/9421/6608/2022/57167/5754/4091/57057/7048/4092/3670/182/287/659/10512/7474/6091/7046/3340/653/10818/6092/3209/7798/57493
REACTOME_HIV_LIFE_CYCLE	REACTOME_HIV_LIFE_CYCLE	149	-0.446595	-1.90014	1.07994e-06	7.84533e-06	3.72388e-06	8802	tags=63%, list=43%, signal=36%	9150/53371/55048/5431/7314/27183/5430/6924/4836/4928/22916/11097/6908/8812/6396/8731/9525/8148/7175/3836/2968/83860/6872/6827/5437/2547/7469/9688/904/2068/8732/8815/9818/920/6874/6878/8021/5905/5434/8480/29082/11198/5439/2960/348995/5433/129401/6882/5901/5436/138474/7514/2959/4686/51497/23636/10762/79023/6233/55746/6880/81929/5440/91782/25920/7936/100101267/23279/6877/11168/23511/9883/3159/7311/6…
GOBP_MEIOSIS_I_CELL_CYCLE_PROCESS	GOBP_MEIOSIS_I_CELL_CYCLE_PROCESS	118	-0.480979	-1.99672	1.08211e-06	7.84533e-06	3.72388e-06	5162	tags=57%, list=25%, signal=43%	23304/5889/25788/51547/11077/151246/2956/4361/256126/29893/9985/225689/283847/7917/83990/675/4438/79703/1761/994/4603/29988/642636/11144/26271/7155/124817/201254/9232/116138/26255/10744/55706/10635/6790/158401/378708/84057/4439/56154/150365/54514/146956/676/2177/80010/7153/1164/5347/9133/9134/5888/151648/283129/9319/147872/10388/284071/995/8438/9700/993/11105/79173/143471/898/56979
GOBP_ROOF_OF_MOUTH_DEVELOPMENT	GOBP_ROOF_OF_MOUTH_DEVELOPMENT	84	0.583223	2.01374	1.12293e-06	8.11527e-06	3.852e-06	3543	tags=43%, list=17%, signal=36%	9464/54796/3624/7484/60529/6943/91461/5156/5396/2615/7291/7043/3694/6615/2295/2737/4487/7042/6469/6664/9249/124857/9242/84695/3714/7048/89780/64651/25976/7474/7046/2304/7122/3696/23314/10220
GOBP_ODONTOGENESIS	GOBP_ODONTOGENESIS	118	0.54072	1.96515	1.13674e-06	8.18891e-06	3.88696e-06	3178	tags=42%, list=16%, signal=36%	54829/9464/3624/1277/25928/1278/5654/10117/5156/56975/340419/11096/401138/2736/7291/7043/3694/3371/4804/5054/2737/4487/7042/54757/9622/3912/5066/1745/6469/2255/358/9421/947/6608/363/249/1906/4038/360/3714/9313/3399/650/2775/4982/6569/8313/1441/6331/1435
GOBP_SMAD_PROTEIN_SIGNAL_TRANSDUCTION	GOBP_SMAD_PROTEIN_SIGNAL_TRANSDUCTION	73	0.597957	2.01534	1.15633e-06	8.30354e-06	3.94137e-06	4422	tags=59%, list=22%, signal=46%	10637/3624/3172/7018/7044/4920/8483/7043/3694/392255/84913/25937/7042/7431/11030/4856/4093/9863/8200/353500/2353/4091/4092/64081/650/7046/83729/81031/2662/653/3625/28996/10220/9210/7040/9573/3725/9518/4088/57178/6497/654/657
GOBP_CARDIAC_MUSCLE_CONTRACTION	GOBP_CARDIAC_MUSCLE_CONTRACTION	126	0.526801	1.93134	1.19174e-06	8.53077e-06	4.04923e-06	3498	tags=40%, list=17%, signal=33%	70/2626/1490/5350/6327/845/775/783/23704/5997/3752/1756/29119/6336/7168/477/781/1482/4842/3764/1113/6262/134/55800/3270/6324/8913/2697/4634/3760/2316/147/6781/3757/5144/4092/7135/287/6330/3741/2934/6331/3759/2281/4635/23630/10008/10052/3762/2548
GOBP_RETINA_DEVELOPMENT_IN_CAMERA_TYPE_EYE	GOBP_RETINA_DEVELOPMENT_IN_CAMERA_TYPE_EYE	139	0.52184	1.93215	1.21087e-06	8.64034e-06	4.10123e-06	3583	tags=39%, list=18%, signal=32%	5076/84465/91156/5950/3975/4915/6101/5156/5176/94137/1282/7070/284217/10319/6121/5159/4693/6604/1545/8829/7042/57381/5961/658/1745/7021/54567/56853/7287/3913/94/1826/24147/22899/28514/8322/51761/2823/5146/1641/25932/348980/10083/659/3091/7275/6096/343035/6010/10002/5979/28996/1746/23363
GOBP_BLOOD_VESSEL_ENDOTHELIAL_CELL_MIGRATION	GOBP_BLOOD_VESSEL_ENDOTHELIAL_CELL_MIGRATION	113	0.543924	1.97077	1.27347e-06	9.05848e-06	4.29971e-06	3730	tags=37%, list=18%, signal=30%	335/3273/6997/2303/7057/26585/3164/9353/27286/5743/5587/8817/90627/29775/8829/161198/57381/2260/6915/2247/285/54567/28984/284/161742/94/4846/1003/1960/7424/3791/3091/22846/1647/6091/57608/51378/54345/5155/5578/4627/7040
GOBP_HORMONE_METABOLIC_PROCESS	GOBP_HORMONE_METABOLIC_PROCESS	209	0.465753	1.79687	1.29262e-06	9.16586e-06	4.35068e-06	3537	tags=38%, list=17%, signal=32%	54576/1066/5950/1588/5122/7849/83539/8630/7038/1576/125/405753/5156/339761/127/10699/6567/1513/7173/2690/5972/6716/1589/1551/27122/124/8912/6447/6121/1545/1359/50506/220/10404/10170/5125/1958/6469/10891/9249/54600/117247/3249/53919/1215/54659/4803/1734/2099/131/7364/8528/25976/1511/1646/650/2028/3091/140606/83875/3293/1565/54577/195814/5947/5653/2304/54361/6696/54658/1636/5126/1577/653/1645/15105…
REACTOME_MITOCHONDRIAL_TRANSLATION	REACTOME_MITOCHONDRIAL_TRANSLATION	96	-0.510582	-2.06392	1.3003e-06	9.19149e-06	4.36284e-06	8126	tags=75%, list=40%, signal=45%	85476/4528/7284/10102/84311/219402/51649/64969/92399/90480/60488/51264/84340/64981/51258/64963/29093/10884/128308/219927/56945/65008/64965/124995/57129/63875/116541/55037/29088/64976/51642/51650/51318/11222/26589/51081/51023/28973/7818/116540/55052/65993/51021/79590/51373/64960/51116/54998/65003/3396/78988/26284/64432/118487/64951/64949/55173/54948/54148/6182/64979/51073/54460/740/51253/55168/639…
GOBP_TISSUE_REMODELING	GOBP_TISSUE_REMODELING	156	0.499535	1.87875	1.32348e-06	9.32617e-06	4.42678e-06	3730	tags=41%, list=18%, signal=34%	5340/3273/9464/115908/3690/183/3488/7018/2303/4313/633/5745/26585/3976/6422/4921/7060/3351/84870/7043/7076/4323/1464/2149/5166/383/4286/57817/2255/3953/558/7369/54567/2697/2131/94/1621/2316/8200/7075/4846/4054/338773/51208/861/182/2324/659/3552/3091/10512/4982/3569/7128/10609/6696/1636/10457/2296/2034/3200/5578/1436/7040
GOBP_POSITIVE_REGULATION_OF_LIPASE_ACTIVITY	GOBP_POSITIVE_REGULATION_OF_LIPASE_ACTIVITY	67	0.616671	2.05167	1.34092e-06	9.41973e-06	4.47118e-06	1776	tags=36%, list=9%, signal=33%	335/337/185/350/338328/3356/4915/395/5156/5322/3491/1909/4916/3357/627/5159/3815/2260/552/2321/2247/1902/728/4908
GOBP_RENAL_SYSTEM_PROCESS	GOBP_RENAL_SYSTEM_PROCESS	108	0.552047	1.99156	1.37531e-06	9.63142e-06	4.57166e-06	4156	tags=52%, list=21%, signal=41%	185/1579/23213/183/9370/1813/10699/5972/3043/108/2149/4883/5345/80763/6521/55959/3037/552/134/5125/4162/4881/358/7021/7369/2697/3675/947/1906/3778/221395/6781/81285/114/360/2621/196883/57156/554/6446/6927/10391/2934/359/26249/115/361/5155/54885/1910/2150/4643/56302/5573/133/111
GOBP_POSITIVE_REGULATION_OF_ACTIN_FILAMENT_BUNDLE_ASSEMBLY	GOBP_POSITIVE_REGULATION_OF_ACTIN_FILAMENT_BUNDLE_ASSEMBLY	61	0.626706	2.06523	1.44945e-06	1.01127e-05	4.80012e-06	3629	tags=46%, list=18%, signal=38%	335/50507/1490/6422/171024/10411/4653/7043/5345/7168/10979/7429/11346/8829/1902/28984/2316/22899/79933/55704/9639/10174/7046/54361/389/6376/22843/5829
GOBP_REGULATION_OF_EXTRINSIC_APOPTOTIC_SIGNALING_PATHWAY	GOBP_REGULATION_OF_EXTRINSIC_APOPTOTIC_SIGNALING_PATHWAY	148	0.502464	1.8785	1.45298e-06	1.01127e-05	4.80012e-06	3485	tags=31%, list=17%, signal=26%	2243/2244/6423/2668/3624/183/2266/7057/8406/6422/3479/3082/2138/5054/2070/6591/3685/219699/64798/7857/85450/2260/658/7078/2255/90/1621/4846/50486/355/2623/8795/3303/467/3552/57144/1437/2852/5728/7128/7046/51330/653/5979/23017/3655
GOBP_REGULATION_OF_DNA_RECOMBINATION	GOBP_REGULATION_OF_DNA_RECOMBINATION	101	-0.499428	-2.02777	1.46656e-06	1.0176e-05	4.83014e-06	3687	tags=42%, list=18%, signal=34%	92797/6118/7454/55010/63979/23347/441161/9466/7468/55086/4436/56941/22976/142/56893/8914/10189/3575/3008/50943/3006/1111/55135/10635/7037/56154/8971/3838/641/3007/116028/2187/5888/3009/10721/5788/940/11105/30009/3558/3010/56979
GOBP_AMINE_TRANSPORT	GOBP_AMINE_TRANSPORT	88	0.572855	1.99985	1.48305e-06	1.02276e-05	4.85467e-06	3465	tags=48%, list=17%, signal=40%	6582/3745/2668/4923/3356/143425/1813/85413/5999/5997/6622/84258/3351/477/6571/383/7432/1113/6860/2917/552/134/1644/1137/4887/6865/57393/57586/3688/148281/6387/366/10991/23208/1812/6804/8501/8864/6857/5071/83849/127833
GOBP_POSITIVE_REGULATION_OF_ENDOTHELIAL_CELL_PROLIFERATION	GOBP_POSITIVE_REGULATION_OF_ENDOTHELIAL_CELL_PROLIFERATION	88	0.572723	1.99939	1.48305e-06	1.02276e-05	4.85467e-06	4566	tags=53%, list=23%, signal=42%	185/1012/3690/3164/8828/7060/5587/3357/383/7432/2277/8829/7857/1893/2260/7010/2247/7472/1960/7424/187/3791/5228/51162/6387/2324/659/650/283/3091/7474/1950/57608/2152/7046/6356/8862/5155/5578/116844/10344/3481/6369/654/5365/8742/3586
GOBP_CELLULAR_RESPONSE_TO_VASCULAR_ENDOTHELIAL_GROWTH_FACTOR_STIMULUS	GOBP_CELLULAR_RESPONSE_TO_VASCULAR_ENDOTHELIAL_GROWTH_FACTOR_STIMULUS	60	0.631528	2.07559	1.53204e-06	1.05254e-05	4.99602e-06	3933	tags=53%, list=19%, signal=43%	3273/81792/147372/1634/5156/3164/64094/8828/25960/5587/2277/5159/2619/8829/8877/2321/54567/28514/1960/7424/3791/5228/9508/10266/2324/6091/57608/2296/7498/10253/967/7412
GOBP_REGULATION_OF_EPITHELIAL_TO_MESENCHYMAL_TRANSITION	GOBP_REGULATION_OF_EPITHELIAL_TO_MESENCHYMAL_TRANSITION	92	0.566343	1.99363	1.53554e-06	1.05254e-05	4.99602e-06	3730	tags=49%, list=18%, signal=40%	6423/1277/147906/7041/26585/3170/6422/23187/6910/10252/7291/7043/10630/10979/4017/7080/25937/6615/7042/2042/28984/90/161742/3249/2022/8092/7048/4092/3670/64081/182/650/399473/6317/3569/753/5728/7046/8313/2296/653/10253/90102/10439/7040
REACTOME_NONSENSE_MEDIATED_DECAY_NMD	REACTOME_NONSENSE_MEDIATED_DECAY_NMD	114	-0.477641	-1.95503	1.5722e-06	1.07442e-05	5.09985e-06	8725	tags=77%, list=43%, signal=44%	6207/6137/6230/6160/23521/6171/22916/6189/6229/4736/6173/6128/6164/10921/6136/1981/6176/6192/6134/6130/6169/140032/55629/6157/6155/26019/6228/6152/23049/6194/6138/6205/55181/6206/55802/6218/65109/6154/6175/6132/6209/9045/6143/6167/6188/5976/6161/6193/6146/6208/25873/6187/4686/6158/6233/6142/2197/56006/6210/9887/6139/6135/9775/9939/6141/55110/6181/6222/6202/6201/6156/3921/7311/6165/6147/11224/6223…
GOBP_REGULATION_OF_GENE_SILENCING_BY_RNA	GOBP_REGULATION_OF_GENE_SILENCING_BY_RNA	123	-0.465701	-1.92363	1.62301e-06	1.1058e-05	5.24879e-06	6155	tags=54%, list=30%, signal=38%	8021/10269/5434/8480/1660/5439/121504/348995/5433/129401/26523/389421/5468/5436/23636/10762/79023/55746/81929/5440/8994/100101267/7157/23279/23511/9883/103/23165/5438/9631/4927/1956/79902/57510/5460/8367/8364/8359/55706/9972/8353/8354/8361/8352/8350/8360/8365/7124/8351/7015/554313/8355/8366/23225/8363/8362/8368/8358/131405/8968/8357/333932/653604/8370/8356/126961/4613
GOBP_REGULATION_OF_ANIMAL_ORGAN_MORPHOGENESIS	GOBP_REGULATION_OF_ANIMAL_ORGAN_MORPHOGENESIS	174	0.489229	1.85237	1.64009e-06	1.11408e-05	5.28809e-06	2865	tags=31%, list=14%, signal=27%	5076/6423/23213/2668/3975/2246/115908/183/10082/7849/7484/2252/51339/4920/26585/7490/85407/6422/340419/140628/84870/10252/3082/166336/2719/4919/4804/8321/144165/4487/6469/2255/2239/9863/7472/947/6608/1906/57664/55966/8322/5754/10736/89780/5154/8324/6495/3207/9620/650/5314/7474/4982/6091
GOBP_NEGATIVE_REGULATION_OF_CELL_SUBSTRATE_ADHESION	GOBP_NEGATIVE_REGULATION_OF_CELL_SUBSTRATE_ADHESION	59	0.628836	2.05675	1.69832e-06	1.15018e-05	5.45946e-06	3824	tags=51%, list=19%, signal=41%	5340/10631/1277/6695/7057/395/11170/4653/4035/4323/3956/5054/10395/81848/347/285/4321/94/55966/8322/8324/182/10391/5728/5295/6376/90102/9723/23603/4241
REACTOME_ESR_MEDIATED_SIGNALING	REACTOME_ESR_MEDIATED_SIGNALING	217	-0.389522	-1.72586	1.77641e-06	1.19948e-05	5.69345e-06	2781	tags=29%, list=14%, signal=25%	340481/685/8367/94239/7391/3018/2100/8339/8364/3015/8359/8347/127933/3017/8331/8346/8342/8353/8354/8344/3014/8361/8341/8352/8350/8360/8345/3838/8365/8351/554313/8355/8366/3012/8335/2786/85236/2788/723790/8970/8343/8363/8362/8368/8338/8340/8358/8968/8349/3013/8357/333932/255626/8337/8348/653604/8370/4602/8356/128312/255324/126961/346562
GOBP_NEGATIVE_REGULATION_OF_RESPONSE_TO_WOUNDING	GOBP_NEGATIVE_REGULATION_OF_RESPONSE_TO_WOUNDING	85	0.577722	1.99983	1.88659e-06	1.27008e-05	6.02858e-06	2069	tags=40%, list=10%, signal=36%	2243/5340/3273/2244/1361/2160/350/3827/149461/2191/2266/7057/5592/5156/5345/5328/5054/58189/5624/170692/135228/5270/7035/2247/2697/114897/5327/5627/947/1906/4846/710/55966/7103
KEGG_T_CELL_RECEPTOR_SIGNALING_PATHWAY	KEGG_T_CELL_RECEPTOR_SIGNALING_PATHWAY	106	-0.492526	-2.00851	1.91506e-06	1.28542e-05	6.10138e-06	3249	tags=28%, list=16%, signal=24%	23624/10298/5294/4793/5777/9020/1493/27040/7409/5588/5293/7124/5788/29851/9402/926/940/3702/925/5133/3558/7535/10125/916/919/917/3932/915/959/3458
GOBP_CELLULAR_RESPONSE_TO_TOXIC_SUBSTANCE	GOBP_CELLULAR_RESPONSE_TO_TOXIC_SUBSTANCE	113	0.539107	1.95332	1.9271e-06	1.28967e-05	6.12159e-06	3537	tags=35%, list=17%, signal=29%	3240/213/337/7837/3048/2878/127/5743/7173/3039/3047/2168/3043/3040/493869/10516/114757/3045/2938/3042/50506/5742/64359/125336/6649/137902/6648/4846/4353/241/4056/2882/54996/84203/2944/195827/5071/2877/389434
KEGG_HYPERTROPHIC_CARDIOMYOPATHY_HCM	KEGG_HYPERTROPHIC_CARDIOMYOPATHY_HCM	79	0.581504	1.98866	2.0187e-06	1.34699e-05	6.39364e-06	3485	tags=52%, list=17%, signal=43%	70/6444/3690/1674/3908/6442/775/783/7169/3479/8515/22801/7043/3678/1756/3672/3694/7168/781/3685/6262/7042/8516/6445/3693/3679/3673/4634/3675/6443/53632/93589/785/3688/7171/3680/3569/1636/3696/3691/3655
GOBP_BIOMINERALIZATION	GOBP_BIOMINERALIZATION	147	0.497881	1.85725	2.11926e-06	1.40993e-05	6.69239e-06	2686	tags=33%, list=13%, signal=29%	197/4958/54829/1311/1277/1278/5745/4920/4057/4015/26585/10117/91461/3479/4921/56975/3491/340419/401138/7291/7043/3694/5167/2719/56172/57419/23493/4745/4256/1893/5744/54757/9622/658/7123/90/359845/2824/249/4846/4054/338773/2621/2623/9313/659/650/3091
GOBP_ZYMOGEN_ACTIVATION	GOBP_ZYMOGEN_ACTIVATION	57	0.638137	2.07933	2.13512e-06	1.41632e-05	6.72271e-06	2456	tags=40%, list=12%, signal=36%	3240/2243/2244/1361/2160/350/3250/2903/2266/7057/2158/4323/715/5345/5328/5054/5270/8492/7123/5327/3249/444/861
GOBP_ENDOTHELIUM_DEVELOPMENT	GOBP_ENDOTHELIUM_DEVELOPMENT	124	0.512747	1.87848	2.18277e-06	1.44369e-05	6.85264e-06	3525	tags=42%, list=17%, signal=35%	2246/3084/2303/81792/55273/10411/80781/1306/81575/10630/4855/84913/6935/91663/5624/23493/90627/8829/64321/5138/54567/64102/2697/90/94/947/388/2022/7075/28514/54538/1003/2701/6781/11167/7414/3791/25932/5144/80274/182/659/169044/4478/5802/9076/5175/7122/54345/23236/7498/3209
GOBP_REGULATION_OF_HEART_RATE	GOBP_REGULATION_OF_HEART_RATE	89	0.564574	1.97545	2.37045e-06	1.56325e-05	7.42016e-06	3490	tags=46%, list=17%, signal=38%	5350/6327/845/775/783/1813/23704/5999/3752/1756/29119/6336/80763/7168/781/23493/6262/552/55800/3270/6324/8913/3760/1906/147/3757/5144/3670/146/287/6330/6870/1908/3741/6331/3759/2281/23630/2034/10008/3762
GOBP_TRANSLATIONAL_INITIATION	GOBP_TRANSLATIONAL_INITIATION	185	-0.415096	-1.81844	2.39573e-06	1.57533e-05	7.47749e-06	8725	tags=66%, list=43%, signal=38%	6207/6137/6230/6160/23521/27161/10209/7458/6171/22916/6189/6229/1653/8664/4528/4736/5610/219402/8637/7175/6173/6128/6059/8893/8894/6164/1983/2332/6136/1981/8666/6176/5936/1967/6192/8846/1618/6134/6130/6169/54915/6157/1965/1968/6155/6228/6152/6194/1939/56339/6138/6205/9086/9451/6206/3315/8872/6218/8662/6154/2475/6175/6132/6209/5433/8891/9045/6143/6167/6188/5436/8668/6161/51441/6193/6146/6208/25873…
GOBP_RESPONSE_TO_CORTICOSTEROID	GOBP_RESPONSE_TO_CORTICOSTEROID	145	0.502644	1.87285	2.41802e-06	1.58538e-05	7.52518e-06	3291	tags=39%, list=16%, signal=33%	189/387758/1490/266743/6755/1277/114907/1036/6678/590/9370/5105/5176/3485/3490/7356/9353/1369/6898/11170/3351/1843/6586/218/2354/687/383/2706/5069/4129/54541/1373/5066/552/358/116/4747/249/1906/2022/2353/6781/11063/3670/54206/3176/1026/2852/595/3569/6446/1261/8754/9076/54658/7538/8061
WP_HIPPOMERLIN_SIGNALING_DYSREGULATION	WP_HIPPOMERLIN_SIGNALING_DYSREGULATION	118	0.534428	1.94228	2.55616e-06	1.67111e-05	7.9321e-06	3684	tags=45%, list=18%, signal=37%	1014/28316/1012/1000/1490/3690/4915/28513/1004/1009/1002/5156/64405/8515/94274/22801/1013/3678/3672/3694/4804/3685/5159/1001/3815/2260/1006/7010/8516/2321/3693/3679/3673/3675/1007/4914/1003/3791/3688/1005/5063/2324/3680/57144/595/5332/3480/3696/3691/3643/3655/3684/1436
GOBP_NEGATIVE_REGULATION_OF_CHROMOSOME_ORGANIZATION	GOBP_NEGATIVE_REGULATION_OF_CHROMOSOME_ORGANIZATION	88	-0.521437	-2.07209	2.90173e-06	1.8902e-05	8.97204e-06	2908	tags=32%, list=14%, signal=27%	9735/26271/142/9232/26255/10744/80169/80119/56155/7517/701/348654/699/7153/7272/1063/5347/10403/891/4085/9319/81620/11130/4171/9700/9212/991/57379
KEGG_SPLICEOSOME	KEGG_SPLICEOSOME	126	-0.454241	-1.88292	2.908e-06	1.8902e-05	8.97204e-06	8733	tags=71%, list=43%, signal=40%	51729/29896/24148/8683/25949/10084/22916/988/9785/3183/9716/1659/51503/3310/6428/5093/4809/3190/10992/10291/3312/6629/51691/22827/3192/8559/8896/6431/6636/6427/6426/6434/9416/151903/10946/9092/84844/10772/84991/27258/8175/11338/10594/6637/6633/4670/51639/8449/9343/4686/6432/9128/11157/9984/23020/51645/9775/6635/10713/56949/83443/84950/9939/10286/55110/6632/6627/3304/23450/51690/10523/57461/9410/1…
WP_GLUCOCORTICOID_RECEPTOR_PATHWAY	WP_GLUCOCORTICOID_RECEPTOR_PATHWAY	70	0.592905	1.98934	2.9286e-06	1.89814e-05	9.00972e-06	4645	tags=59%, list=23%, signal=45%	153218/89795/5743/5997/10252/27063/51129/5375/6591/4240/57007/347902/3589/8436/4616/1831/241/1836/8972/9970/6364/121512/387509/2040/7128/6347/8553/84951/5552/11214/10602/3895/8507/3725/55224/81706/7056/56262/6397/92737/10769
GOBP_DEVELOPMENTAL_GROWTH_INVOLVED_IN_MORPHOGENESIS	GOBP_DEVELOPMENTAL_GROWTH_INVOLVED_IN_MORPHOGENESIS	222	0.449802	1.74401	2.94925e-06	1.89849e-05	9.01142e-06	4275	tags=36%, list=21%, signal=28%	6423/6299/10631/3975/2246/1002/85407/6422/9353/2335/4131/5967/8828/84258/55083/10252/4035/6586/3371/91584/627/57611/23769/8829/342184/80031/6860/10501/6469/2255/9863/7224/3897/3913/2131/63923/1826/4803/66000/7414/5754/2099/7048/89780/6387/23767/6495/659/1808/9201/10512/4692/1627/7474/344901/2045/5802/1435/6696/6356/351/6857/5071/127833/56920/10253/84445/27185/10439/9723/23105/2017/25/9423/2258/40…
REACTOME_PLASMA_LIPOPROTEIN_ASSEMBLY_REMODELING_AND_CLEARANCE	REACTOME_PLASMA_LIPOPROTEIN_ASSEMBLY_REMODELING_AND_CLEARANCE	65	0.614647	2.04898	2.95311e-06	1.89849e-05	9.01142e-06	1684	tags=22%, list=8%, signal=20%	213/335/337/4018/336/84699/345/338328/27329/63924/51129/2/5125/649
GOBP_NUCLEAR_TRANSCRIBED_MRNA_CATABOLIC_PROCESS_NONSENSE_MEDIATED_DECAY	GOBP_NUCLEAR_TRANSCRIBED_MRNA_CATABOLIC_PROCESS_NONSENSE_MEDIATED_DECAY	120	-0.466696	-1.93823	2.95433e-06	1.89849e-05	9.01142e-06	7565	tags=78%, list=37%, signal=49%	5073/6207/6137/6230/6160/23521/6171/22916/6189/6229/4736/6173/6128/6164/6499/10921/6136/9704/1981/6176/6192/6134/6130/6169/79048/55629/6157/5394/6155/26019/6228/6152/84305/23049/6194/6138/6205/55181/6206/55802/6218/65109/6154/6175/6132/6209/9045/6143/6167/6188/5976/6161/6193/6146/6208/25873/6187/4686/6158/6233/6142/56006/6210/9887/6139/6135/9775/9939/6141/55110/6181/6222/6202/6201/6156/3921/7311/…
REACTOME_SWITCHING_OF_ORIGINS_TO_A_POST_REPLICATIVE_STATE	REACTOME_SWITCHING_OF_ORIGINS_TO_A_POST_REPLICATIVE_STATE	90	-0.50616	-2.00988	3.1445e-06	2.01497e-05	9.5643e-06	6315	tags=51%, list=31%, signal=35%	51434/5683/5717/5709/5716/5708/5695/5690/5694/8454/246184/6233/5001/5686/5720/64682/5704/7311/29882/51529/84515/5721/5710/1017/4172/5692/4175/23594/4176/5699/5714/27338/4173/4174/990/11065/4998/5698/890/9134/81620/6502/5696/4171/143471/898
GOBP_SENSORY_PERCEPTION_OF_CHEMICAL_STIMULUS	GOBP_SENSORY_PERCEPTION_OF_CHEMICAL_STIMULUS	204	-0.391415	-1.72515	3.21245e-06	2.0527e-05	9.74337e-06	2864	tags=32%, list=14%, signal=28%	390201/390083/138803/4975/219865/4992/442186/390054/79473/4025/341359/4994/26248/2779/26492/390327/343172/26538/390075/29850/390190/7480/26707/390079/26184/83756/1258/127068/4995/26245/284521/6531/390077/390078/219968/391194/341799/26689/6338/79345/341416/127059/390072/6340/285093/282763/391211/391191/390181/765/387748/22953/79339/100507003/127069/162998/26212/346562/391190/391192/127077/81466/12…
GOBP_CELL_CYCLE_CHECKPOINT	GOBP_CELL_CYCLE_CHECKPOINT	208	-0.394943	-1.74478	3.31186e-06	2.11026e-05	1.00166e-05	5308	tags=41%, list=26%, signal=31%	144715/10459/9184/51451/57646/55367/9984/9587/25988/25896/4361/54888/51149/7157/55571/2810/84126/55055/5546/246175/5810/83990/5883/84444/55795/83695/25904/64858/6118/126520/27339/835/1017/4303/9735/4436/11073/54962/79184/11277/55159/7027/672/5111/8914/1820/11200/1111/56155/7517/63967/6790/377630/26270/1763/29980/983/3014/701/51514/348654/146956/79968/2177/699/7272/641/990/1063/4998/5347/10403/515…
HALLMARK_INTERFERON_ALPHA_RESPONSE	HALLMARK_INTERFERON_ALPHA_RESPONSE	97	-0.502408	-2.03375	3.33284e-06	2.11766e-05	1.00517e-05	3827	tags=46%, list=19%, signal=38%	8638/972/103/684/51056/23424/219285/7706/64108/85441/83666/5721/3107/9830/3431/10964/64135/64761/94240/9246/55008/3665/9636/3433/3437/55601/54625/91543/3429/11274/116071/4938/5698/7453/115361/3659/129607/5696/4599/3669/27074/3627/6890/6373/6402
KEGG_DRUG_METABOLISM_CYTOCHROME_P450	KEGG_DRUG_METABOLISM_CYTOCHROME_P450	70	0.592087	1.98659	3.35717e-06	2.12715e-05	1.00967e-05	3321	tags=49%, list=16%, signal=41%	54576/2328/1576/125/127/1571/2949/1551/316/218/124/54575/2327/2938/2326/4129/220/54657/54600/79799/64816/54659/54579/54578/131/7364/2329/2941/2939/1565/54577/2944/54658/1577
REACTOME_TCF_DEPENDENT_SIGNALING_IN_RESPONSE_TO_WNT	REACTOME_TCF_DEPENDENT_SIGNALING_IN_RESPONSE_TO_WNT	227	-0.384176	-1.70848	3.37465e-06	2.13225e-05	1.0121e-05	2552	tags=29%, list=13%, signal=26%	23401/94239/3018/8339/8364/3015/5692/8359/8347/90780/3017/8331/8346/440193/8342/8353/8354/8344/3014/5699/8361/5714/8341/8352/8350/8360/8345/8365/8351/7015/5698/554313/8355/8366/3012/8335/85236/864/723790/8970/8343/8363/8362/8368/54894/8338/8340/8358/5696/8395/8968/8349/3013/8357/333932/255626/8337/8348/653604/8370/8356/128312/143471/6932/7479/126961
GOBP_PLATELET_DERIVED_GROWTH_FACTOR_RECEPTOR_SIGNALING_PATHWAY	GOBP_PLATELET_DERIVED_GROWTH_FACTOR_RECEPTOR_SIGNALING_PATHWAY	54	0.640315	2.06763	3.41341e-06	2.14622e-05	1.01873e-05	3993	tags=54%, list=20%, signal=43%	9370/4015/5157/5156/56034/93649/6622/4035/8013/1464/80310/5159/8829/347/5327/2155/65009/5739/64651/5154/25976/2152/5728/2241/3092/5155/9564/4643/25
GOBP_REGULATION_OF_OSSIFICATION	GOBP_REGULATION_OF_OSSIFICATION	104	0.542099	1.94099	3.41573e-06	2.14622e-05	1.01873e-05	3178	tags=38%, list=16%, signal=33%	197/4958/1311/4057/26585/91461/6422/4921/3491/7291/7043/5167/56172/7704/4745/4256/1893/7042/658/6664/9249/90/359845/2824/4054/338773/4038/4091/10736/4092/1959/2623/659/650/3091/7474/166929/22856/54361/1435
GOBP_OUTFLOW_TRACT_MORPHOGENESIS	GOBP_OUTFLOW_TRACT_MORPHOGENESIS	71	0.596186	2.00985	3.60795e-06	2.25567e-05	1.07068e-05	3509	tags=51%, list=17%, signal=42%	6423/9464/2303/2006/23414/8828/7291/26508/5915/1482/23493/8829/7042/64321/6664/2627/55742/4887/9249/2022/4091/57057/7048/3670/182/6495/659/3091/10512/7474/6091/2348/7122/2296/54345/6092
GOBP_MESONEPHRIC_TUBULE_MORPHOGENESIS	GOBP_MESONEPHRIC_TUBULE_MORPHOGENESIS	58	0.636691	2.07686	3.60987e-06	2.25567e-05	1.07068e-05	2641	tags=47%, list=13%, signal=41%	5076/6299/2668/3975/2246/183/7849/7484/26585/7490/6943/170690/55083/2719/8642/3237/79633/2737/342184/6469/2247/5311/6608/10736/6495/3207/650
GOBP_SENSORY_PERCEPTION_OF_SMELL	GOBP_SENSORY_PERCEPTION_OF_SMELL	144	-0.439216	-1.8846	3.77005e-06	2.34927e-05	1.11511e-05	2864	tags=38%, list=14%, signal=32%	390201/390083/138803/4975/219865/4992/442186/390054/79473/341359/4994/26248/26492/390327/343172/26538/390075/390190/26707/390079/26184/1258/127068/4995/26245/284521/6531/390077/390078/219968/391194/341799/26689/79345/341416/127059/390072/282763/391211/391191/390181/387748/79339/100507003/127069/162998/26212/391190/391192/127077/81466/127062/26246/401992
GOBP_CARDIAC_VENTRICLE_DEVELOPMENT	GOBP_CARDIAC_VENTRICLE_DEVELOPMENT	113	0.531622	1.9262	4.00913e-06	2.49139e-05	1.18257e-05	3730	tags=48%, list=18%, signal=39%	1301/6423/9464/6299/2626/3084/2303/3776/23414/9353/3491/93649/6910/26508/6586/7168/1482/1363/23493/6604/2294/6262/7042/64220/5138/54567/6664/4887/4634/90/9421/2022/57167/5754/4091/57057/7048/4092/3670/182/659/3091/10512/7474/6091/7046/6331/2296/10818/6092/3209/7798/57493/7040
GOBP_APPENDAGE_DEVELOPMENT	GOBP_APPENDAGE_DEVELOPMENT	164	0.485631	1.82721	4.12022e-06	2.54607e-05	1.20852e-05	4491	tags=42%, list=22%, signal=33%	6423/9464/6299/1311/9496/4920/26585/775/60529/91461/5396/340419/6910/2736/7291/2719/5915/7704/10979/64093/2737/3236/342184/4487/7042/5066/658/6474/5125/6469/2255/7021/8434/6664/3226/3890/2131/8200/4038/3235/57167/79659/3207/659/10512/7474/137392/51776/494470/3691/3655/3209/50515/23657/8323/1889/100131390/7026/4223/22943/221833/4621/4040/6497/3229/3238/657/5308/116039
GOBP_REGULATION_OF_LIPID_LOCALIZATION	GOBP_REGULATION_OF_LIPID_LOCALIZATION	160	0.481937	1.81427	4.12022e-06	2.54607e-05	1.20852e-05	2927	tags=26%, list=14%, signal=22%	335/337/185/1401/1579/2587/1066/336/56729/345/1588/3690/183/4923/10351/7057/9370/1582/718/5972/4035/477/3685/151176/8399/2917/552/134/6469/1149/114897/1906/222008/51761/3688/80820/22925/4481/1950/3569/32
GOBP_RNA_3_END_PROCESSING	GOBP_RNA_3_END_PROCESSING	145	-0.439472	-1.87921	4.13089e-06	2.54607e-05	1.20852e-05	7734	tags=61%, list=38%, signal=38%	54512/55520/118460/23318/6428/203522/10921/11051/904/57508/51010/60528/23144/79869/51095/345630/6431/90459/112479/5394/6427/6426/1477/55197/58490/1479/23016/5393/11340/199746/51585/8563/64852/65109/6832/10978/5433/2926/8189/11338/389421/26173/4686/10250/29101/87178/6432/9984/1478/11044/25896/9775/7936/79033/9939/55110/25888/7884/51692/26097/1736/3028/23404/114034/4116/102723631/10898/84321/54623/…
GOBP_VIRAL_GENE_EXPRESSION	GOBP_VIRAL_GENE_EXPRESSION	198	-0.4013	-1.76823	4.19617e-06	2.57928e-05	1.22428e-05	8881	tags=72%, list=44%, signal=41%	6191/57122/9150/53371/6207/6137/5431/6230/7392/6160/23521/5430/6171/4928/6189/11097/5987/6229/23435/8664/6396/4736/51193/7175/6173/6128/7342/6827/6164/5437/6598/6136/7469/8666/9688/6176/6192/6134/904/6130/6169/55223/6157/9818/6155/6228/6152/6194/1939/6138/6205/6206/5725/6737/8021/6218/8662/5434/8480/1660/5439/6154/348995/6175/6132/6209/5433/129401/25833/6882/9045/6143/6167/6188/5436/6161/2959/659…
GOBP_REGULATION_OF_LIPID_TRANSPORT	GOBP_REGULATION_OF_LIPID_TRANSPORT	130	0.504668	1.85272	4.21898e-06	2.58627e-05	1.2276e-05	2344	tags=25%, list=12%, signal=22%	335/337/185/1579/2587/1066/336/56729/345/1588/3690/183/4923/10351/7057/9370/1582/5972/4035/477/3685/151176/8399/2917/552/134/6469/114897/1906/51761/3688/80820
GOBP_ACTION_POTENTIAL	GOBP_ACTION_POTENTIAL	127	0.50427	1.84984	4.33164e-06	2.64815e-05	1.25698e-05	3490	tags=35%, list=17%, signal=30%	3745/149461/4923/6327/4915/2898/6332/775/783/23704/10242/3736/3752/1756/29119/6336/8912/477/781/3764/9472/6262/9096/55800/1137/6324/8913/2697/3760/2316/27345/54112/8506/3757/287/6330/2852/3741/6331/3759/2281/23630/10008/10052/3762
GOBP_SULFUR_COMPOUND_CATABOLIC_PROCESS	GOBP_SULFUR_COMPOUND_CATABOLIC_PROCESS	54	0.637401	2.05822	4.4939e-06	2.73995e-05	1.30055e-05	906	tags=28%, list=4%, signal=27%	189/4969/11081/4958/5549/1462/633/1036/1800/1634/4060/2331/339896/2687/1464
WP_TCELL_ANTIGEN_RECEPTOR_TCR_PATHWAY_DURING_STAPHYLOCOCCUS_AUREUS_INFECTION	WP_TCELL_ANTIGEN_RECEPTOR_TCR_PATHWAY_DURING_STAPHYLOCOCCUS_AUREUS_INFECTION	61	-0.569571	-2.16998	4.56596e-06	2.7764e-05	1.31785e-05	2708	tags=31%, list=13%, signal=27%	5777/9020/1493/27040/5588/7124/5788/29851/9402/940/3702/925/5133/3558/7535/3932/915/959/3458
REACTOME_TRNA_PROCESSING	REACTOME_TRNA_PROCESSING	111	-0.469952	-1.91505	4.66192e-06	2.82715e-05	1.34194e-05	6828	tags=59%, list=34%, signal=39%	60528/9818/51095/80746/112858/8021/81890/8480/51504/348995/51367/10978/25821/55644/129401/55253/5901/51002/54517/55621/54913/23636/10762/79023/55746/9836/116461/54901/2058/1478/81929/79897/152992/10557/100101267/54888/10940/54920/23279/23511/9883/51605/115708/23165/10248/84705/10785/90353/9631/3028/80324/4927/79691/10898/79902/10799/93587/54931/283989/8270/55706/9972/10775/54802/23225
GOBP_KIDNEY_MORPHOGENESIS	GOBP_KIDNEY_MORPHOGENESIS	87	0.56417	1.96102	4.7012e-06	2.84334e-05	1.34963e-05	2641	tags=39%, list=13%, signal=34%	5076/6299/9245/2668/3975/2246/183/7849/7484/26585/7490/6943/79192/3976/170690/55083/2719/8642/3237/79633/5159/25937/2737/342184/6469/2255/2247/79191/5311/6608/10736/6495/3207/650
GOBP_NEGATIVE_REGULATION_OF_GROWTH	GOBP_NEGATIVE_REGULATION_OF_GROWTH	237	0.440366	1.71351	4.72755e-06	2.85166e-05	1.35357e-05	3263	tags=29%, list=16%, signal=25%	3273/54825/6423/5950/3624/3488/3172/55384/147906/2273/3776/247/26585/1410/7490/85407/6422/9353/623/5999/5997/6910/7093/4502/4499/6586/5167/2719/131566/4493/58189/85004/5270/4211/8829/323/4487/7042/80031/64321/10501/56649/4881/4856/29948/2697/94/4501/7048/89780/4489/3303/123879/659/3091/10512/3373/1026/23677/7474/344901/2045/5802/56981/5728/6696/2487/80014/135644
WP_MRNA_PROCESSING	WP_MRNA_PROCESSING	126	-0.446642	-1.85142	5.25657e-06	3.16233e-05	1.50104e-05	9136	tags=77%, list=45%, signal=43%	6634/3276/23405/23451/1665/3184/10914/24148/8683/9584/53981/5430/29894/22916/2521/3187/9785/8899/1653/3183/57794/1659/8731/11129/4841/11218/5681/6428/10921/4809/3190/11051/10992/4904/10291/6629/8732/5496/6421/3181/3192/8559/6431/6636/6427/6426/1477/3182/1479/56339/6434/10658/5725/10946/10236/84844/10772/1660/3188/84991/10978/8175/11338/10594/6637/6633/4670/8449/9343/4686/6732/10250/102724594/6432…
WP_ENDOCHONDRAL_OSSIFICATION	WP_ENDOCHONDRAL_OSSIFICATION	63	0.613258	2.02626	5.54565e-06	3.31859e-05	1.57521e-05	3730	tags=54%, list=18%, signal=44%	1300/4322/5745/3479/4921/11096/9510/2690/5167/5328/8817/9507/4256/2737/5744/7042/55553/2260/7078/871/6660/2247/5327/249/860/176/579/3480/6696/2487/1473/50515/7067/7040
WP_ENDOCHONDRAL_OSSIFICATION_WITH_SKELETAL_DYSPLASIAS	WP_ENDOCHONDRAL_OSSIFICATION_WITH_SKELETAL_DYSPLASIAS	63	0.613258	2.02626	5.54565e-06	3.31859e-05	1.57521e-05	3730	tags=54%, list=18%, signal=44%	1300/4322/5745/3479/4921/11096/9510/2690/5167/5328/8817/9507/4256/2737/5744/7042/55553/2260/7078/871/6660/2247/5327/249/860/176/579/3480/6696/2487/1473/50515/7067/7040
GOBP_LYMPHOCYTE_MIGRATION	GOBP_LYMPHOCYTE_MIGRATION	114	-0.462198	-1.89182	5.69783e-06	3.40066e-05	1.61416e-05	1842	tags=31%, list=9%, signal=28%	131450/5293/50848/6351/729230/64005/6354/100528032/387695/6370/6355/6693/124976/56253/22914/1235/6352/3627/3695/2529/2838/30009/7535/3683/6373/6346/257144/6846/2833/10563/9750/326/6363/1236/6366
GOBP_STRIATED_MUSCLE_CONTRACTION	GOBP_STRIATED_MUSCLE_CONTRACTION	164	0.481596	1.81203	5.85319e-06	3.47834e-05	1.65104e-05	3600	tags=35%, list=18%, signal=29%	70/2626/1490/5350/6327/845/23336/775/783/23704/5997/3752/1756/29119/6336/7168/477/781/1482/4842/3764/1113/6262/1837/134/55800/3270/6324/8913/2697/4634/3760/2316/147/6781/51761/3757/5144/4092/7135/287/6330/384/10324/3741/2934/6331/56203/3759/2281/4635/6547/23630/10008/10052/3762/2548/342667
GOBP_ACUTE_INFLAMMATORY_RESPONSE	GOBP_ACUTE_INFLAMMATORY_RESPONSE	99	0.53695	1.90659	5.85875e-06	3.47834e-05	1.65104e-05	2228	tags=32%, list=11%, signal=29%	3240/12/8876/6289/197/1401/6288/5265/3250/5004/84699/1991/5733/462/718/6291/5743/2335/3929/5345/54210/134/57817/116/9332/5005/90/7292/2131/5008/114548/9180
REACTOME_INTERFERON_SIGNALING	REACTOME_INTERFERON_SIGNALING	189	-0.393851	-1.73093	5.91682e-06	3.50362e-05	1.66304e-05	6170	tags=50%, list=30%, signal=35%	567/6737/8021/25939/8480/348995/3430/2634/129401/7318/7726/3125/24138/54739/4600/818/3122/23636/10762/79023/6233/55746/3133/3434/10379/81929/9775/3115/100101267/8519/23279/23511/9883/2635/8651/3113/23586/8638/7311/103/684/23165/9631/7706/4927/23650/79902/3107/9830/3106/3105/317649/3126/388646/5777/9246/3665/9636/117854/3433/3437/3135/4940/55706/3663/9972/51191/91543/3429/51127/3134/4939/3456/1127…
GOBP_PROTEIN_LIPID_COMPLEX_SUBUNIT_ORGANIZATION	GOBP_PROTEIN_LIPID_COMPLEX_SUBUNIT_ORGANIZATION	50	0.647439	2.06176	6.08822e-06	3.59571e-05	1.70674e-05	3149	tags=38%, list=16%, signal=32%	213/335/337/185/4018/336/345/183/338328/5322/5320/8399/649/4353/56112/9971/3931/5360/51429
REACTOME_TCR_SIGNALING	REACTOME_TCR_SIGNALING	118	-0.459414	-1.9072	6.36147e-06	3.7473e-05	1.7787e-05	6434	tags=43%, list=32%, signal=30%	920/2533/5683/5717/5709/8517/3635/84433/5716/10892/5708/5695/3125/5690/5694/8454/3122/51466/6233/5686/3115/5720/5704/3113/7311/7454/5721/5710/1445/3126/26191/5692/27040/5336/5699/5588/5714/5698/3118/5696/5788/9402/3702/7535/143471/916/919/917/3932/915/50852
GOBP_STRESS_FIBER_ASSEMBLY	GOBP_STRESS_FIBER_ASSEMBLY	100	0.531043	1.88594	6.39526e-06	3.75743e-05	1.7835e-05	4206	tags=37%, list=21%, signal=29%	335/50507/1490/10580/395/2006/6422/10411/4653/7043/84952/5345/7168/10979/10395/8829/1902/3693/28984/22899/79933/55704/9639/10174/10391/7046/5295/7791/54361/389/22843/5829/90102/25/221061/79822/4088
REACTOME_EUKARYOTIC_TRANSLATION_INITIATION	REACTOME_EUKARYOTIC_TRANSLATION_INITIATION	117	-0.461923	-1.91379	6.48637e-06	3.80108e-05	1.80423e-05	8725	tags=73%, list=43%, signal=42%	6207/6137/6230/6160/23521/7458/6171/6189/6229/8664/4736/6173/6128/8893/8894/6164/1983/6136/1981/8666/6176/1967/6192/6134/6130/6169/140032/6157/1965/1968/6155/6228/6152/6194/6138/6205/6206/6218/8662/6154/6175/6132/6209/8891/9045/6143/6167/6188/8668/6161/6193/6146/6208/25873/6187/6158/6233/6142/2197/6210/6139/6135/6141/6181/6222/6202/6201/6156/1964/3921/7311/6165/6147/11224/6223/6204/6235/6227/6159…
GOBP_CHROMOSOME_SEPARATION	GOBP_CHROMOSOME_SEPARATION	93	-0.498038	-1.98435	6.83109e-06	3.99275e-05	1.8952e-05	6952	tags=67%, list=34%, signal=44%	197342/56984/2072/8881/472/1457/8379/51434/254528/5885/5359/57697/55755/9183/84101/9400/10459/9184/51451/246184/9587/29781/225689/64682/55795/4438/7156/51529/1062/9735/26271/7155/201254/9232/10460/26255/10744/56155/7517/158401/378708/9787/701/348654/146956/699/80010/7153/7272/990/11065/1063/5347/10403/891/4085/9319/81620/11130/9700/9212/991
REACTOME_ASSEMBLY_OF_THE_PRE_REPLICATIVE_COMPLEX	REACTOME_ASSEMBLY_OF_THE_PRE_REPLICATIVE_COMPLEX	67	-0.554536	-2.15726	6.87404e-06	4.00205e-05	1.89962e-05	6306	tags=55%, list=31%, signal=38%	5683/5717/5709/5716/51053/5708/5695/5690/5694/6233/5001/5686/1871/5720/5704/7311/84515/5721/5710/4172/5692/4175/23594/4176/5699/5714/4173/4174/990/4998/5698/81620/5696/4171/143471/1869/1870
GOBP_ALPHA_BETA_T_CELL_DIFFERENTIATION	GOBP_ALPHA_BETA_T_CELL_DIFFERENTIATION	103	-0.480225	-1.93093	6.9025e-06	4.00205e-05	1.89962e-05	2071	tags=28%, list=10%, signal=25%	3718/51043/91543/944/9760/64919/9308/864/3659/3594/6693/54440/3702/3549/4602/114836/2529/30009/8320/3558/7535/3662/3593/257101/4063/6363/3458/59067/26279
GOBP_DETECTION_OF_ABIOTIC_STIMULUS	GOBP_DETECTION_OF_ABIOTIC_STIMULUS	128	0.505349	1.85601	6.91072e-06	4.00205e-05	1.89962e-05	2224	tags=32%, list=11%, signal=29%	1301/1000/4923/3356/6101/2898/63895/3736/5475/4804/117532/346007/7222/6121/79054/5270/342372/94233/3815/56925/55584/5961/134/2978/7439/3673/40/55107/5957/7287/5132/5311/3249/10893/8989/4914/23621/93589/51761/54112/5146
GOBP_REGULATION_OF_T_CELL_DIFFERENTIATION	GOBP_REGULATION_OF_T_CELL_DIFFERENTIATION	142	-0.436429	-1.85733	6.91779e-06	4.00205e-05	1.89962e-05	2964	tags=33%, list=15%, signal=28%	6850/7494/149233/1378/3575/1493/50943/3135/814/3718/51043/3456/2302/729230/2177/8456/2064/9760/9308/1840/864/3659/3111/2175/3594/5788/3902/914/56253/54440/399/940/3549/4602/30009/3558/7535/56603/6932/282618/9840/3662/3593/257101/6363/939/3458
WP_TCELL_ANTIGEN_RECEPTOR_TCR_SIGNALING_PATHWAY	WP_TCELL_ANTIGEN_RECEPTOR_TCR_SIGNALING_PATHWAY	89	-0.497233	-1.97462	6.9807e-06	4.02815e-05	1.91201e-05	2303	tags=25%, list=11%, signal=22%	9051/27040/7409/5588/1234/8631/9308/3604/29851/3605/9402/940/3702/925/7535/11184/916/919/917/3662/3932/915
GOBP_RNA_EXPORT_FROM_NUCLEUS	GOBP_RNA_EXPORT_FROM_NUCLEUS	137	-0.436287	-1.83392	7.11257e-06	4.0938e-05	1.94317e-05	8386	tags=65%, list=41%, signal=38%	80145/29894/4928/22916/11097/9785/6396/55153/84946/7175/6059/8888/6428/29107/7248/10921/65083/9688/29072/9818/3181/6431/26019/6427/6426/23049/199746/8563/29890/8021/8480/1660/65109/348995/6209/5433/129401/8189/5901/11338/5976/7514/4686/23636/10762/10250/79023/6432/55746/9984/9887/3087/81929/9775/100101267/54888/160419/9939/23279/55110/161424/23511/9883/7884/55341/51692/26097/55795/23165/1984/3692…
GOBP_TRNA_PROCESSING	GOBP_TRNA_PROCESSING	128	-0.448477	-1.871	7.14949e-06	4.10461e-05	1.9483e-05	8499	tags=67%, list=42%, signal=39%	55687/51531/11102/29894/83707/283742/1653/348180/51493/55623/55798/55520/25917/81605/16/83480/8518/23587/8846/60528/51095/441250/10667/144233/131965/54859/80746/112858/81890/51504/56931/51367/10978/25821/27304/84881/54522/55644/2926/3735/285381/55253/339175/51002/54517/55621/54913/11062/64172/9836/116461/54901/11157/1478/79897/152992/10557/54888/10940/54920/138716/55226/51605/115708/6894/10248/84…
REACTOME_SRP_DEPENDENT_COTRANSLATIONAL_PROTEIN_TARGETING_TO_MEMBRANE	REACTOME_SRP_DEPENDENT_COTRANSLATIONAL_PROTEIN_TARGETING_TO_MEMBRANE	111	-0.462462	-1.88453	7.33616e-06	4.20111e-05	1.9941e-05	7298	tags=60%, list=36%, signal=39%	6136/6726/6176/6192/6134/6130/6169/140032/23480/6157/6155/6228/6152/55176/6194/6138/6205/6730/6206/6746/6218/6154/1650/6175/6132/6209/6184/9045/6143/6167/6188/6161/6193/6146/6208/25873/6187/6158/6233/6142/2197/6210/6139/6135/6141/6181/6222/6202/6201/6156/3921/7311/6165/6147/11224/6223/6204/6235/6748/6227/28972/6159/6232/90701/6217/6170/6231
GOBP_POSITIVE_REGULATION_OF_T_CELL_PROLIFERATION	GOBP_POSITIVE_REGULATION_OF_T_CELL_PROLIFERATION	95	-0.493573	-1.97806	7.36781e-06	4.20858e-05	1.99765e-05	3149	tags=39%, list=16%, signal=33%	3109/3071/23308/9466/3105/6850/149233/26191/50943/3718/7037/7784/5588/729230/126259/29126/10148/283234/3594/64926/5788/100133941/54440/160365/3952/940/11151/6352/3558/7535/916/3593/923/959/6363/59067/115650
GOBP_GLAND_MORPHOGENESIS	GOBP_GLAND_MORPHOGENESIS	109	0.538058	1.94567	7.62345e-06	4.34364e-05	2.06176e-05	3730	tags=39%, list=18%, signal=32%	2267/1361/23213/2246/3488/25928/2252/6422/10718/2735/2736/7043/3082/284217/3371/55679/55959/383/2737/7042/5241/6469/2255/3249/2099/7048/89780/9420/5154/10512/4478/7474/3569/7128/54361/1435/6356/10818/3209/1051/59277/1436/7040
GOBP_INTERSTRAND_CROSS_LINK_REPAIR	GOBP_INTERSTRAND_CROSS_LINK_REPAIR	56	-0.582575	-2.17078	7.65725e-06	4.35194e-05	2.0657e-05	4221	tags=54%, list=21%, signal=43%	84126/64421/7311/2188/64858/6118/84515/2176/7398/55247/55159/55120/64789/201254/91442/6117/7517/6119/10635/2189/55215/378708/29089/146956/2178/2177/2187/5888/78995/2175
GOBP_REGENERATION	GOBP_REGENERATION	178	0.468033	1.76842	7.85935e-06	4.4556e-05	2.1149e-05	3309	tags=35%, list=16%, signal=30%	335/1361/2626/10631/4837/9104/570/3484/2596/6442/5396/3479/83700/2735/4131/5967/7070/3082/4035/8013/3371/9315/346007/55959/2737/347/10404/57817/10752/2255/558/285/4856/728/4747/3913/2155/2316/349667/158376/2621/5738/7048/3670/861/6387/8324/59352/7104/1026/2066/2348/595/3569/5802/5728/2934/5653/9076/6696/2281/54658/8431
GOBP_RESPONSE_TO_CALCIUM_ION	GOBP_RESPONSE_TO_CALCIUM_ION	137	0.494266	1.83025	7.93261e-06	4.48589e-05	2.12928e-05	3657	tags=33%, list=18%, signal=27%	2243/2244/846/2266/143425/845/1800/7057/6678/10242/6263/84258/1843/3779/3756/2354/7222/6262/6860/2978/5179/5311/7220/1906/2353/3778/57586/114/27345/360/63928/241/25932/148281/144402/23208/7474/595/8754/6331/6857/83849/127833/6609/4205
GOBP_REGULATION_OF_LYMPHOCYTE_DIFFERENTIATION	GOBP_REGULATION_OF_LYMPHOCYTE_DIFFERENTIATION	171	-0.407755	-1.76455	7.97996e-06	4.50141e-05	2.13665e-05	2845	tags=31%, list=14%, signal=27%	7494/149233/407975/5777/1378/3575/1493/50943/3135/814/3718/51043/114770/3456/2302/729230/695/2177/8456/2064/9760/9308/1840/864/3659/3111/2175/3594/5788/3902/914/56253/54440/22806/399/940/3549/4602/54106/30009/3558/7535/56603/6932/282618/9840/3662/3593/257101/6363/939/115352/3458
GOBP_RESPONSE_TO_CAMP	GOBP_RESPONSE_TO_CAMP	89	0.551403	1.92936	8.09462e-06	4.55473e-05	2.16196e-05	3372	tags=39%, list=17%, signal=33%	189/50507/5798/3488/1277/1036/6678/9370/5105/7490/10411/5972/1843/218/2354/9472/5187/50506/1373/7010/5138/5179/358/4327/5311/2353/6781/366/348980/1261/2819/6547/8061/351/1080
GOBP_RNA_MODIFICATION	GOBP_RNA_MODIFICATION	164	-0.409737	-1.76618	8.27098e-06	4.64242e-05	2.20358e-05	7706	tags=57%, list=38%, signal=36%	130916/55798/25917/81605/27350/16/83480/117246/8518/23587/8846/387338/441250/345630/144233/131965/54859/56339/29890/164668/23070/81890/51504/27037/79872/56931/25821/79066/27304/84881/54522/55644/285381/10436/55253/27079/339175/51002/54517/51093/55621/114049/11062/64172/9836/54901/91893/113000/4839/152992/64216/54888/54920/64783/55226/55651/51605/56257/64863/115708/6894/285367/103/10930/1736/84705…
GOBP_B_CELL_DIFFERENTIATION	GOBP_B_CELL_DIFFERENTIATION	121	-0.456476	-1.88929	8.38464e-06	4.69457e-05	2.22833e-05	3109	tags=30%, list=15%, signal=25%	3071/6929/7163/6850/4436/7494/1054/407975/5777/1378/5897/5336/3718/3456/3175/695/29760/2322/100141515/5788/2146/8326/22806/54106/3558/5450/959/939/115352/57379/59067/973/974/930/931/1380
GOBP_STEM_CELL_DIFFERENTIATION	GOBP_STEM_CELL_DIFFERENTIATION	242	0.433858	1.68954	8.41929e-06	4.70233e-05	2.23201e-05	3472	tags=29%, list=17%, signal=25%	5076/9464/2626/1000/2668/3084/6663/2303/26585/3976/5156/8091/399694/6422/2335/93649/6910/1909/8828/7291/3357/8321/6591/1482/144165/8829/4254/4487/7042/55553/80031/2/3815/64321/10501/6469/6660/6664/2627/90/2131/6608/1906/4054/5008/2823/2099/8092/221662/3670/89780/861/2623/121340/182/1947/3091/145258/10512/6886/1908/2066/2348/309/2487/1636/2296/54345/5979/4004/56920
KEGG_B_CELL_RECEPTOR_SIGNALING_PATHWAY	KEGG_B_CELL_RECEPTOR_SIGNALING_PATHWAY	73	-0.527573	-2.06475	8.54484e-06	4.76069e-05	2.25972e-05	2964	tags=27%, list=15%, signal=23%	6850/5294/4793/5777/118788/5336/7409/5293/5881/695/29760/27071/5880/5579/971/973/974/933/930/1380
REACTOME_COSTIMULATION_BY_THE_CD28_FAMILY	REACTOME_COSTIMULATION_BY_THE_CD28_FAMILY	69	-0.546394	-2.11587	8.63783e-06	4.79548e-05	2.27623e-05	3059	tags=48%, list=15%, signal=41%	2475/4067/3125/7525/2885/80380/3122/3115/941/208/5528/3113/23308/1445/3126/5777/9020/117145/1493/57761/7409/29126/3118/29851/9402/940/5133/916/919/917/3932/915/151888
GOBP_REGULATION_OF_MUSCLE_CELL_DIFFERENTIATION	GOBP_REGULATION_OF_MUSCLE_CELL_DIFFERENTIATION	129	0.503236	1.84614	8.64967e-06	4.79548e-05	2.27623e-05	4052	tags=40%, list=20%, signal=32%	150921/1000/3084/2254/26585/3479/93649/5999/5997/93166/1013/91653/4323/30008/627/1482/23493/9472/6604/84814/4487/55553/3815/348093/6474/57817/6469/4856/6648/1906/2022/28514/338773/221662/89780/84466/8324/79365/650/2852/56203/10818/221476/5155/4618/4205/7040/150094/25/3481/22943
GOBP_SMOOTH_MUSCLE_CONTRACTION	GOBP_SMOOTH_MUSCLE_CONTRACTION	94	0.539013	1.90196	8.67262e-06	4.79645e-05	2.27669e-05	4048	tags=52%, list=20%, signal=42%	1129/1311/1264/23213/2668/59/3356/4629/5733/5592/1813/93649/5997/1909/3357/4638/2149/80763/477/55959/3363/8877/6525/3815/6915/134/624/3673/4887/1906/6865/10203/2982/3778/9732/1131/6870/2852/1908/2281/6752/1910/5023/80005/143872/60675/2017/150/1613
GOBP_MRNA_EXPORT_FROM_NUCLEUS	GOBP_MRNA_EXPORT_FROM_NUCLEUS	110	-0.4657	-1.89262	8.9397e-06	4.9321e-05	2.34108e-05	6771	tags=55%, list=33%, signal=37%	29072/9818/3181/6431/26019/6427/6426/23049/199746/8563/29890/8021/8480/65109/348995/5433/129401/8189/11338/5976/4686/23636/10762/10250/79023/6432/55746/9984/9887/3087/81929/9775/100101267/54888/160419/9939/23279/55110/23511/9883/7884/51692/26097/55795/23165/1984/9631/4927/4116/10898/84321/79902/23381/10212/7307/2733/10189/55706/9972/55998/23225
GOBP_ACTOMYOSIN_STRUCTURE_ORGANIZATION	GOBP_ACTOMYOSIN_STRUCTURE_ORGANIZATION	183	0.468108	1.78114	8.96446e-06	4.93373e-05	2.34185e-05	4206	tags=37%, list=21%, signal=30%	335/70/50507/1264/1490/10580/4629/25802/395/2006/5156/6422/80206/10411/4653/7043/27063/84952/5239/5345/7168/10979/11155/5159/10395/8829/541468/1465/122786/51778/1902/3693/28984/2037/1906/22899/8476/7111/1073/79933/55704/9639/10324/10174/10391/7046/1265/5295/7791/54361/56203/389/1266/4628/22843/23363/5829/90102/4205/4627/84978/11214/25/221061/5573/4621/79822/4088
GOBP_DEFENSE_RESPONSE_TO_VIRUS	GOBP_DEFENSE_RESPONSE_TO_VIRUS	235	-0.362785	-1.63219	9.15897e-06	5.02854e-05	2.38686e-05	4189	tags=37%, list=21%, signal=29%	81559/79102/9868/3434/10379/10623/246778/63906/8519/56829/51251/81570/115004/2635/51284/5245/54941/23586/8638/103/684/81622/9447/55210/151636/64108/83666/4277/60509/10964/708/64135/149233/330/11277/9020/3665/9636/146857/26191/117854/200316/3433/51728/163702/3437/55601/4940/3663/51191/377630/140564/60489/91543/3429/4939/3456/84871/4938/2633/10859/84166/6772/79844/56915/5551/3659/6502/9582/3594/578…
GOBP_BONE_MORPHOGENESIS	GOBP_BONE_MORPHOGENESIS	87	0.55556	1.93109	9.44882e-06	5.17512e-05	2.45643e-05	3410	tags=45%, list=17%, signal=37%	6423/6424/1311/4322/1277/4057/7291/7043/1305/4323/5915/51715/8817/2737/3037/4487/4325/658/85301/7010/871/6474/60676/9249/2131/249/4054/338773/6781/59341/7048/55790/3207/659/22856/8313/309/2296/25987
GOBP_REGULATION_OF_HORMONE_SECRETION	GOBP_REGULATION_OF_HORMONE_SECRETION	250	0.43235	1.69265	9.76727e-06	5.33661e-05	2.53308e-05	4378	tags=38%, list=22%, signal=30%	2243/2244/185/846/3745/2587/2922/5950/56729/1588/3624/183/6755/3172/7849/2266/143425/9370/3170/775/1813/886/3976/6422/10411/5972/6514/4035/114899/6447/1113/3589/2044/134/4856/7021/116/3667/6664/2697/55107/114897/11069/26251/1906/6865/57393/353500/5008/114/2740/8111/3670/25924/8609/8938/3091/6616/9971/2852/1908/3569/3741/6343/6804/6696/2281/91608/8864/8431/4826/1080/94121/5071/8862/3625/5578/9572/…
GOBP_REGULATION_OF_B_CELL_PROLIFERATION	GOBP_REGULATION_OF_B_CELL_PROLIFERATION	60	-0.562583	-2.13853	1.03168e-05	5.62329e-05	2.66916e-05	2398	tags=28%, list=12%, signal=25%	1493/1141/7037/695/5788/54440/22806/51237/952/54106/3558/115352/59067/115650/23495/933/640
GOBP_TRANSLATIONAL_ELONGATION	GOBP_TRANSLATIONAL_ELONGATION	132	-0.438085	-1.83632	1.06873e-05	5.8112e-05	2.75835e-05	8126	tags=69%, list=40%, signal=42%	85476/7284/10102/84311/90850/51649/64969/90480/1917/60488/51264/1933/9567/64981/26046/6726/51258/6176/8846/64963/60678/79048/29093/10884/128308/79631/219927/56945/65008/64965/1801/124995/57129/63875/116541/55037/54952/29088/285381/64976/51642/51650/51318/11222/26589/51081/51023/28973/92715/7818/116540/54676/55052/1937/9775/65993/51021/79590/51373/64960/51116/54998/65003/3396/6181/78988/26284/6443…
GOBP_CELL_KILLING	GOBP_CELL_KILLING	157	-0.41694	-1.78811	1.07385e-05	5.82507e-05	2.76494e-05	3072	tags=36%, list=15%, signal=31%	911/3106/3105/3822/6850/1054/149233/135250/5777/100431172/3575/3135/7409/3824/3134/3805/3151/10383/100528032/10859/85236/5272/8970/3821/5551/3136/10666/3594/11126/5788/10578/9437/3902/922/56253/3811/3952/22914/910/4843/11151/1776/114836/57115/10125/57823/3004/4068/1379/3002/3593/387836/3458/59067/26228/259197/2208
GOBP_INTEGRIN_MEDIATED_SIGNALING_PATHWAY	GOBP_INTEGRIN_MEDIATED_SIGNALING_PATHWAY	106	0.523416	1.87899	1.1329e-05	6.13065e-05	2.90998e-05	3682	tags=45%, list=18%, signal=37%	335/199920/1490/3690/1281/9358/1307/27329/8515/2335/22801/9510/3909/7070/3678/3672/7076/3694/5587/55679/10979/3685/8829/8516/3693/3679/3673/3675/667/2316/84695/3688/3611/3680/84106/8613/8754/7791/81031/3696/3987/3691/683/3655/57126/9564/4627/3684
GOBP_EMBRYONIC_SKELETAL_SYSTEM_MORPHOGENESIS	GOBP_EMBRYONIC_SKELETAL_SYSTEM_MORPHOGENESIS	88	0.54606	1.90631	1.16677e-05	6.29889e-05	2.98984e-05	3652	tags=45%, list=18%, signal=37%	1301/3975/2303/7484/60529/5156/5396/7291/7043/4323/6913/2737/3236/4325/6474/6664/3233/3221/57453/3235/10736/8092/3218/7048/3225/6495/3207/145258/3232/3373/10265/3212/7046/4188/3340/23314/3200/50515/1746/3198
GOBP_LYMPHOCYTE_COSTIMULATION	GOBP_LYMPHOCYTE_COSTIMULATION	58	-0.579269	-2.18864	1.18396e-05	6.37644e-05	3.02665e-05	3220	tags=43%, list=16%, signal=36%	11006/23308/1445/5777/1493/7409/126259/29126/100528032/11126/29851/100133941/9402/22914/940/5133/916/3932/921/959/6363/1236/151888/6366/115650
GOBP_EYE_MORPHOGENESIS	GOBP_EYE_MORPHOGENESIS	138	0.489935	1.8137	1.2129e-05	6.5168e-05	3.09327e-05	2841	tags=30%, list=14%, signal=26%	5076/84465/91156/5950/1295/3975/1289/4915/6101/1290/85407/2200/8076/1296/7070/7291/197021/5915/6121/4211/2295/2737/220/64220/7021/6664/7472/4237/7287/55714/1826/24147/28514/2202/51761/5146/182/348980/10083/3091/6096/7474
GOBP_APPENDAGE_MORPHOGENESIS	GOBP_APPENDAGE_MORPHOGENESIS	132	0.496207	1.81866	1.305e-05	6.99507e-05	3.32029e-05	2972	tags=32%, list=15%, signal=27%	6423/9464/6299/9496/4920/26585/775/60529/91461/5396/340419/6910/2736/7291/2719/5915/7704/2737/3236/342184/4487/7042/658/6474/5125/6469/2255/7021/8434/6664/3226/2131/8200/4038/3235/57167/79659/3207/10512/7474/137392/51776
GOBP_NEGATIVE_REGULATION_OF_EXTRINSIC_APOPTOTIC_SIGNALING_PATHWAY	GOBP_NEGATIVE_REGULATION_OF_EXTRINSIC_APOPTOTIC_SIGNALING_PATHWAY	98	0.533658	1.88961	1.31084e-05	7.0056e-05	3.32529e-05	3485	tags=32%, list=17%, signal=26%	2243/2244/6423/2668/2266/7057/3479/3082/2138/5054/2070/6591/3685/219699/7857/85450/2255/90/4846/355/2623/8795/3303/3552/57144/1437/7128/7046/653/23017/3655
REACTOME_EXTENSION_OF_TELOMERES	REACTOME_EXTENSION_OF_TELOMERES	50	-0.594146	-2.13971	1.31316e-05	7.0056e-05	3.32529e-05	3759	tags=56%, list=19%, signal=46%	5558/1736/6118/5422/79075/5424/1017/5983/8607/5111/5425/5557/3978/63922/5982/80169/6117/55135/80119/2237/6119/1763/5984/5985/23649/641/7015/890
HALLMARK_MYC_TARGETS_V2	HALLMARK_MYC_TARGETS_V2	58	-0.577063	-2.1803	1.34488e-05	7.15791e-05	3.39758e-05	5944	tags=64%, list=29%, signal=45%	51388/6832/92856/11335/5036/23481/79077/81887/51491/10528/4839/79711/64216/6723/10514/56342/1844/5245/3329/51154/2193/80324/54663/9136/6573/3336/7374/9238/10733/705/26354/4173/4174/5347/56915/3177/27346
GOBP_FIBROBLAST_GROWTH_FACTOR_RECEPTOR_SIGNALING_PATHWAY	GOBP_FIBROBLAST_GROWTH_FACTOR_RECEPTOR_SIGNALING_PATHWAY	100	0.519972	1.84662	1.37784e-05	7.31614e-05	3.47269e-05	3539	tags=35%, list=17%, signal=29%	23213/1490/2246/2250/64399/2252/2254/90993/7057/8823/64094/10252/4804/3730/55959/79633/8817/23769/2260/81848/2255/2247/161742/2131/23767/7474/54361/2817/23768/27020/3340/10818/8862/23543/10253
WP_LUNG_FIBROSIS	WP_LUNG_FIBROSIS	62	0.599744	1.97567	1.38882e-05	7.35478e-05	3.49103e-05	3787	tags=56%, list=19%, signal=46%	5265/1490/2246/727897/4313/2252/5806/26585/2006/3576/3479/4502/3082/7076/5328/653509/2920/1440/2247/1906/1215/4092/5154/10144/1437/1950/3569/6696/6347/6356/6440/5155/1051/7040/3567
GOBP_SOMATIC_DIVERSIFICATION_OF_IMMUNE_RECEPTORS	GOBP_SOMATIC_DIVERSIFICATION_OF_IMMUNE_RECEPTORS	72	-0.524586	-2.03652	1.39162e-05	7.35478e-05	3.49103e-05	3735	tags=35%, list=18%, signal=28%	103/3329/9730/6929/9466/7468/4436/56941/22976/7374/50943/5897/7037/3148/64919/9156/10721/5788/940/1235/30009/3558/6932/959/57379
REACTOME_L1CAM_INTERACTIONS	REACTOME_L1CAM_INTERACTIONS	120	0.504195	1.83599	1.44722e-05	7.63078e-05	3.62204e-05	3162	tags=35%, list=16%, signal=30%	3690/6327/2596/6332/1272/8515/8828/4684/80086/3678/3672/3786/284217/6336/3685/8829/3912/23114/2260/3785/55800/6324/10752/3673/3897/7846/1742/8506/1641/3915/3688/1759/287/6330/3680/27255/1808/84617/4478/6708/6331/6196
GOBP_ARTERY_MORPHOGENESIS	GOBP_ARTERY_MORPHOGENESIS	62	0.598272	1.97082	1.48731e-05	7.81236e-05	3.70823e-05	3652	tags=52%, list=18%, signal=42%	9464/1311/2303/27329/5396/93649/4035/4638/30008/56999/5159/23493/2294/60681/8829/7042/64220/7021/54567/5311/94/2022/221395/4092/182/6495/659/2348/7046/2296/3209/3198
REACTOME_TRANSPORT_OF_MATURE_TRANSCRIPT_TO_CYTOPLASM	REACTOME_TRANSPORT_OF_MATURE_TRANSCRIPT_TO_CYTOPLASM	82	-0.50472	-1.98081	1.48856e-05	7.81236e-05	3.70823e-05	8386	tags=76%, list=41%, signal=45%	57122/53371/8683/53981/80145/29894/4928/22916/11097/9785/6396/7175/6428/29107/10921/9688/9818/6431/6427/6426/199746/8563/8021/8480/65109/348995/129401/8189/11338/4686/23636/10762/10250/79023/6432/55746/9984/81929/9775/100101267/9939/23279/55110/23511/9883/7884/51692/26097/23165/9631/4927/4116/10898/84321/79902/10212/7307/2733/10189/55706/9972/23225
GOBP_COTRANSLATIONAL_PROTEIN_TARGETING_TO_MEMBRANE	GOBP_COTRANSLATIONAL_PROTEIN_TARGETING_TO_MEMBRANE	103	-0.472482	-1.89979	1.53287e-05	8.02628e-05	3.80976e-05	8725	tags=74%, list=43%, signal=42%	6207/6137/6230/6160/23521/6171/6189/6229/4736/6029/6173/6128/6164/378706/6136/6726/6176/6192/6134/6130/6169/6157/6155/130617/6228/6152/55176/6194/6138/6205/6730/6206/6746/6218/6154/6175/6132/6209/9045/6143/6167/6188/6161/6193/6146/6208/25873/6187/6158/6233/6142/6210/6139/6135/23204/6141/6181/6222/6202/6201/6156/3921/7311/6165/6147/11224/6223/6204/6235/6227/6159/100507582/6232/6217/6170/6231
GOBP_RESPONSE_TO_MECHANICAL_STIMULUS	GOBP_RESPONSE_TO_MECHANICAL_STIMULUS	197	0.452078	1.72826	1.53855e-05	8.03743e-05	3.81506e-05	3291	tags=35%, list=16%, signal=29%	4316/1301/56729/2626/10631/1000/1281/1277/3356/3776/7057/1634/1813/3485/63895/3736/623/4131/1756/3371/4323/27063/2354/117532/477/5270/342372/6262/84189/3815/64220/55584/5138/285/358/3673/40/2697/9378/5311/1906/8200/3249/2022/8989/4914/23621/2353/85358/51761/9379/59341/4353/4212/7048/355/6387/8795/1647/1116/3741/7099/2934/7100/1265/3759/441027/8061
GOBP_POSITIVE_REGULATION_OF_ERK1_AND_ERK2_CASCADE	GOBP_POSITIVE_REGULATION_OF_ERK1_AND_ERK2_CASCADE	192	0.449069	1.71317	1.54241e-05	8.03901e-05	3.81581e-05	3753	tags=38%, list=19%, signal=31%	2243/2244/846/9464/2626/1490/3356/2266/1813/5156/5322/7066/54550/56034/5320/4035/3357/2149/5345/80310/10979/8817/27202/5159/6764/57007/8829/6360/285016/7010/55532/2255/6368/2247/728/116/6357/284/9590/2358/65009/4914/7786/2621/3791/2492/388121/5154/2324/650/6364/151306/2852/2066/54209/1116/7099/5728/6358/6347/6356/10457/7162/351/6376/27020/195827/10253/5155/5578/1436/7040/5028
GOBP_ENDOCHONDRAL_BONE_MORPHOGENESIS	GOBP_ENDOCHONDRAL_BONE_MORPHOGENESIS	52	0.628637	2.01937	1.5508e-05	8.06418e-05	3.82776e-05	3410	tags=48%, list=17%, signal=40%	1311/1277/1305/4323/5915/8817/4325/658/85301/7010/871/6474/2131/249/338773/6781/59341/7048/55790/3207/659/8313/309/2296/25987
GOBP_PHOSPHOLIPASE_C_ACTIVATING_G_PROTEIN_COUPLED_RECEPTOR_SIGNALING_PATHWAY	GOBP_PHOSPHOLIPASE_C_ACTIVATING_G_PROTEIN_COUPLED_RECEPTOR_SIGNALING_PATHWAY	93	0.542691	1.91464	1.57499e-05	8.17118e-05	3.87854e-05	3982	tags=51%, list=20%, signal=41%	185/846/2922/1129/183/3356/3973/5733/5745/1813/2846/886/2915/3357/2149/4883/7432/27202/1113/2151/9002/2840/1902/728/2828/55107/2843/1906/2358/147/2099/3269/146/10161/2357/3579/1812/2925/636/3062/719/2911/1910/5028/4829/2150/150
GOBP_COMPLEMENT_ACTIVATION	GOBP_COMPLEMENT_ACTIVATION	68	0.585723	1.95735	1.58088e-05	8.18294e-05	3.88413e-05	2311	tags=50%, list=11%, signal=44%	732/735/1361/1401/1370/10877/3426/718/722/2220/10747/729/1369/3075/5648/721/716/4239/720/715/8547/27202/3080/78989/2/1675/728/28984/5627/710/1191/730/11326/966
REACTOME_PROTEIN_UBIQUITINATION	REACTOME_PROTEIN_UBIQUITINATION	79	-0.503998	-1.98228	1.63957e-05	8.46739e-05	4.01914e-05	4059	tags=32%, list=20%, signal=25%	7326/7311/5192/54623/3105/5111/56852/3018/8339/8347/3017/8346/8342/29089/8344/8341/27338/8345/11065/85236/8970/8343/8340/255626/8348
GOBP_PATHWAY_RESTRICTED_SMAD_PROTEIN_PHOSPHORYLATION	GOBP_PATHWAY_RESTRICTED_SMAD_PROTEIN_PHOSPHORYLATION	62	0.597167	1.96718	1.64491e-05	8.47558e-05	4.02303e-05	4052	tags=56%, list=20%, signal=45%	10637/3624/7044/26585/11117/56937/7043/392255/7042/11030/90/94/8200/353500/2022/4091/7048/4092/64081/659/650/753/7046/83729/2662/653/3625/10220/9210/91/7040/9573/9518/6386/22943
GOBP_SENSORY_ORGAN_MORPHOGENESIS	GOBP_SENSORY_ORGAN_MORPHOGENESIS	233	0.42809	1.66548	1.68402e-05	8.65739e-05	4.10933e-05	2841	tags=29%, list=14%, signal=25%	5076/84465/91156/1301/5950/1295/3975/115908/1289/7849/4915/6101/140469/1290/4920/85407/5396/2200/8076/2736/1296/7070/7291/197021/2138/5915/6121/4211/2295/2737/9096/4487/220/84189/64220/55584/2255/7021/6664/7472/4237/55084/7287/55714/5456/1906/1826/24147/3249/28514/2202/51761/5754/5146/10736/89780/121227/182/6495/348980/10083/26018/3091/145258/579/6096/7474
GOBP_REGULATION_OF_PHOSPHOLIPASE_ACTIVITY	GOBP_REGULATION_OF_PHOSPHOLIPASE_ACTIVITY	67	0.583791	1.94228	1.71641e-05	8.8039e-05	4.17887e-05	3250	tags=46%, list=16%, signal=39%	185/3356/4915/27329/395/5156/5322/3491/5997/1909/4916/6622/4035/3357/627/5159/3815/2260/552/2321/2247/1902/728/4908/2099/283/22925/115727/6401/653145/636
GOBP_ADENYLATE_CYCLASE_ACTIVATING_G_PROTEIN_COUPLED_RECEPTOR_SIGNALING_PATHWAY	GOBP_ADENYLATE_CYCLASE_ACTIVATING_G_PROTEIN_COUPLED_RECEPTOR_SIGNALING_PATHWAY	126	0.495392	1.81619	1.78143e-05	9.10297e-05	4.32083e-05	2831	tags=38%, list=14%, signal=33%	2587/8549/283383/139378/5350/3973/5733/5745/155/1813/10267/5737/108/4158/347088/59350/577/56246/7432/1113/122042/5744/64123/222487/6915/1902/116/2828/5732/575/2642/10203/90226/147/5739/4161/114/2740/196883/5144/5731/2492/146/10266/84658/1812/2852/2827
GOBP_REGULATION_OF_CHROMOSOME_SEGREGATION	GOBP_REGULATION_OF_CHROMOSOME_SEGREGATION	84	-0.50032	-1.9655	1.78277e-05	9.10297e-05	4.32083e-05	4118	tags=45%, list=20%, signal=36%	225689/64682/22933/55795/55920/51529/1062/9735/26271/79677/9232/10460/56852/26255/10744/56155/7517/9787/701/348654/4288/699/7272/990/11065/116028/1063/5347/10403/891/4085/9319/81620/11130/11004/9700/9212/991
GOBP_REGULATION_OF_SUBSTRATE_ADHESION_DEPENDENT_CELL_SPREADING	GOBP_REGULATION_OF_SUBSTRATE_ADHESION_DEPENDENT_CELL_SPREADING	57	0.610673	1.98984	1.79296e-05	9.13441e-05	4.33575e-05	1925	tags=26%, list=9%, signal=24%	2243/335/2244/10631/2266/4653/10630/10562/91663/55679/10979/8829/3037/81848/2316
GOBP_ACTIN_FILAMENT_BASED_MOVEMENT	GOBP_ACTIN_FILAMENT_BASED_MOVEMENT	145	0.478691	1.7836	1.92719e-05	9.79619e-05	4.64988e-05	3666	tags=37%, list=18%, signal=30%	70/2626/1674/5350/6327/4620/775/783/7169/23704/3752/1756/10630/29119/7168/477/781/3764/54749/7429/6262/4604/7431/134/55800/6324/8913/2697/55742/4634/3760/4430/2316/7111/6781/3757/5144/7135/7171/287/6330/3741/2934/6331/3759/4635/23630/10008/10052/3762/4628/4642/4627
GOBP_REGULATION_OF_SYSTEMIC_ARTERIAL_BLOOD_PRESSURE	GOBP_REGULATION_OF_SYSTEMIC_ARTERIAL_BLOOD_PRESSURE	85	0.550346	1.90507	1.9454e-05	9.86658e-05	4.68328e-05	3261	tags=46%, list=16%, signal=39%	185/1579/1066/10631/183/4923/155/1813/170690/10699/5972/2149/5919/5345/80763/7168/1359/552/134/5125/40/2697/6648/1906/1215/4846/147/81285/2621/5144/146/1511/659/2028/1908/554/10391/91608/1636
GOBP_CELL_MIGRATION_INVOLVED_IN_SPROUTING_ANGIOGENESIS	GOBP_CELL_MIGRATION_INVOLVED_IN_SPROUTING_ANGIOGENESIS	53	0.610207	1.96017	2.00536e-05	0.000101479	4.81683e-05	2943	tags=40%, list=15%, signal=34%	6997/2303/7057/26585/3164/9353/27286/5743/90627/29775/8829/161198/57381/6915/2247/54567/161742/1960/3791/6091/57608
GOBP_DNA_GEOMETRIC_CHANGE	GOBP_DNA_GEOMETRIC_CHANGE	113	-0.454833	-1.86545	2.07307e-05	0.000104671	4.96835e-05	6035	tags=44%, list=30%, signal=31%	1660/57697/6832/1642/23132/56897/6742/5887/9400/56652/3149/10856/25788/301/6233/54921/4361/7157/3159/7311/83990/92797/79075/84515/5983/8607/142/4172/54821/11277/440081/63922/5982/6117/4175/80119/4176/1763/3148/5984/5985/4173/4174/7153/641/9401/5888/10721/8438/4171
GOBP_HEART_GROWTH	GOBP_HEART_GROWTH	83	0.542868	1.87462	2.08522e-05	0.000105051	4.98635e-05	3394	tags=42%, list=17%, signal=35%	5950/2626/2303/3776/7490/3479/23414/5999/5997/6910/2735/26011/23493/9472/4211/7042/57817/2247/2627/7472/2697/1906/65009/10611/57057/7048/1852/861/1848/2066/32/5728/7046/2296/221476
GOBP_POSITIVE_REGULATION_OF_STRESS_FIBER_ASSEMBLY	GOBP_POSITIVE_REGULATION_OF_STRESS_FIBER_ASSEMBLY	52	0.62269	2.00026	2.12429e-05	0.000106781	5.06848e-05	3629	tags=44%, list=18%, signal=36%	335/50507/1490/6422/10411/4653/7043/5345/7168/10979/8829/1902/28984/22899/79933/55704/9639/10174/7046/54361/389/22843/5829
GOBP_BONE_MINERALIZATION	GOBP_BONE_MINERALIZATION	107	0.518106	1.86375	2.15166e-05	0.000107917	5.12241e-05	3124	tags=36%, list=15%, signal=31%	197/4958/54829/1311/1278/5745/4920/4057/4015/26585/91461/3479/4921/3491/340419/7291/7043/5167/2719/56172/57419/4745/4256/1893/5744/658/7123/90/359845/2824/4054/338773/2623/659/650/3091/166929/8313/54361
REACTOME_RESPIRATORY_ELECTRON_TRANSPORT_ATP_SYNTHESIS_BY_CHEMIOSMOTIC_COUPLING_AND_HEAT_PRODUCTION_BY_UNCOUPLING_PROTEINS	REACTOME_RESPIRATORY_ELECTRON_TRANSPORT_ATP_SYNTHESIS_BY_CHEMIOSMOTIC_COUPLING_AND_HEAT_PRODUCTION_BY_UNCOUPLING_PROTEINS	127	-0.430941	-1.79434	2.16427e-05	0.000108309	5.14101e-05	8612	tags=66%, list=42%, signal=38%	4708/515/4718/51241/1327/4711/10476/126328/9167/513/51079/4717/51300/1353/4702/1350/4535/518/116228/517/9997/4537/10128/4722/374291/1337/29078/55744/1345/4723/4726/4728/4712/1349/9377/51204/4710/4513/285521/10632/25915/7384/6390/6834/4729/4704/498/9551/27109/522/1329/4706/6392/6341/1351/506/84987/4701/509/51295/27089/4695/4713/54205/10131/6389/4536/137682/539/29796/54539/1340/4720/1537/7388/28976…
REACTOME_G_ALPHA_Q_SIGNALLING_EVENTS	REACTOME_G_ALPHA_Q_SIGNALLING_EVENTS	199	0.446628	1.71069	2.37567e-05	0.000118626	5.63072e-05	3928	tags=38%, list=19%, signal=31%	185/846/6288/3827/2922/183/4923/3356/2846/886/1607/26575/115557/623/5999/5997/1909/2847/5737/2915/9162/3357/84432/2149/2791/7222/94233/2151/9002/7225/552/6915/2840/624/6368/1902/2828/8490/4314/84109/1839/1906/6865/2358/147/8111/1608/3269/5731/146/10161/160851/1131/6870/222545/1908/5332/55970/5295/6196/2925/351/3062/2863/23236/2869/5578/2911/1910/5028/4829/64407/2150/60675/2784
WP_CALCIUM_REGULATION_IN_THE_CARDIAC_CELL	WP_CALCIUM_REGULATION_IN_THE_CARDIAC_CELL	146	0.475528	1.7715	2.40476e-05	0.000119815	5.68713e-05	4384	tags=38%, list=22%, signal=30%	3745/815/1129/5350/486/155/845/775/26575/5999/5997/6263/5587/108/2791/8786/6262/492/2706/482/2697/3760/8490/2703/147/2701/114/196883/146/11142/5569/1131/2775/2700/8601/2868/55970/57165/309/491/6547/115/2869/10052/3762/5578/64407/2784/779/773/5573/111/5996/777/59345
GOBP_CARDIAC_MUSCLE_CELL_DIFFERENTIATION	GOBP_CARDIAC_MUSCLE_CELL_DIFFERENTIATION	96	0.530356	1.87283	2.56674e-05	0.000127604	6.05685e-05	2641	tags=35%, list=13%, signal=31%	70/2626/3084/4629/26585/7490/5156/80206/3479/93649/5999/5997/6910/5915/1482/5159/23493/9472/9096/55553/57538/6474/57817/2627/90/1906/6443/10611/28514/115701/3670/89780/8324/650
GOBP_SENSORY_PERCEPTION_OF_LIGHT_STIMULUS	GOBP_SENSORY_PERCEPTION_OF_LIGHT_STIMULUS	184	0.452011	1.72408	2.58696e-05	0.000128327	6.09118e-05	2989	tags=28%, list=15%, signal=24%	5076/11081/1301/5950/83872/149461/1277/6101/140469/6425/25769/783/4060/94137/7045/80781/197021/10319/346007/2070/6121/4693/1001/94233/1545/84189/5961/7078/2978/54567/7439/368/9249/5957/7287/388939/3913/5132/2202/93589/51761/9478/155051/5146/4942/10083/3801/2700/6096/10265/343035/1261
WP_CYTOPLASMIC_RIBOSOMAL_PROTEINS	WP_CYTOPLASMIC_RIBOSOMAL_PROTEINS	87	-0.494612	-1.96752	2.69271e-05	0.00013328	6.3263e-05	8725	tags=82%, list=43%, signal=47%	6207/6137/6230/6160/23521/6171/6189/6197/6229/4736/6173/6128/6164/6136/6176/6192/6134/6130/6169/6157/6155/6228/6152/6194/6138/6205/6206/6218/6154/6175/6132/6209/9045/6143/6167/6188/6161/6193/6146/6208/25873/6187/6158/6233/6142/2197/6210/6139/6135/6141/6181/6222/6202/6201/6156/3921/7311/27330/6165/6147/11224/6223/6204/6235/6199/6227/6159/6232/6217/6170/6231
GOBP_ANIMAL_ORGAN_FORMATION	GOBP_ANIMAL_ORGAN_FORMATION	60	0.597534	1.96387	2.73626e-05	0.00013514	6.41457e-05	3509	tags=55%, list=17%, signal=46%	5076/9464/23213/2668/2246/7849/7490/6910/2736/140628/10252/6604/2737/64321/6469/2255/2627/7472/2131/7048/3670/89780/6495/3207/650/579/7474/6091/2348/8313/10818/3200/6092
GOBP_REGULATION_OF_ADAPTIVE_IMMUNE_RESPONSE	GOBP_REGULATION_OF_ADAPTIVE_IMMUNE_RESPONSE	166	-0.385709	-1.66751	2.77764e-05	0.000136885	6.49742e-05	3072	tags=31%, list=15%, signal=27%	911/7186/3106/9466/7468/3105/4436/56941/149233/22976/5777/1378/3665/3575/50943/3135/3718/7037/51043/91543/3824/3134/7784/5588/3456/2302/729230/695/29126/7124/10859/8631/3821/3659/3136/10666/100141515/3594/11126/5788/54440/940/910/246/2529/30009/3558/3593/6363/962/4049/2208
GOBP_REGULATION_OF_CARDIAC_MUSCLE_CONTRACTION	GOBP_REGULATION_OF_CARDIAC_MUSCLE_CONTRACTION	70	0.562166	1.8862	2.80304e-05	0.000137837	6.54257e-05	3202	tags=34%, list=16%, signal=29%	2626/1490/5350/845/775/5997/1756/29119/6336/477/1482/4842/1113/6262/134/3270/147/6781/5144/4092/287/6331/3759/2281
GOBP_NEGATIVE_REGULATION_OF_CANONICAL_WNT_SIGNALING_PATHWAY	GOBP_NEGATIVE_REGULATION_OF_CANONICAL_WNT_SIGNALING_PATHWAY	174	0.458437	1.73578	2.85128e-05	0.000139904	6.64073e-05	3580	tags=29%, list=18%, signal=24%	6423/6424/1000/115908/6663/25928/3484/147906/51339/6425/4920/26585/85407/3485/6422/80114/2735/23072/27303/2719/27122/6591/1482/25937/144165/3487/2737/9096/64321/1958/6469/4163/3489/27123/63923/4038/8322/3670/152573/650/7474/85409/92162/8313/388336/2487/27121/5071/84445/22881
GOBP_NEURAL_CREST_CELL_MIGRATION	GOBP_NEURAL_CREST_CELL_MIGRATION	54	0.607462	1.96154	2.93089e-05	0.000143499	6.81136e-05	3797	tags=52%, list=19%, signal=42%	9464/2668/6663/2335/8828/7291/3357/8829/4254/80031/10501/6469/90/6608/8092/3670/1947/3091/10512/1908/2066/2348/309/5979/56920/1910/9723/23603
GOBP_NON_RECOMBINATIONAL_REPAIR	GOBP_NON_RECOMBINATIONAL_REPAIR	103	-0.463823	-1.86498	2.96352e-05	0.000144783	6.87231e-05	4195	tags=36%, list=21%, signal=29%	4968/64421/57109/286257/7515/51444/64858/3980/5422/151636/27339/23347/83666/7468/580/56941/22976/8367/79184/672/8364/8359/55135/3014/8361/3148/8360/8365/554313/8366/8363/8362/8368/10721/8370/79000/1791
REACTOME_EUKARYOTIC_TRANSLATION_ELONGATION	REACTOME_EUKARYOTIC_TRANSLATION_ELONGATION	92	-0.480231	-1.91793	2.98826e-05	0.000145677	6.91475e-05	8725	tags=78%, list=43%, signal=45%	6207/6137/6230/6160/23521/6171/6189/6229/4736/6173/6128/1917/6164/1933/6136/6176/6192/6134/6130/6169/140032/6157/6155/6228/6152/6194/6138/6205/6206/6218/6154/6175/6132/6209/9045/6143/6167/6188/6161/6193/6146/6208/25873/6187/6158/6233/6142/2197/6210/6139/1937/6135/6141/6181/6222/6202/6201/6156/3921/7311/6165/6147/11224/6223/6204/6235/6227/6159/6232/6217/6170/6231
WP_METAPATHWAY_BIOTRANSFORMATION_PHASE_I_AND_II	WP_METAPATHWAY_BIOTRANSFORMATION_PHASE_I_AND_II	172	0.452716	1.71104	3.07659e-05	0.000149661	7.10384e-05	3559	tags=35%, list=18%, signal=29%	9027/10249/1588/4837/83539/2328/570/1576/2878/1582/339761/1571/2949/92292/27233/1589/11185/1551/54575/2327/2938/1545/2326/8534/51302/9469/1591/7881/54657/54600/79799/64816/54659/9435/54579/54578/1593/7364/9420/2329/1646/4166/2941/3176/6819/64579/2939/1565/54577/2944/260293/1581/54658/57834/1577/3340/1645/2877/113189/50515
PID_BCR_5PATHWAY	PID_BCR_5PATHWAY	63	-0.539535	-2.08464	3.16088e-05	0.000153432	7.28281e-05	2964	tags=25%, list=15%, signal=22%	6850/1445/4793/5777/5336/695/29760/27071/971/5452/5788/11184/973/974/933/930
GOBP_NEURON_MIGRATION	GOBP_NEURON_MIGRATION	135	0.484758	1.78865	3.24908e-05	0.000157375	7.47e-05	4262	tags=39%, list=21%, signal=31%	815/3975/1281/4915/6695/5592/1813/886/10718/4131/8828/7291/5649/7080/79625/4929/8829/54541/2260/558/3675/8941/2316/63923/22854/2823/89796/1641/2621/57057/26468/6387/84628/9620/1812/9201/2128/4692/2066/29967/51473/23768/6376/23314/9289/27185/285313/170302/7026/9423/2258/57178/153090
GOBP_CARDIAC_SEPTUM_MORPHOGENESIS	GOBP_CARDIAC_SEPTUM_MORPHOGENESIS	63	0.591527	1.95446	3.2711e-05	0.000158103	7.50455e-05	3044	tags=51%, list=15%, signal=43%	2626/23414/9353/3491/6910/8828/26508/6586/5915/1482/23493/8829/7042/6664/2627/55742/9249/90/9421/6608/2022/4091/57057/7048/4092/3670/182/659/10512/7474/6091/7046
GOBP_MITOTIC_CELL_CYCLE_CHECKPOINT	GOBP_MITOTIC_CELL_CYCLE_CHECKPOINT	158	-0.398409	-1.71234	3.27864e-05	0.00015813	7.5058e-05	4485	tags=37%, list=22%, signal=29%	51149/7157/55571/2810/55055/5546/246175/5883/55795/25904/64858/6118/126520/835/1017/4303/9735/4436/11073/54962/55159/7027/672/5111/1820/11200/1111/56155/7517/63967/6790/377630/29980/983/701/348654/146956/2177/699/7272/641/990/1063/4998/5347/10403/51512/891/4085/9319/81620/79733/90381/11130/995/4582/9212/991/1869
[truncated: 625 more rows]

## Sheet: Sup1d. GSEA 10-50
Supplementary Table 1c. GSEA of gene sets sizes 10-50
Gene Set Enrichment Analysis was applied to the DESeq2 results. Queried databases are GOBP, ReactomePA, Hallmarks (C1) and KEGG, PID, WikiPathways and Biocarta.
[truncated: 654 more rows]

## Sheet: Sup1e. GSVA
Supplementary Tables 1e. GSVA
[truncated: 7,153 more rows]
[truncated: 63 more columns]

[truncated: 3 more sheets: Sup1g. CIBERSORTx, Sup1f. Co-expression, Sup1h. Immune Phenotype]
